# Supplementary material for: Limited role of generation time changes in driving the evolution of the mutation spectrum in humans
Source: eLife. 2023 Feb 13;12:e81188. doi: 10.7554/eLife.81188 (PMC10014080; doi:10.7554/eLife.81188)
Supplement: Figure 1—source data 1. [file elife-81188-fig1-data1.zip]

Archive with 1 entries (1 files):
- HSt_noCE_accessible_hg38.sorted.bed
