# Supplementary material for: Limited role of generation time changes in driving the evolution of the mutation spectrum in humans
Source: eLife. 2023 Feb 13;12:e81188. doi: 10.7554/eLife.81188 (PMC10014080; doi:10.7554/eLife.81188)
Supplement: Figure 1—source data 2. [file elife-81188-fig1-data2.zip]

Archive with 7 entries (6 files):
- Figure1_SourceData2/
- Figure1_SourceData2/CHB_polycount_96type_CEU15bin_HSt_noCE_wMHS_intersect.tsv
- Figure1_SourceData2/CEU_polycount_96type_CEU15bin_HSt_noCE_wMHS_intersect.tsv
- Figure1_SourceData2/TSI_polycount_96type_CEU15bin_HSt_noCE_wMHS_intersect.tsv
- Figure1_SourceData2/JPT_polycount_96type_CEU15bin_HSt_noCE_wMHS_intersect.tsv
- Figure1_SourceData2/LWK_polycount_96type_CEU15bin_HSt_noCE_wMHS_intersect.tsv
- Figure1_SourceData2/YRI_polycount_96type_CEU15bin_HSt_noCE_wMHS_intersect.tsv
