# Supplementary material for: Limited role of generation time changes in driving the evolution of the mutation spectrum in humans
Source: eLife. 2023 Feb 13;12:e81188. doi: 10.7554/eLife.81188 (PMC10014080; doi:10.7554/eLife.81188)
Supplement: Figure 1—source data 2. [file elife-81188-fig1-data2.zip › Figure1_SourceData2/CHB_polycount_96type_CEU15bin_HSt_noCE_wMHS_intersect.tsv]

ACA>A ACA>G ACA>T ACC>A ACC>G ACC>T ACG>A ACG>G ACG>T ACT>A ACT>G ACT>T ATA>A ATA>C ATA>G ATC>A ATC>C ATC>G ATG>A ATG>C ATG>G ATT>A ATT>C ATT>G CCA>A CCA>G CCA>T CCC>A CCC>G CCC>T CCG>A CCG>G CCG>T CCT>A CCT>G CCT>T CTA>A CTA>C CTA>G CTC>A CTC>C CTC>G CTG>A CTG>C CTG>G CTT>A CTT>C CTT>G GCA>A GCA>G GCA>T GCC>A GCC>G GCC>T GCG>A GCG>G GCG>T GCT>A GCT>G GCT>T GTA>A GTA>C GTA>G GTC>A GTC>C GTC>G GTG…
3491.97191523056 2919.26742456977 12800.3034696341 4299.73887346464 1591.00498751655 6936.15581592855 658.273591437428 515.828542781468 15403.2310121497 2138.22162236596 3108.70870947817 8746.58883656878 2485.26715076241 16632.5442404538 1516.94807377608 2935.47155538335 4800.11200756906 923.954019317914 3054.28656401023 14493.7207895197 2474.00016467367 2555.03368250046 14141.8238968912 2037.863…
2616.54420036239 2132.27355374371 9412.15592695482 3131.32776068111 1170.13014794 5112.52159412662 513.562160031453 365.089586944938 11826.125027306 1604.75056410674 2266.53981976349 6392.77090620691 1827.31158574546 12175.4136961596 1143.84431721691 2233.65997864235 3603.48409823939 665.364527374679 2186.20855618931 10727.8757112897 1791.52490254876 1905.03849663007 10389.0773530968 1480.3871871…
2297.52243620086 1844.24818392111 8045.91509048059 2713.06850000352 1017.18608741826 4370.6429976722 427.185732827799 326.789703953603 10513.5961756244 1396.47798485173 1972.36072552508 5465.36402047044 1599.87341642241 10540.2608488485 1005.72817779105 1902.05230117986 3142.2619521205 552.403660028481 1886.8265197193 9223.31945288436 1525.04474690565 1706.33023946604 9006.90523166752 1299.471973…
2798.11135734175 2216.41195438369 9812.24640509083 3346.32296812982 1272.83654182047 5288.46744155489 533.855301963985 403.701572848207 13051.8400982451 1703.84858497368 2381.10480583947 6642.10991013155 1978.94900010329 12862.603795499 1236.56768189675 2300.14834799525 3799.38549607472 684.617278238538 2320.28356837447 11151.5138304652 1869.13243120625 2117.40192499572 10833.3900005931 1581.4466…
3460.34368516754 2781.10675814098 12214.7407189244 4114.78181519248 1602.76390159815 6588.81667154342 680.118899614335 488.263288030415 16570.29999118 2123.7204820289 2962.85582376829 8199.97368201805 2431.38351599451 16035.7818450773 1505.65696667964 2891.82816146235 4617.01321936538 866.243131434896 2881.84096401645 13860.8421404048 2303.40481411223 2589.75564149788 13451.7536284024 1975.994724…
2775.40943845868 2267.59988306174 9941.70668404293 3222.71096702603 1300.36944871842 5360.35645861456 548.284741347572 363.159674970142 13559.2743265348 1668.62349040522 2422.66214696423 6582.29611796745 1895.97397498435 12716.0837458749 1225.69680689412 2233.22120695159 3574.64099274934 703.125721438676 2221.41099137765 10908.0041626402 1803.29002742761 2038.95577141658 10697.0080796986 1599.767…
2504.37131697316 2017.7194015138 9076.09462258518 2808.38893513603 1200.65104245291 4933.21571692837 513.545705423906 324.398742457699 12408.8257187828 1478.73430447627 2228.63800130626 5964.92225995846 1639.61240278354 10917.9770621202 1097.41016060131 1837.90854046072 3166.45254262658 646.043799623999 1936.00340814452 9528.92475017319 1605.91191074888 1756.85832170486 9469.64056097155 1458.3349…
2902.81591272742 2393.46423079514 10567.9038921807 3223.5030436583 1431.16697056956 5865.03487558064 619.372079478747 404.430931988123 14422.9371805994 1772.63786614824 2654.01888356057 7060.7523118256 1905.61275491157 12816.5376170613 1340.7021557474 2030.53068102541 3799.03199547658 788.094543809372 2269.55279652798 11434.354263053 1915.12142504105 2023.17631373749 11268.6517125406 1750.3792155…
3323.34091209921 2803.04201043174 12103.6662036005 3703.71035591629 1712.93746378763 6777.64209155158 727.882620746559 492.526775769863 16219.2112804356 2033.84359405143 3126.20651785574 8115.13058914517 2233.47257244258 15206.9050523959 1647.98528051643 2322.7235579758 4525.05350474848 924.544164856442 2707.18647601755 13719.4387234333 2298.86142204298 2353.72915648122 13465.3108559602 2089.0940…
3677.77878465433 3156.41799779908 13337.2668257361 4094.27711658738 1932.86025886532 7454.04958953495 816.395164950036 568.895363539798 17523.7425342078 2249.38915135876 3478.9375579412 8946.33090751628 2497.72547655416 17272.0442122042 1859.89530298065 2580.91149337789 5109.2071799145 1066.70332067858 3073.33316990752 15783.7001956135 2648.99224613846 2634.80563148322 15355.0254485116 2352.52253…
4109.39144902481 3597.3258865765 14846.1883559459 4553.83258662813 2205.03031533907 8247.90609420425 938.134908292879 653.479707646613 19222.3921845662 2507.36038677049 3921.08976826822 10019.3589115529 2817.83025095114 19649.7861126701 2124.1624930669 2930.39315081316 5870.37672052674 1210.99327259258 3477.07675965511 18361.6607547159 3060.8296041174 2970.8556840998 17471.640690645 2719.55645200…
4505.04315482983 3966.35389139427 16310.3674801824 5019.70463332351 2457.87468731871 8968.14733475666 1053.38907442953 737.641421439742 20692.9402433967 2722.02678151219 4272.53947581417 11034.1447684115 3163.52536137728 21910.9491549364 2394.00435666403 3242.70638347019 6563.14472312206 1378.10800674623 3909.80448355307 21424.9297449175 3485.36359930345 3320.63462203202 19440.4751461913 3065.963…
4514.97052734124 4073.29311659414 16972.3481218071 5146.81765149135 2581.23146881348 9128.38463448281 1114.55618353239 799.493195942114 20820.8856084 2831.04072937284 4362.08312312582 11627.7197264188 3314.46099015628 22951.7119218822 2559.32781202087 3364.30864574242 6941.94773158523 1445.99308753298 4176.13377667921 25128.7408658924 3700.49616164742 3481.99768224799 20375.7657746818 3218.037310…
4222.78386161368 3792.79802333495 16376.6180129914 4864.61740091347 2453.78754731712 8623.14158279228 1088.54164679293 777.019138978101 19351.7458360476 2642.25053861482 4069.78143730633 11275.6639851893 3145.02838557093 21760.933556142 2493.35984698017 3133.94639589488 6699.6010271221 1380.73010142929 3970.69127112228 27081.9235906498 3564.1401442909 3302.3754484915 19312.0911601903 3056.5777575…
3940.60104797453 3423.6776837394 15463.478189843 4303.19739184792 2223.16913052434 8073.51710072823 1053.90218913045 707.282352709175 17944.9527825239 2475.07391896272 3656.47320348296 10562.8730666187 2855.97316124009 18924.4671386747 2211.71056716769 2683.18959962478 6028.28680875935 1226.08136489735 3569.36069470534 22326.0510243475 3124.88639979529 2952.05138321516 17075.4404599582 2722.60221…
