# Supplementary material for: Limited role of generation time changes in driving the evolution of the mutation spectrum in humans
Source: eLife. 2023 Feb 13;12:e81188. doi: 10.7554/eLife.81188 (PMC10014080; doi:10.7554/eLife.81188)
Supplement: Figure 1—source data 2. [file elife-81188-fig1-data2.zip › Figure1_SourceData2/CEU_polycount_96type_CEU15bin_HSt_noCE_wMHS_intersect.tsv]

ACA>A ACA>G ACA>T ACC>A ACC>G ACC>T ACG>A ACG>G ACG>T ACT>A ACT>G ACT>T ATA>A ATA>C ATA>G ATC>A ATC>C ATC>G ATG>A ATG>C ATG>G ATT>A ATT>C ATT>G CCA>A CCA>G CCA>T CCC>A CCC>G CCC>T CCG>A CCG>G CCG>T CCT>A CCT>G CCT>T CTA>A CTA>C CTA>G CTC>A CTC>C CTC>G CTG>A CTG>C CTG>G CTT>A CTT>C CTT>G GCA>A GCA>G GCA>T GCC>A GCC>G GCC>T GCG>A GCG>G GCG>T GCT>A GCT>G GCT>T GTA>A GTA>C GTA>G GTC>A GTC>C GTC>G GTG…
4539.09653032646 3740.00522022713 16230.9609764845 5173.70939618987 2107.47827565591 9758.78583161848 828.99022197424 628.009298194799 18256.6038283564 2808.29569979974 3986.77922863655 11245.0374655313 2975.19268976222 21046.0669428574 1971.10521243718 3300.45470946999 6139.03328087851 1234.88766948978 3607.46686189684 18508.1042746067 3079.06345763885 2995.51212961751 17182.3396098467 2765.7751…
4396.13420521 3684.90203008165 15954.8889955677 5077.711788416 2038.00848662296 10118.7333341039 836.906728042788 647.365091919388 18627.3298151256 2741.27912557829 3888.83524034015 11285.1516181071 2901.61842638983 20583.8679847971 1926.52658814663 3277.81123536641 6050.22714241729 1183.98222522089 3530.66974701852 18173.9096259672 3002.42504753787 2952.80673140828 16795.5589582685 2709.13717164…
4287.57673497863 3615.84281019349 16043.5812363924 4992.47645017757 1989.11800608784 10656.5286789485 822.089215105304 625.04611525812 19230.5447296347 2699.95589002907 3863.01965413286 11583.5031647606 2872.05914942574 20204.5860004079 1906.66743572339 3223.85903689574 5904.98651677645 1115.44591530215 3506.01935644676 18026.4019030519 2915.7280120733 2955.22666432138 16639.7684921227 2607.74216…
4241.21517492067 3562.79262986088 16054.1619059955 4972.90452571643 1976.23897064811 11331.2018062553 847.161254822848 600.918060550543 19821.4154734723 2594.05211169364 3819.52825265197 11900.0770995939 2809.03600373943 19922.4831368904 1900.25713115176 3205.92027697968 5826.95851969015 1097.76558688637 3424.31777183235 17817.0337611861 2842.01591619821 2972.76226895958 16530.7458535052 2525.236…
4286.91663670732 3597.67228070687 16137.8039093738 5058.99010704359 2032.41803853828 11489.7794669574 845.142201097424 609.428929446062 20448.0724860053 2613.49286699741 3839.09875153229 11872.4141040253 2863.97538092207 19918.9284622365 1926.24414809641 3283.25951088124 5787.51685075666 1096.08840176945 3379.02759443376 17703.3578492386 2815.30136055196 3058.74057293056 16570.1308835378 2539.489…
4330.5399498937 3655.23199670059 16282.6735629478 4996.57513506647 2061.22477819731 11085.5983447003 869.472883430781 626.805861851087 21065.5143999855 2586.64145787783 3890.93841230257 11596.9861811079 2935.52005842125 19817.4236017342 1922.63469555549 3248.17245554486 5781.4657315661 1133.53022495651 3397.83557538522 17575.0050030533 2824.39707864141 3080.84290840418 16708.2846879167 2542.04385…
4420.6029886077 3745.93584556492 16377.8227235994 4975.97685158082 2114.88885363236 10360.9391947723 914.496230251866 619.856148547009 21793.0369131627 2629.47678890137 3965.43367725787 11253.826801117 2953.92500102698 19728.5623562742 1963.94244583215 3192.26893352606 5764.44096260287 1166.54660329012 3442.79488002824 17538.9859462045 2802.83741502178 3031.65554828163 17028.9719614373 2607.45839…
4420.25307537851 3795.17749062316 16319.3118132529 4955.83666769384 2195.05552119906 9607.58372611664 953.400541335425 648.106676755951 22008.1617239701 2724.91814184472 4071.76597936202 10981.8061430331 2954.43715978054 20063.1658010367 2057.64897221772 3123.65762895921 5904.71309011495 1239.52924019006 3539.80136789022 17892.8450284062 2956.86613030422 3040.06339325366 17570.1908886855 2749.793…
4418.00585598735 3782.74209611456 16078.1078211457 4893.90987697066 2307.07185747148 9094.70283193125 977.636678900973 689.704723968722 21266.7170885574 2736.20606341223 4140.02983092055 10800.582282068 2981.05974965797 20538.524939474 2194.30195052303 3067.81428367842 5992.24871864031 1265.37583429238 3631.82471426136 18487.8312659019 3114.21802189548 3152.62660131939 18216.24724155 2818.9586668…
4442.37850907336 3836.46425110206 15994.7153841514 4930.60100939904 2338.94571421865 8960.49514611416 1011.29067384596 707.394538639731 20918.3532862517 2701.40925714169 4181.4696933136 10747.8741696677 2990.25166338555 21117.0551447925 2249.8016229007 3102.95873567799 6150.50685065658 1291.58155695484 3735.72418129444 19296.7720272084 3210.83929264658 3186.85797154422 18765.561945192 2884.260195…
4405.93973934303 3833.99694646762 15957.2573752413 4921.53995522507 2350.14794293493 8813.06097561532 1024.24247591714 713.655913181995 20455.1352586601 2665.99010727722 4167.40177342212 10694.3188729307 3037.57551701255 21257.8955616628 2324.38897506857 3119.83206440508 6326.8838035051 1314.42423011931 3785.76806603543 20159.9435732737 3298.83154183667 3250.5494041018 18976.9154335845 2950.75465…
4316.1231492853 3822.01531398056 15754.4269988972 4874.2529411015 2351.79959265893 8595.51482089334 1009.07304196496 723.042062673079 19727.901132138 2624.49784781968 4126.33594232713 10642.2628670332 3089.58747544435 21252.1628670406 2324.91332840424 3106.45141501272 6395.08016320325 1307.33680805654 3805.45667358713 21583.6989326119 3339.10913545252 3270.29884824284 19003.7934909334 2997.840877…
4250.13713592008 3764.82186232388 15889.023607897 4790.3894668165 2349.12151113145 8492.69984007017 1035.65770944997 738.792837436833 19295.2663074637 2613.74245182494 4037.19421399143 10816.5506783783 3114.51086122145 21358.315659168 2362.42196000245 3117.73952857328 6418.9583562449 1309.18736427745 3836.026498396 24086.530506272 3401.0332267623 3261.4036211694 18956.6832363442 2961.33639875753 …
4144.41963097589 3647.70690273714 16019.6539200339 4688.21334234869 2344.25171628636 8414.29774570314 1069.54380814416 744.805637824518 18880.4680454092 2609.4463601252 3887.57729279184 11010.9602335691 3121.28371846071 21054.6187644066 2400.58765116009 3053.49957646307 6476.49442378352 1325.14547516 3853.25774726976 26361.7782509602 3436.50047328797 3216.83191327402 18673.3015981144 2931.4801318…
4286.660683392 3616.69232331548 16807.6097690196 4645.91248625394 2422.23073471638 8698.07825619978 1134.89633571616 757.068103752163 19276.4795118073 2697.59582967698 3902.59205701703 11545.6483190767 3095.96714534936 20496.3427772214 2406.55788278021 2883.30060856626 6498.48558916335 1333.17286403414 3820.00896422397 24470.8020520575 3382.83389015087 3150.82142317156 18349.5057189609 2935.69275…
