# Supplementary material for: Limited role of generation time changes in driving the evolution of the mutation spectrum in humans
Source: eLife. 2023 Feb 13;12:e81188. doi: 10.7554/eLife.81188 (PMC10014080; doi:10.7554/eLife.81188)
Supplement: Figure 1—source data 2. [file elife-81188-fig1-data2.zip › Figure1_SourceData2/TSI_polycount_96type_CEU15bin_HSt_noCE_wMHS_intersect.tsv]

ACA>A ACA>G ACA>T ACC>A ACC>G ACC>T ACG>A ACG>G ACG>T ACT>A ACT>G ACT>T ATA>A ATA>C ATA>G ATC>A ATC>C ATC>G ATG>A ATG>C ATG>G ATT>A ATT>C ATT>G CCA>A CCA>G CCA>T CCC>A CCC>G CCC>T CCG>A CCG>G CCG>T CCT>A CCT>G CCT>T CTA>A CTA>C CTA>G CTC>A CTC>C CTC>G CTG>A CTG>C CTG>G CTT>A CTT>C CTT>G GCA>A GCA>G GCA>T GCC>A GCC>G GCC>T GCG>A GCG>G GCG>T GCT>A GCT>G GCT>T GTA>A GTA>C GTA>G GTC>A GTC>C GTC>G GTG…
2616.9923973197 2151.47397331156 9788.86157335159 3013.92188785761 1200.6716099578 6583.01507448981 510.404855197843 388.69270357568 12087.1669091036 1637.31699738393 2280.05161550266 6959.28102488013 1764.28212266615 12479.0239536021 1109.97889177516 1957.63670362796 3630.85156557932 688.434332768205 2119.99064939051 11261.7148629348 1752.63363410217 1775.85065851486 10138.4373062896 1492.279541…
2814.248401742 2300.45683978902 10603.31405506 3251.51795583828 1252.39371381784 7308.10047629997 543.462463809852 418.391187374903 13000.2558123296 1717.34485790297 2467.22824414117 7682.39839289536 1844.67394562149 13354.9410423629 1239.77808805243 2086.38295029669 3871.86174767835 719.994201991266 2223.46603172678 11924.9065945544 1874.43282771632 1940.21030724301 10838.183545699 1649.32963110…
2613.94116952239 2113.55455265892 9914.47799267131 2995.93833873856 1151.74266336792 7139.35475964094 500.551783116802 397.908050755354 12375.9866397016 1577.00536135812 2307.09882540507 7325.39473792656 1730.83281382844 12301.9407427223 1143.28335570703 1963.19712694063 3592.29366948859 670.175160652727 2096.93465747899 10967.2743644896 1690.15095165881 1826.58798922334 10043.396297942 1500.8824…
3115.69093048049 2524.8020568519 11849.956917514 3607.95660683067 1399.49850878914 8686.70560066409 618.849815245055 447.688263182596 15010.4290825818 1908.03487809601 2749.44378263431 8834.54786377799 2078.33285101036 14530.6873512408 1356.55642954234 2354.92806616498 4212.89312579833 813.807968999315 2464.89057867325 12960.2951264981 2026.010468755 2184.41282765936 11951.8223615818 1796.9444471…
4241.25822475246 3509.2785012363 16233.9397093675 4945.65245080774 1943.04702105135 11779.3335167735 837.841133275788 599.48047447794 20684.7419844548 2609.33522986361 3753.73588750068 11930.7872818596 2885.12719680036 19815.4852896571 1894.09289663744 3192.07847868532 5737.40900728448 1116.05801180657 3347.79733633518 17450.9714466392 2781.08801659445 2995.69101315031 16359.9412091975 2459.57710…
3893.31388781745 3266.12149337189 14870.1311505577 4433.11588862425 1843.215406965 10198.7597130355 779.458204411949 533.861767518274 19331.6695145183 2362.94442165344 3466.42235386332 10595.3634428968 2672.74177636708 17998.2564057254 1773.68940113842 2940.6751261105 5186.69796715197 1037.40235032532 3098.4847249448 15755.4729912235 2602.5712621931 2757.89910298443 15170.9466352497 2298.16177893…
3272.8453141063 2690.7418175008 12168.4006632095 3593.36126233611 1554.92925714955 7513.43546251529 669.804596353621 453.814754377021 16153.5976211642 1977.93121025995 2893.66296853096 8316.98753906902 2190.61093214131 14613.7965470453 1461.45621992567 2350.45649560372 4261.82395125344 850.155973790302 2552.84632207641 12914.0549362486 2098.78752759592 2273.2030976723 12623.6109868193 1931.322910…
3723.06499286746 3130.31114151815 13737.0115220842 4131.62672029893 1815.29160678583 7994.1923656018 795.672820924513 531.472631643912 18280.0449220939 2259.3276352781 3355.53934827124 9184.68795532734 2497.23832013556 16649.3723847052 1697.25808047558 2590.8374081288 4914.99442310108 1022.15000347439 2917.23456437047 14774.8576852197 2448.42896047318 2548.02935855233 14566.9769338666 2279.364998…
4308.83001075478 3645.08436747485 15638.9086417126 4726.20232996815 2177.59212372222 8889.9972264381 928.627527193633 637.809919294248 20784.4998470256 2618.33756230886 3972.97492187421 10460.1055816405 2847.11547420757 19632.0155119756 2047.85862657733 3002.26272399091 5761.14154254959 1202.33504423706 3451.61174679182 17563.9871094251 2916.27594173204 2983.19334392161 17337.7789096776 2705.0655…
4696.95522788785 3987.74788425921 16791.893248928 5167.12294554974 2412.54608705017 9466.54611628146 1049.11018579666 711.943468621399 22211.1621377608 2814.75993607495 4374.664396038 11253.1129999207 3120.98048951235 21724.1805872883 2317.88898516833 3275.33812929283 6395.05848999671 1321.02233198597 3850.51473538114 19657.7164162745 3294.63952445512 3296.42038318718 19337.4066464005 2966.374739…
4996.94661814701 4323.43718630312 17998.6093610485 5554.81129895972 2640.16174289072 10052.5954268871 1148.88970490151 784.517914711331 23403.8524872536 2996.9973555557 4730.07664719556 12055.2428606046 3416.8825822237 23654.7564236971 2573.20876965298 3552.50289534735 7034.2591311205 1447.84506077752 4210.46873940982 21908.9640529468 3661.78623077923 3572.20520100466 21220.6353938553 3260.713872…
5148.99840809773 4559.49525319378 18623.7762559241 5765.82546600831 2819.7190668199 10266.0641878692 1223.61429295015 845.754993789816 23780.9700815096 3131.18185359809 4894.77253755505 12562.8118888452 3614.21770108311 24890.9883019595 2727.17017687357 3726.46292820718 7444.35128550322 1549.18043599341 4494.41874699569 24186.1935898489 3938.39389932625 3818.59064448244 22309.5653313325 3491.9059…
4903.36335329388 4462.57466787406 18432.9934089845 5636.86893807933 2787.2811141076 9949.67501526406 1213.91394783887 868.619922489231 22710.0131537094 3061.91374113883 4752.3915877085 12600.1781341478 3607.70733478415 24953.83936439 2787.21159206259 3646.55913040623 7539.13526182511 1535.2939203082 4505.22090869533 27485.6289199209 4045.51143893861 3819.40335396245 22240.2366914149 3481.44309344…
4545.65808230419 4056.04284490234 17644.959680695 5230.60331560305 2630.26168497132 9250.59747819517 1163.81605913386 835.029667959134 20783.5207803223 2850.41134946634 4360.98405837501 12129.5145857901 3426.4627570591 23396.6135921071 2684.13615829484 3350.78623638288 7218.04136709541 1475.11674491273 4262.06536393 29796.8953740037 3891.13905800481 3563.56070424554 20718.5049650577 3276.44291582…
4465.8929809063 3817.87741975409 17663.7658188915 4929.47459449957 2547.64839255365 9122.62758004401 1186.98260984991 811.01428022916 20273.0890264708 2818.15761006111 4182.95282540426 12138.5857104183 3274.79370255928 21581.1025015213 2501.4323281163 3035.89560081402 6841.18746457389 1413.02845797701 4072.05489379981 25866.0665297721 3573.15025767501 3327.74201419619 19398.5567856161 3088.190957…
