# Supplementary material for: Limited role of generation time changes in driving the evolution of the mutation spectrum in humans
Source: eLife. 2023 Feb 13;12:e81188. doi: 10.7554/eLife.81188 (PMC10014080; doi:10.7554/eLife.81188)
Supplement: Figure 1—source data 2. [file elife-81188-fig1-data2.zip › Figure1_SourceData2/JPT_polycount_96type_CEU15bin_HSt_noCE_wMHS_intersect.tsv]

ACA>A ACA>G ACA>T ACC>A ACC>G ACC>T ACG>A ACG>G ACG>T ACT>A ACT>G ACT>T ATA>A ATA>C ATA>G ATC>A ATC>C ATC>G ATG>A ATG>C ATG>G ATT>A ATT>C ATT>G CCA>A CCA>G CCA>T CCC>A CCC>G CCC>T CCG>A CCG>G CCG>T CCT>A CCT>G CCT>T CTA>A CTA>C CTA>G CTC>A CTC>C CTC>G CTG>A CTG>C CTG>G CTT>A CTT>C CTT>G GCA>A GCA>G GCA>T GCC>A GCC>G GCC>T GCG>A GCG>G GCG>T GCT>A GCT>G GCT>T GTA>A GTA>C GTA>G GTC>A GTC>C GTC>G GTG…
2879.74608036938 2288.81562905924 10313.4180654186 3406.29505011179 1260.93525958895 5531.45261802341 554.179518590248 375.658826892813 12286.3123920918 1756.87998669103 2531.11681186477 7030.48271618087 1961.4414007867 13308.0903259752 1283.49254500683 2271.68112255186 3938.61121387913 732.726808322209 2431.28940592933 11680.4018322637 1946.21257050563 2029.67769320034 11250.2463316401 1646.8722…
2170.10582372295 1718.4565145799 7665.49810203492 2562.34276237358 986.675844659388 4095.02367377454 398.035866128547 280.26215092282 9370.34698126514 1312.33660489102 1854.15440018306 5198.56962109918 1503.54819659865 9989.72093548963 953.269683596728 1773.55586745311 2900.49848703813 568.592765691824 1816.85871985259 8742.44208605382 1467.46381272443 1551.21462306127 8524.99682944339 1256.71393…
2177.16600023663 1741.35293032996 7711.76273417222 2552.54874107533 992.079356170881 4113.2798926209 413.860474538925 303.072666523423 9807.24548712382 1351.41522655466 1868.08105754518 5216.4292609214 1500.0214095651 10062.9011682131 976.729639815326 1819.96950835553 2956.33509493156 545.594143446222 1845.96562554888 8801.5352390093 1481.45494938829 1588.86191928301 8515.12248444022 1243.1631629…
2589.58856113537 2067.45457499665 9140.63638192155 3110.71570675495 1189.66314770792 4926.26931377895 500.854150814745 355.636056910012 11983.2002343508 1620.77900730336 2192.57972866984 6149.9930822812 1820.8056080579 12064.2428621927 1150.77709126451 2188.71351337264 3555.47209738234 648.082329338313 2197.19219919415 10414.8374186331 1735.803687982 1952.66612258152 10142.9815424042 1477.5724114…
2998.62904158112 2378.15330084067 10589.0265552523 3547.81647786063 1375.51550351231 5671.002849372 605.485323526026 393.820363580022 14317.9874974388 1816.69184754863 2522.53547253387 7024.63761265788 2095.20689606261 13986.1064318275 1311.83966975199 2499.34145799076 3993.34355391778 745.515539820372 2486.40372881073 11971.8785747097 2013.32067005932 2243.71890207916 11740.3455680699 1718.51502…
2337.29592551854 1917.60375858528 8369.71319789423 2686.43580877754 1094.87706850071 4487.98043312428 458.344703851803 310.11920353236 11604.3573117341 1402.56971054107 2055.78059286277 5526.99049868392 1623.21839187214 10752.9950167239 1048.34121932489 1877.58448033692 3041.50513853767 611.342536300773 1899.29465364478 9216.0134741372 1525.14107322223 1745.41635511691 9042.77068560095 1384.96273…
2219.88431248339 1800.99561346299 8102.83140431812 2487.35902449037 1066.02364791459 4406.19172229703 457.269585808575 309.308398303755 11110.3981104652 1343.68785925362 2004.91443145197 5319.19415045804 1499.68524076677 9827.71495958652 993.136946152081 1615.78840384409 2840.2362500544 584.081910842665 1753.79741188919 8588.20587351096 1429.30584081887 1557.24770322336 8450.83439674742 1301.8823…
2686.59353776699 2223.69716494026 9905.45216940865 2979.36267460678 1340.65039696848 5438.16681228914 588.646390269332 386.618610877337 13410.7846537791 1626.16916423636 2486.53122056128 6529.93573277604 1778.84466898557 11981.5999207579 1255.29173747014 1894.76986397469 3566.39714316254 724.4145359551 2129.11383518833 10691.743079527 1792.21461630276 1847.25670402831 10565.3997740481 1612.847101…
3173.28601776273 2701.94783346843 11571.2512255626 3502.14400739583 1637.97048041335 6424.93391189377 700.008732242464 478.05598910574 15509.4351603989 1938.76472359473 2971.78655758083 7721.16904135495 2123.19850638661 14566.8632201799 1556.04621212726 2214.83552118324 4314.90455977148 884.034472765418 2583.7502998902 13113.0313232982 2201.01941054392 2223.59926325578 12940.7406990358 2008.36469…
3542.27402499299 3052.98328385915 12855.1900288347 3924.68785301608 1863.83340683556 7184.7717796646 804.917130732281 558.775165293145 16983.7184475208 2171.63465609083 3366.63462985969 8637.52947261986 2403.80784536291 16681.3456599091 1773.27428164299 2503.63939619732 4945.66973462453 1011.71501165202 2981.74016279008 15272.2719391379 2555.39190643513 2522.66016866132 14901.426267643 2315.12547…
3954.27750354659 3460.77444787867 14369.9761037276 4403.21922725436 2120.31681681017 7977.36667754377 908.412221471327 647.847670065397 18590.8946261722 2399.14274681509 3765.65169733122 9606.34659999101 2723.05074664874 19028.0252547337 2041.88803654754 2823.92090936693 5660.30061205072 1187.13443433999 3407.26318176453 17790.5302283526 2945.25183465166 2868.79420340565 16939.9177895059 2663.307…
4290.83217314 3798.208929731 15652.4803551536 4792.77189059569 2346.92331873598 8574.32009234463 1011.60513964082 709.148058476667 19870.0903088142 2623.88402343973 4113.96316961498 10553.7907529565 3043.74921323085 21067.3403510176 2305.72183041485 3095.79701103271 6317.98157692568 1331.63519495464 3789.0903109431 20767.8024949107 3340.71563635627 3222.32729989458 18753.4074063489 2952.194848466…
4344.74881659152 3904.99583041402 16392.0931863765 4975.88008916411 2493.15116697844 8817.19892786283 1067.25622907481 766.812327677012 20062.7644163221 2733.17848770955 4213.08403606912 11183.3795698954 3206.90880603151 22010.0469351672 2475.42020490783 3232.12362893204 6669.66381050411 1395.41269186365 4005.94883757153 24267.1507430892 3571.69474053795 3358.47410120564 19624.7994970743 3113.107…
4077.99971523953 3633.04314389137 15722.2248690748 4667.41757841882 2373.14561085133 8246.07325695851 1032.02155922096 751.688976478964 18667.3246847628 2564.23111224899 3911.64151415631 10819.7700312069 3028.93702360001 20763.0312243779 2386.49412358587 3034.18727767229 6433.54126669193 1320.37619946517 3810.61055459435 25705.3092743763 3425.93771310866 3175.49997525182 18486.6609629728 2941.686…
3701.57246591227 3207.51704396244 14683.4456208494 4152.00310810415 2087.23897435194 7647.96803845164 984.102974089135 678.175535360531 17052.1396877603 2349.63484308133 3481.5446797151 9961.78185691684 2712.57604604392 17840.9757338481 2077.27677839117 2527.09203773587 5710.539460528 1147.34142524164 3354.68107238823 20837.8464189903 2960.07153736288 2778.58496575134 16224.349765025 2571.6846586…
