# Supplementary material for: Limited role of generation time changes in driving the evolution of the mutation spectrum in humans
Source: eLife. 2023 Feb 13;12:e81188. doi: 10.7554/eLife.81188 (PMC10014080; doi:10.7554/eLife.81188)
Supplement: Figure 1—source data 2. [file elife-81188-fig1-data2.zip › Figure1_SourceData2/LWK_polycount_96type_CEU15bin_HSt_noCE_wMHS_intersect.tsv]

ACA>A ACA>G ACA>T ACC>A ACC>G ACC>T ACG>A ACG>G ACG>T ACT>A ACT>G ACT>T ATA>A ATA>C ATA>G ATC>A ATC>C ATC>G ATG>A ATG>C ATG>G ATT>A ATT>C ATT>G CCA>A CCA>G CCA>T CCC>A CCC>G CCC>T CCG>A CCG>G CCG>T CCT>A CCT>G CCT>T CTA>A CTA>C CTA>G CTC>A CTC>C CTC>G CTG>A CTG>C CTG>G CTT>A CTT>C CTT>G GCA>A GCA>G GCA>T GCC>A GCC>G GCC>T GCG>A GCG>G GCG>T GCT>A GCT>G GCT>T GTA>A GTA>C GTA>G GTC>A GTC>C GTC>G GTG…
1773.36019166966 1420.59808533054 6435.65393065788 1851.17066721337 824.549518659582 3726.19180797357 371.404543618453 234.598090354175 7966.04449350507 1045.32625518355 1512.70795605935 4339.67348848026 1064.62057946371 7645.73872123831 750.508586416928 1224.24146455042 2307.24358591878 442.896785713531 1351.37543267941 6706.72933450288 1167.81655595032 1117.91094185221 6781.84329668906 1009.823…
2385.18625142422 1962.46570568445 9029.97415348771 2587.52797122512 1126.43065444449 5151.26788547484 519.792624359882 334.962203901082 10919.4265101798 1484.14973923412 2134.96546422294 5989.40927251859 1559.34588219321 10818.4979355862 1027.97838389855 1693.7445744578 3246.94770094481 620.968130467936 1874.30567805361 9391.59199124065 1587.10009822443 1573.89958701191 9364.77551677396 1410.6807…
2878.56048010232 2437.16832257369 11011.1652037132 3175.75656476865 1345.69086881485 6280.95895833535 593.600847442515 417.570933463318 13438.5690230208 1806.98503167454 2640.34517661757 7338.13889897011 1922.49338899236 13295.8540758895 1280.36052573776 2092.10629988368 3934.45130225095 767.533512127304 2265.26208716219 11421.6194408043 1947.68655433035 1917.28086838506 11464.6083570497 1726.729…
3787.91730635372 3169.0607997798 14357.2202433493 4196.45803292771 1749.87110586333 8206.28142373596 774.500315761092 547.466550805254 17623.2251559258 2352.99433234155 3437.58143352978 9540.33017574054 2501.38160926078 17282.5726413101 1656.78986262735 2700.2138069919 5076.19322706568 1013.34376854281 2960.66983307165 14909.047296397 2516.73800301116 2518.58572101614 14909.7161110978 2266.068478…
6673.61529764915 5509.06591935034 25085.3411733416 7328.16882128736 3121.54635365752 14220.7439648178 1389.36888260975 958.364927081223 31212.5311941643 4082.57211121662 6054.93816789075 16639.7616518225 4411.02446571639 30081.067986354 2911.41833319878 4690.62935316096 8890.1361401387 1767.6551125122 5203.22510201261 26210.9500840832 4414.83159946595 4454.60785473217 26148.8991409206 4011.767340…
10065.9298709764 8473.29652298551 37835.2880651791 10961.4983421693 4810.16458166861 21411.1208158393 2073.18209068118 1449.29074088429 47457.1550623315 6099.67569433305 9117.98821293567 25111.6812078781 6740.49557875164 45300.0085490866 4415.85114315179 7033.26060450661 13352.8568452894 2679.81139383711 7942.99656219325 39756.5882004847 6619.12813039863 6750.92520109786 39698.3153286173 6085.182…
11765.3477607081 9970.88216895106 43866.074392447 12767.9902740561 5677.79397427759 24754.7289806426 2436.41439402249 1691.44785461804 55236.1760832814 7169.12495655559 10700.1595087969 29183.705674851 7924.38886308056 53062.0297337727 5233.47235046725 8058.02042662785 15594.5467405588 3132.48645477727 9256.71656311331 46563.3983610235 7708.066557655 7877.10326240418 46629.7990256183 7137.0029684…
12398.2090159736 10533.6299180825 45749.1429613825 13422.8392815675 6091.67002432066 25737.2965060643 2596.84761952642 1791.73318492214 57832.578061218 7600.03420714282 11319.5306156056 30605.0036065125 8413.04797251682 56370.1626376996 5655.47804760379 8492.28783966729 16600.4422624639 3337.70368903307 9834.86983343275 49572.7027349228 8230.84912527617 8447.86161544968 49879.797435853 7611.90249…
11522.6307543469 9788.09024683596 41859.0377047475 12570.5606563983 5786.25579208444 23436.4147067455 2456.03542201762 1689.1650712111 53286.7404202183 7026.30437446269 10701.3984505702 28012.0177582856 7859.85915572453 52646.2685827956 5386.26422181983 7982.89071506344 15514.364399756 3120.72137612729 9265.16660032617 46738.2035205589 7820.94166426533 8029.12929804329 46578.4861490905 7177.47825…
10171.7318821485 8812.68741098515 36862.2887622923 11270.9386252407 5209.40652274456 20506.7799765494 2207.74215330546 1537.42141936397 46923.7704912082 6245.48971033487 9584.03587889654 24464.7814016422 7024.69032362943 47261.9308363063 4907.9915076325 7166.75344528255 13936.8682360986 2839.03943880268 8422.26785072084 42223.5674814369 7103.39679790747 7248.98387998932 42081.625686615 6479.97208…
8832.8351639113 7756.62850417442 31972.9115534497 9965.82060216514 4657.32574496289 17778.6735226767 1986.57441139333 1381.0835366143 40806.2992349529 5420.62996483998 8425.55689722465 21315.3270433015 6129.01335335401 41749.7605653661 4406.62479416353 6295.2443777775 12371.1233715344 2576.56100579337 7637.8430818655 37763.61709297 6413.21778028694 6462.6946535966 37435.2712370645 5722.0196455998…
7769.24712238289 6908.24279586496 28230.0356329051 8825.1738971253 4187.99640695785 15549.6536412038 1817.99852597633 1260.84788166613 35840.0412697445 4792.5239024335 7496.73184990581 18885.8733598385 5486.14402501371 37411.5690482089 4071.11100641376 5657.46991783484 11213.3152377055 2327.08427286797 6962.24652926346 35009.043653702 5898.82031942534 5856.04129678902 33722.0097442165 5216.190512…
7067.92763315519 6246.22994738929 25884.285557697 8089.07368645704 3898.96371921316 13933.0321113483 1702.50280560157 1213.83998316397 32083.1264858357 4364.83018615023 6748.29663929722 17440.4110246919 5094.26988231954 34603.3304880427 3902.66841917643 5154.3767858842 10480.3537707003 2191.20892933414 6462.60397435732 35889.8090882453 5592.66684927176 5369.42996705852 31233.4851454595 4884.32662…
6457.10250237471 5781.57490043886 25527.3312557219 7474.61940535909 3719.40031409408 13175.0647594181 1646.89836302207 1207.36734340702 29539.6684935872 4071.30488571457 6182.78785312142 17517.915507624 4898.18800189305 33718.1148582731 3834.25320562965 4773.06050873634 10273.2222770289 2150.49781322065 6112.9815431688 46775.7007760678 5499.99784339751 5048.55078056932 29768.0790382279 4691.37985…
6398.39876682331 5597.37875157347 26067.249409628 6899.40317203941 3569.93441823637 13173.7909391745 1711.13700066183 1176.84027854399 28736.6480208267 3939.05464838232 5763.97589532553 17849.9699278426 4737.03691809025 32019.0933400702 3647.2296120621 4335.69987957461 10079.9349025453 2008.48831684267 5890.46932857913 43375.43094356 5169.74212113364 4709.99507200472 28227.2887867064 4502.4753260…
