# Supplementary material for: Limited role of generation time changes in driving the evolution of the mutation spectrum in humans
Source: eLife. 2023 Feb 13;12:e81188. doi: 10.7554/eLife.81188 (PMC10014080; doi:10.7554/eLife.81188)
Supplement: Figure 1—source data 2. [file elife-81188-fig1-data2.zip › Figure1_SourceData2/YRI_polycount_96type_CEU15bin_HSt_noCE_wMHS_intersect.tsv]

ACA>A ACA>G ACA>T ACC>A ACC>G ACC>T ACG>A ACG>G ACG>T ACT>A ACT>G ACT>T ATA>A ATA>C ATA>G ATC>A ATC>C ATC>G ATG>A ATG>C ATG>G ATT>A ATT>C ATT>G CCA>A CCA>G CCA>T CCC>A CCC>G CCC>T CCG>A CCG>G CCG>T CCT>A CCT>G CCT>T CTA>A CTA>C CTA>G CTC>A CTC>C CTC>G CTG>A CTG>C CTG>G CTT>A CTT>C CTT>G GCA>A GCA>G GCA>T GCC>A GCC>G GCC>T GCG>A GCG>G GCG>T GCT>A GCT>G GCT>T GTA>A GTA>C GTA>G GTC>A GTC>C GTC>G GTG…
4134.63599295255 3330.01982609374 14883.3512708556 4374.2689636674 1884.76307654517 8011.00068866343 772.717013950088 545.290402500064 16482.6784115238 2493.39526249639 3531.25807129651 9640.53361646187 2734.23835457381 18439.4599827978 1763.42026329167 2925.94444236251 5493.92740972073 1072.67810159441 3074.20657482872 15672.5467634604 2732.12551682607 2476.46298075298 15861.061507708 2373.81589…
3638.11740572721 2998.16183855117 13203.0583796121 3888.60328938349 1692.76408108803 7277.99488055138 716.020517394352 522.872589812449 15247.5305974076 2206.61760791061 3188.83571557819 8566.25093334485 2315.99014226759 16186.7529164618 1535.24874811423 2480.74326133424 4806.269265926 949.982750790192 2706.0323071024 13934.1608564441 2413.60158570957 2245.55716845578 14023.5742342748 2045.261473…
4110.33302707146 3397.37662516348 15268.7799327364 4481.42358863441 1947.66184396433 8467.07050652149 815.538493068469 615.880349056944 18137.0453307565 2512.93159992696 3686.38189623221 9970.08573952974 2656.70051742971 18496.8855849724 1749.36711508851 2858.08866686801 5516.43092914743 1086.09198462007 3148.37973290531 15946.8927054016 2737.1549327712 2627.66292442939 16069.5848545067 2432.2886…
5285.48331450135 4323.11877869356 19617.1323026257 5745.88252427028 2527.45054225252 10878.0197483884 1029.59208716161 768.871977826186 23783.6775726532 3221.40038670519 4721.79707240105 12816.1724900412 3418.95632658221 23646.9366272591 2237.06494244581 3686.48593405046 7062.1922398902 1371.40690902273 4038.15178473217 20388.1176922988 3467.38733873388 3396.04183957842 20517.4724532793 3143.5867…
8444.7253034715 7040.02474031282 31795.4395120186 9318.40248036387 4104.45717205937 17709.0193669522 1733.28734551416 1237.67075260264 39265.1122693546 5222.46649867494 7616.46471819507 20927.2217874192 5581.0442761218 38333.7769665621 3653.17320479743 5910.47481291422 11360.3128455777 2207.57455658248 6563.51455383902 33226.3302687745 5551.82993636051 5565.48070013396 33119.6658524396 5068.94927…
11317.5582967537 9465.70868926292 42036.9556157939 12275.8223951958 5407.60054439704 23531.716763658 2333.99461238539 1623.56577091742 52773.6429844455 6906.66999391372 10140.2069048063 27888.1796961622 7459.08238527137 50736.6400555627 4937.32754054229 7772.48286651189 14944.5879624901 2997.16932221848 8724.54249493104 44372.7776199849 7334.77771003346 7507.51517712233 44029.8399609514 6766.4341…
11720.2183767304 9850.21404492322 43109.017247457 12627.9714031619 5604.5599802167 24337.6369487153 2432.72831344379 1674.37607529803 54733.1363400904 7090.08017572663 10542.3927162371 28714.5871311101 7856.43634968988 52475.8980225374 5161.13914003499 7970.03165395616 15456.0614527843 3140.73784850795 9117.36299991966 46099.0912760316 7701.66449516288 7811.9532910387 45925.497962335 7027.8889788…
14229.7850650975 12163.2712498669 52229.0455449127 15525.6466228033 7067.82057935814 29577.0093831567 2955.1411949223 2069.86879007035 66916.0339625423 8682.10423140671 13001.7262484905 34931.9924788546 9558.63858468257 64397.8312352513 6468.46483890306 9813.06096396748 19110.7853644715 3844.72862267294 11314.9598077748 56943.5628508574 9560.43674437071 9578.94327281076 56879.0789825681 8725.4144…
15489.5091899605 13359.2315521601 56561.8778175024 17064.0150602361 7826.64838056713 31687.2779990909 3278.21766491657 2301.66779652431 72150.3995616856 9473.99975331619 14347.0550602459 37716.5579971503 10553.8576065908 71301.7018810043 7323.31110905513 10844.6682977403 21079.1102138339 4232.92005973066 12567.6537864663 63191.3701956947 10576.9813374631 10723.0922165358 63155.9656887443 9731.242…
12872.2847406422 11240.8143560676 46418.396847505 14237.1548842161 6614.14969358606 25727.6548506491 2786.82442359805 1975.43299638635 58943.4987556751 7906.0118051103 12145.5051142805 30846.3535153615 8843.67235534217 60549.0235872861 6317.61010815323 9116.75777639975 17849.3184297053 3657.48290995614 10820.63695802 54139.7234963973 9137.88654378201 9200.97973812989 53796.2097809747 8300.0777828…
8309.86892153379 7357.81941121136 29869.2256408929 9332.79616645976 4477.02187925457 16515.3614371455 1905.18408278276 1346.23250969051 38111.0835157638 5078.67219646491 7954.68145473527 20041.5382103139 5788.33579614655 39915.692164202 4356.20419308666 5976.73749899767 11893.8922766319 2476.23569531823 7291.26413104079 37197.9447874959 6242.6601617391 6184.39436803388 35948.2177025241 5570.70777…
6042.31031834215 5397.53132623897 22177.7987423355 6958.61947532714 3342.29145844089 11935.9677451922 1481.52174383075 1009.89628236224 27558.5020669992 3739.31566584822 5818.83327671595 15026.2902241752 4352.16584969487 29700.7344265478 3362.56519043904 4426.17840211575 8980.23002423087 1843.115396784 5544.23817193514 30899.232915392 4789.97557000469 4650.22617667722 26891.1755681289 4155.581765…
5008.85579048528 4437.56053505114 19201.0582120378 5743.90501774123 2786.40696579578 10026.8634781205 1232.28358098344 866.435171456361 22530.4584326428 3164.62962861267 4790.39878936802 13115.6521542351 3715.49873472865 25331.6458525706 2843.46000544382 3661.27712399398 7683.34264275875 1591.73762581931 4678.39253420407 31875.7305033513 4114.10956393397 3906.85997629387 22588.4664578352 3511.084…
4662.80079018547 4081.37554222864 18413.5891568081 5251.54642378468 2609.90156473829 9422.56606477253 1156.20078589799 838.140884392792 20908.7697384022 2911.70226330734 4338.50834790049 12739.2533087014 3525.36333266967 23917.2062612633 2696.00422791795 3400.11244225189 7372.12881573347 1478.4463232493 4376.45343181266 33842.4509062874 3852.32163777674 3588.61974722706 21026.9478780492 3298.7006…
5551.51346654502 4805.77148417436 22420.2737769064 5956.94170475458 3065.50223773599 11446.8401384223 1493.74814015028 1012.79765110336 24890.4304600574 3426.00293057922 5022.95461351689 15343.3307171389 4061.01938820839 27263.8144357212 3103.63937268618 3682.95585653566 8611.41012709778 1734.69189313311 5050.21073048786 35249.0671621282 4420.08692533209 4032.21042277999 24224.2411156808 3854.965…
