# Supplementary material for: Limited role of generation time changes in driving the evolution of the mutation spectrum in humans
Source: eLife. 2023 Feb 13;12:e81188. doi: 10.7554/eLife.81188 (PMC10014080; doi:10.7554/eLife.81188)
Supplement: Figure 2—source data 1. [file elife-81188-fig2-data1.zip]

Archive with 19 entries (18 files):
- Figure2_SourceData/
- Figure2_SourceData/CEU_polycount_8type_CEU15bin_HSt_noCE_inMHS_intersect.tsv
- Figure2_SourceData/LWK_polycount_8type_CEU15bin_HSt_noCE_inMHS_intersect.tsv
- Figure2_SourceData/CEU_polycount_8type_CEU15bin_HSt_noCE_noMHS_intersect.tsv
- Figure2_SourceData/CEU_polycount_8type_CEU15bin_HSt_noCE_wMHS_intersect.tsv
- Figure2_SourceData/JPT_polycount_8type_CEU15bin_HSt_noCE_wMHS_intersect.tsv
- Figure2_SourceData/CHB_polycount_8type_CEU15bin_HSt_noCE_wMHS_intersect.tsv
- Figure2_SourceData/JPT_polycount_8type_CEU15bin_HSt_noCE_noMHS_intersect.tsv
- Figure2_SourceData/YRI_polycount_8type_CEU15bin_HSt_noCE_wMHS_intersect.tsv
- Figure2_SourceData/LWK_polycount_8type_CEU15bin_HSt_noCE_noMHS_intersect.tsv
- Figure2_SourceData/TSI_polycount_8type_CEU15bin_HSt_noCE_wMHS_intersect.tsv
- Figure2_SourceData/CHB_polycount_8type_CEU15bin_HSt_noCE_noMHS_intersect.tsv
- Figure2_SourceData/JPT_polycount_8type_CEU15bin_HSt_noCE_inMHS_intersect.tsv
- Figure2_SourceData/YRI_polycount_8type_CEU15bin_HSt_noCE_inMHS_intersect.tsv
- Figure2_SourceData/LWK_polycount_8type_CEU15bin_HSt_noCE_wMHS_intersect.tsv
- Figure2_SourceData/CHB_polycount_8type_CEU15bin_HSt_noCE_inMHS_intersect.tsv
- Figure2_SourceData/TSI_polycount_8type_CEU15bin_HSt_noCE_noMHS_intersect.tsv
- Figure2_SourceData/YRI_polycount_8type_CEU15bin_HSt_noCE_noMHS_intersect.tsv
- Figure2_SourceData/TSI_polycount_8type_CEU15bin_HSt_noCE_inMHS_intersect.tsv
