# Supplementary material for: Limited role of generation time changes in driving the evolution of the mutation spectrum in humans
Source: eLife. 2023 Feb 13;12:e81188. doi: 10.7554/eLife.81188 (PMC10014080; doi:10.7554/eLife.81188)
Supplement: Figure 2—source data 1. [file elife-81188-fig2-data1.zip › Figure2_SourceData/CEU_polycount_8type_CEU15bin_HSt_noCE_inMHS_intersect.tsv]

age_bin,age_floor,age_ceil,CA_CpG,CA_nonCpG,CG,CT_CpG,CT_nonCpG,TA,TC,TG
(0,55],0,55,274.087229713564,4352.74766140723,5218.38,4878.093308016,12302.8982851939,3551.58571072439,14130.2573320877,3829.58660835746
(55,124],55,124,292.25919545738,4369.2668241719,5376.79,5012.37234225434,12617.716759807,3570.42421847425,14171.5406929272,3777.5722001886
(124,233],124,233,293.25309944904,4368.48834916518,5453.65,5115.30379172658,13104.6619997167,3582.43693029844,14095.9381128621,3710.50068376261
(233,425],233,425,298.779769303391,4362.02995643541,5503.31,5216.45486667931,13581.0736337795,3604.44236979793,14161.1402298188,3739.86386753643
(425,860],425,860,290.342461135922,4343.11314195195,5736.97,5252.19052255165,13735.2220675455,3685.96195440637,14369.5771117713,3792.0612865546
(860,1720],860,1720,310.517393679548,4446.99698117656,6082.3,5503.15327375282,13699.9001151471,3765.60626317788,14652.5654623996,3901.59040506136
(1720,3130],1720,3130,323.322815373318,4708.88493644745,6294.9,5732.65148983612,13517.3205459277,3897.61804878211,15038.4911070993,4027.54752197639
(3130,5520],3130,5520,311.568256177905,4688.03402999658,6371.29,5609.72684637979,12983.5015122091,3948.14353559752,15697.3932873069,4251.2702121544
(5520,9040],5520,9040,313.110912757551,4416.24320124864,6126.91,5194.05928222172,11982.3003828007,3899.1766924632,16027.9490254455,4397.41299734132
(9040,13700],9040,13700,303.905089373096,4139.83143866605,5936.65,4902.66692366988,11379.6668891635,3906.06212811265,16393.8114045638,4457.98453810421
(13700,19900],13700,19900,301.294244962344,3992.83309705679,5752.81,4680.36178586072,11016.0167639052,3899.77711338275,16760.2389812079,4523.02616496782
(19900,28600],19900,28600,286.865329464405,3857.12826252564,5636.07,4471.66226081808,10793.6551477485,3920.28511384654,17340.9615983279,4586.63480962663
(28600,42100],28600,42100,294.931517502642,3763.72201277859,5503.06,4334.81827751837,10789.6183458611,3972.92126963194,18302.994377397,4727.34382815076
(42100,66500],42100,66500,315.809660798352,3783.95543396178,5429,4323.59180233526,11108.71942361,4071.78898724057,19768.8428712417,4920.79635068819
(66500,3e+06],66500,3e+06,430.95302485154,4639.72467301025,6517.9,5290.89322637935,14106.7281275846,4841.76966406347,22651.2984055433,5690.80852552922
