# Supplementary material for: Limited role of generation time changes in driving the evolution of the mutation spectrum in humans
Source: eLife. 2023 Feb 13;12:e81188. doi: 10.7554/eLife.81188 (PMC10014080; doi:10.7554/eLife.81188)
Supplement: Figure 2—source data 1. [file elife-81188-fig2-data1.zip › Figure2_SourceData/LWK_polycount_8type_CEU15bin_HSt_noCE_inMHS_intersect.tsv]

age_bin,age_floor,age_ceil,CA_CpG,CA_nonCpG,CG,CT_CpG,CT_nonCpG,TA,TC,TG
(0,55],0,55,133.825393592316,1762.13404946843,2231.81,2105.70235914404,4864.93553006926,1393.28515603103,5518.6728615842,1448.86387868898
(55,124],55,124,176.659209431889,2441.79775371071,3154.17,2891.36415908909,6801.06001444423,2001.48549936792,7716.66271122943,2046.16893459777
(124,233],124,233,205.436594411121,2997.16817551323,3878.7,3530.45035629802,8353.82507573572,2421.99283723811,9496.33633076335,2540.24031594985
(233,425],233,425,272.141040021949,3943.22503412077,5118.78,4556.85986276681,10959.3864728098,3189.43678077199,12390.1037046341,3342.5946579535
(425,860],425,860,484.549074646919,6994.5346510535,9183.85,8080.88778281301,19269.5079574243,5698.2923749829,21973.4088016027,5942.03670358284
(860,1720],860,1720,746.612685235163,10538.7736567935,14194.8,12376.1244248914,29289.7036580436,8676.69631014396,33778.5740178468,9166.59984959953
(1720,3130],1720,3130,862.751025179749,12301.3018702183,16705.2,14288.4406068429,33983.684534781,10210.8269977719,40245.4134715745,10848.6976081131
(3130,5520],3130,5520,880.304207984542,12810.0166876757,17662.8,14763.1564406648,35264.5045234468,10882.862010746,43262.5336078176,11627.4331895579
(5520,9040],5520,9040,814.89513944636,11614.8989545186,16343.3,13370.2492699947,31985.1777926954,10134.2463906251,40925.4933197519,10993.3236324114
(9040,13700],9040,13700,715.671030014815,10101.5609676944,14335,11546.2990477923,27672.1412504748,9047.67529151303,37106.2892318198,9980.53085336297
(13700,19900],13700,19900,634.327007247353,8635.18091524611,12489.5,9824.84429027082,23747.6759179921,8051.15421661435,33462.058034885,9049.9306277466
(19900,28600],19900,28600,573.096473347561,7526.41587028217,11006,8561.59594250372,20791.8463486077,7323.44049514142,31112.5607885793,8439.25045223464
(28600,42100],28600,42100,500.045908231402,6625.78039548335,9656.49,7462.36932595537,18431.4942685736,6652.71108871388,29869.2620703512,7949.14574329392
(42100,66500],42100,66500,471.760122355445,5837.80179248257,8557.52,6676.28454034292,17284.1477232271,6274.03876492568,31518.4739794107,7802.80657520609
(66500,3e+06],66500,3e+06,588.925088853415,6467.40922573875,9029.95,7289.37159063004,20128.9089316747,6949.85578541277,34733.1570681495,8191.37697770093
