# Supplementary material for: Limited role of generation time changes in driving the evolution of the mutation spectrum in humans
Source: eLife. 2023 Feb 13;12:e81188. doi: 10.7554/eLife.81188 (PMC10014080; doi:10.7554/eLife.81188)
Supplement: Figure 2—source data 1. [file elife-81188-fig2-data1.zip › Figure2_SourceData/CEU_polycount_8type_CEU15bin_HSt_noCE_noMHS_intersect.tsv]

age_bin,age_floor,age_ceil,CA_CpG,CA_nonCpG,CG,CT_CpG,CT_nonCpG,TA,TC,TG
(0,55],0,55,2680.02997617017,36919.9951325898,35607.9,49440.2292940406,113666.668012884,29434.1223133755,124136.472161521,31447.4637159755
(55,124],55,124,2704.31024070469,36042.9960012305,34807.4,50239.0141436531,115156.990824287,28847.4369438515,121210.765258543,30382.2942120421
(124,233],124,233,2640.67216563109,35171.7094936805,34155.8,51577.1438214406,117956.275425705,28461.2118835063,119083.375447189,29436.5394296689
(233,425],233,425,2659.33164505714,34562.2391208959,33445.8,52883.4224333155,121236.01610894,27961.3973127985,117177.962324965,28669.7769858114
(425,860],425,860,2680.05468904871,34799.260305656,33418.4,53903.1280858548,122313.702968464,28033.9179225609,116661.238611058,28519.760180046
(860,1720],860,1720,2740.9768057643,34866.3147666751,33616.5,55339.2487333156,120314.569844618,28309.7946783467,116292.867506854,28433.5590842735
(1720,3130],1720,3130,2843.91834579464,35065.8949466146,33854.5,56991.4568933096,116486.339007451,28346.5452644493,116927.323860313,28722.9390144004
(3130,5520],3130,5520,2931.09283763636,35418.9397115257,34370.8,57552.3873126543,112198.089102083,28651.158433246,119597.119401084,29662.4466853871
(5520,9040],5520,9040,2957.55360412452,35252.618803849,34709.4,55875.8573325225,109425.819933349,29162.7035348537,123597.435279877,30754.9753331207
(9040,13700],9040,13700,3017.65303467567,35355.0777973704,35181.9,54810.245999691,108695.92501076,29665.7007897387,128313.638313598,31743.2362317084
(13700,19900],13700,19900,3030.42612457042,35094.4663366562,35315.6,53589.5889797268,107501.624128722,29951.6186559523,131408.208359394,32459.3068677769
(19900,28600],19900,28600,3009.11227918643,34462.3195932906,34702.3,51574.4852057085,105318.993754993,30080.1526704583,134469.706397731,32721.8057762741
(28600,42100],28600,42100,3013.20819528908,33735.5918919341,33893.7,49883.2314095473,104016.697707994,30233.5490840392,139818.581491683,32899.764754035
(42100,66500],42100,66500,3064.08163677362,32855.5188957918,32810.6,48249.5408398599,102583.272261229,30029.58941736,143239.316479461,32646.4446358227
(66500,3e+06],66500,3e+06,3129.57841957316,33168.0572022397,32009.3,48742.01951536,104203.015908521,29167.1010954631,137081.98910673,31656.6870936576
