# Supplementary material for: Limited role of generation time changes in driving the evolution of the mutation spectrum in humans
Source: eLife. 2023 Feb 13;12:e81188. doi: 10.7554/eLife.81188 (PMC10014080; doi:10.7554/eLife.81188)
Supplement: Figure 2—source data 1. [file elife-81188-fig2-data1.zip › Figure2_SourceData/CEU_polycount_8type_CEU15bin_HSt_noCE_wMHS_intersect.tsv]

age_bin,age_floor,age_ceil,CA_CpG,CA_nonCpG,CG,CT_CpG,CT_nonCpG,TA,TC,TG
(0,55],0,55,2954.11720588374,41272.742793997,40826.3,54318.3226020566,125969.566298078,32985.7080240999,138266.729493609,35277.0503243329
(55,124],55,124,2996.56943616207,40412.2628254023,40184.2,55251.3864859075,127774.707584094,32417.8611623258,135382.30595147,34159.8664122307
(124,233],124,233,2933.92526508013,39540.1978428457,39609.4,56692.4476131672,131060.937425422,32043.6488138047,133179.313560051,33147.0401134315
(233,425],233,425,2958.11141436053,38924.2690773314,38949.1,58099.8772999948,134817.089742719,31565.8396825964,131339.102554783,32409.6408533479
(425,860],425,860,2970.39715018464,39142.3734476079,39155.3,59155.3186084064,136048.92503601,31719.8798769673,131030.815722829,32311.8214666006
(860,1720],860,1720,3051.49419944385,39313.3117478517,39698.8,60842.4020070684,134014.469959765,32075.4009415246,130945.432969254,32335.1494893348
(1720,3130],1720,3130,3167.24116116796,39774.7798830621,40149.4,62724.1083831457,130003.659553379,32244.1633132314,131965.814967412,32750.4865363768
(3130,5520],3130,5520,3242.66109381427,40106.9737415223,40742.1,63162.1141590341,125181.590614292,32599.3019688435,135294.512688391,33913.7168975415
(5520,9040],5520,9040,3270.66451688207,39668.8620050976,40836.4,61069.9166147442,121408.120316149,33061.8802273169,139625.384305322,35152.388330462
(9040,13700],9040,13700,3321.55812404877,39494.9092360364,41118.5,59712.9129233608,120075.591899924,33571.7629178513,144707.449718162,36201.2207698126
(13700,19900],13700,19900,3331.72036953276,39087.299433713,41068.4,58269.9507655875,118517.640892628,33851.395769335,148168.447340602,36982.3330327447
(19900,28600],19900,28600,3295.97760865084,38319.4478558163,40338.4,56046.1474665266,116112.648902741,34000.4377843048,151810.667996059,37308.4405859007
(28600,42100],28600,42100,3308.13971279172,37499.3139047127,39396.8,54218.0496870657,114806.316053855,34206.4703536712,158121.57586908,37627.1085821857
(42100,66500],42100,66500,3379.89129757197,36639.4743297536,38239.6,52573.1326421952,113691.991684839,34101.3784046005,163008.159350703,37567.2409865108
(66500,3e+06],66500,3e+06,3560.53144442471,37807.78187525,38527.2,54032.9127417393,118309.744036106,34008.8707595265,159733.287512273,37347.4956191868
