# Supplementary material for: Limited role of generation time changes in driving the evolution of the mutation spectrum in humans
Source: eLife. 2023 Feb 13;12:e81188. doi: 10.7554/eLife.81188 (PMC10014080; doi:10.7554/eLife.81188)
Supplement: Figure 2—source data 1. [file elife-81188-fig2-data1.zip › Figure2_SourceData/JPT_polycount_8type_CEU15bin_HSt_noCE_wMHS_intersect.tsv]

age_bin,age_floor,age_ceil,CA_CpG,CA_nonCpG,CG,CT_CpG,CT_nonCpG,TA,TC,TG
(0,55],0,55,1920.84822714835,26787.8032828084,25812.8,36104.1535130556,78416.2166325451,22208.1799365906,88900.6842208295,22219.6018244431
(55,124],55,124,1452.89390474895,19816.5235609296,19026.8,27471.1433102934,57851.9800419133,16709.8312537375,66319.0078155437,16537.438463953
(124,233],124,233,1492.52746305716,19958.9005624655,19263.8,28696.5929045695,58287.6237281901,16890.2508121302,66432.1821656712,16519.015644094
(233,425],233,425,1796.76977001444,23811.3577226948,22964.9,34980.4743123574,69336.0185236421,20305.4596794788,79079.5850969156,19572.2337511066
(425,860],425,860,2094.8037226103,27147.2555891563,26383,41208.2664627525,79440.4026368911,23420.4244056948,91021.1841588403,22501.7360226186
(860,1720],860,1720,1626.16254460368,21072.0791806045,20807.4,33140.7051063539,62553.6019406279,18069.956651424,70226.1887051125,17309.6607196011
(1720,3130],1720,3130,1600.98189012932,20030.8249593815,19718.8,31804.691777844,60312.3660357252,16452.2138891989,65409.0748458483,16372.4638501703
(3130,5520],3130,5520,1990.14538864096,24357.0466629086,24357.6,38333.0654361318,73888.8237344853,19800.1130430433,81113.5850519005,20337.5049014971
(5520,9040],5520,9040,2363.50295765405,28589.8673201946,29127.1,44268.4451118883,86758.4885694936,23638.0532591275,99217.3133835569,24867.9175401966
(9040,13700],9040,13700,2679.60949907252,31740.957425731,32783.6,48511.8054558323,96620.0612679944,26809.7432103614,114697.503645015,28624.4157248775
(13700,19900],13700,19900,2988.76446679191,35254.9599422976,36913.2,53120.0780949096,107328.777144264,30371.8012467644,131891.080187971,32988.867710988
(19900,28600],19900,28600,3277.36296046461,38100.0511672388,40371.3,56690.5690846388,116029.437786025,33651.3876001011,148861.503936322,36940.580390462
(28600,42100],28600,42100,3449.29724963229,38854.6734960448,41424.3,56978.6650081498,119251.658844431,35339.9522748307,162214.435235295,39184.6620364467
(42100,66500],42100,66500,3351.02875770813,36368.3725339536,38473.4,52332.4613694537,112301.592536817,33628.429786118,160735.504170197,37338.1933654777
(66500,3e+06],66500,3e+06,3140.30119772332,33396.3265935905,34105.2,47844.8830517694,103970.950576954,29804.2029513988,138558.167380982,32484.7080540679
