# Supplementary material for: Limited role of generation time changes in driving the evolution of the mutation spectrum in humans
Source: eLife. 2023 Feb 13;12:e81188. doi: 10.7554/eLife.81188 (PMC10014080; doi:10.7554/eLife.81188)
Supplement: Figure 2—source data 1. [file elife-81188-fig2-data1.zip › Figure2_SourceData/CHB_polycount_8type_CEU15bin_HSt_noCE_wMHS_intersect.tsv]

age_bin,age_floor,age_ceil,CA_CpG,CA_nonCpG,CG,CT_CpG,CT_nonCpG,TA,TC,TG
(0,55],0,55,2338.88756920149,32979.571274606,31891.3,45492.9557795388,98030.3848642079,27653.0535550676,110511.971704083,27207.6169379826
(55,124],55,124,1781.63964399047,24214.2466012339,23403.8,34687.7153343428,71625.6867009083,20391.759688491,80856.8959887144,19843.9851404233
(124,233],124,233,1573.58401670806,20905.0178942659,20279.5,30677.5121688702,61619.4377270346,17663.861107431,69840.4858429681,17198.2826295434
(233,425],233,425,1909.82899084752,25547.757851945,24676.9,37977.1775161302,74702.549957253,21697.6244703194,84615.9155614085,20900.8894359078
(425,860],425,860,2367.09046912845,31452.3695455952,30670.2,47631.5015202914,92407.0118537409,26969.9045014859,104779.041167269,25854.7680732842
(860,1720],860,1720,1909.05819821246,24993.242467079,24596.7,38927.1077271672,74479.9360856761,21180.8265761096,82975.3938262436,20419.0567118753
(1720,3130],1720,3130,1795.97518629221,22394.5295347277,22008.3,35504.4052128118,67595.614705899,18366.5279975903,72923.0855599049,18299.0397001866
(3130,5520],3130,5520,2136.13399552292,26183.2940927953,26116.4,41213.4149073075,79282.3163027157,21265.8010889382,86679.9614367349,21719.5058864746
(5520,9040],5520,9040,2476.77480237622,29970.2790636183,30586.4,46432.2693460744,91172.243044902,24769.8846365255,103658.77506464,26091.4789378391
(9040,13700],9040,13700,2731.92626627451,32850.2661278916,33969,50220.4473350239,100089.198403845,27816.4221285395,118480.407726669,29786.3544685856
(13700,19900],13700,19900,3092.66431919897,36412.7307419916,38208,55029.9388822551,111114.4762033,31446.204859682,136091.597691503,34147.4257880212
(19900,28600],19900,28600,3443.86846570505,39726.1476561813,41995,59087.0333193551,120919.399808748,34950.758273576,154304.80575947,38420.2406162227
(28600,42100],28600,42100,3633.15241614667,40384.0955920979,43004,59119.5877056827,123744.123791318,36749.8574738562,168432.945681256,40627.4165394787
(42100,66500],42100,66500,3508.45530004692,37731.9128081754,39995.4,54389.5719151368,116890.78631194,35068.970920575,168464.315585352,39076.3359610904
(66500,3e+06],66500,3e+06,3282.9603603481,35130.5387477958,35907.2,50279.3613300122,109442.834238512,31548.542721813,147173.401403784,34441.6031730844
