# Supplementary material for: Limited role of generation time changes in driving the evolution of the mutation spectrum in humans
Source: eLife. 2023 Feb 13;12:e81188. doi: 10.7554/eLife.81188 (PMC10014080; doi:10.7554/eLife.81188)
Supplement: Figure 2—source data 1. [file elife-81188-fig2-data1.zip › Figure2_SourceData/JPT_polycount_8type_CEU15bin_HSt_noCE_noMHS_intersect.tsv]

age_bin,age_floor,age_ceil,CA_CpG,CA_nonCpG,CG,CT_CpG,CT_nonCpG,TA,TC,TG
(0,55],0,55,1729.30263759204,23842.5895453405,22325.4,32861.3802536041,70431.012987279,19724.1742650541,79467.9321270643,19674.1059674734
(55,124],55,124,1318.28821430935,17618.1403853593,16444.6,25030.1237950843,52105.8843279358,14904.3676379384,59287.5663260729,14659.0639497488
(124,233],124,233,1352.30169446242,17740.8868593338,16592.5,26106.8529040955,52464.9472351417,15020.6834845356,59403.6101741707,14665.8008923694
(233,425],233,425,1627.57996765894,21150.4711132732,19725.2,31809.3571099147,62300.5659714095,18039.4882227324,70647.7988144397,17338.4191184099
(425,860],425,860,1897.87821662817,24092.4317418143,22544.9,37502.2645664727,71313.8923789473,20800.6374972701,81155.3229949695,19873.6086165644
(860,1720],860,1720,1469.62805740869,18694.9123018118,17704.3,30178.8500088845,56162.5232080445,16016.1256309305,62659.3230447581,15280.1632754327
(1720,3130],1720,3130,1451.39348003124,17705.8756234639,16791.2,28988.0779070248,54178.6923995457,14521.2118049129,58281.864684799,14457.3916819006
(3130,5520],3130,5520,1804.65876633963,21574.5968080013,20751.6,35046.5919089313,66586.3110808097,17473.7056473516,72201.2127055861,17949.9411837827
(5520,9040],5520,9040,2141.64038415127,25443.3403825331,24899.3,40575.2509129048,78376.4788330577,20913.8528790278,88264.8644582532,21919.7151110725
(9040,13700],9040,13700,2436.34741375407,28393.887687198,28124.1,44552.9981941999,87529.8596307734,23754.7589323004,101980.889125022,25214.2414137758
(13700,19900],13700,19900,2718.85034726201,31618.0891936764,31778.6,48878.2144549487,97331.6328048761,26914.9116848695,117158.414452506,29051.536270383
(19900,28600],19900,28600,2981.99194731109,34218.8682883751,34750.1,52228.2959302266,105285.718963893,29803.785902674,131933.926473039,32454.0908437837
(28600,42100],28600,42100,3140.53323401999,34929.9077005577,35558.8,52470.1942562103,108028.288137855,31264.810018167,143373.576796799,34237.2076718884
(42100,66500],42100,66500,3039.72441555076,32580.712464354,32835.3,48004.3945889693,101195.318149806,29524.8172229725,140855.68613493,32318.1835579181
(66500,3e+06],66500,3e+06,2773.88122352032,29245.2899049076,28225.1,43061.1532085286,91363.873890625,25469.6691692632,118433.01168759,27402.5304454967
