# Supplementary material for: Limited role of generation time changes in driving the evolution of the mutation spectrum in humans
Source: eLife. 2023 Feb 13;12:e81188. doi: 10.7554/eLife.81188 (PMC10014080; doi:10.7554/eLife.81188)
Supplement: Figure 2—source data 1. [file elife-81188-fig2-data1.zip › Figure2_SourceData/YRI_polycount_8type_CEU15bin_HSt_noCE_wMHS_intersect.tsv]

age_bin,age_floor,age_ceil,CA_CpG,CA_nonCpG,CG,CT_CpG,CT_nonCpG,TA,TC,TG
(0,55],0,55,2731.70926480239,36727.6323561441,37240.1,49163.9803158864,107171.40796137,28491.5786690645,121645.499257901,30911.0704583945
(55,124],55,124,2474.32165892942,32667.7506145005,33429.3,45133.1146708204,96223.3206577809,25048.0071541908,107259.794508845,27115.2521950641
(124,233],124,233,2883.58963584826,37492.7439664846,38463.7,53457.0397289147,112064.634296894,28946.0520770572,122861.930796751,30996.0923193642
(233,425],233,425,3702.68189121061,48005.682560973,48896.7,70018.3519573986,144514.286293101,37226.3701468371,157246.941410206,39576.6895337825
(425,860],425,860,6094.01517924322,77678.2497540087,78400.1,115259.314703559,235256.451305674,60489.8234212322,254257.611081257,63655.0618165266
(860,1720],860,1720,8088.00661078122,102500.30601106,103555,154517.62166951,312840.589147046,80935.0609666837,338249.196787804,84619.8102596099
(1720,3130],1720,3130,8399.13456618917,105417.388406181,106866,159521.428711862,322381.20251167,84550.5248878172,352189.558768013,87784.0570082026
(3130,5520],3130,5520,10329.7287589203,128554.160128319,131604,194512.621492631,392581.444334276,104450.801977475,435128.925555039,108830.977401188
(5520,9040],5520,9040,11324.202367469,139472.862793199,143573,208965.062244362,424481.629827516,115280.306996316,482229.883909145,121084.922622879
(9040,13700],9040,13700,9358.63362752353,114912.336560262,119024,169167.889796514,346754.066961065,97359.6373662875,411009.943450385,103429.983108809
(13700,19900],13700,19900,6229.48957043301,74034.9201478486,77554,108375.538469208,222616.789604766,64461.3712988182,277472.543687512,69896.3433934163
(19900,28600],19900,28600,4684.60485992349,53986.3052140808,56696,78003.0966840082,162296.395549126,48524.7316989196,215428.092913539,52947.0640344322
(28600,42100],28600,42100,3949.07874602188,44372.2335937712,46411.6,62780.3693385301,136001.865682315,41082.8084426772,195318.335833094,44823.5631513866
(42100,66500],42100,66500,3705.85430285346,40734.2380633021,42397.8,57392.4260979201,127800.819432603,38645.7986868013,193137.063668008,42190.3540948669
(66500,3e+06],66500,3e+06,4654.94895985109,48535.1898298657,49729.7,69044.1441188751,155157.096434797,44420.1262098221,217498.6783725,48974.7586020783
