# Supplementary material for: Limited role of generation time changes in driving the evolution of the mutation spectrum in humans
Source: eLife. 2023 Feb 13;12:e81188. doi: 10.7554/eLife.81188 (PMC10014080; doi:10.7554/eLife.81188)
Supplement: Figure 2—source data 1. [file elife-81188-fig2-data1.zip › Figure2_SourceData/LWK_polycount_8type_CEU15bin_HSt_noCE_noMHS_intersect.tsv]

age_bin,age_floor,age_ceil,CA_CpG,CA_nonCpG,CG,CT_CpG,CT_nonCpG,TA,TC,TG
(0,55],0,55,1104.3468455857,13862.5869729806,13655.7,21311.40716082,43187.6666633986,10729.7035808022,46062.7938383081,11503.8063196414
(55,124],55,124,1534.12484798831,19257.6712527293,19129.6,29202.5556004536,60298.3711273618,15086.2813407184,64405.1174602677,15991.6809806941
(124,233],124,233,1860.52227402978,23569.0322747665,23114.7,35730.8198755451,73575.8439351746,18456.5426033857,78647.9388256962,19455.7832511608
(233,425],233,425,2455.23759312558,30756.4919216154,29865.2,46751.9643444146,95908.4155570796,24041.5266801718,102415.11842928,25254.5464035768
(425,860],425,860,4399.49702667416,53780.9917348804,52076.6,83123.7942582403,167660.095714242,42288.0565053313,178909.207064623,44205.5319899027
(860,1720],860,1720,6565.88643214893,81035.1912021476,78212.8,126533.13419218,253121.458692557,64322.0880077927,269698.81668221,66589.0572226845
(1720,3130],1720,3130,7629.8282799214,94336.713198934,91348.8,146774.247816493,293851.022570045,75284.5418635238,315535.357599137,77860.0030219466
(3130,5520],3130,5520,8110.56459610166,99107.7101543371,96052.5,153260.287286215,307166.346116174,80027.173294292,335402.191546102,82939.9380453231
(5520,9040],5520,9040,7487.81484333972,91707.6664079235,89285.6,140602.052773106,282152.050216043,75186.0028696117,314497.162915278,78105.852670222
(9040,13700],9040,13700,6706.04736643222,81185.064980156,79736.7,123425.868094588,248693.493520168,67599.8727832685,283770.392450672,70721.2086301465
(13700,19900],13700,19900,5908.82822629332,70695.5271895956,70038.6,107109.920856936,215712.863305527,59776.7066902415,252597.170305612,63164.7797811977
(19900,28600],19900,28600,5326.9442657277,62271.1631818406,62239.8,93942.1324063224,189511.438770094,53797.1986762332,230166.009522179,57468.5705308912
(28600,42100],28600,42100,4991.20972299738,56195.5345004969,56292.3,83142.0305306437,170512.531582292,49817.003017658,221152.619292664,53880.5793769797
(42100,66500],42100,66500,4778.97864809016,51457.388360187,51920.6,74858.6599414892,160762.077015225,47737.1104243745,238589.253170646,52251.6067162155
(66500,3e+06],66500,3e+06,4770.16903154399,49453.2666674094,48571.5,72054.1248625535,159124.325214619,44949.1916625947,224426.850897325,49079.0550594173
