# Supplementary material for: Limited role of generation time changes in driving the evolution of the mutation spectrum in humans
Source: eLife. 2023 Feb 13;12:e81188. doi: 10.7554/eLife.81188 (PMC10014080; doi:10.7554/eLife.81188)
Supplement: Figure 2—source data 1. [file elife-81188-fig2-data1.zip › Figure2_SourceData/TSI_polycount_8type_CEU15bin_HSt_noCE_wMHS_intersect.tsv]

age_bin,age_floor,age_ceil,CA_CpG,CA_nonCpG,CG,CT_CpG,CT_nonCpG,TA,TC,TG
(0,55],0,55,1781.58062003163,23972.1924984365,23482,35241.1784266438,79458.6354109806,19213.124238799,82361.7029959701,19820.9790751799
(55,124],55,124,1935.13855568254,25632.8002596402,25349.6,38012.4241244366,87205.9951449293,20509.869450784,87645.0476657314,21165.5342331008
(124,233],124,233,1787.14785484457,23726.8221439929,23661.2,36162.3631173448,83557.8317831194,19215.4338639446,80731.3324877327,19431.2399095091
(233,425],233,425,2185.22229639343,28305.0675658302,28241.4,43484.0515812114,101593.95493155,22965.2019196533,95454.8966332408,23104.5854130434
(425,860],425,860,2974.62860643966,38570.7999864772,38309.8,59728.5734531061,138322.870758164,31433.6059816741,129478.940216334,31671.5292857395
(860,1720],860,1720,2722.52981462288,35279.466068104,35338.6,55285.616234865,122323.217002304,28927.2397025404,118165.618988808,29110.6063314579
(1720,3130],1720,3130,2335.78748455594,29386.1007471007,29299.4,46153.4332095228,95418.0480646382,23795.1694931575,97171.0051707667,24034.9432387564
(3130,5520],3130,5520,2744.99103425958,33513.212641475,33731.5,52262.6500059565,104741.451358865,27157.5040955484,111918.784736464,27992.7627084122
(5520,9040],5520,9040,3157.87213019253,38438.8902810437,39345.1,59523.8058750556,118367.283223654,31653.8757813252,132821.183890069,33254.0254310887
(9040,13700],9040,13700,3461.67827677254,41567.0191507205,42989.7,63652.3856699933,126914.568604059,34762.1353579533,148229.532872364,37149.6105870298
(13700,19900],13700,19900,3767.49427837707,44326.907592429,46405.8,67072.5058773985,135110.57689099,37936.9133876512,163630.309368516,40988.8812501959
(19900,28600],19900,28600,3941.89138053836,45683.1756769495,48213.9,67926.4941034971,138410.169519549,40142.781694117,175649.052757183,43790.5517299197
(28600,42100],28600,42100,3904.53807058871,43936.6661745808,46742.3,64384.1483209505,134339.422629088,40008.4408796336,183449.053862559,44231.6663720398
(42100,66500],42100,66500,3737.98130773044,40378.7777806857,42705.4,58097.1368780595,125326.502521217,37695.0911127293,182516.5291743,42035.6207927968
(66500,3e+06],66500,3e+06,3733.51828897011,39646.1014325341,40665.1,56814.2331219585,124468.472156893,35873.6130404891,168813.009179962,39405.4636417302
