# Supplementary material for: Limited role of generation time changes in driving the evolution of the mutation spectrum in humans
Source: eLife. 2023 Feb 13;12:e81188. doi: 10.7554/eLife.81188 (PMC10014080; doi:10.7554/eLife.81188)
Supplement: Figure 2—source data 1. [file elife-81188-fig2-data1.zip › Figure2_SourceData/CHB_polycount_8type_CEU15bin_HSt_noCE_noMHS_intersect.tsv]

age_bin,age_floor,age_ceil,CA_CpG,CA_nonCpG,CG,CT_CpG,CT_nonCpG,TA,TC,TG
(0,55],0,55,2112.47112994327,29300.4602120292,27622.7,41282.0107326766,88202.128566681,24475.9471301164,98662.7833615285,24152.0977485113
(55,124],55,124,1620.9365607893,21550.3523988546,20215.3,31568.5214619243,64467.9108504474,18127.6319137147,72244.9640227856,17622.7262704509
(124,233],124,233,1418.03947390801,18617.6192868186,17422.8,27928.2031195321,55426.2303526127,15712.1193178038,62491.9626425735,15279.5307859381
(233,425],233,425,1718.269968447,22724.208480158,21149.3,34543.6423888954,67147.3494063688,19283.9313250752,75615.12801623,18488.2682008391
(425,860],425,860,2141.48555993833,27915.6048247224,26189.1,43366.039802702,83036.3885457868,23972.3745027426,93473.4443727897,22829.1627338046
(860,1720],860,1720,1733.2804516552,22184.8743752762,20956.8,35481.8667370304,66894.9375595672,18738.9929084894,74061.3408734492,18023.4078787568
(1720,3130],1720,3130,1621.72891787101,19833.9301984736,18668,32390.7786689598,60698.4373517302,16208.4981928008,64978.1532264598,16137.0102554755
(3130,5520],3130,5520,1931.78323778338,23236.1862605496,22249.7,37697.4916960791,71353.3482586218,18783.1820399489,77165.8430982595,19159.5755494865
(5520,9040],5520,9040,2252.69769485364,26712.1383313772,26177.9,42538.0647736724,82348.8306512277,21928.5781451621,92210.0057065072,22984.3421789178
(9040,13700],9040,13700,2491.13476402755,29391.7163501504,29189.3,46123.5569784045,90657.4614632938,24659.9807945547,105413.278359741,26227.7429035627
(13700,19900],13700,19900,2815.09944677343,32658.4691246152,32914.5,50621.9150920039,100795.118187109,27877.1165144524,121012.914444108,30069.0418902717
(19900,28600],19900,28600,3134.31982578571,35698.6194229225,36147.6,54393.561013577,109738.934138831,30942.4051033453,136884.787238667,33745.7410028279
(28600,42100],28600,42100,3311.4057441465,36325.4268774524,36917.2,54424.8022438502,112189.890978513,32464.3556898283,148878.59765519,35538.4004195919
(42100,66500],42100,66500,3176.87959750808,33824.3346432757,34192.1,49951.5546352056,105457.315930008,30850.5016540043,147802.925843954,33902.6236550605
(66500,3e+06],66500,3e+06,2891.46762656957,30811.0592133245,29800.6,45353.9906554868,96378.7177592028,27012.3847679612,126002.871137758,29107.3285265048
