# Supplementary material for: Limited role of generation time changes in driving the evolution of the mutation spectrum in humans
Source: eLife. 2023 Feb 13;12:e81188. doi: 10.7554/eLife.81188 (PMC10014080; doi:10.7554/eLife.81188)
Supplement: Figure 2—source data 1. [file elife-81188-fig2-data1.zip › Figure2_SourceData/JPT_polycount_8type_CEU15bin_HSt_noCE_inMHS_intersect.tsv]

age_bin,age_floor,age_ceil,CA_CpG,CA_nonCpG,CG,CT_CpG,CT_nonCpG,TA,TC,TG
(0,55],0,55,191.54558955631,2945.21373746785,3487.31,3242.77325945148,7985.20364526605,2484.00567153645,9432.7520937652,2545.49585696964
(55,124],55,124,134.605690439605,2198.3831755703,2582.18,2441.01951520915,5746.09571397746,1805.46361579914,7031.44148947083,1878.37451420418
(124,233],124,233,140.225768594745,2218.01370313164,2671.31,2589.74000047405,5822.67649304845,1869.56732759459,7028.57199150051,1853.21475172462
(233,425],233,425,169.189802355501,2660.8866094216,3239.76,3171.11720244269,7035.45255223261,2265.97145674636,8431.78628247589,2233.81463269671
(425,860],425,860,196.925505982134,3054.823847342,3838.06,3706.00189627981,8126.51025794383,2619.78690842467,9865.86116387081,2628.12740605419
(860,1720],860,1720,156.534487194987,2377.16687879272,3103.09,2961.8550974694,6391.07873258344,2053.83102049358,7566.86566035443,2029.49744416836
(1720,3130],1720,3130,149.588410098084,2324.94933591757,2927.6,2816.61387081914,6133.67363617943,1931.002084286,7127.2101610493,1915.07216826964
(3130,5520],3130,5520,185.486622301322,2782.44985490726,3605.99,3286.4735272005,7302.51265367561,2326.40739569164,8912.37234631442,2387.5637177144
(5520,9040],5520,9040,221.862573502782,3146.52693766148,4227.73,3693.19419898354,8382.00973643592,2724.20038009971,10952.4489253037,2948.20242912417
(9040,13700],9040,13700,243.262085318451,3347.06973853298,4659.51,3958.80726163236,9090.20163722099,3054.98427806098,12716.6145199927,3410.17431110168
(13700,19900],13700,19900,269.914119529902,3636.87074862121,5134.56,4241.86363996091,9997.14433938747,3456.8895618949,14732.6657354649,3937.33144060496
(19900,28600],19900,28600,295.37101315352,3881.18287886377,5621.21,4462.2731544122,10743.7188221323,3847.60169742716,16927.5774632826,4486.48954667836
(28600,42100],28600,42100,308.764015612303,3924.76579548709,5865.47,4508.47075193957,11223.3707065762,4075.14225666374,18840.8584384959,4947.45436455826
(42100,66500],42100,66500,311.304342157363,3787.66006959959,5638.12,4328.0667804844,11106.2743870107,4103.6125631455,19879.8180352673,5020.00980755959
(66500,3e+06],66500,3e+06,366.419974202991,4151.03668868293,5880.11,4783.72984324081,12607.0766863295,4334.5337821356,20125.1556933916,5082.17760857125
