# Supplementary material for: Limited role of generation time changes in driving the evolution of the mutation spectrum in humans
Source: eLife. 2023 Feb 13;12:e81188. doi: 10.7554/eLife.81188 (PMC10014080; doi:10.7554/eLife.81188)
Supplement: Figure 2—source data 1. [file elife-81188-fig2-data1.zip › Figure2_SourceData/YRI_polycount_8type_CEU15bin_HSt_noCE_inMHS_intersect.tsv]

age_bin,age_floor,age_ceil,CA_CpG,CA_nonCpG,CG,CT_CpG,CT_nonCpG,TA,TC,TG
(0,55],0,55,263.578729768377,3971.25957776655,4788.45,4395.12495596535,10605.4467828593,3267.23305803698,12395.3416845362,3427.7698161504
(55,124],55,124,242.266043180111,3655.17450661702,4617.57,4014.17413865357,9782.04449606279,2859.51026791427,11256.2039290043,3076.26301703888
(124,233],124,233,288.854229659922,4260.36480239526,5472.25,4783.99449755166,11424.8022619013,3345.55913090881,13091.5758846043,3574.78630376342
(233,425],233,425,379.44289942606,5488.01285512832,7123.05,6257.10574850014,14816.3456298585,4335.2366064939,17027.7055449447,4584.58329305695
(425,860],425,860,609.489028281619,8984.20090200157,11753.4,10311.9444520969,24391.0542217816,7156.82685638975,27893.6954367967,7529.17932725215
(860,1720],860,1720,811.287092605999,11883.4779181755,15856.1,13838.1944616143,32547.7308299198,9614.77634395656,37477.0203818905,10167.7619441177
(1720,3130],1720,3130,861.139794260935,12219.2603627627,16614.2,14178.6884530477,33517.0481478153,10067.086208237,39682.5746416539,10852.3570524244
(3130,5520],3130,5520,1051.18471349673,14848.8323105865,20703.5,17076.7677469173,40713.9862408374,12513.0263747084,50072.2547940575,13618.8706972014
(5520,9040],5520,9040,1132.35834786081,15759.7079376332,22396.4,18163.9459614408,43420.4932361334,13794.4356909473,55986.2370522103,15074.3944357854
(9040,13700],9040,13700,905.270715810764,12627.3789559109,18181.7,14394.528961695,34680.590755405,11584.9833011478,47997.6571255785,12915.2222554099
(13700,19900],13700,19900,588.176475480577,7955.11807354249,11487.5,8928.34878121515,21650.5295194088,7572.62951960945,32607.8601648864,8818.69550138353
(19900,28600],19900,28600,413.907844886667,5583.87548108079,8190.69,6376.22434958032,15551.7465519569,5584.92003526473,25183.251259835,6690.37753629253
(28600,42100],28600,42100,338.473071416562,4472.74182777636,6439.53,5096.24615733212,12920.4318316982,4638.44927063491,22290.8263074823,5619.08973900776
(42100,66500],42100,66500,327.995831917383,4017.95471156009,5755.65,4566.12373283173,12206.543426291,4358.66384221736,22137.1113237818,5338.06517822878
(66500,3e+06],66500,3e+06,509.575181947481,5664.63977706285,7824.15,6381.58760155802,17564.2060680707,5993.66349353269,29092.6844687376,7068.58390288671
