# Supplementary material for: Limited role of generation time changes in driving the evolution of the mutation spectrum in humans
Source: eLife. 2023 Feb 13;12:e81188. doi: 10.7554/eLife.81188 (PMC10014080; doi:10.7554/eLife.81188)
Supplement: Figure 2—source data 1. [file elife-81188-fig2-data1.zip › Figure2_SourceData/LWK_polycount_8type_CEU15bin_HSt_noCE_wMHS_intersect.tsv]

age_bin,age_floor,age_ceil,CA_CpG,CA_nonCpG,CG,CT_CpG,CT_nonCpG,TA,TC,TG
(0,55],0,55,1238.17223917802,15624.721022449,15887.6,23417.109519964,48052.6021934678,12122.9887368332,51581.4666998923,12952.6701983304
(55,124],55,124,1710.7840574202,21699.46900644,22283.8,32093.9197595427,67099.431141806,17087.7668400863,72121.7801714971,18037.8499152919
(124,233],124,233,2065.9588684409,26566.2004502798,26993.4,39261.2702318431,81929.6690109103,20878.5354406239,88144.2751564596,21996.0235671107
(233,425],233,425,2727.37863314753,34699.7169557362,34984,51308.8242071814,106867.802029889,27230.9634609438,114805.222133914,28597.1410615303
(425,860],425,860,4884.04610132108,60775.5263859339,61260.4,91204.6820410533,186929.603671666,47986.3488803142,200882.615866226,50147.5686934855
(860,1720],860,1720,7312.49911738409,91573.9648589411,92407.6,138909.258617071,282411.1623506,72998.7843179367,303477.390700057,75755.657072284
(1720,3130],1720,3130,8492.57930510115,106638.015069152,108054,161062.688423335,327834.707104826,85495.3688612958,355780.771070712,88708.7006300597
(3130,5520],3130,5520,8990.8688040862,111917.726842013,113715,168023.44372688,342430.850639621,90910.0353050379,378664.72515392,94567.371234881
(5520,9040],5520,9040,8302.70998278608,103322.565362442,105629,153972.302043101,314137.228008738,85320.2492602368,355422.65623503,89099.1763026334
(9040,13700],9040,13700,7421.71839644703,91286.6259478503,94071.7,134972.16714238,276365.634770643,76647.5480747815,320876.681682492,80701.7394835095
(13700,19900],13700,19900,6543.15523354068,79330.7081048417,82528.1,116934.765147207,239460.539223519,67827.8609068558,286059.228340497,72214.7104089443
(19900,28600],19900,28600,5900.04073907526,69797.5790521228,73245.9,102503.728348826,210303.285118702,61120.6391713746,261278.570310758,65907.8209831259
(28600,42100],28600,42100,5491.25563122878,62821.3148959803,65948.8,90604.3998565991,188944.025850865,56469.7141063719,251021.881363015,61829.7251202736
(42100,66500],42100,66500,5250.7387704456,57295.1901526695,60478.1,81534.9444818321,178046.224738452,54011.1491893002,270107.727150057,60054.4132914216
(66500,3e+06],66500,3e+06,5359.09412039741,55920.6758931481,57601.5,79343.4964531836,179253.234146294,51899.0474480075,259160.007965475,57270.4320371182
