# Supplementary material for: Limited role of generation time changes in driving the evolution of the mutation spectrum in humans
Source: eLife. 2023 Feb 13;12:e81188. doi: 10.7554/eLife.81188 (PMC10014080; doi:10.7554/eLife.81188)
Supplement: Figure 2—source data 1. [file elife-81188-fig2-data1.zip › Figure2_SourceData/CHB_polycount_8type_CEU15bin_HSt_noCE_inMHS_intersect.tsv]

age_bin,age_floor,age_ceil,CA_CpG,CA_nonCpG,CG,CT_CpG,CT_nonCpG,TA,TC,TG
(0,55],0,55,226.416439258213,3679.11106257683,4268.52,4210.94504686218,9828.2562975269,3177.10642495116,11849.1883425546,3055.51918947136
(55,124],55,124,160.703083201165,2663.89420237932,3188.47,3119.19387241852,7157.7758504609,2264.12777477636,8611.93196592884,2221.25886997237
(124,233],124,233,155.544542800043,2287.39860744726,2856.65,2749.30904933811,6193.20737442193,1951.74178962724,7348.52320039453,1918.75184360528
(233,425],233,425,191.559022400522,2823.54937178703,3527.52,3433.53512723478,7555.20055088416,2413.69314524416,9000.78754517848,2412.62123506871
(425,860],425,860,225.604909190114,3536.7647208728,4481.08,4265.4617175894,9370.62330795412,2997.52999874326,11305.5967944796,3025.60533947963
(860,1720],860,1720,175.77774655726,2808.36809180281,3639.92,3445.24099013678,7584.99852610891,2441.83366762021,8914.05295279444,2395.64883311851
(1720,3130],1720,3130,174.246268421192,2560.59933625406,3340.31,3113.626543852,6897.17735416886,2158.02980478955,7944.93233344507,2162.02944471115
(3130,5520],3130,5520,204.350757739534,2947.10783224571,3866.76,3515.92321122839,7928.96804409388,2482.61904898924,9514.11833847535,2559.93033698816
(5520,9040],5520,9040,224.07710752258,3258.14073224119,4408.49,3894.20457240204,8823.41239367431,2841.30649136335,11448.7693581325,3107.13675892136
(9040,13700],9040,13700,240.791502246959,3458.54977774123,4779.68,4096.89035661942,9431.73694055111,3156.44133398478,13067.129366928,3558.61156502286
(13700,19900],13700,19900,277.564872425534,3754.26161737644,5293.42,4408.02379025116,10319.358016191,3569.08834522961,15078.6832473947,4078.38389774951
(19900,28600],19900,28600,309.548639919341,4027.52823325878,5847.43,4693.47230577808,11180.4656699175,4008.35317023069,17420.0185208038,4674.49961339474
(28600,42100],28600,42100,321.74667200017,4058.66871464551,6086.76,4694.78546183256,11554.232812805,4285.50178402787,19554.3480260659,5089.01611988687
(42100,66500],42100,66500,331.575702538845,3907.5781648997,5803.34,4438.01727993118,11433.4703819323,4218.46926657072,20661.3897413981,5173.71230602981
(66500,3e+06],66500,3e+06,391.492733778528,4319.47953447133,6106.64,4925.3706745254,13064.1164793091,4536.15795385183,21170.530266026,5334.27464657969
