# Supplementary material for: Limited role of generation time changes in driving the evolution of the mutation spectrum in humans
Source: eLife. 2023 Feb 13;12:e81188. doi: 10.7554/eLife.81188 (PMC10014080; doi:10.7554/eLife.81188)
Supplement: Figure 2—source data 1. [file elife-81188-fig2-data1.zip › Figure2_SourceData/TSI_polycount_8type_CEU15bin_HSt_noCE_noMHS_intersect.tsv]

age_bin,age_floor,age_ceil,CA_CpG,CA_nonCpG,CG,CT_CpG,CT_nonCpG,TA,TC,TG
(0,55],0,55,1606.9093846839,21401.804668527,20507,32105.8309419033,71696.2722670833,17131.0965152632,73904.4855539937,17691.6672010601
(55,124],55,124,1744.26844670457,22834.279366836,21970.4,34601.9293815506,78650.8082125362,18255.4137870582,78492.5741108506,18758.5841007097
(124,233],124,233,1617.82229218016,21107.4287556222,20413.7,32961.977589637,75338.1994046224,17039.6450067874,72161.9495203817,17241.2033012841
(233,425],233,425,1971.87044515647,25161.7506502122,24280.2,39615.0440259102,91533.0057366991,20364.1079594355,85211.145955667,20457.6828417194
(425,860],425,860,2679.33258937866,34289.0926660887,32783.6,54331.9771920546,124471.909401767,27816.0788598975,115309.529239821,28017.6137525388
(860,1720],860,1720,2449.1821822144,31346.8821992911,30070.4,50364.5872529717,110088.630425405,25584.9825701255,105092.991276511,25701.4620816963
(1720,3130],1720,3130,2114.81552290897,26034.6356886219,24826.9,42131.8615830256,85774.320303472,20968.531480406,86391.5912024836,21175.4189344752
(3130,5520],3130,5520,2489.17188528608,29705.4031222755,28633.9,47745.9085495785,94200.2620102067,23962.9639031426,99437.7074694279,24636.7064568897
(5520,9040],5520,9040,2859.02955209971,34188.4845748883,33508.5,54489.572232681,106672.470219317,27928.1380856421,117813.744120302,29187.8016530256
(9040,13700],9040,13700,3126.47806318056,37074.9656839173,36672.3,58354.7012402349,114537.323819345,30671.6523679781,131288.190195876,32544.120285445
(13700,19900],13700,19900,3413.38633475073,39616.8806501063,39608.9,61515.9376849464,122068.995137056,33472.5827454213,144745.758731153,35866.1463731206
(19900,28600],19900,28600,3578.1401762435,40857.942106986,41263.2,62326.6591125305,125101.554648877,35383.1601742681,155140.186438793,38226.9481066974
(28600,42100],28600,42100,3546.6810387941,39372.3414474238,40035.9,59130.033310439,121442.366008055,35269.4736756244,161752.159229125,38558.4877027769
(42100,66500],42100,66500,3395.58160360759,36094.3259542194,36436.5,53216.9408055405,112763.533228493,33081.6129416733,159996.167943434,36372.1143065032
(66500,3e+06],66500,3e+06,3283.33048281059,34727.7824649843,33707.4,51226.0390969961,109493.349177067,30715.5599272767,144507.819012181,33326.042902058
