# Supplementary material for: Limited role of generation time changes in driving the evolution of the mutation spectrum in humans
Source: eLife. 2023 Feb 13;12:e81188. doi: 10.7554/eLife.81188 (PMC10014080; doi:10.7554/eLife.81188)
Supplement: Figure 2—source data 1. [file elife-81188-fig2-data1.zip › Figure2_SourceData/YRI_polycount_8type_CEU15bin_HSt_noCE_noMHS_intersect.tsv]

age_bin,age_floor,age_ceil,CA_CpG,CA_nonCpG,CG,CT_CpG,CT_nonCpG,TA,TC,TG
(0,55],0,55,2468.13053503402,32756.3727783776,32451.7,44768.855359921,96565.9611785107,25224.3456110276,109250.157573365,27483.3006422441
(55,124],55,124,2232.0556157493,29012.5761078835,28811.8,41118.9405321668,86441.2761617181,22188.4968862765,96003.5905798409,24038.9891780252
(124,233],124,233,2594.73540618833,33232.3791640893,32991.5,48673.045231363,100639.832034993,25600.4929461484,109770.354912146,27421.3060156008
(233,425],233,425,3323.23899178455,42517.6697058447,41773.6,63761.2462088984,129697.940663243,32891.1335403432,140219.235865262,34992.1062407256
(425,860],425,860,5484.5261509616,68694.0488520072,66646.8,104947.370251462,210865.397083893,53332.9965648425,226363.915644461,56125.8824892744
(860,1720],860,1720,7276.71951817522,90616.8280928845,87699.4,140679.427207896,280292.858317126,71320.2846227271,300772.176405913,74452.0483154922
(1720,3130],1720,3130,7537.99477192823,93198.1280434181,90252.3,145342.740258815,288864.154363854,74483.4386795802,312506.984126359,76931.6999557782
(3130,5520],3130,5520,9278.54404542356,113705.327817732,110900,177435.853745714,351867.458093439,91937.7756027669,385056.670760981,95212.1067039865
(5520,9040],5520,9040,10191.8440196081,123713.154855566,121176,190801.116282921,381061.136591383,101485.871305369,426243.646856935,106010.528187093
(9040,13700],9040,13700,8453.36291171276,102284.957604352,100843,154773.360834819,312073.47620566,85774.6540651397,363012.286324806,90514.7608533987
(13700,19900],13700,19900,5641.31309495243,66079.8020743061,66066.6,99447.1896879927,200966.260085357,56888.7417792088,244864.683522626,61077.6478920327
(19900,28600],19900,28600,4270.69701503682,48402.429733,48505.3,71626.8723344279,146744.648997169,42939.8116636549,190244.841653704,46256.6864981397
(28600,42100],28600,42100,3610.60567460532,39899.4917659949,39972,57684.123181198,123081.433850617,36444.3591720423,173027.509525612,39204.4734123789
(42100,66500],42100,66500,3377.85847093608,36716.283351742,36642.2,52826.3023650884,115594.276006312,34287.1348445839,170999.952344226,36852.2889166382
(66500,3e+06],66500,3e+06,4145.37377790361,42870.5500528028,41905.6,62662.5565173171,137592.890366726,38426.4627162894,188405.993903763,41906.1746991916
