# Supplementary material for: Limited role of generation time changes in driving the evolution of the mutation spectrum in humans
Source: eLife. 2023 Feb 13;12:e81188. doi: 10.7554/eLife.81188 (PMC10014080; doi:10.7554/eLife.81188)
Supplement: Figure 2—source data 1. [file elife-81188-fig2-data1.zip › Figure2_SourceData/TSI_polycount_8type_CEU15bin_HSt_noCE_inMHS_intersect.tsv]

age_bin,age_floor,age_ceil,CA_CpG,CA_nonCpG,CG,CT_CpG,CT_nonCpG,TA,TC,TG
(0,55],0,55,174.671235347729,2570.38782990952,2975,3135.34748474056,7762.36314389728,2082.02772353577,8457.21744197633,2129.31187411979
(55,124],55,124,190.870108977974,2798.52089280425,3379.26,3410.49474288597,8555.18693239311,2254.45566372588,9152.47355488078,2406.95013239107
(124,233],124,233,169.325562664408,2619.39338837065,3247.49,3200.38552770783,8219.63237849707,2175.78885715715,8569.38296735098,2190.03660822495
(233,425],233,425,213.351851236965,3143.31691561798,3961.21,3869.00755530121,10060.9491948508,2601.09396021779,10243.7506775738,2646.90257132401
(425,860],425,860,295.296017060999,4281.70732038857,5526.2,5396.5962610515,13850.9613563977,3617.5271217765,14169.4109765124,3653.91553320069
(860,1720],860,1720,273.347632408477,3932.58386881283,5268.21,4921.02898189325,12234.586576899,3342.25713241492,13072.6277122975,3409.14424976154
(1720,3130],1720,3130,220.971961646966,3351.46505847881,4472.5,4021.57162649719,9643.72776116623,2826.63801275149,10779.4139682831,2859.52430428119
(3130,5520],3130,5520,255.819148973505,3807.80951919957,5097.53,4516.74145637793,10541.1893486586,3194.54019240575,12481.0772670362,3356.05625152251
(5520,9040],5520,9040,298.842578092821,4250.40570615542,5836.61,5034.23364237455,11694.8130043372,3725.73769568305,15007.439769767,4066.2237780631
(9040,13700],9040,13700,335.200213591979,4492.05346680319,6317.38,5297.68442975846,12377.2447847136,4090.48298997519,16941.3426764879,4605.49030158481
(13700,19900],13700,19900,354.107943626339,4710.02694232261,6796.9,5556.56819245203,13041.5817539341,4464.33064222991,18884.550637363,5122.7348770753
(19900,28600],19900,28600,363.751204294856,4825.23356996354,6950.68,5599.83499096665,13308.6148706722,4759.62151984892,20508.8663183906,5563.60362322235
(28600,42100],28600,42100,357.857031794616,4564.32472715696,6706.41,5254.11501051153,12897.0566210333,4738.9672040092,21696.894633434,5673.17866926286
(42100,66500],42100,66500,342.399704122845,4284.45182646627,6268.91,4880.19607251894,12562.9692927238,4613.47817105602,22520.3612308653,5663.5064862936
(66500,3e+06],66500,3e+06,450.187806159522,4918.31896754982,6957.71,5588.19402496241,14975.122979826,5158.05311321245,24305.1901677812,6079.42073967224
