# Supplementary material for: Limited role of generation time changes in driving the evolution of the mutation spectrum in humans
Source: eLife. 2023 Feb 13;12:e81188. doi: 10.7554/eLife.81188 (PMC10014080; doi:10.7554/eLife.81188)
Supplement: Figure 3—source data 1. [file elife-81188-fig3-data1.zip]

Archive with 16 entries (15 files):
- Figure3_SourceData/
- Figure3_SourceData/DNM_HSt_noCE_wMHS_bootstrap_estimate_Gm40_TA_500reps.csv
- Figure3_SourceData/DNM_HSt_noCE_wMHS_bootstrap_estimate_Gm40_CT_nonCpG_500reps.csv
- Figure3_SourceData/DNM_HSt_noCE_wMHS_bootstrap_estimate_Gm40_CA_500reps.csv
- Figure3_SourceData/DNM_HSt_noCE_wMHS_bootstrap_estimate_Gm40_TG_nonTpG_500reps.csv
- Figure3_SourceData/DNM_HSt_noCE_wMHS_bootstrap_estimate_Gm40_CA_nonCpG_500reps.csv
- Figure3_SourceData/DNM_HSt_noCE_wMHS_bootstrap_estimate_Gm40_CG_CpG_500reps.csv
- Figure3_SourceData/DNM_HSt_noCE_wMHS_bootstrap_estimate_Gm40_TC_nonTpG_500reps.csv
- Figure3_SourceData/DNM_HSt_noCE_wMHS_bootstrap_estimate_Gm40_TC_500reps.csv
- Figure3_SourceData/DNM_HSt_noCE_wMHS_bootstrap_estimate_Gm40_CT_CpG_500reps.csv
- Figure3_SourceData/DNM_HSt_noCE_wMHS_bootstrap_estimate_Gm40_CG_nonCpG_500reps.csv
- Figure3_SourceData/DNM_HSt_noCE_wMHS_bootstrap_estimate_Gm40_CG_500reps.csv
- Figure3_SourceData/DNM_HSt_noCE_wMHS_bootstrap_estimate_Gm40_TA_nonTpG_500reps.csv
- Figure3_SourceData/DNM_HSt_noCE_wMHS_bootstrap_estimate_Gm40_TG_500reps.csv
- Figure3_SourceData/DNM_HSt_noCE_wMHS_bootstrap_estimate_Gm40_CT_500reps.csv
- Figure3_SourceData/mle_plml_all_types_HSt_noCE_wMHS_Gm40.csv
