# Supplementary material for: Limited role of generation time changes in driving the evolution of the mutation spectrum in humans
Source: eLife. 2023 Feb 13;12:e81188. doi: 10.7554/eLife.81188 (PMC10014080; doi:10.7554/eLife.81188)
Supplement: Figure 3—source data 1. [file elife-81188-fig3-data1.zip › Figure3_SourceData/DNM_HSt_noCE_wMHS_bootstrap_estimate_Gm40_TA_500reps.csv]

b_f	b_m	a_f	a_m	logLik	AIC
0.0630485909872401	0.0153786558088052	0.5000424337342	0.240894250480524	-8353.26031486908	16714.5206297382
0.0639514858779374	0.0285896604670716	0.51732817838962	-0.156645155532615	-8281.59568757075	16571.1913751415
0.0718852554143343	0.0174585857809556	0.314033900567982	0.0826833565970893	-8117.15023763754	16242.3004752751
0.0635185857859721	0.0273483469333014	0.544866935215237	-0.138696844945203	-8275.93332381015	16559.8666476203
0.0630565329793971	0.0200686908175589	0.526249640163155	0.0891409755604447	-8322.58392890047	16653.1678578009
0.0659928072596411	0.0303212426852056	0.432480750985982	-0.211532281183322	-8131.33996520736	16270.6799304147
0.0589034640259684	0.0247498816396333	0.647694488718679	-0.0832640644083092	-8267.45741898547	16542.9148379709
0.0610038447437776	0.0293461742349137	0.573915078688352	-0.143028559364342	-8389.13097960386	16786.2619592077
0.0639628936322811	0.0251866909119038	0.530031475348204	-0.0920913156468308	-8271.38549721488	16550.7709944298
0.0701480675928036	0.0196737154093595	0.324951168773726	0.0558924157183985	-8242.73808913056	16493.4761782611
0.0667972138046259	0.0260538526242411	0.402666910328832	-0.106051537153561	-8224.26271784997	16456.5254356999
0.0628157224509235	0.0254199770340675	0.508440176960319	-0.0597596204052335	-8228.93122217013	16465.8624443403
0.0650355752056664	0.0286901961836791	0.515249031802741	-0.164070827447667	-8287.54390096288	16583.0878019258
0.0641575305186761	0.0248354012735472	0.477289108336694	-0.0278244618942897	-8291.06405900479	16590.1281180096
0.0634328940332978	0.0229599117565124	0.561327478712471	-0.00911029112733324	-8331.6036907644	16671.2073815288
0.0689295502661586	0.0297216829766666	0.380974409586523	-0.195638074307158	-8261.35810829449	16530.716216589
0.0652142783551059	0.0277002863200868	0.45149093289623	-0.123675028266255	-8257.71314006588	16523.4262801318
0.0635081303779144	0.019835084983874	0.547398880265362	0.0535776708829317	-8354.13385084449	16716.267701689
0.0577788142281762	0.0282715237505617	0.67365668651043	-0.149568304242214	-8220.86217766994	16449.7243553399
0.0668992115907777	0.0179021659567295	0.404421291564619	0.119366918632504	-8275.52125331454	16559.0425066291
0.0613692913661717	0.0274605340562997	0.563013194926332	-0.143228983479336	-8164.86223804974	16337.7244760995
0.0651670165252467	0.021371088246503	0.516310286045243	0.0274118603976625	-8247.59206479954	16503.1841295991
0.0723489904467423	0.0221854273789305	0.305929283654651	0.0204085046133781	-8289.75146242172	16587.5029248434
0.0755095122157133	0.0256693556594956	0.208527531900694	-0.127245935457074	-8219.15716076622	16446.3143215324
0.0707490853527821	0.0259542800887142	0.280015038676166	-0.0768556078327208	-8226.51795248035	16461.0359049607
0.0656999799873547	0.0300544622934956	0.407641040617834	-0.197313165003458	-8179.98944567443	16367.9788913489
0.0677132776529703	0.0270610889964883	0.428143576689365	-0.129895227694044	-8278.83527649593	16565.6705529919
0.0663080715977122	0.027260498303189	0.404510756265825	-0.136571951239627	-8181.35101795086	16370.7020359017
0.0638132005848198	0.0225187472923913	0.53891478197298	-0.0216037272722625	-8235.1171414432	16478.2342828864
0.059482403780544	0.0239667163072034	0.576420920112088	-0.040751017517453	-8204.74697752816	16417.4939550563
0.0681789338871161	0.0181925100751945	0.364767396598296	0.123483813023065	-8233.0530247422	16474.1060494844
0.0598652867850258	0.0249619529066564	0.682332481969098	-0.0584909508687913	-8356.00321587955	16720.0064317591
0.0687754958776174	0.0228564307379746	0.365307238346964	1.10498481529148e-05	-8246.99330862974	16501.9866172595
0.0615331928595751	0.0263080954547294	0.588774524467682	-0.0867324583280056	-8286.87918843565	16581.7583768713
0.0648257551399759	0.0289966385575403	0.472853608271612	-0.164893001442047	-8298.85653583583	16605.7130716717
0.0645210015613475	0.0244381615948588	0.513302049339121	-0.0646318140512606	-8266.11393666082	16540.2278733216
0.0684587173901408	0.0280529286899808	0.36852228973794	-0.132526585374687	-8310.57666314888	16629.1533262978
0.0624860318663911	0.0249497132914719	0.537892638179828	-0.0616409168030571	-8289.48962334758	16586.9792466952
0.0660072590159152	0.0213887832587652	0.489687988561767	0.0124374128275447	-8159.13986680969	16326.2797336194
0.0603913983542053	0.0273834118801155	0.699516825029336	-0.147478618563038	-8341.09775825121	16690.1955165024
0.066673141125704	0.0277518270972959	0.455713972849902	-0.128891700572343	-8332.12128353771	16672.2425670754
0.069273788638493	0.0207180973955184	0.380456090752924	0.0492892970410773	-8293.38333334228	16594.7666666846
0.0692472716847797	0.0271836882017903	0.372227488195573	-0.141504476106681	-8306.55671420553	16621.1134284111
0.0674580755095064	0.0200236282230328	0.342224164582703	0.0992594817207927	-8215.86434080295	16439.7286816059
0.0704917974512053	0.0151128046447575	0.305302612450504	0.170647908132067	-8184.1025905282	16376.2051810564
0.0678408972207841	0.0170810362645275	0.418383104066227	0.158731335501995	-8312.49985796325	16632.9997159265
0.0620499469857382	0.0277910421768383	0.529683911185499	-0.110263551065216	-8302.89585519981	16613.7917103996
0.0673955867141334	0.0217766007350686	0.370298682473558	0.0274301057741073	-8186.11446034267	16380.2289206853
0.0562786904064922	0.0258767649043072	0.748475465788363	-0.0975568120418483	-8200.85571080554	16409.7114216111
0.0641949392273527	0.0264303597638468	0.54571851987509	-0.128013665729991	-8244.74088409566	16497.4817681913
0.066334375664044	0.0161200023860175	0.434869421658698	0.167671445385418	-8240.51268584505	16489.0253716901
0.0684742190002805	0.0213862842313099	0.343197751532135	0.0242935904617732	-8151.6214975163	16311.2429950326
0.061488539548419	0.0166076239470616	0.568617072928435	0.121083053717853	-8185.41741973574	16378.8348394715
0.0583295552368479	0.0249014053199629	0.662926588577087	-0.0594033409798724	-8256.50533826505	16521.0106765301
0.0585637865304339	0.0245575419684792	0.668128191815208	-0.0282080224064627	-8328.24624018808	16664.4924803762
0.0683971827028806	0.027975396115158	0.409500265903003	-0.14414453207818	-8307.50982631343	16623.0196526269
0.0621131840394015	0.0224083977824896	0.532809447219464	-0.00643410405764477	-8148.02015317637	16304.0403063527
0.0609760862180847	0.0344577379840919	0.65354808236159	-0.30239216232143	-8428.02784833421	16864.0556966684
0.0639480349456472	0.024420520565521	0.516247660356055	-0.062541954984683	-8223.625143808	16455.250287616
0.0729593751665041	0.0216686636898335	0.249195708938234	0.00361146957346524	-8213.26762765686	16434.5352553137
0.0660395047569878	0.0255389135456715	0.436995698495267	-0.1225199028224	-8123.99829746273	16255.9965949255
0.0761139579213581	0.0207757555646025	0.166244430913269	0.0038745575710451	-8197.8538051021	16403.7076102042
0.0634982990390508	0.0266253703240092	0.522729867156454	-0.113786244549829	-8314.72017498852	16637.440349977
0.0627737183279396	0.0285136824395376	0.533216741627618	-0.137342015937905	-8290.17548191563	16588.3509638313
0.0582993572603016	0.0261010446002665	0.667938109603687	-0.0702394969930887	-8289.89554485968	16587.7910897194
0.068947710862339	0.0267815832675013	0.335573507634886	-0.123120534875061	-8209.67172751334	16427.3434550267
0.0640732578214982	0.0280983590527929	0.518867349757803	-0.176435163416819	-8246.09102882673	16500.1820576535
0.0682311337479242	0.0217344710591442	0.371754564521389	0.0130002087400425	-8202.04509022836	16412.0901804567
0.0688980445422842	0.0154047523703012	0.354366746639018	0.160220802189758	-8139.24890829244	16286.4978165849
0.063885448424914	0.0273993576730784	0.490972581825962	-0.0988157263996399	-8301.51441600483	16611.0288320097
0.0593236568441092	0.0190561748034001	0.675446754544487	0.0616732119268204	-8195.15066119674	16398.3013223935
0.0626616776259808	0.018409322898743	0.473067970015004	0.132697488356968	-8226.78100286527	16461.5620057305
0.0662449824502905	0.0302467933982448	0.325645649735108	-0.177132806221384	-8138.89590835808	16285.7918167162
0.0660620182221078	0.0265538982376294	0.432994163708028	-0.111464613554541	-8189.38428522244	16386.7685704449
0.0642512331406167	0.0243664521117203	0.527762459469626	-0.0851701108823004	-8145.32343641316	16298.6468728263
0.0582686254348408	0.0248002268242348	0.697702928024113	-0.0403333080519166	-8283.37277177266	16574.7455435453
0.064895356475294	0.0209568092661601	0.497390759724591	0.0295981170429273	-8252.33598179689	16512.6719635938
0.0630586313560199	0.0198816961697073	0.528999675488709	0.0760454320638903	-8325.69144812839	16659.3828962568
0.0638155967230056	0.0307418167146242	0.493520161933195	-0.198115582731153	-8336.17819268651	16680.356385373
0.0681073069476814	0.0318179509847984	0.389281997692275	-0.222893880840622	-8309.28471843245	16626.5694368649
0.0614872687670946	0.0242420823665212	0.543390570637527	-0.0425756621741878	-8231.57289697925	16471.1457939585
0.068040839728406	0.0234044259891942	0.436488323372121	-0.0523379388526636	-8224.68682229291	16457.3736445858
0.0635808964710134	0.0235663272128454	0.508719542492997	-7.0190434682029e-05	-8272.26310522388	16552.5262104478
0.0577033357334947	0.0210598702834496	0.721294851041655	0.0317790302112252	-8297.31364154522	16602.6272830904
0.0685190597741892	0.0234048055087105	0.382438995057251	-0.0147171203839671	-8382.53818167854	16773.0763633571
0.0666080391662125	0.0264826051586797	0.39276223293087	-0.116504098583325	-8205.18498087676	16418.3699617535
0.0580596905993784	0.0222971517696108	0.633697597642016	0.000246151626699993	-8144.05756008568	16296.1151201714
0.0676280937608564	0.0297079616591391	0.41773082559267	-0.177931811521489	-8284.05473813608	16576.1094762722
0.0755045136340609	0.0179333705919831	0.116172783340683	0.135053020747096	-8156.11585236888	16320.2317047378
0.0619903247000094	0.0295572056399107	0.524933235890906	-0.188439239568517	-8251.2067735433	16510.4135470866
0.0650773003450776	0.0255987828009724	0.495731690189643	-0.096821549606046	-8226.46048967526	16460.9209793505
0.0654498019355892	0.027194486757925	0.456536036356533	-0.117471204237959	-8318.94572290285	16645.8914458057
0.0634018059726177	0.0304136974201495	0.557937366382471	-0.192192793828944	-8324.77712383289	16657.5542476658
0.0646041445755665	0.0236713896572008	0.445708792718373	-0.0300211994130513	-8162.28427290227	16332.5685458045
0.0618252071780655	0.0308800166128314	0.644566927237234	-0.219639284043982	-8354.49435201697	16716.9887040339
0.0676917417624451	0.0285029652766254	0.395352077023076	-0.14869527587378	-8254.5914757749	16517.1829515498
0.0746813840392143	0.0261505699017854	0.227255698320061	-0.0751664710967448	-8346.89950431337	16701.7990086267
0.0659971251465285	0.0268627849395896	0.465134141609547	-0.0955468432388521	-8344.71622363244	16697.4324472649
0.0665806094895881	0.0209430931597737	0.478121541995244	0.00853554047958908	-8273.77657937523	16555.5531587505
0.0658230289754175	0.0292536981115062	0.466174901408181	-0.176567662335406	-8285.17790526797	16578.3558105359
0.0694700306007162	0.0239618758838459	0.336043967302363	-0.00471635221660507	-8366.82404837903	16741.6480967581
0.0634941426412018	0.0271461713553858	0.461428253744641	-0.133900558481041	-8139.67213309362	16287.3442661872
0.0687590593095023	0.0225043436792624	0.370379925228296	-0.0199373790225312	-8239.45932939013	16486.9186587803
0.0745162801934972	0.0354708893793697	0.162149114319712	-0.296461261534777	-8323.56566304625	16655.1313260925
0.0661379450682693	0.0229032392358333	0.447863226498233	-0.0211136769449903	-8245.43208855931	16498.8641771186
0.072438945269981	0.0258628442017594	0.229117913877658	-0.100605965270603	-8227.75466785245	16463.5093357049
0.0619090920147775	0.0266087397930875	0.619970171659014	-0.122798998691246	-8285.21821009615	16578.4364201923
0.0625745843719148	0.0290706919087041	0.552616231843863	-0.212524999919038	-8222.76739024638	16453.5347804928
0.0550786036225214	0.0306140676909599	0.761997677183286	-0.210053481693312	-8260.28858895627	16528.5771779125
0.0617989245490993	0.0298800256995922	0.583154116838567	-0.223122396771382	-8157.67618618571	16323.3523723714
0.0703507356704754	0.0256517889695041	0.398744409754395	-0.0880186091900226	-8319.41857968925	16646.8371593785
0.0672727531404961	0.0289899890307686	0.407546873866921	-0.152649359553401	-8282.6177936599	16573.2355873198
0.0579154191446599	0.0249118057851608	0.680413515121635	-0.0730156727283782	-8184.43986738567	16376.8797347713
0.0638204537311521	0.0260048782892092	0.491215654551943	-0.0755778052584506	-8252.72610147026	16513.4522029405
0.0664646958984983	0.0176900962789249	0.417846620266818	0.129733119914639	-8185.89747437897	16379.7949487579
0.0592953626996466	0.0236545876309174	0.640277590680482	-0.039584103068062	-8255.66257560666	16519.3251512133
0.0700975278475555	0.0259927489869524	0.337602273596994	-0.103002760600602	-8177.56222270458	16363.1244454092
0.0723212160676776	0.0284299535717187	0.204996855045601	-0.118226322159227	-8278.74019282283	16565.4803856457
0.0713975416668864	0.0251274040331323	0.273733362774704	-0.0403920245221374	-8241.67169170228	16491.3433834046
0.0666242067050795	0.0194200915502757	0.433068234620066	0.0726165007164761	-8190.06562508662	16388.1312501732
0.0656214168753048	0.026746359293937	0.477097908213286	-0.0924199158061293	-8348.98728639418	16705.9745727884
0.0670733709420063	0.0245587529515561	0.413744685663274	-0.0568677436532422	-8272.42252430814	16552.8450486163
0.0673717463248085	0.0280254570421637	0.435011149903244	-0.128178905415502	-8385.04990571934	16778.0998114387
0.0622335719486974	0.0283592555146228	0.602172332258255	-0.153476397021893	-8303.60786169991	16615.2157233998
0.068925629135531	0.0253996839649311	0.319978582221749	-0.0304431091621903	-8321.26868703289	16650.5373740658
0.0665862001895044	0.0311240098547271	0.377048180239253	-0.223162272116325	-8124.78891171802	16257.577823436
0.0590406321251073	0.0241490089281032	0.716818990296932	-0.0720856830232292	-8261.63414965729	16531.2682993146
0.0537912268433354	0.0284760103134611	0.822222858018595	-0.18022577866677	-8289.15314697029	16586.3062939406
0.0736594802787654	0.0207406181878386	0.22510994627626	0.0528236533131372	-8288.24916389719	16584.4983277944
0.0582524308949862	0.0262673393751939	0.664148046184892	-0.114066139442411	-8272.04515288635	16552.0903057727
0.0634108248709222	0.0248025148233569	0.523640233922754	-0.058912514332774	-8234.94105247453	16477.8821049491
0.0675201545611717	0.0223368311248913	0.439206978054493	-0.0168763409273519	-8298.65837201986	16605.3167440397
0.0559583717365107	0.0230226972641858	0.717845096329223	-0.0160159217585283	-8163.67771729692	16335.3554345938
0.0643523288404304	0.033231875340127	0.465381376123329	-0.253905578862186	-8304.91397661122	16617.8279532224
0.0711817470848653	0.0243958556624712	0.329245819447584	-0.0420833914801451	-8284.68907013345	16577.3781402669
0.0640575944441017	0.0180787490465531	0.499684128694408	0.116555877202848	-8234.68598649118	16477.3719729824
0.0690743811032631	0.0271360263222232	0.376668920961373	-0.109289734097261	-8305.43637259725	16618.8727451945
0.0694655640702585	0.0277655625014698	0.388347123691653	-0.166141694249451	-8277.10388693331	16562.2077738666
0.0664579120157048	0.0201761554647253	0.440859990592178	0.0678326874831111	-8248.44432997784	16504.8886599557
0.0635832562102561	0.0301043523836064	0.507774406312138	-0.199969919208573	-8181.83288072513	16371.6657614503
0.0652362172305724	0.0269309257268115	0.518992995828956	-0.13373381842042	-8296.65237684901	16601.304753698
0.066426305983461	0.0276872812117958	0.408076039197192	-0.123140958313622	-8313.80082147279	16635.6016429456
0.058405790334789	0.0235046729890071	0.690372881776398	-0.0417402028787303	-8312.70724348327	16633.4144869665
0.0723330281247112	0.0198341187262314	0.242247802009858	0.0817188328858767	-8258.15431086379	16524.3086217276
0.0697761400319563	0.0140010329970248	0.334115494205803	0.211742186167089	-8142.81510418325	16293.6302083665
0.0690525584229179	0.0255669477755069	0.374883970839799	-0.0897525592228092	-8239.6027745012	16487.2055490024
0.0669114677321359	0.0194584785099283	0.403890129723819	0.0745101622679482	-8178.70100060995	16365.4020012199
0.0685633356228038	0.0307682595906426	0.396573852448535	-0.205043146277276	-8350.8433181166	16709.6866362332
0.0635029412993242	0.0250403770355347	0.513499864905134	-0.0658032544967917	-8207.07639575361	16422.1527915072
0.061944593644522	0.0238395776758617	0.542551189724427	-0.0527819309524347	-8196.92046431227	16401.8409286245
0.0627742052711573	0.02006133449506	0.53719605061621	0.0187573579279377	-8148.50418640469	16305.0083728094
0.0662026378710881	0.0285714408510732	0.480014783724504	-0.138581828360356	-8346.91274983205	16701.8254996641
0.0685981991581324	0.0267510527366261	0.378646626823062	-0.111896502809127	-8374.1692819279	16756.3385638558
0.0663387026976603	0.0220533833787641	0.50704907361579	-0.0417296766977822	-8237.69456205567	16483.3891241113
0.0564787378747376	0.028787237227573	0.762698382842273	-0.158102283760215	-8312.10686668851	16632.213733377
0.0650118254645592	0.0251122603747262	0.502442306722054	-0.0907754742112291	-8256.75377305801	16521.507546116
0.0691720696499062	0.0248438819729705	0.36255291986674	-0.063273931004384	-8224.19268313177	16456.3853662635
0.0703654277380498	0.0217894306980928	0.311479867612972	0.0417851993726613	-8262.99323389961	16533.9864677992
0.0675711762482799	0.0238121264637461	0.357989216300151	0.00280713320035125	-8221.04751922199	16450.095038444
0.0595404467302275	0.02166831793132	0.633378940100892	0.0239184894155287	-8283.54682671555	16575.0936534311
0.0644997962617317	0.0234064727539832	0.470544719993338	-0.0242420177692537	-8267.48626262461	16542.9725252492
0.0768059240681825	0.0211494337108587	0.131136516010928	0.0216082975021269	-8136.69663048709	16281.3932609742
0.0589695485581712	0.0224017138763953	0.662025161156616	0.0149858782807974	-8364.91587242063	16737.8317448413
0.0538340607656583	0.0292926395745631	0.828958733223943	-0.186856297567361	-8270.53417324504	16549.0683464901
0.0644251071309763	0.0244363385413897	0.49653165287289	-0.0469432655092802	-8262.57306196872	16533.1461239374
0.0592273371146953	0.024229059285629	0.549560349577193	-0.0630921364085519	-8121.39389156037	16250.7877831207
0.0674054962830875	0.0231039479856556	0.41509459756878	0.0139539082330065	-8300.76614267724	16609.5322853545
0.0639070053201299	0.0267897807304655	0.500642379473182	-0.111071880124324	-8230.14666222217	16468.2933244443
0.0676978377796598	0.0256584625353413	0.383010811568895	-0.0691516683415791	-8267.98867606511	16543.9773521302
0.0698023140103084	0.0250154650547411	0.407933757540702	-0.083914271810099	-8292.53821373323	16593.0764274665
0.0663659811156508	0.0241986249859753	0.444879090585509	-0.100595570078262	-8036.02135650981	16080.0427130196
0.0681843861516751	0.0163157313904339	0.366735052676301	0.143884601478049	-8161.25071238782	16330.5014247756
0.0576186067034494	0.0267743309156251	0.688583824139561	-0.0983550878706463	-8237.77334665325	16483.5466933065
0.0664200948630457	0.0271181411229551	0.458990136125979	-0.127935632068115	-8193.67186513543	16395.3437302709
0.072337004492364	0.0171373551630264	0.24430108577012	0.116338509320828	-8180.56846989563	16369.1369397913
0.0711544065961535	0.0265841213350005	0.283120320922653	-0.0801780202345071	-8321.26201538266	16650.5240307653
0.0640589641996909	0.020721530978135	0.510663552567396	0.0335546366558179	-8229.00965000431	16466.0193000086
0.0622283757783444	0.0272759040990341	0.546158742254276	-0.139217230125766	-8246.5271414124	16501.0542828248
0.0561285985215561	0.0238302307826438	0.73917328405093	-0.0233503198950733	-8216.27933567705	16440.5586713541
0.064422269881429	0.0222365481448739	0.489190018530696	-0.00623676463778559	-8237.68049728734	16483.3609945747
0.0611891705463484	0.024600436722734	0.59528247839494	-0.0411151469296299	-8326.15526717856	16660.3105343571
0.0675248873756328	0.0229109975072661	0.409916539548497	0.00735961291623369	-8293.68987934003	16595.3797586801
0.0683813988222337	0.0244338799174794	0.431015473394948	-0.0313504951293897	-8376.0232782445	16760.046556489
0.0641111177768131	0.0214746036774005	0.480073781851479	0.0140140451170334	-8212.56497523883	16433.1299504777
0.0619030616128085	0.0213210990978334	0.583512828245521	0.0373800897715831	-8280.82528108321	16569.6505621664
0.0640585104299602	0.0194675246431771	0.549691577132322	0.0788143760612115	-8277.77137473191	16563.5427494638
0.0564069673790855	0.0222090733916766	0.719817697033237	-0.0229136296096702	-8156.69989056231	16321.3997811246
0.0651855959162785	0.0222171951721413	0.424328483083865	0.0496826371286581	-8355.52521452682	16719.0504290536
0.0606128529591811	0.0216346543086496	0.615236126345739	0.0501518840537334	-8329.39095326891	16666.7819065378
0.0581475899837983	0.023724304745946	0.624318286858267	-0.000391072073180457	-8311.11673017342	16630.2334603468
0.056939929137139	0.0255579746474771	0.706472164844791	-0.080800839549704	-8234.88475206303	16477.7695041261
0.0582203817648132	0.0244205948100565	0.684259650483376	-0.0386426280233197	-8242.14612705697	16492.2922541139
0.0642988667137482	0.0248424962035219	0.477432040739782	-0.0380307008226766	-8286.38510308345	16580.7702061669
0.0587508620871691	0.0247880098832535	0.658667794723588	-0.056456669196183	-8301.70528893718	16611.4105778744
0.0565140877651065	0.0261405147041891	0.724228851595423	-0.132511573777225	-8072.70091822503	16153.4018364501
0.0662835409541988	0.0206562216731855	0.392558533816708	0.0399915458705587	-8190.78399859429	16389.5679971886
0.0613700102500061	0.0242202030244972	0.600787062954278	-0.0173331813063806	-8393.69303519636	16795.3860703927
0.0651490228556382	0.0268524579670731	0.449670938762091	-0.104455763624577	-8177.73869922385	16363.4773984477
0.0591861422116129	0.0260227981488023	0.638345624447896	-0.117140134021598	-8113.74703737356	16235.4940747471
0.0673173606217062	0.0222574499882628	0.371209132868596	-0.0166935771009784	-8158.09065677501	16324.18131355
0.0646843266807671	0.0203749781231339	0.513073018978471	0.0466567980011548	-8176.73396878305	16361.4679375661
0.0509050872249424	0.0252987612959745	0.897734585837612	-0.0580195740389107	-8293.45848700447	16594.9169740089
0.0682032118440411	0.0239834631060942	0.384712725920118	-0.0449519880193153	-8225.84719593304	16459.6943918661
0.0603521125159658	0.0269224608121374	0.596319116922737	-0.112818123050097	-8269.7291157326	16547.4582314652
0.0699913402879049	0.0292904787837166	0.401034295256829	-0.203547266240035	-8237.88153466305	16483.7630693261
0.061522646052696	0.0262607428070758	0.651312656721731	-0.121683750818172	-8315.02989479174	16638.0597895835
0.0696562898943986	0.0204785181962751	0.330852036195248	0.0488040959967715	-8207.48861997799	16422.977239956
0.0645056598835366	0.0300209155110444	0.502811021456827	-0.188204722030686	-8249.47775591353	16506.9555118271
0.0622392789419262	0.0213011414662096	0.548946472354999	0.0507654965054249	-8406.36869738943	16820.7373947789
0.062354233420416	0.0249692219089402	0.567478344022357	-0.0739136202100557	-8205.80464338066	16419.6092867613
0.058134658805291	0.0299819822279169	0.725182944670323	-0.210161165828934	-8210.87264667657	16429.7452933531
0.0575429392684076	0.0260928436610173	0.74330516563851	-0.130891971510023	-8209.97561083826	16427.9512216765
0.0632890433049681	0.0246560978317173	0.51468825080331	-0.0354221782451804	-8234.3051372161	16476.6102744322
0.0687885519933085	0.0235128335742704	0.403077205332844	-0.060839813553944	-8237.00236587298	16482.004731746
0.0627132476756919	0.0245778483166916	0.563958117269983	-0.0434072395036705	-8248.83632043206	16505.6726408641
0.0648269724555235	0.0223468370115893	0.481092408080573	-0.0241428031326662	-8101.31340311856	16210.6268062371
0.0611037917850637	0.0254499334486914	0.582893898325571	-0.0912613236855115	-8143.31726472327	16294.6345294465
0.0661262233202687	0.0272649894428251	0.4407720807812	-0.162247683592047	-8178.57994972357	16365.1598994471
0.0636463895818364	0.021513022956515	0.467410180295163	0.045315937255197	-8279.39526900579	16566.7905380116
0.0593459985343553	0.0212645379269529	0.661794302606706	0.0132761176363772	-8200.92231232945	16409.8446246589
0.0582529699348632	0.0295616739712162	0.691110993425956	-0.181995116283986	-8250.18940932655	16508.3788186531
0.0689618559161891	0.0199787782614726	0.367805182712625	0.0589281237881406	-8217.4820631482	16442.9641262964
0.0677897028841132	0.0251220817236803	0.361385974553089	-0.0633172239070261	-8206.05135943925	16420.1027188785
0.0668739256652142	0.0241464183034267	0.472075323252658	-0.0446137224597217	-8310.31800350734	16628.6360070147
0.0610975143623158	0.0294252591179849	0.616951440177826	-0.195367679602018	-8299.78990989666	16607.5798197933
0.0694603226321626	0.0207936487534981	0.359532009018515	-0.00465429337928923	-8108.90255419656	16225.8051083931
0.0654998936169108	0.0276431657006611	0.462708999325156	-0.119674936004087	-8296.5702895736	16601.1405791472
0.0629903192295298	0.0231935883506937	0.552717967992384	-0.0408832454072035	-8207.32891807108	16422.6578361422
0.0582153549795135	0.0260757433954075	0.696813106194016	-0.119496764510708	-8241.23227182057	16490.4645436411
0.0607749686915299	0.0227421127703536	0.531198313467456	-0.0145458551432916	-8149.6639071829	16307.3278143658
0.0636407388475389	0.0237497290802343	0.529099895097257	-0.0312109126229146	-8263.50429522542	16535.0085904508
0.0709477629849442	0.0286197186481348	0.275272430528588	-0.164922047454362	-8246.11491627152	16500.229832543
0.0630807601127948	0.0293329530063631	0.565959750042392	-0.161831080750777	-8369.72935296452	16747.458705929
0.0688847710813309	0.0243524036705758	0.334832890309435	-0.0327120115773041	-8294.31891664971	16596.6378332994
0.060126122062119	0.0249220687552354	0.580024463628298	-0.0764890926434859	-8158.35372672896	16324.7074534579
0.0708279400347524	0.0210920273408767	0.32612062524022	0.0282007779967325	-8333.91238213792	16675.8247642758
0.0564345273771776	0.0281245814044856	0.782586430641824	-0.152852885199496	-8304.14166521642	16616.2833304328
0.06527193148919	0.0246498766796864	0.465585851298478	-0.0703463766030254	-8248.30731764762	16504.6146352952
0.0637220139412819	0.0228604712811132	0.478758903813715	-0.0179223703231718	-8127.08324829931	16262.1664965986
0.0742586589910604	0.0259414533454442	0.176964088726666	-0.0815394398062145	-8264.34445750137	16536.6889150027
0.0488502810543424	0.0271137694240143	1.00268068306698	-0.0909202406017705	-8397.23017871509	16802.4603574302
0.0683571324462249	0.0199249116838398	0.3182648256102	0.0408491401083283	-8078.20763035858	16164.4152607172
0.0617969403002093	0.0244879807192601	0.607717821500778	-0.0541210995418387	-8326.11713587696	16660.2342717539
0.0648435222035767	0.0247898234762456	0.498336922214795	-0.0567233660401435	-8310.25816477214	16628.5163295443
0.0633787942310118	0.0274132325548928	0.526838159516897	-0.142362905074145	-8254.29026219735	16516.5805243947
0.0637546644007261	0.0237491367318629	0.458626463971116	-0.0158318437529218	-8169.73904800981	16347.4780960196
0.0644483617574298	0.0259863637985478	0.491580624942777	-0.118137537437965	-8255.35689320048	16518.713786401
0.0634583177934346	0.018705580824037	0.481569584010286	0.110980000777117	-8212.80127688907	16433.6025537781
0.0615437464391462	0.026839719975939	0.550916070495544	-0.12764026554335	-8134.16202669957	16276.3240533991
0.0643171286231161	0.0232829438025527	0.459354236739653	-0.0522810878503661	-8172.65360678991	16353.3072135798
0.0639050430280148	0.0238656184049725	0.5128999735533	-0.0528762085225671	-8270.33100895111	16548.6620179022
0.0668622656017534	0.0232263351830609	0.420005150193392	0.0118683116725373	-8259.88410001927	16527.7682000385
0.0559603092960318	0.024353704064013	0.752803807000862	-0.0472904713899636	-8233.07852937882	16474.1570587576
0.0637574572691756	0.0217301737015845	0.577867067293655	0.0195270000225243	-8223.73341239294	16455.4668247859
0.06300578306864	0.0199607369642282	0.510367208912515	0.0789263527659888	-8202.84357953632	16413.6871590726
0.0596960998582105	0.0301194960359456	0.615593835403323	-0.204205817994835	-8200.9637326709	16409.9274653418
0.0609926669773903	0.0300050419190436	0.561499357765026	-0.173841777798061	-8265.9125918847	16539.8251837694
0.0555440124015932	0.025364183704629	0.788163446157957	-0.0578108812224497	-8353.15529581906	16714.3105916381
0.0629800865836685	0.0241175572269474	0.549665998488795	-0.0592223896659036	-8235.57075848434	16479.1415169687
0.0655677881401289	0.019278850084094	0.491856073944006	0.0598631567479471	-8206.01534392166	16420.0306878433
0.0677813158029038	0.0298868420593529	0.38159462116005	-0.195395723082467	-8209.45770071707	16426.9154014341
0.0603769449845083	0.0267961559391527	0.56565279128142	-0.149939758189562	-7990.45656212416	15988.9131242483
0.0631358517418708	0.0264786763498212	0.509039751893246	-0.141270150492912	-8134.86494748804	16277.7298949761
0.0699367708599896	0.0236487790136022	0.320442208018412	-0.0017867710639509	-8304.01680283344	16616.0336056669
0.0680241274840382	0.0272303036449009	0.421623395893887	-0.14198491170786	-8245.1023499558	16498.2046999116
0.0662612450607812	0.0314723107365182	0.422974022307498	-0.219952036744826	-8309.89575873983	16627.7915174797
0.0612852286820267	0.0206062493689414	0.578774669380027	0.0388363388400203	-8254.61514555697	16517.2302911139
0.061289832334093	0.0297474242064581	0.606489771007567	-0.182798655793999	-8319.09216415598	16646.184328312
0.0638959276805926	0.0261163104609542	0.498477039699726	-0.119919875749154	-8192.91197134973	16393.8239426995
0.0655485706265253	0.0277565313992266	0.480526394423259	-0.133028692887639	-8367.68164277644	16743.3632855529
0.0629434827669424	0.025536068735464	0.548861236590872	-0.0981279188252902	-8247.19721625556	16502.3944325111
0.064528039538258	0.0219542900978313	0.453640399551552	0.0337608787379477	-8340.17849838026	16688.3569967605
0.0633927327667109	0.0256255445457854	0.537977186502771	-0.0570417044719589	-8442.95210552785	16893.9042110557
0.0700887112490133	0.0310593673092904	0.29714460694152	-0.243164221654091	-8191.46237076259	16390.9247415252
0.0662651661238816	0.0296202974017925	0.440915906993155	-0.19665860822406	-8216.63486649382	16441.2697329876
0.0623893039272631	0.0232484659855073	0.512945023388492	-8.32104801563359e-05	-8181.37608193241	16370.7521638648
0.0559750768037875	0.0260557026346937	0.722655551734449	-0.100381104454272	-8229.47098596761	16466.9419719352
0.0575499913825525	0.0236838612822622	0.713628133448217	-0.0176520722617964	-8352.07410120186	16712.1482024037
0.0605953288817651	0.0246362573823267	0.54032456309376	-0.0574699366900097	-8178.42446138767	16364.8489227753
0.0636392947707438	0.0263348044388504	0.514722187178215	-0.0950570165708225	-8326.69878989745	16661.3975797949
0.0654490710424075	0.0273669096807245	0.464354394954709	-0.125615322575031	-8257.73668796416	16523.4733759283
0.0579412479183357	0.0245929587524685	0.724459956198914	-0.0348813019364977	-8349.4525367197	16706.9050734394
0.0633133107082184	0.0253609807769971	0.49671526803928	-0.0134639275866591	-8385.03418402466	16778.0683680493
0.0572344026068595	0.0232254344632699	0.752644300458071	-0.0193760540263091	-8291.93901821926	16591.8780364385
0.0647806206135264	0.0202967456928097	0.489389416028142	0.0785256310849756	-8345.09459597576	16698.1891919515
0.0572706376932104	0.0251184120324058	0.692968315265042	-0.0819463538986083	-8198.35963309374	16404.7192661875
0.0692755491206991	0.0191489044943303	0.35952450177915	0.0780083985522072	-8187.79064438948	16383.581288779
0.053762899064115	0.0296248147972076	0.804914766439867	-0.214802694849059	-8169.34932400912	16346.6986480182
0.0602831143506056	0.0217589285640522	0.659222478949208	0.00840920819429779	-8250.06124436626	16508.1224887325
0.057799553808416	0.0262289894156396	0.690020900682514	-0.0869521199401034	-8204.97024330821	16417.9404866164
0.0566618689891099	0.0273713489181003	0.66145458135235	-0.0965961079169281	-8220.46925795392	16448.9385159078
0.0659677588768285	0.0260624576748777	0.416220977467413	-0.107193946619678	-8184.63566497	16377.27132994
0.0635687167520813	0.0239369891250686	0.553401938674644	-0.0334785155927922	-8281.42060767969	16570.8412153594
0.0621022714254407	0.0247857769802811	0.61193786870267	-0.0821686627550641	-8260.90838925738	16529.8167785148
0.0576583855316149	0.0229794956738756	0.731546456802709	-0.0157080060394278	-8260.11223696893	16528.2244739379
0.0614950410060808	0.024749312976336	0.599868814399389	-0.086251770235371	-8236.83793231745	16481.6758646349
0.0602495533848336	0.0299656903589779	0.59181495723017	-0.197625071368725	-8223.34103573251	16454.682071465
0.066645750121849	0.0236571420546202	0.439311949413647	-0.062708058473586	-8085.08831990566	16178.1766398113
0.0639481654253642	0.0271390627582437	0.519538222489947	-0.1138689365421	-8284.90579664137	16577.8115932827
0.0662766455322426	0.0295828895588577	0.433693746009801	-0.159043098511113	-8331.89793658968	16671.7958731794
0.0646914561913099	0.0259917497008852	0.496142871449903	-0.118527436283306	-8202.57101362799	16413.142027256
0.0652367001338908	0.0197271951054519	0.472076834794233	0.0630640887003038	-8197.15959725119	16402.3191945024
0.0611420349208387	0.029319486202992	0.566564076612706	-0.176388748659879	-8267.67640568253	16543.3528113651
0.0684256821268435	0.0243086874906756	0.333323471050916	-0.067972573092434	-8112.36738371224	16232.7347674245
0.0638873722442458	0.0221400364671026	0.484875754879737	0.0127134423120759	-8292.21046124006	16592.4209224801
0.0657277518443584	0.0248371483702258	0.468524035005762	-0.0411696620491782	-8375.55878773545	16759.1175754709
0.0594645901161177	0.0231121821267422	0.666266628203802	-0.03236481927387	-8260.51848386603	16529.0369677321
0.0668731706311782	0.0225231889012771	0.373437127474688	0.0156936245085471	-8281.12183419122	16570.2436683824
0.0616332807730403	0.0237609941176953	0.568737593765276	-0.0228286519454585	-8252.79792045961	16513.5958409192
0.0611792662585402	0.0225884148531421	0.60866402324453	0.00316902970810456	-8260.37496803569	16528.7499360714
0.0629256183179291	0.0243522453283318	0.564636851047234	-0.0896083871622628	-8216.16491617531	16440.3298323506
0.0654010228921957	0.0229241014216909	0.483568170054254	-0.0150930847443286	-8296.10503419468	16600.2100683894
0.065476474705673	0.0183028641491548	0.462268557610631	0.127511369779136	-8219.95762628277	16447.9152525655
0.0585304831986434	0.0263623907462328	0.666653712162297	-0.106299060748179	-8300.12804852838	16608.2560970568
0.0657806777670067	0.0198433912878731	0.42955914871312	0.0915180852683659	-8287.32955286133	16582.6591057227
0.0703650672720461	0.0223184233539926	0.327064838716787	-0.0330701108078665	-8167.11328096164	16342.2265619233
0.0577381488761881	0.0322669446263777	0.712099021894619	-0.290080550154508	-8142.11652572732	16292.2330514546
0.0595162465661185	0.0303124462042757	0.682527088944228	-0.190492859633486	-8355.24871201168	16718.4974240234
0.0576896782632857	0.0335773388518756	0.735621040859016	-0.308339561015684	-8270.42535209797	16548.8507041959
0.0720509950244307	0.0250231772443229	0.337547810283156	-0.0474764521747816	-8368.85355056022	16745.7071011204
0.064872270032489	0.0262532700066362	0.454691373176307	-0.0828336299519317	-8253.18618790467	16514.3723758093
0.0710145715445857	0.0226890455900043	0.305084397132296	-0.0517387226553633	-8181.05402914829	16370.1080582966
0.0699450129232984	0.0198214674447983	0.295590968188981	0.108776842162341	-8288.54348829356	16585.0869765871
0.0681478483458687	0.0279877568261386	0.435783778117949	-0.133916218696702	-8333.08153973242	16674.1630794648
0.068631772954614	0.0276198964282138	0.357122462736868	-0.143420871150961	-8195.89804315995	16399.7960863199
0.066168582019109	0.0277708563102661	0.439482535393418	-0.107955803442622	-8378.35810132082	16764.7162026416
0.0630284909153131	0.021708018928843	0.534268914031731	-0.00245461673141938	-8304.25307067001	16616.50614134
0.0668759737080406	0.0265668219428718	0.457939876406205	-0.116829657613408	-8272.86044731385	16553.7208946277
0.06307964586224	0.0251000574570877	0.504337450905769	-0.0570213646010104	-8345.08627650195	16698.1725530039
0.067239658295183	0.0205409980794383	0.487268386938273	0.0382487647964701	-8245.58064685488	16499.1612937098
0.0657380605496841	0.0226918409838907	0.484213689762537	-0.0147780078169992	-8305.369525888	16618.739051776
0.0608227282665551	0.0313666004217294	0.535842662995247	-0.216134502062795	-8303.22435486516	16614.4487097303
0.0626174620422267	0.0271481295830733	0.601959244132882	-0.141025003430598	-8355.64928392095	16719.2985678419
0.0658467644306327	0.0251994206608278	0.440631132339376	-0.0740362281404564	-8283.89009648549	16575.780192971
0.0657226489959581	0.0214648927205459	0.465522859234928	0.0282693224670024	-8218.71596152277	16445.4319230455
0.0620613133113779	0.0228231152144294	0.588383507568051	-0.0238159847784149	-8219.71098227037	16447.4219645407
0.0602245750543062	0.0258327959665535	0.612720892609772	-0.0955620673824205	-8192.05859908957	16392.1171981791
0.0593703811791299	0.0205453006512573	0.636733725320516	0.0578961671492133	-8257.91917283617	16523.8383456723
0.0704077340297851	0.0232529785650905	0.269814382938678	-0.0189171329401517	-8207.74796531165	16423.4959306233
0.0589365418438049	0.0243078197712864	0.616124174489363	-0.0501265521774942	-8197.06387029276	16402.1277405855
0.0688109087968253	0.0217516815368172	0.376634388334254	0.0367488176111605	-8263.77599249494	16535.5519849899
0.0693328117274938	0.0287586494430193	0.414671528327782	-0.184183228280692	-8362.34109567224	16732.6821913445
0.0625905778571038	0.0321276743451156	0.549799640097635	-0.207439392791318	-8354.34484654575	16716.6896930915
0.0510324845640877	0.0284003312533665	0.894694904098533	-0.132162882793252	-8345.38877214658	16698.7775442932
0.0654177493353915	0.0223860342753067	0.471608133291394	-0.0171987522145726	-8149.62579269274	16307.2515853855
0.0614255873186729	0.0288383323833104	0.560992870420045	-0.15660865969085	-8308.31678316715	16624.6335663343
0.0609326989931466	0.0238864563459114	0.58872401900498	-0.0383734688544505	-8202.26774365293	16412.5354873059
0.0646757509249739	0.0273732341237315	0.482862754656273	-0.104570135179493	-8355.17983543965	16718.3596708793
0.0599166665222874	0.0242731635904354	0.635434408363264	-0.0403866764921158	-8296.09573466662	16600.1914693332
0.0685058579414934	0.0149302805869325	0.379208408318552	0.166533331090068	-8191.11572401423	16390.2314480285
0.0676599361574711	0.0248117061373513	0.369657986226949	-0.0340321291021808	-8297.07154486083	16602.1430897217
0.0757073609937863	0.0212045224536085	0.134919451506608	0.0293604020711181	-8230.40574497035	16468.8114899407
0.0581215554661625	0.0225798574440864	0.740236197767861	0.003117975558426	-8327.44279265249	16662.885585305
0.0707879115125944	0.0175998965397499	0.312663447634582	0.128697224257502	-8305.59952997232	16619.1990599446
0.060386199144969	0.0231207237090222	0.658941891041766	-0.0206207753826351	-8241.48134679542	16490.9626935908
0.0643738421049696	0.0274353333347333	0.529266455691885	-0.110998686834111	-8295.80656122313	16599.6131224463
0.0621370956565271	0.0225088864006464	0.590601554588993	-0.0142908976919596	-8343.05307600169	16694.1061520034
0.0647560032868742	0.0212173386251367	0.510713295209527	0.0109570437895505	-8148.5840851023	16305.1681702046
0.0643973384783209	0.025147414805248	0.46989207415757	-0.0643545546381985	-8260.21730664111	16528.4346132822
0.0623308195507272	0.0218069217750348	0.54391878857393	0.00907022417727552	-8187.53274106327	16383.0654821265
0.0659002317463588	0.0235682236759684	0.439465783719895	-0.0171976609106609	-8304.13289386545	16616.2657877309
0.0635857958791823	0.0231721597089223	0.548692880187308	-0.0396119107649706	-8262.28155326523	16532.5631065305
0.0682063695471146	0.0200875870039041	0.417246398080953	0.0611203269021253	-8404.1324596231	16816.2649192462
0.0694203520295668	0.0204237393032916	0.388694741325293	0.0290157841426546	-8251.35351830616	16510.7070366123
0.0692776401702349	0.0147701217649305	0.340679616265919	0.210999092297616	-8187.58776554517	16383.1755310903
0.0580573143795165	0.0226982228760163	0.666386330595359	0.0241626930386658	-8259.90351705663	16527.8070341133
0.0649857226742188	0.0262073416191906	0.477250749744659	-0.107062486436003	-8197.65229015661	16403.3045803132
0.0766616351178077	0.0240404790370115	0.118185390183833	-0.0544144293232359	-8198.74271848489	16405.4854369698
0.0650161042055557	0.0246700710180144	0.486589381286958	-0.0590382006251124	-8276.88292888805	16561.7658577761
0.0655459190347966	0.0194092182971155	0.505821682355191	0.060544514590958	-8236.09964392445	16480.1992878489
0.0553151711431006	0.023777706087211	0.798730282228623	-0.0893916347742094	-8115.63675813474	16239.2735162695
0.0663885553052087	0.0223812307139129	0.460690743883968	0.00282963837414563	-8285.26632735792	16578.5326547158
0.0602602268204965	0.020550600790053	0.613387698385468	0.0257615096696463	-8146.5601861881	16301.1203723762
0.0567926877404376	0.024366465922203	0.771226056053329	-0.046883312394063	-8357.27417889246	16722.5483577849
0.0631173422608935	0.0221152941990038	0.551052285506127	0.021673604121243	-8311.73453121429	16631.4690624286
0.0619672428701519	0.0303489126834992	0.548805678637887	-0.181875966347928	-8319.98025261526	16647.9605052305
0.0668053036803983	0.0240909778488635	0.457861597234944	-0.0336248056184882	-8283.4716971752	16574.9433943504
0.0700909448063259	0.0265791585599912	0.348446386348071	-0.0962956369186975	-8271.75740149032	16551.5148029806
0.0702415203520872	0.0266491922750472	0.300323613043013	-0.107906192893451	-8212.9339981936	16433.8679963872
0.0648430532478401	0.0294556666829895	0.434531909187281	-0.166440667106546	-8213.00249465062	16434.0049893012
0.068080517660516	0.0180129955431378	0.390200930887873	0.137137045024813	-8344.40499776882	16696.8099955376
0.0684077803503974	0.0217211547149442	0.386424750668489	0.0123634334208075	-8217.503619675	16443.00723935
0.0591727041016574	0.0228057101755208	0.672725449644482	-0.00336791308825697	-8303.90843048363	16615.8168609673
0.0714969732213623	0.027422394492242	0.293474562611944	-0.13822497545741	-8271.90336478973	16551.8067295795
0.0608874005471677	0.0220031080340581	0.625506050228315	-0.00654511040119479	-8276.39518696304	16560.7903739261
0.055459272731237	0.0264886144320454	0.763577363439269	-0.110581439342045	-8196.14465335168	16400.2893067034
0.0640029429321634	0.02497508845274	0.490378055210869	-0.0433689795667907	-8218.78175637994	16445.5635127599
0.0620299214857857	0.0278507933726804	0.541227095121064	-0.122631914515071	-8285.10385472896	16578.2077094579
0.0643836139411442	0.0214859299686539	0.475318588505624	0.0321247482968739	-8187.49403569061	16382.9880713812
0.059326358467758	0.0191258262668715	0.672733493457578	0.0650599412286679	-8288.21519791326	16584.4303958265
0.0630494691615949	0.0237495240057946	0.505325407370626	-0.0356802497110236	-8299.98922137447	16607.9784427489
0.0654810359992427	0.0238151413152411	0.424065063127393	-0.0186440408414941	-8236.84003628046	16481.6800725609
0.0603772282740288	0.0262612760791971	0.636474095600542	-0.0872663489183917	-8308.59620142304	16625.1924028461
0.0536309150801478	0.0221219953262433	0.79822781255177	-7.87561205741782e-05	-8128.38071090274	16264.7614218055
0.0614750499470152	0.0277051711171408	0.543046054907829	-0.148898226558506	-8198.68444336815	16405.3688867363
0.0588333072691287	0.0288813950505127	0.721994299611741	-0.197931212827928	-8229.74107151822	16467.4821430364
0.069353010841443	0.0231458749996716	0.351569210529103	-0.0502639924145404	-8159.68125218478	16327.3625043696
0.0658680908040333	0.0210276754002997	0.461424298476617	0.0150039324542786	-8192.94945696074	16393.8989139215
0.0668785431782244	0.0251796382562776	0.482141596974277	-0.0781261884196062	-8317.38793958542	16642.7758791708
0.0576975499375529	0.0237619668624756	0.703722829016141	-0.0386374764669992	-8219.70933158452	16447.418663169
0.0643915177748168	0.0211232354148334	0.495195695759204	0.0334723798386847	-8296.31359541488	16600.6271908298
0.0649959131627872	0.0274802263282334	0.439219537678404	-0.103243053190642	-8220.16569315008	16448.3313863002
0.0576226317878212	0.0282504745315767	0.667923885899958	-0.175175039605013	-8236.85803553008	16481.7160710602
0.071236912274823	0.0276171013796052	0.318542199889823	-0.157758795730708	-8236.02300387736	16480.0460077547
0.0701769535541526	0.022107114879794	0.28914469048846	0.00389289307733491	-8195.30303979193	16398.6060795839
0.0685789753324733	0.0194749017454928	0.358038931601646	0.083533851449348	-8152.47222731313	16312.9444546263
0.0674007212332201	0.0256655983813359	0.408789158043972	-0.102590202270082	-8284.49273005219	16576.9854601044
0.0724168692249074	0.026069668792902	0.271911359811519	-0.0874733312151684	-8300.26385196915	16608.5277039383
0.0613301066820935	0.0224315120559038	0.572123443300712	-0.0168256932594111	-8200.17303566617	16408.3460713323
0.0638344374037441	0.0208017274774864	0.510632908015716	0.028962560744216	-8184.87420468358	16377.7484093672
0.0685483408624412	0.0248632872147834	0.423305321103568	-0.0678119335673169	-8326.34436748373	16660.6887349675
0.0556157582116898	0.0254748812423037	0.723190582385507	-0.0835362118035961	-8204.04817452025	16416.0963490405
0.0607283410205419	0.0238017412651709	0.646628874747353	-0.0497477505337435	-8246.9838958468	16501.9677916936
0.0609736615688181	0.0258648127806357	0.682156894002763	-0.0522445586312358	-8402.04876171862	16812.0975234372
0.0636657869113787	0.0226125943410871	0.489152412781763	-0.0349086263918073	-8136.33309894591	16280.6661978918
0.0600359500494022	0.0287362062938304	0.656685561897924	-0.160409219393491	-8296.64276715869	16601.2855343174
0.060753983706147	0.0272361940602779	0.634934590328705	-0.0951295923683128	-8387.69046469238	16783.3809293848
0.0746589321917223	0.0282672877313789	0.226802979782008	-0.16347155687088	-8309.77273999283	16627.5454799857
0.0761637248331844	0.0243822913671909	0.130154884206375	-0.0320672293927291	-8275.58301393583	16559.1660278717
0.0639802393558547	0.0192608788341142	0.520103044573652	0.0836477837729019	-8175.61730015109	16359.2346003022
0.0601858445901053	0.0245786662608049	0.59434876632338	-0.0595045551865682	-8225.16998503427	16458.3399700685
0.0717834888805041	0.0249423050857426	0.325803498829883	-0.0344238424333353	-8416.90553359774	16841.8110671955
0.0655235195486668	0.0254385087658053	0.467055711004642	-0.0840609203455968	-8263.16975558624	16534.3395111725
0.0627120646145688	0.0252762152037732	0.535466985543661	-0.0519129284751682	-8303.92077426855	16615.8415485371
0.0692047765715894	0.0228386935051529	0.397452626232493	-0.0446727216112073	-8258.35043013682	16524.7008602736
0.0663811958638583	0.0264907213875557	0.462281055643175	-0.0522916282824203	-8332.8795523212	16673.7591046424
0.0591219637610316	0.02905731532166	0.632943638888733	-0.138922448790008	-8368.64585981855	16745.2917196371
0.0619330111106329	0.0261192795158229	0.544047933218326	-0.124958826260286	-8085.44447649982	16178.8889529996
0.0577644160250178	0.0196204374309253	0.698294938397447	0.0790523833535361	-8303.2591730514	16614.5183461028
0.0664582181330272	0.0249460115690498	0.473907439938844	-0.0814175733782886	-8318.70835310592	16645.4167062118
0.0587961861644724	0.0296730486339	0.611183348674814	-0.207847716998275	-8129.79486729374	16267.5897345875
0.0681272862434242	0.028838498982163	0.386797485366006	-0.148272855303088	-8331.97824822361	16671.9564964472
0.059736143263728	0.0222204305274985	0.607951548972237	0.0113573162978568	-8203.4052234505	16414.810446901
0.0592508517030178	0.0241199636553781	0.671682058746881	-0.0714326097700538	-8289.29687739333	16586.5937547867
0.0696542431882883	0.0275329510980684	0.309993195715854	-0.114664784218313	-8295.49086685397	16598.9817337079
0.0557787060880857	0.0289688806072424	0.759985342205964	-0.18900127543421	-8291.65844641435	16591.3168928287
0.0668982272949496	0.0242808877496896	0.425185890784467	-0.0451983971882355	-8296.62841307826	16601.2568261565
0.0592264080467065	0.0284501698963615	0.615482741530271	-0.128804837403385	-8198.1902124215	16404.380424843
0.0710841282022207	0.0265803341784658	0.286325891963693	-0.103375210246222	-8137.40622680791	16282.8124536158
0.0673886543943003	0.0265314625189167	0.474556365083826	-0.140717440314992	-8234.23313507872	16476.4662701574
0.0646220252371076	0.0236375124251704	0.45804981909673	-0.0258452015363431	-8181.48667087752	16370.973341755
0.0606148118133835	0.0238781699808198	0.576649476453619	-0.0408746899407775	-8219.24664868474	16446.4932973695
0.0658640992745411	0.0253432259914223	0.409443207214312	-0.0911586169439588	-8147.50002992829	16303.0000598566
0.0581167242480001	0.0211772432878795	0.710437737229795	0.0527684215100211	-8311.84608320762	16631.6921664152
0.0731913302226891	0.0209761598193262	0.255910808552581	0.0299218428574502	-8292.18873250603	16592.3774650121
0.0611522253859362	0.0279885298550339	0.611152965745737	-0.165549555250464	-8189.66255424088	16387.3251084818
0.0687390343046827	0.0261268758770109	0.356443800780695	-0.0618158674568607	-8258.79453805278	16525.5890761056
0.0616896988818081	0.0245451044522836	0.613330756314829	-0.0446926815758871	-8313.29981455499	16634.59962911
0.057785063331708	0.0249573430104377	0.685781865285846	-0.0710695280380868	-8245.76091574043	16499.5218314809
0.0625348046855562	0.0184341564462726	0.556110328965987	0.0834763736415987	-8192.84725363167	16393.6945072633
0.0602721308523487	0.021023933734427	0.564790443185092	0.0568725919767327	-8226.22704531826	16460.4540906365
0.0697265872280981	0.0295471453975298	0.372823230394406	-0.182157351103226	-8282.80695713593	16573.6139142719
0.0555646024042581	0.0273033479205877	0.740230032514426	-0.0931973277588487	-8263.27605012781	16534.5521002556
0.0659327728109592	0.0280345524158562	0.44656714084463	-0.121750348954664	-8389.12831119193	16786.2566223839
0.0603713783862869	0.026459365403507	0.627283777582296	-0.139826699991099	-8149.73913842698	16307.478276854
0.0631828532903846	0.027257500554832	0.552033960564857	-0.153449585264283	-8199.58853776233	16407.1770755247
0.0664535360240557	0.0287863431745324	0.445094303680176	-0.161163655374011	-8260.28238271522	16528.5647654304
0.0648272126947634	0.0242895947749652	0.533950776421139	-0.053166955215057	-8317.5421827813	16643.0843655626
0.0717597347603163	0.0238349393253008	0.313104164748132	-0.0501299779159096	-8265.49103711576	16538.9820742315
0.0632166036768729	0.034019402728861	0.523099207352404	-0.298706141679422	-8280.4583107256	16568.9166214512
0.0677670744368958	0.0230933361094594	0.419772162976122	-0.0437651743519623	-8182.76189584523	16373.5237916905
0.0586739845547985	0.020258799911917	0.671876469977884	0.0694576242488543	-8264.26794764403	16536.5358952881
0.0714113248623221	0.023599788226917	0.295577410365132	-0.0316866701437846	-8227.2198511409	16462.4397022818
0.0669059661778434	0.0233501387598137	0.454753978500264	-0.0195341086132837	-8286.75553905108	16581.5110781022
0.0661990542719374	0.0269371271178133	0.513582370964764	-0.110115719644972	-8381.41511840576	16770.8302368115
0.0622987753912034	0.0225379046031277	0.576826440210002	-0.0149696432866506	-8251.68032726965	16511.3606545393
0.0698644682173092	0.0249465953446525	0.355185275337495	-0.0726979129058301	-8243.16374336149	16494.327486723
0.059695374441655	0.0218506411592342	0.661770588462522	-0.00121548245329104	-8293.88194095145	16595.7638819029
0.0662028840271936	0.0238464267064083	0.491256563877867	-0.100400076286121	-8138.4203457351	16284.8406914702
0.0642983381750801	0.0257246928216185	0.477088451122576	-0.078955960160689	-8218.99935868672	16445.9987173734
0.0601470739764279	0.0262137900953995	0.636804629306551	-0.118181684276444	-8163.55053365126	16335.1010673025
0.0626240995511036	0.0270251884597978	0.579712622090514	-0.104771538979596	-8320.02459913198	16648.049198264
0.0644195322253179	0.0194762099634345	0.497085273998988	0.0875919500447885	-8322.62651728076	16653.2530345615
0.0647567052097583	0.0294548912948652	0.438772019247604	-0.140794861239287	-8283.51017423274	16575.0203484655
0.0634081995077923	0.0258522957152399	0.467503961391472	-0.0849209691815178	-8111.50493960763	16231.0098792153
0.0634703629732867	0.0246291968342624	0.533109755123764	-0.0561259825535545	-8251.67839862342	16511.3567972468
0.0598025186473261	0.0245829320206209	0.598724075496835	-0.0693248152424202	-8236.50546811556	16481.0109362311
0.0645538659293571	0.0297475592827317	0.520388540568169	-0.222825530374293	-8175.31342545407	16358.6268509081
0.0630231311910043	0.0217341165507299	0.536422376225086	0.0473239018135307	-8381.56028359908	16771.1205671982
0.063921111705776	0.0197710818701144	0.466291020643557	0.0327000673838853	-8170.99129450901	16349.982589018
0.0597059404427442	0.0163548254012539	0.667477660931909	0.14662712483825	-8304.76798497428	16617.5359699486
0.0605200347893299	0.0257251374831754	0.61919998068122	-0.0770700345052978	-8270.24036384655	16548.4807276931
0.05915297398911	0.0284977065143509	0.673569495851505	-0.195498191762634	-8237.24187786986	16482.4837557397
0.0656707231708104	0.0227844905824552	0.495539385646816	-0.0296440882152954	-8231.86649992379	16471.7329998476
0.0684058780209872	0.0241393612203341	0.400012338154208	-0.0670543825237814	-8173.05150567498	16354.10301135
0.0676486163505707	0.0198873259952829	0.368739345083465	0.0468094504935587	-8138.94358174588	16285.8871634918
0.0598434105335986	0.0255280506277204	0.631371271592205	-0.0581868444070334	-8281.97190596427	16571.9438119285
0.0628527696907932	0.0308287587645217	0.534292355726129	-0.264485277702886	-8116.8962560423	16241.7925120846
0.0648429672683852	0.0222630221273466	0.489640296289193	-0.0211337961068603	-8192.56057499704	16393.1211499941
0.0672894600213359	0.0266948959473082	0.424955093251664	-0.0986184308422408	-8284.12072034395	16576.2414406879
0.0659138256127594	0.0228051631261194	0.387736551226364	0.00761357176499752	-8211.74914988906	16431.4982997781
0.0641457673938284	0.022640829479922	0.494716651769999	-0.0125245330699404	-8283.68565381115	16575.3713076223
0.0622806260713096	0.0199854337911282	0.521855219178463	0.0660830602887902	-8139.6007106841	16287.2014213682
0.0642942077991605	0.0261880650667966	0.470096420950843	-0.0574196256364408	-8384.2414440137	16776.4828880274
0.0686007538164934	0.0259692907335552	0.380982158483229	-0.0900683027758353	-8198.54348045886	16405.0869609177
0.0567321796773052	0.0195484766886951	0.750159500127397	0.0706851558504974	-8303.8895177214	16615.7790354428
0.065317461368126	0.0295250616021377	0.499846331746272	-0.203782984633475	-8181.06169033154	16370.1233806631
0.0575873293443213	0.0252214502106608	0.712901786661523	-0.103662359634891	-8202.32217193755	16412.6443438751
0.0714596596300867	0.0285175304207816	0.257784956217465	-0.15744003397469	-8235.4564015349	16478.9128030698
0.0671270318554941	0.0270342429804714	0.440621974023784	-0.128403877854591	-8214.33614229866	16436.6722845973
