# Supplementary material for: Limited role of generation time changes in driving the evolution of the mutation spectrum in humans
Source: eLife. 2023 Feb 13;12:e81188. doi: 10.7554/eLife.81188 (PMC10014080; doi:10.7554/eLife.81188)
Supplement: Figure 3—source data 1. [file elife-81188-fig3-data1.zip › Figure3_SourceData/DNM_HSt_noCE_wMHS_bootstrap_estimate_Gm40_CT_nonCpG_500reps.csv]

b_f	b_m	a_f	a_m	logLik	AIC
0.217392140616645	0.0585700484086067	1.98144330076983	1.15698186154299	-14503.831632622	29015.6632652439
0.219346351879247	0.0705002706618048	2.06592306179281	0.836932668718057	-14595.7886687496	29199.5773374992
0.190110583070827	0.0628747253175149	2.94838785638065	1.00024398749549	-14526.6011173464	29061.2022346928
0.217213076823312	0.0630373111815805	2.08507831038382	1.06001770526849	-14651.412372659	29310.8247453181
0.203664632180399	0.0675122684368906	2.49120510620954	0.89086124487272	-14488.622436108	28985.244872216
0.20866654782472	0.0725164660865909	2.33505755757022	0.75402502341818	-14690.8526262324	29389.7052524649
0.221119975753144	0.0625065321027343	2.11642394716155	0.996587218318815	-14504.4661630876	29016.9323261752
0.22090197739505	0.0505534588482825	2.09465456387811	1.33864840641536	-14537.2225099695	29082.4450199389
0.212028684873684	0.0542579428101991	2.25469893673762	1.27195425648491	-14636.4702019962	29280.9404039925
0.195655115867594	0.078775085007781	2.77106479496298	0.630869711679855	-14541.4384513469	29090.8769026937
0.217337720075243	0.0488623402951226	1.9926218648747	1.45397332530783	-14504.1350916113	29016.2701832226
0.202746739969509	0.0585479142112919	2.41921476721562	1.12572948492767	-14455.4705880749	28918.9411761498
0.205473023774738	0.0625039325703844	2.537324280066	0.962759756665759	-14468.41887982	28944.83775964
0.213708404022904	0.0591922525548768	2.19222681030934	1.1886328639682	-14551.4777917546	29110.9555835091
0.216228353643851	0.0498357376956428	2.16758602618118	1.40956318673757	-14597.7327249837	29203.4654499674
0.208923787197177	0.0583019774103404	2.30947829279137	1.15486347570267	-14514.7697633864	29037.5395267727
0.205236401250682	0.0669243261044981	2.47285151478795	0.964694996399253	-14594.26344392	29196.5268878401
0.193027656053372	0.0732919314265115	2.80060615341568	0.76735149925641	-14549.7062257951	29107.4124515901
0.21371023803002	0.0632650891837909	2.27859309120544	1.03276194150045	-14563.8097641958	29135.6195283916
0.197777408091853	0.0717469931247323	2.65120124399803	0.812044174208596	-14550.2079385401	29108.4158770801
0.216354492309804	0.0716201554795316	2.16176232460888	0.823669723122628	-14623.4578790926	29254.9157581853
0.203097237561328	0.0594164366351705	2.56469116744882	1.15482450592409	-14526.1234634053	29060.2469268106
0.216379294792746	0.031785762569197	2.11671722679047	1.84263449459997	-14527.7349214327	29063.4698428653
0.191681128742747	0.0785537375103671	2.85534077292768	0.685729913512999	-14674.0145600944	29356.0291201887
0.201975783747276	0.0706264336872198	2.45011742025917	0.820217007466187	-14498.3091325229	29004.6182650459
0.218027253854045	0.063203485397039	2.13921684012768	1.00532876298137	-14640.1396715668	29288.2793431336
0.205930033613182	0.0745473243002495	2.36317615238718	0.704828129712578	-14569.0294761954	29146.0589523908
0.213784694034058	0.0721742454784623	2.23182307504698	0.743293011259307	-14538.5152197454	29085.0304394908
0.216048464078839	0.0563707632099331	2.12576088156888	1.14652944975329	-14529.0674558025	29066.1349116051
0.204927892704384	0.0657296525262188	2.47384324871614	0.966733744667024	-14637.7387674757	29283.4775349514
0.208530075266466	0.0567588488612322	2.40220994439612	1.07621392924223	-14473.7157160963	28955.4314321925
0.213309511025623	0.0589725658783343	2.26635408553548	1.17971077556466	-14700.5242628553	29409.0485257106
0.207579814083736	0.072170255375732	2.34134706268975	0.801465239054371	-14399.3281809819	28806.6563619638
0.224179953358431	0.0508898210790315	1.90586245671725	1.29927590063759	-14580.2435644134	29168.4871288269
0.203261622836525	0.0615655887134782	2.5224689101759	0.94809089129727	-14407.4902212723	28822.9804425447
0.205849206923402	0.0719266478447871	2.37417319185296	0.807128817224088	-14467.7252695407	28943.4505390814
0.20562041047338	0.0617701786224038	2.46522817188336	1.07413247570254	-14637.8705470972	29283.7410941943
0.224226044454217	0.049873760372784	1.83610639484528	1.37243258188553	-14559.7660097506	29127.5320195011
0.220484113507192	0.0658621781548669	2.01627973159657	0.976800820913934	-14610.5898378448	29229.1796756895
0.20434301623766	0.0753507498554911	2.45973962175884	0.790783692525914	-14579.7263397251	29167.4526794501
0.220232917332614	0.0567694618542554	1.94188632576249	1.18002800629052	-14526.5175161408	29061.0350322815
0.203077077927453	0.0607713509753063	2.43462797378322	1.08648278781883	-14464.3750806581	28936.7501613163
0.196808679225117	0.0719178486264168	2.62407887873549	0.803865585904848	-14515.2360109145	29038.4720218289
0.202739287751496	0.0603050394016149	2.56469931326126	1.10408956995092	-14538.330997609	29084.6619952181
0.208796683405307	0.0654494672006332	2.30139755084594	0.968499835427823	-14478.1362165198	28964.2724330396
0.208041961740752	0.0593093800225549	2.4193026947509	1.19140771521982	-14653.8201278345	29315.6402556689
0.207413888512966	0.0499706855989923	2.3857909735903	1.40199829653519	-14502.5720018055	29013.1440036111
0.216239345651523	0.0573797820508745	2.07095004246668	1.12501929004377	-14616.3342970995	29240.6685941989
0.211251296994896	0.0738263721503626	2.33533841503205	0.690414641440992	-14516.787078644	29041.5741572881
0.203036854849691	0.0690450972206302	2.53820933903679	0.843322228305346	-14593.2895197481	29194.5790394962
0.204323022466666	0.0671268203749636	2.37394216641122	0.95237156697319	-14527.8055665006	29063.6111330012
0.202524160735289	0.0697073453744346	2.519456421711	0.893027937361329	-14560.8128080348	29129.6256160695
0.23295707305275	0.0723061270405493	1.51219280562971	0.819093925398275	-14379.5740700325	28767.1481400651
0.19113831762653	0.0567735192699311	2.88187995520908	1.20893257484076	-14461.5812165572	28931.1624331144
0.191045911312115	0.0627079672284617	2.84411931945538	1.03473878158863	-14486.1494183288	28980.2988366576
0.21824311168145	0.067048217878999	2.12737986152542	0.982283469762114	-14525.2834431031	29058.5668862063
0.190308722748959	0.0717087243521855	2.94543341110131	0.842593409234678	-14636.4227973535	29280.8455947069
0.219342498851699	0.0689286379351299	2.02489647794699	0.958479400123735	-14604.8499874478	29217.6999748956
0.202647834911208	0.0678470619971002	2.59094588566129	0.838844691620324	-14572.1741497774	29152.3482995547
0.200994247655682	0.0712740220974521	2.6390582081989	0.786812840303167	-14613.1685838037	29234.3371676074
0.206093719931598	0.0529403098036514	2.42903196589494	1.35736078930425	-14620.0338207908	29248.0676415816
0.213118204598277	0.051674525748108	2.10276290437952	1.29172089616429	-14513.2510332631	29034.5020665262
0.212375146477457	0.0722655758369544	2.30897297512096	0.767128765748485	-14551.9166813756	29111.8333627512
0.216339119082255	0.064390777414782	2.21392434649265	1.06516828739037	-14590.4343995501	29188.8687991003
0.194466191590775	0.0622061045837418	2.72259809907626	1.00116361592853	-14499.8995287509	29007.7990575018
0.203871440060962	0.0673064606324241	2.49780237948247	0.939839985253296	-14525.1741533279	29058.3483066558
0.208838906910219	0.0492510920475723	2.38905848681283	1.38980825296353	-14436.2362181496	28880.4724362993
0.210608065307244	0.056537801706839	2.31053700082306	1.24354032598461	-14550.3633928307	29108.7267856613
0.186892628021293	0.0694048777824518	2.98660998552751	0.924312232458097	-14537.5944165881	29083.1888331762
0.210140557304536	0.0737918259101921	2.32888655201217	0.80604540989128	-14581.0780228546	29170.1560457092
0.212921565899618	0.0585037546209329	2.13187124907163	1.09856974736801	-14499.0206849798	29006.0413699596
0.21523693054677	0.054268094967834	2.19893506336112	1.25434570210813	-14557.362393382	29122.724786764
0.199553017425465	0.0562815323766591	2.63674432784721	1.10218202354843	-14414.9916766772	28837.9833533543
0.203022417802459	0.0671696275472168	2.63794634412174	0.939934219987461	-14672.9970978787	29353.9941957574
0.207962095325432	0.0683289000350801	2.36308048555287	0.922690014484009	-14529.6437061658	29067.2874123315
0.214124406779312	0.0415519404289977	2.11091468743907	1.56619330686678	-14498.8578446445	29005.715689289
0.222718556798986	0.0813283668094294	1.93279771526331	0.594410863503644	-14558.9959973726	29125.9919947452
0.196129809930889	0.0649706166540762	2.77986374061578	1.00619815376185	-14715.4530488172	29438.9060976345
0.200848383230473	0.0679901554377214	2.6102165961705	0.889276651913153	-14548.4041530286	29104.8083060573
0.203865731825024	0.0623062054638339	2.58159714043089	1.13122974151852	-14548.1785217147	29104.3570434295
0.218527282518646	0.0425760967706148	2.07780213148451	1.51113107023176	-14462.0833780918	28932.1667561836
0.208307076792992	0.0687557025051873	2.22300171910313	0.99635429876697	-14603.2367619862	29214.4735239723
0.215012714630627	0.0578849476790039	2.11279377005053	1.12770924164145	-14440.0961372812	28888.1922745625
0.170543683977217	0.0737103027424819	3.45512678791157	0.795167672710413	-14579.99068121	29167.9813624199
0.213957265538045	0.0500981548247326	2.22205345446862	1.34551251059717	-14584.0783792302	29176.1567584603
0.224446895099636	0.0624902872665584	1.79184392641104	1.09202496693516	-14548.472347367	29104.9446947339
0.186136302926491	0.0505598998606723	2.98619213217797	1.40274663368327	-14578.7264482293	29165.4528964585
0.215135150132251	0.056450448833055	2.13026432631116	1.17506366481799	-14505.8932561577	29019.7865123154
0.206573642063008	0.0539482367309269	2.29971996675667	1.26571709314741	-14391.7883278423	28791.5766556846
0.210382967534858	0.0660938780858847	2.33821238485074	0.99452017807909	-14656.2122310216	29320.4244620433
0.20619345554444	0.0618940691136483	2.33769621225941	1.14231284892975	-14577.6034132134	29163.2068264268
0.222245419945957	0.0576468448416719	2.06437778104691	1.11028317232809	-14500.1724107354	29008.3448214707
0.210588684448254	0.067202529090659	2.25495865539815	0.98234430649947	-14593.6860542799	29195.3721085599
0.198737679412796	0.0745649624314132	2.64321585241969	0.756059183247723	-14577.219762663	29162.439525326
0.202851213712147	0.0459436967994454	2.62032761394205	1.49564949721553	-14546.246951339	29100.493902678
0.215318986117313	0.0482804187986538	2.16954998430777	1.46722457489147	-14628.2575142049	29264.5150284098
0.185952716429195	0.074144853212079	2.94711924022567	0.7264205770196	-14492.0732828235	28992.1465656471
0.214933239222333	0.0596254997496427	2.14783931205523	1.1471052527456	-14479.3823049735	28966.7646099471
0.219909583302332	0.0523760960020239	2.04521063448193	1.29613500095481	-14523.4244831077	29054.8489662154
0.21745685374827	0.0515546001901738	2.01187301898863	1.38958865339452	-14542.5669587351	29093.1339174701
0.221408060052911	0.0638608606442319	2.16325365657954	0.908444164468094	-14536.120889898	29080.2417797959
0.212835614068283	0.0637819701501891	2.17527964132493	1.05484258617654	-14547.821497047	29103.6429940939
0.202027734688927	0.0703419373551342	2.45454743167432	0.916194291005683	-14705.3467887438	29418.6935774876
0.214496170450392	0.0652991364042952	2.2062407836844	0.98469659138159	-14548.3546400934	29104.7092801869
0.202493139519843	0.068431344690549	2.59014778577851	0.893986306622033	-14702.458958846	29412.917917692
0.188522120452403	0.0706244897639509	2.89292545306257	0.847291430303293	-14516.1687507811	29040.3375015622
0.187901693421624	0.0649090580854312	2.78580946565984	1.03670477622102	-14551.5341712081	29111.0683424162
0.19647553882225	0.0718608849102088	2.67942949784469	0.832780040169113	-14596.7383229587	29201.4766459174
0.210174987703298	0.0708204949414559	2.31543257009532	0.790830089232605	-14511.2735306285	29030.5470612569
0.188071260786346	0.0578320970645795	3.037830012355	1.11715376161735	-14506.1008430908	29020.2016861815
0.205677085876848	0.071477626659345	2.56075105406715	0.80970514410729	-14589.0080837742	29186.0161675485
0.209976872229404	0.0601428706812767	2.37844146124911	1.12835735299049	-14583.581075277	29175.162150554
0.195452510160693	0.0584682694599686	2.69437067941375	1.11704311741425	-14471.5739131167	28951.1478262334
0.216191329368169	0.0669917207962247	2.06487327521729	1.00320512319768	-14602.532251558	29213.064503116
0.193942762096406	0.0608325001154063	2.86601303060496	1.09460485473911	-14639.3893993652	29286.7787987303
0.193713456560668	0.0521430359991979	2.73475483374178	1.35679614895063	-14595.4029423304	29198.8058846608
0.208361853469799	0.0694075427307995	2.44398483547329	0.813089909794424	-14665.3412419974	29338.6824839947
0.21356361266006	0.0730459007068485	2.15154662282013	0.781629623218484	-14560.004422706	29128.0088454121
0.231701455766992	0.0654330805263135	1.76718729015435	0.910104701671304	-14534.796871034	29077.593742068
0.210865714328301	0.0602359407418789	2.3285775366638	1.06054912279928	-14581.6075376543	29171.2150753087
0.194542418814063	0.060847661381064	2.75500392913569	1.09537094421126	-14533.3482645287	29074.6965290575
0.194163142301069	0.078010506346563	2.80165785190424	0.688844906487399	-14512.9914379574	29033.9828759148
0.214214987650334	0.0525719869527526	2.14370514562039	1.35707270315385	-14577.670390419	29163.340780838
0.203722721043594	0.0775753664590223	2.5358565922508	0.605979070344399	-14550.6470748824	29109.2941497648
0.197958198574906	0.0664188647941978	2.61562690450908	0.90676457781066	-14501.9325313949	29011.8650627898
0.198882581006137	0.0685950177864689	2.68333230316806	0.929612333216649	-14664.6499612878	29337.2999225755
0.196577266607601	0.058648067851842	2.70016742474082	1.15573391252417	-14570.1425541387	29148.2851082774
0.192111395291869	0.0555503584490371	2.89693236931691	1.20209959025533	-14583.0852857947	29174.1705715893
0.209288607077196	0.066740801328317	2.31194359489642	0.926111169159877	-14654.4219646846	29316.8439293691
0.203145448031053	0.0579237753812565	2.53442226708805	1.17794954891827	-14704.5688460985	29417.137692197
0.221425548599075	0.0659483369037819	2.00663018951757	0.979504550628117	-14684.4440739024	29376.8881478047
0.207852490274041	0.0663869405022483	2.38171197674744	0.874252716526567	-14485.4630954386	28978.9261908772
0.219399249714478	0.0463407717998799	1.9599289579593	1.43950890196722	-14509.2528797305	29026.5057594611
0.213415015578791	0.0683848459512253	2.18104050013459	0.926741772648453	-14554.5140366195	29117.028073239
0.194612368200714	0.0662371223595653	2.80140322550866	0.950889638849236	-14611.8189876709	29231.6379753419
0.196981953444779	0.048931199888231	2.6955317752348	1.44256869989515	-14492.7646558556	28993.5293117112
0.197359801438316	0.0640484766659855	2.74392219274689	1.0073634105709	-14554.8199512761	29117.6399025523
0.225593231192683	0.0577259669108019	1.7853020527458	1.15692146970677	-14517.4240081569	29042.8480163138
0.213502938002123	0.0524693673021741	2.21651772848974	1.37833836277321	-14554.4295324219	29116.8590648439
0.222324920744143	0.0544266483215246	1.98501690508881	1.17862884169855	-14459.447421577	28926.8948431539
0.220305759295849	0.0568326121080149	1.96915573498072	1.18254795541116	-14446.3402915658	28900.6805831315
0.212323459031988	0.0690966067777238	2.24608628953985	0.856630160873219	-14585.0855810555	29178.1711621111
0.213091283202673	0.0609074400069463	2.26512961682699	1.04836033937899	-14613.7912308443	29235.5824616886
0.2060400509515	0.0621259743880712	2.42844539146764	1.14487835503127	-14548.1578382242	29104.3156764485
0.197243752897472	0.0699122942388953	2.6607664715591	0.873443516826758	-14523.0355800054	29054.0711600107
0.21554784816216	0.0550708237026553	2.08978560517428	1.2135034311321	-14584.9975440903	29177.9950881806
0.190301905120519	0.0768803065221249	3.11458276012366	0.647172683834247	-14553.0617133146	29114.1234266292
0.20042043238914	0.0585834458677577	2.62362201471389	1.1646969544555	-14493.6064664327	28995.2129328654
0.206877378118907	0.0724184539986139	2.50438916966794	0.668158143138613	-14585.1020394524	29178.2040789047
0.196095528678442	0.0751201369048824	2.77553996167113	0.683991848819761	-14640.7389201841	29289.4778403682
0.201820377666933	0.070497810831536	2.61749493875527	0.828876864572637	-14483.6829815366	28975.3659630732
0.218291786143001	0.0556330024261701	2.08102237089574	1.15851041954976	-14547.5209560322	29103.0419120643
0.189723947360121	0.0710136708616052	3.00928798560418	0.768449135724253	-14576.1077404571	29160.2154809141
0.197400546288457	0.074125238504795	2.7036845271705	0.66557224505541	-14497.4759661186	29002.9519322372
0.191445831500797	0.0704635233762829	2.88872982039849	0.836140867418088	-14587.8146072682	29183.6292145364
0.220361827473764	0.0636701280301153	2.11162476490128	1.01121029728615	-14567.38050833	29142.7610166599
0.212598164476774	0.0491271094802255	2.35510179763982	1.45471400037608	-14634.8382371421	29277.6764742843
0.216866417173702	0.0594366958247431	2.08980283177293	1.10580171895885	-14540.6734877352	29089.3469754704
0.215797989156819	0.0572506748775186	2.11030441644688	1.17650019514439	-14585.9308600915	29179.861720183
0.208945200689508	0.0724288254748478	2.36570963525414	0.776941028610431	-14577.5623255264	29163.1246510528
0.196956485099122	0.0688654916778523	2.66489853529802	0.833969826674329	-14476.8472838041	28961.6945676082
0.209315155184817	0.0644083494176264	2.32732982275909	1.00439786609271	-14536.9361631415	29081.872326283
0.213015005982537	0.0611872294118105	2.24028919340205	1.18014004942329	-14633.3661482328	29274.7322964656
0.20550171350959	0.0508562096398753	2.58829923661373	1.3865383142875	-14664.6708661454	29337.3417322907
0.222532168006461	0.0589058914127963	2.00851288877865	1.1673365913149	-14593.1049897935	29194.209979587
0.223886607871884	0.0573960989118481	1.9259755979136	1.11602299594387	-14567.0324354392	29142.0648708784
0.208787409832924	0.0535029205621851	2.31186364323589	1.36580306537365	-14449.9975600044	28907.9951200089
0.216609109238855	0.0514539200015961	2.09934309167349	1.29994467706513	-14499.1395324044	29006.2790648089
0.202073230212996	0.0645282738297926	2.63398445611271	1.05149249615095	-14593.4609377746	29194.9218755491
0.216617297973415	0.050653082702438	2.05082739198799	1.40629937453805	-14533.4137272128	29074.8274544257
0.224948111062995	0.0552272896998905	1.8722919524289	1.21028915243692	-14435.5992329874	28879.1984659748
0.206761947909921	0.0809793749654723	2.47382283282771	0.530697556504071	-14642.7682056634	29293.5364113267
0.202773693568978	0.0607218684786277	2.51876194113355	1.06643273695724	-14510.9502678843	29029.9005357686
0.215924653999709	0.0532852229647394	2.21709055983559	1.29525340572178	-14605.3938127618	29218.7876255237
0.201500910266452	0.0686385234155605	2.49425396308117	0.900176548349849	-14587.7086167159	29183.4172334318
0.207000067503438	0.0745831718250182	2.34424012651127	0.722370897444396	-14589.8184547842	29187.6369095683
0.207156519032376	0.0696573480082875	2.47597484881196	0.814822097075856	-14541.9184349914	29091.8368699828
0.219291138482978	0.0571278921582026	2.06036375475469	1.13524701310306	-14482.8231932701	28973.6463865402
0.221467213100837	0.0461352546112213	1.99594926506205	1.52065368052899	-14523.5313609632	29055.0627219265
0.196264773880903	0.061988424000063	2.66856170444431	1.04952784401196	-14539.1578557893	29086.3157115786
0.210915389824813	0.0773665391716583	2.39139460697128	0.650973724448058	-14558.6718274662	29125.3436549324
0.206948707997602	0.0609713744842415	2.42762767972933	1.10637185822178	-14593.0019682643	29194.0039365285
0.189637675678252	0.0724405481199917	2.93688840217958	0.803073035918707	-14607.5108674703	29223.0217349406
0.203531919822666	0.0548980994690904	2.48434179857128	1.26289498124316	-14529.6977707946	29067.3955415892
0.212402912825248	0.0460248129733505	2.184209282904	1.54281848402032	-14490.5603102049	28989.1206204099
0.208255836969208	0.0651066096924197	2.3133878241343	1.06811188370946	-14499.8809672232	29007.7619344464
0.206790603033173	0.0540909193069937	2.35109686771117	1.18275440041742	-14444.0807060829	28896.1614121657
0.197244308447117	0.0755713766580135	2.72139475594846	0.694706366021642	-14495.0439534403	28998.0879068806
0.219299555634019	0.0587953408674896	2.12388063228381	1.19072691560315	-14623.4473292263	29254.8946584527
0.209743300645462	0.0589471792863492	2.29395045567971	1.18303382657587	-14613.446413768	29234.8928275361
0.207933306798585	0.0649745232213369	2.32973867089194	1.05355855293435	-14591.1932244997	29190.3864489994
0.212616829057269	0.0628203793351099	2.21139361283587	1.07315965665693	-14491.1123985539	28990.2247971079
0.198888490501604	0.0617142460266582	2.62427444766712	1.1012904245702	-14722.0905819359	29452.1811638717
0.202618360378955	0.0661969983463596	2.53711718653561	0.917978622745945	-14439.1981276638	28886.3962553277
0.203217517789866	0.0650578290078832	2.47647860726915	0.957547362756618	-14488.0509621054	28984.1019242108
0.192562871015915	0.0650570597001931	2.73604570177773	1.01332978363002	-14591.6750876236	29191.3501752471
0.207369222788154	0.0630250116432846	2.3789187155421	1.0918239095617	-14529.4654651305	29066.930930261
0.183352761499551	0.0674372097239063	3.07121472484275	0.888084426048245	-14458.895191771	28925.790383542
0.221629669898844	0.0567485601244482	2.00131073541732	1.1229930762882	-14463.4517637433	28934.9035274867
0.204190131335324	0.0691593763567171	2.59169992995746	0.831408544985085	-14587.6859324456	29183.3718648913
0.208860786249502	0.0544655633881277	2.33296687389386	1.28945995741253	-14542.8566716844	29093.7133433688
0.206439651554121	0.0634933392305896	2.33660145218367	1.07742121075432	-14554.4433156135	29116.886631227
0.215003012481877	0.0547678656230068	2.16339758733646	1.3164788871184	-14624.0127251257	29256.0254502515
0.18199835980821	0.0723109316316011	3.05148701023371	0.764488855396556	-14426.1863889859	28860.3727779719
0.209074601115561	0.0681927900376262	2.24626369033194	0.96563310527019	-14643.8993366054	29295.7986732107
0.209338251287993	0.0694063348065993	2.33952534957395	0.853363125947516	-14525.1733684125	29058.346736825
0.197729431023262	0.0602367575004641	2.70919097382065	1.0910893722445	-14528.1626989588	29064.3253979177
0.217648433906192	0.0567605045547442	2.05687224366242	1.16881019361378	-14521.1071578401	29050.2143156802
0.19957957338913	0.0661698589696558	2.71415635718396	0.9540632667447	-14687.4431268024	29382.8862536048
0.197349300236538	0.0861360506130269	2.64411932488575	0.361077501901951	-14481.164985824	28970.3299716479
0.194777842437615	0.0715643750933516	2.90204913989563	0.809254729848117	-14585.9558058372	29179.9116116745
0.203517329416402	0.0523822397383167	2.6177083319936	1.27666585731904	-14502.7221913105	29013.4443826209
0.189593600513279	0.0618822845919851	2.98123323621909	1.09071484878214	-14691.9263971134	29391.8527942268
0.204976143992326	0.0700996902403564	2.44447354096358	0.890645587172433	-14612.4058765108	29232.8117530215
0.210038173887058	0.0780377069861214	2.42990988187964	0.650436298483614	-14582.7364602099	29173.4729204199
0.205437018911295	0.0555475197384539	2.46330922899014	1.21712787241412	-14482.177122278	28972.354244556
0.203827163575586	0.0647864421082068	2.53031367506491	1.11980050692208	-14748.0447252014	29504.0894504029
0.211929665444597	0.0659398682697374	2.25894767109663	0.962355097410377	-14574.3892239323	29156.7784478645
0.192551779082179	0.0641728908063099	2.76571851406747	1.09567172072489	-14600.1060156676	29208.2120313352
0.202624082086098	0.0630403969270016	2.4186305050065	1.05019080838149	-14519.1929296443	29046.3858592885
0.217627294284029	0.0547477796897575	2.08495200198817	1.31341067838309	-14664.6671634855	29337.334326971
0.225454574022927	0.0634307654919653	1.7804868584561	1.01754494979563	-14462.9722557975	28933.9445115951
0.204383228007141	0.0749207326043232	2.40858305129942	0.733441238524983	-14520.273455636	29048.5469112721
0.21118022313518	0.0479609777945309	2.31759186069854	1.43046425595904	-14492.5501345582	28993.1002691164
0.204119698464481	0.073486032360801	2.4158240291116	0.72903533689476	-14487.0482859063	28982.0965718125
0.205326253988161	0.0618071244868431	2.57423075728454	1.01245695477031	-14549.7130448749	29107.4260897497
0.206728800174188	0.063515600873976	2.39405531865341	1.09254180109896	-14727.4568046902	29462.9136093804
0.208464973353632	0.0652559838198246	2.31256657806892	1.02127061012223	-14539.6966410273	29087.3932820546
0.200834239079962	0.0470737779218348	2.46567439566484	1.42982103111658	-14502.8549279969	29013.7098559939
0.198240289264034	0.0660250679805877	2.50478291262517	1.05173200499082	-14532.3961345434	29072.7922690867
0.226462758074385	0.0629643541943149	1.86921617714865	1.07679273885444	-14697.4904239488	29402.9808478977
0.195923854844417	0.0688432995285977	2.81244027186832	0.852204394496951	-14477.6067138168	28963.2134276337
0.215871500874224	0.0668971404872266	2.1875823938863	0.891993669503517	-14518.9284605412	29045.8569210824
0.206638829621974	0.0658185583965784	2.3543738275264	0.967736681588375	-14558.9815773286	29125.9631546573
0.219869882144061	0.0705615562507996	1.93858098874536	0.892407347793237	-14454.9341903061	28917.8683806122
0.206619788979295	0.0621157915574827	2.38926197409262	1.03945797071321	-14581.2191411375	29170.438282275
0.188177904124248	0.0732664375871218	2.90302687302774	0.74094663999088	-14575.5339919338	29159.0679838675
0.194526128830115	0.0695966189704497	2.73752176610534	0.836651128216895	-14483.1822500251	28974.3645000502
0.214806973631543	0.0658160624312469	2.1510501087961	1.01943389212248	-14578.6026515013	29165.2053030026
0.215340427490217	0.0654626874769868	2.1785932035741	0.919007076599503	-14487.1443268972	28982.2886537944
0.209853951807632	0.0646346561487072	2.41548932447696	1.02526703923188	-14728.0209268034	29464.0418536068
0.204161433989599	0.0754893957866383	2.45778207739134	0.719405500754157	-14513.6363662447	29035.2727324894
0.188810890321276	0.0652537625646762	2.99088936559295	0.976161240637006	-14552.2431543299	29112.4863086599
0.195229191161926	0.0666285424125604	2.69355384856312	0.889684137908395	-14465.9618353544	28939.9236707088
0.193755124201526	0.0834879999488393	2.77218279163339	0.54643490416863	-14649.6788408449	29307.3576816897
0.209746216216477	0.0687091194339019	2.35670452495276	0.806036674641602	-14645.5201816713	29299.0403633426
0.217338245551955	0.0454829547273843	2.06553296699159	1.44771523911206	-14556.4641771534	29120.9283543068
0.1906180836464	0.0613576201232191	2.81633730716782	1.10841206346964	-14492.5578888788	28993.1157777575
0.194162596997099	0.0719049970700485	2.81006801586974	0.804153444280362	-14618.8833683598	29245.7667367196
0.201008049920061	0.0532969983809847	2.63248306181042	1.33662565301696	-14582.0005179734	29172.0010359468
0.195477527059224	0.0579731885167526	2.68969342226697	1.25248950700021	-14577.8078562995	29163.6157125991
0.209848000509223	0.0604087721387908	2.18639869552362	1.13786613113225	-14453.4572680074	28914.9145360147
0.20923039825101	0.0605581111258929	2.25064280507838	1.14060903484541	-14540.6899919386	29089.3799838772
0.201406111207335	0.0591799419621768	2.56914832858526	1.10173583033537	-14538.5018699739	29085.0037399477
0.193831141528341	0.063074069763372	2.76001763385865	1.10608988380691	-14553.7660834872	29115.5321669745
0.201747187596188	0.0689502606863186	2.54399724562403	0.883177759337476	-14494.2817097657	28996.5634195315
0.19607182195682	0.0686859464444256	2.6712209498926	0.857194335684751	-14522.0942892286	29052.1885784572
0.197199875778156	0.0603180892629624	2.63444361970075	1.12090484734318	-14522.7529681101	29053.5059362201
0.216679384084774	0.0684036910761926	2.16616747088575	0.773949977355237	-14476.2179383749	28960.4358767498
0.194335148792396	0.0740967310149305	2.67127166747685	0.797139732219044	-14531.9382470805	29071.8764941611
0.19763387440051	0.0699428855381285	2.74729685684266	0.829166280430849	-14614.9809707359	29237.9619414718
0.206072197033328	0.0689892010896173	2.55954217244109	0.927097916102128	-14670.2860165037	29348.5720330073
0.196347232725219	0.0602786158463511	2.65315528938212	1.1121815292258	-14539.3676822105	29086.7353644211
0.202993827071003	0.0630353376789823	2.48775813402285	1.08952745298634	-14537.0055008124	29082.0110016248
0.216694059059915	0.0547299272769425	2.12687099416927	1.33404395109055	-14556.4803425729	29120.9606851459
0.216784832978987	0.0697006628994115	2.06293764688666	0.859618567245382	-14458.1483618679	28924.2967237359
0.216854547560646	0.0627788960181843	2.1782989262634	1.06854886314292	-14602.2782642504	29212.5565285009
0.208905653307391	0.0644499372860404	2.22931290769234	1.04655559563466	-14514.3645693633	29036.7291387266
0.207577441351094	0.0602602142419369	2.30982795253443	1.11321577567861	-14598.6034173395	29205.206834679
0.183128762698195	0.0592325455250471	3.12793538866987	1.13921322282662	-14531.3361050682	29070.6722101363
0.210278311661798	0.0616722949616158	2.34269764942098	0.998988407109722	-14591.3241611215	29190.648322243
0.200605953536686	0.0733141838152745	2.61516665007049	0.788976504695397	-14539.148183792	29086.296367584
0.205575284700044	0.0515749797530209	2.42089739909051	1.29949625697669	-14578.8351440111	29165.6702880223
0.206752674251909	0.0673533739722811	2.33716779893404	0.98664419179308	-14507.3214777839	29022.6429555677
0.226483564261534	0.0615667785827453	1.87042078086386	0.98191258185761	-14478.0017559949	28964.0035119897
0.208157528316862	0.0624924186341657	2.30293938929486	1.04119219767963	-14513.8016834631	29035.6033669261
0.207012381996062	0.0564060109649919	2.40921538163163	1.20288985214629	-14515.3228779107	29038.6457558213
0.201360969150317	0.0538884195622411	2.52582208251911	1.28459403905558	-14564.6664034265	29137.3328068529
0.210255381840917	0.0613040893150813	2.33530006648229	1.10647487898375	-14643.4133507834	29294.8267015669
0.174635014993184	0.0663997694911878	3.39231637936145	0.863211370730321	-14513.5685127093	29035.1370254186
0.218216043026744	0.0641777709159424	2.16455047603288	0.955772690293466	-14610.4093952932	29228.8187905864
0.202279292924526	0.0734380858299791	2.58905229029955	0.742742059020997	-14545.0096931049	29098.0193862098
0.21624426115714	0.0564939672810113	2.00250187990537	1.21734332424706	-14458.0010126328	28924.0020252656
0.20532238842969	0.0479085097105545	2.65257020091173	1.44217164972327	-14555.2452956625	29118.4905913249
0.213007109097918	0.0748444462420077	2.2184112159485	0.684494006135133	-14493.9651957242	28995.9303914484
0.20046740158853	0.0495638619532272	2.69300525594961	1.33214954076427	-14627.7095739788	29263.4191479577
0.212891640871474	0.0572935209607823	2.29106194910134	1.11777339035151	-14484.8947933561	28977.7895867123
0.208462727047957	0.0645551229498579	2.36378875922274	1.07603173734953	-14565.9178077962	29139.8356155924
0.210421684247663	0.0474624652419071	2.24922508947336	1.43017694690573	-14460.0434972782	28928.0869945563
0.216038939715662	0.0572945620098747	2.07553924022427	1.19967515315484	-14640.2507915142	29288.5015830284
0.212782285755585	0.0444714293708851	2.32606217418443	1.49623741944711	-14537.9947179654	29083.9894359308
0.199614483139214	0.0688208642866072	2.56117851409225	0.842110294349035	-14526.74526447	29061.49052894
0.22291100617164	0.0507249202917066	1.97696250179304	1.40375574652738	-14624.8590872407	29257.7181744815
0.213361263468368	0.0634283257946177	2.24769578227932	0.985546280142083	-14424.7140199182	28857.4280398364
0.227858121029151	0.0551437536658899	1.77468633573749	1.23125827553817	-14598.3357009684	29204.6714019368
0.197053751479788	0.057393145936029	2.65000891645397	1.20169444365588	-14548.2242087183	29104.4484174367
0.199812791663239	0.0497545793976828	2.54246425500648	1.44884194125502	-14553.9478735882	29115.8957471765
0.209872299505281	0.0691450551012774	2.34695028650963	0.901755309005418	-14614.1428781118	29236.2857562237
0.201911310275897	0.0669998849005732	2.51370689550581	0.941911591112698	-14682.8800127843	29373.7600255686
0.215406680976993	0.0840285358477633	2.01178142624456	0.512826402244907	-14550.5250462965	29109.0500925929
0.199238174400238	0.0753854030175598	2.64162951196465	0.678720042620832	-14539.042632785	29086.0852655699
0.198687621978603	0.0797831604744524	2.62871749425715	0.564238789091727	-14459.6031054424	28927.2062108849
0.197265483463379	0.0633359578433628	2.62115878544419	1.00194071150406	-14407.0078842095	28822.015768419
0.210366990243686	0.0731318874277231	2.24669504422924	0.838603835137123	-14571.3917201638	29150.7834403275
0.208597320069449	0.0665365269414564	2.39100861895816	0.98299974699185	-14656.5789198729	29321.1578397458
0.204559129359061	0.0700613275965025	2.5904182120437	0.818217596648083	-14587.1735184097	29182.3470368194
0.20770470747254	0.0563403603501793	2.38205040420258	1.18181123767257	-14643.8324958489	29295.6649916977
0.21594964975085	0.0561488863599022	2.24433284222311	1.17993105779583	-14525.8139438575	29059.627887715
0.206194580680717	0.066232729427107	2.44778781697017	1.00819288767532	-14644.9214888492	29297.8429776984
0.193259393986071	0.0585462916331075	2.84647870130568	1.17614917054186	-14621.0244802603	29250.0489605207
0.198791653244238	0.0780952639490755	2.62897252117305	0.62006888376991	-14566.8578276449	29141.7156552898
0.211837299461065	0.069280178600391	2.28525150430035	0.858165874001635	-14505.1290208552	29018.2580417105
0.19946283554164	0.0668772248051625	2.70617847256239	0.916155072077316	-14457.4912703926	28922.9825407851
0.205604580580398	0.0715892059644115	2.48728717285188	0.813421122959584	-14516.8634805887	29041.7269611775
0.194414062194283	0.0649355736660292	2.84896881796022	0.942367195523787	-14635.6460031141	29279.2920062282
0.202836916093234	0.0697299367088776	2.52994338516782	0.822805965663398	-14587.7779380327	29183.5558760655
0.192360747867092	0.0586826132893658	2.93104825257675	1.13868379919853	-14656.0012444621	29320.0024889242
0.20136239008032	0.0622962675859674	2.56468584090628	1.06485221843085	-14498.1193170692	29004.2386341385
0.211102466181814	0.0664396367655068	2.34398678595591	0.963619393885898	-14563.3806988612	29134.7613977224
0.20364982180237	0.0588909354442926	2.58661019876498	1.1228817386969	-14598.4487682518	29204.8975365036
0.197530814628183	0.0662886169969352	2.63352766404551	0.973710146105012	-14652.7232554866	29313.4465109732
0.215021956429069	0.046362410917964	2.19616793279097	1.37119338036169	-14496.6283879071	29001.2567758143
0.214408567319521	0.0742159221283789	2.20502899488003	0.657178086543544	-14484.4955331247	28976.9910662494
0.210693896565865	0.0731035571308803	2.31338987176245	0.783400017891118	-14599.1724251078	29206.3448502156
0.216352072118751	0.0606814540782175	2.14790787553219	1.09260929474513	-14557.9803281255	29123.9606562509
0.193337809195878	0.0652360883120566	2.84221492819071	0.941763317347324	-14565.7215516029	29139.4431032058
0.216933780400661	0.0696751976372143	2.02151657072185	0.919005483741856	-14500.1746498189	29008.3492996377
0.212889128145104	0.0523871399534605	2.19576992456136	1.30710920874344	-14435.9196848963	28879.8393697926
0.197791251167611	0.0555556625683673	2.81917140684884	1.23302006218459	-14535.2097094366	29078.4194188731
0.201969551555382	0.0674392468901042	2.66356528541124	0.927681706613992	-14600.0880953553	29208.1761907106
0.196298403511504	0.060216046865014	2.71633368275425	1.16236374961128	-14530.7701514196	29069.5403028392
0.204802204904222	0.0703660015744925	2.35258173062418	0.849285867847856	-14571.6946264408	29151.3892528816
0.20410860338468	0.0578078087025938	2.39801596545409	1.22337526136515	-14487.9256461139	28983.8512922278
0.19935524633533	0.0601294677766395	2.78228636876292	1.14703195010598	-14657.9757814199	29323.9515628399
0.213104218675686	0.0554298051496438	2.18963422876259	1.25492962226449	-14639.6698773953	29287.3397547905
0.209381207793845	0.0583363286402255	2.39003250093265	1.17407179113596	-14600.085252205	29208.1705044101
0.217513385107724	0.0601496157897554	2.07431028469471	1.14197814655246	-14463.086176197	28934.1723523939
0.207251394766952	0.054895206686817	2.37888492545258	1.27203767083621	-14707.3816928943	29422.7633857886
0.220929787424938	0.0543717711302554	1.86451909980755	1.31052155321772	-14528.9913278086	29065.9826556172
0.218373068661943	0.0708282744828655	2.08108061491535	0.832553554465715	-14494.3074019032	28996.6148038064
0.212345144005483	0.0546032329736806	2.35996051695047	1.2319732244033	-14501.4652537819	29010.9305075638
0.194460525602939	0.0603584557327549	2.82750067572862	1.15538370724642	-14634.3770230067	29276.7540460135
0.213794552394841	0.0734112598964412	2.3001245338898	0.749692889953211	-14551.90717188	29111.81434376
0.225117087912676	0.0690744303244263	1.93447100271359	0.900257637750051	-14597.1928486269	29202.3856972537
0.219282951678131	0.0468351998516002	2.12406938737874	1.4641079832493	-14503.0903816993	29014.1807633987
0.204634090608677	0.0802773649945825	2.40883815194674	0.627612344011407	-14518.9172731604	29045.8345463208
0.223635091448104	0.0582900446693812	1.73674846053334	1.1412546820876	-14530.5705980597	29069.1411961195
0.196250006137825	0.0635017737886263	2.72378365476256	1.00723144756716	-14505.963276959	29019.9265539179
0.194030611448542	0.0651696040445646	2.83122522838776	0.940588795608838	-14541.9732619712	29091.9465239424
0.217802916288727	0.0567877418290227	2.14615018605442	1.19427239887031	-14599.8786894065	29207.757378813
0.196844200480221	0.065277821638653	2.80592979843326	0.961472546434014	-14595.4943193741	29198.9886387482
0.206677542354215	0.0705737419211503	2.38619894325797	0.856515192864155	-14527.7805890263	29063.5611780526
0.212370866575653	0.0598661684878883	2.26198379599334	1.08383682189945	-14527.4973913341	29062.9947826682
0.21103064784402	0.0589035414151483	2.36807617265578	1.14593456413338	-14563.2603328561	29134.5206657122
0.204278269766007	0.0609340751300718	2.4948746987933	1.10786539722446	-14607.1935185227	29222.3870370453
0.197441553586164	0.0576258072709234	2.60500928308618	1.23745807542236	-14593.7434535379	29195.4869070758
0.216969350660136	0.0536052232679714	2.11467178034394	1.27799831743292	-14559.8175554062	29127.6351108124
0.202678912367488	0.0595631826503233	2.48280077884832	1.225099744149	-14643.5018150177	29295.0036300353
0.192096213425443	0.0802298785659298	2.9451909521481	0.579643526159117	-14538.4040761334	29084.8081522669
0.219415379658026	0.0704518270053017	2.10867608880147	0.83453569840315	-14596.1733227157	29200.3466454313
0.194178531174353	0.0628273839586076	2.64860790263722	1.09920653651279	-14640.1593859626	29288.3187719252
0.192703017124006	0.0728348934960266	2.82598482742474	0.745313452416292	-14577.6722201922	29163.3444403845
0.200539627844018	0.0658115521405631	2.63321982361111	0.892593878802809	-14557.5862356752	29123.1724713504
0.209789472038714	0.0632220703482289	2.21717601885022	1.04383575199398	-14494.0770042702	28996.1540085404
0.206542414872818	0.0633213052498677	2.43847060606232	0.966870860973949	-14580.0911178715	29168.182235743
0.214671208894371	0.0702267195611145	2.19626500424474	0.858774239407329	-14600.6430150157	29209.2860300315
0.19626902569391	0.0678411073507457	2.79728967345288	0.910492882544778	-14514.1238273609	29036.2476547218
0.211973163767531	0.0661850668755446	2.19901841079733	0.904671960860681	-14468.6570522824	28945.3141045648
0.218883576174987	0.0466073280282495	2.05907365237973	1.42926704415095	-14566.0228271342	29140.0456542684
0.199275191530351	0.0656790923505116	2.59520081980471	1.01334449690353	-14590.0920942164	29188.1841884328
0.199003543516588	0.0678867383451266	2.67981115511099	0.844513082625752	-14479.3521317667	28966.7042635335
0.202266470982823	0.0696100255107207	2.46192399286552	0.901296259885962	-14616.4989350163	29240.9978700326
0.19565145585917	0.0541007812132627	2.69572984226997	1.26668906365075	-14574.4139595213	29156.8279190426
0.208834860321631	0.0638520746555342	2.36897861079801	1.01509648043744	-14497.6895707442	29003.3791414883
0.199815549893575	0.0679997765812158	2.53057261816438	1.01372947116392	-14660.3854962527	29328.7709925053
0.209756593185298	0.0704851230026278	2.39733285788741	0.800303618125895	-14544.6194581712	29097.2389163423
0.203419579186626	0.0493477120445808	2.40895483286337	1.41695823242424	-14484.6118735619	28977.2237471237
0.220251088812482	0.0618394714154851	2.01795913776708	1.07835820602398	-14553.4399857107	29114.8799714214
0.212399063991433	0.0576513188147339	2.17597738705439	1.204118006233	-14543.6337908964	29095.2675817927
0.20786269545153	0.0646269494836821	2.31324260275999	1.01415930302247	-14503.9844836845	29015.968967369
0.197165028048345	0.0749946750115125	2.77099264311637	0.708201652867099	-14659.3423096929	29326.6846193857
0.188924978610337	0.0537221332850333	2.84496699474559	1.33014101220414	-14478.0150038725	28964.030007745
0.226704633451822	0.064904394242529	1.76920789790062	1.00654942451273	-14572.2998463319	29152.5996926637
0.207639865255831	0.0677965002909584	2.44184398781639	0.918326601794361	-14567.8556347282	29143.7112694564
0.214657194781165	0.0611444486154585	2.21457397994797	1.15883593177354	-14590.8098787963	29189.6197575926
0.206975638949792	0.0484834329988895	2.45513458580629	1.39315705876525	-14595.0533599256	29198.1067198512
0.224906685229361	0.0395007728795776	1.82501114638242	1.56444017801651	-14482.1485583039	28972.2971166079
0.201547910682401	0.0591704275063262	2.49993339367762	1.11579480447995	-14510.8318638368	29029.6637276737
0.212149149654545	0.055347880675593	2.09208186204085	1.29625071875966	-14504.6402544277	29017.2805088553
0.195625945814519	0.0706470959143558	2.78902558700182	0.741798273806542	-14506.6406234269	29021.2812468538
0.211313445887285	0.0625540865066174	2.36406312573275	1.05236916838881	-14651.7033143936	29311.4066287872
0.214371006884047	0.0710507647276238	2.17946790962247	0.800939041230677	-14491.1133212716	28990.2266425431
0.199373908096615	0.0675060488147655	2.64673134431171	0.867056816636036	-14557.9668285588	29123.9336571177
0.187087812570203	0.0747263208893019	3.04747240250204	0.756706943989039	-14712.5893228527	29433.1786457055
0.196826711738463	0.064772167261339	2.66946880092503	0.966971793970869	-14393.5437197272	28795.0874394544
0.208723963918522	0.0650641995598046	2.44557610138698	0.948556618839816	-14590.3969961957	29188.7939923914
0.193355232597467	0.0635466842693096	2.8840807982535	0.98060558250751	-14544.2198175319	29096.4396350638
0.204557229818243	0.0676327513695118	2.4834918483775	0.987757165673219	-14630.1700463352	29268.3400926704
0.211690165582897	0.0622012964117829	2.15153919366945	1.14142178102847	-14558.7080740573	29125.4161481146
0.206659295551627	0.0638765654068309	2.30178065157181	0.992039863483071	-14492.6712545163	28993.3425090326
0.209486499711372	0.0826491139951176	2.39756267371535	0.497115415531867	-14526.5709424109	29061.1418848217
0.197369288293645	0.0756298967086287	2.51955663484274	0.715376380390045	-14398.9856994924	28805.9713989847
0.213759271909766	0.0547118248456116	2.22833265261455	1.21522284521922	-14559.2537280706	29126.5074561412
0.188751337213467	0.0582576119481138	2.87769385101925	1.15197921044981	-14534.0710811277	29076.1421622555
0.208382375326364	0.0653453844023351	2.23615758789232	0.996958012753915	-14560.0649123669	29128.1298247339
0.194601518962638	0.0757011753163652	2.78437924883683	0.624575828438223	-14408.090357153	28824.1807143061
0.201238254274024	0.0734633952881173	2.58059709804026	0.827197991760992	-14542.9911506091	29093.9823012181
0.2016659948632	0.0646358769735811	2.45690357365995	1.03494769091485	-14623.4916860147	29254.9833720294
0.206854650040899	0.0546729796366723	2.25176975380125	1.3478259746639	-14539.0392246017	29086.0784492035
0.197142234175517	0.0599610927476891	2.63390515275071	1.11578008446338	-14450.0232244293	28908.0464488585
0.211346469119368	0.065529931635567	2.36854327305624	0.921251065154866	-14506.670571427	29021.341142854
0.196503554946423	0.0612795473114785	2.71028933263568	1.07393093926375	-14548.7804262095	29105.560852419
0.207558654025187	0.0643504322650135	2.36234115055529	0.975660116318322	-14585.003648252	29178.0072965041
0.199751628533224	0.0617674003032026	2.6927898463967	1.03895577876618	-14540.0200414994	29088.0400829987
0.218844460477806	0.0669486161952333	2.04742287522156	0.975923481987895	-14604.852239976	29217.704479952
0.217894662864354	0.0597744952210761	2.1052097389601	1.12454693044044	-14611.3124136079	29230.6248272158
0.212634559900109	0.0493014762489281	2.37693904039393	1.46336850688281	-14663.8019422539	29335.6038845079
0.197898323336057	0.0652413227897815	2.66906689769168	0.938010194741005	-14485.2832210718	28978.5664421437
0.213121596770205	0.0609575661292728	2.32870438301971	1.04897651710496	-14603.9577801177	29215.9155602353
0.206728990244125	0.0582634668249377	2.38493871976666	1.11200820383535	-14420.9540577805	28849.908115561
0.200486194930103	0.0632377733051096	2.5220676876203	1.10947923174649	-14751.2662359611	29510.5324719221
0.207730378259298	0.0663190719723168	2.47387141321818	0.892046664570255	-14560.9755683804	29129.9511367609
0.19023433481371	0.0693591609957397	2.8815002292656	0.891783725957724	-14703.6997392721	29415.3994785441
0.203970990335241	0.060996124289242	2.48590609051692	1.08613082310274	-14596.2021824441	29200.4043648883
0.197745194591564	0.0684764456042201	2.59529060456472	0.856499142622886	-14450.495748048	28908.991496096
0.214818772177055	0.0735992776791189	2.25002103813146	0.773715363200058	-14536.918159754	29081.8363195081
0.202806452151562	0.0716802734905394	2.67177333921253	0.798795666469233	-14723.2801311631	29454.5602623262
0.206468276989251	0.0746185345691514	2.35535456606105	0.76046032369607	-14448.0355884634	28904.0711769268
0.196831789919892	0.076477710064399	2.75796219976807	0.721323096537821	-14669.5819578297	29347.1639156593
0.212022460380313	0.066560466877406	2.26686149666591	1.00051622128317	-14656.2090804107	29320.4181608214
0.217420658377402	0.0551549554202114	2.15992566796874	1.30140295340839	-14535.5827699289	29079.1655398578
0.213482368741438	0.0615626070412003	2.21924087350099	1.07308309629723	-14533.9800495922	29075.9600991845
0.189911454433425	0.0703905785942489	2.85417054103552	0.83334592933169	-14514.5665974219	29037.1331948437
0.198581448726124	0.0718212332717079	2.71357546237561	0.80205739046061	-14576.1735181062	29160.3470362125
0.213669268009798	0.0705452992172959	2.19139879409014	0.883480046019782	-14600.0616860901	29208.1233721802
0.203180510135114	0.0511376863403165	2.39391611208179	1.39203436880038	-14614.3016162788	29236.6032325577
0.222904604588606	0.0572868695817431	1.91027397608604	1.18048668096382	-14591.2831483742	29190.5662967484
0.219772309638681	0.059131461852722	2.03706799168956	1.13500999199612	-14533.4849991255	29074.969998251
0.200764339026218	0.073165434275093	2.52315088774579	0.769424544949757	-14492.9394802571	28993.8789605141
0.206848339846097	0.0600709704260676	2.39084417986428	1.1350149835274	-14535.1544005276	29078.3088010552
0.205307065422093	0.0561614702120024	2.49128359165111	1.17722576084658	-14515.3938106753	29038.7876213506
0.201452510675006	0.0700019193816123	2.50547828156963	0.895149407742096	-14535.7980544823	29079.5961089646
0.220404841719668	0.0602217252701823	2.01099136718242	1.04148301068495	-14493.6606538606	28995.3213077212
0.201618312662185	0.0610995231819794	2.55715110801963	1.08751955465201	-14583.9597713426	29175.9195426851
0.210803195448954	0.0708334731163104	2.33679756794866	0.745802416011571	-14509.9121478033	29027.8242956066
0.204429048626253	0.0568882581543391	2.51089283928548	1.1281368524544	-14570.9196166407	29149.8392332814
0.20337317707359	0.0545106047010523	2.47486325206605	1.19355897989172	-14501.052014368	29010.104028736
0.206489228721091	0.0712252444200398	2.35523529852443	0.869224118542393	-14603.0189618502	29214.0379237004
0.197750595176754	0.0607897844522833	2.74545925881399	1.06153868487821	-14580.3657946501	29168.7315893003
0.206718248725416	0.0725157263401306	2.36486673227343	0.81603741001994	-14524.8292965003	29057.6585930006
0.202036918357116	0.0618584734594596	2.60924033679656	1.01761994927025	-14551.8071891877	29111.6143783755
0.198465664720271	0.0735200844667919	2.66114910484961	0.763606164675013	-14565.1064300585	29138.212860117
0.198636871679538	0.0637109147820247	2.80311068560141	1.01109820646382	-14686.5626462622	29381.1252925244
0.198890042695745	0.0647646793800398	2.5769269749841	0.994787746379548	-14676.4660570269	29360.9321140538
0.208938757737351	0.0666158735675262	2.35321882066261	0.930891605219041	-14572.914220604	29153.8284412079
0.220848749516495	0.0675262641351826	1.85221470287031	0.926267219083473	-14439.3394709589	28886.6789419179
0.214286462648329	0.0501019232603352	2.20802193350194	1.38105991668213	-14528.806565883	29065.613131766
0.199064555142451	0.0667894712947127	2.5883519763716	0.924396091692449	-14449.7420361431	28907.4840722862
0.210325230043247	0.0675173275052482	2.23315353405675	1.01505117317508	-14642.6490919163	29293.2981838326
0.208305439224134	0.0790247472014808	2.41456365282412	0.675191860670334	-14753.4051706069	29514.8103412138
0.185371896277955	0.0601376281661708	3.09707594103148	1.18800118140965	-14644.1233731345	29296.2467462689
0.197674689310413	0.0671596819201196	2.67970400644836	1.00598186689142	-14629.1202763284	29266.2405526567
0.205392198190984	0.0630382898876188	2.43907244339005	1.05250293738559	-14564.5094847512	29137.0189695024
0.205178921614378	0.0703234361331823	2.49247161923941	0.875949767999124	-14586.2397746553	29180.4795493106
0.200025133137488	0.0643977631591192	2.49474187500287	1.06921736798917	-14579.5278073537	29167.0556147075
0.194428909907486	0.0688291835817592	2.89147605001036	0.852634680145652	-14601.1835668157	29210.3671336313
0.188819800538872	0.0674160601014645	2.93089318154787	0.939819746964845	-14542.2746335637	29092.5492671275
0.205819545209529	0.0739023856956247	2.34685565314307	0.744214401790559	-14500.2859520707	29008.5719041413
0.202807408296306	0.0628187409734537	2.51351965522733	1.0446142474516	-14575.1373840311	29158.2747680622
0.203116738936584	0.0540885539488307	2.50413469907061	1.29638715268119	-14611.2090333107	29230.4180666215
0.19892463076132	0.0603002383843128	2.58000673554606	1.12916178277617	-14583.4606813759	29174.9213627517
0.20336400572986	0.0582848768392509	2.5683711496297	1.19729517344632	-14595.8178327354	29199.6356654708
0.214840641646351	0.0520053829459367	2.15110302645624	1.44660476947022	-14713.1411709585	29434.2823419169
0.218900926210603	0.0512064665655325	1.93460230308374	1.30320954786319	-14490.1175513768	28988.2351027536
0.214149187094055	0.0738680387266031	2.06035420769976	0.77362770703428	-14563.3416580863	29134.6833161725
0.213915952459678	0.0666434395414378	2.40323445388962	0.901187985826694	-14651.9386066946	29311.8772133892
0.203214359683022	0.0570604914332943	2.42204686695186	1.18236882475825	-14536.1079115197	29080.2158230393
0.195686387388341	0.0538512163693353	2.69826399724565	1.33680454762751	-14621.9347746173	29251.8695492346
0.206488601197166	0.0608535934113176	2.35811255491785	1.06977524027891	-14446.0355505572	28900.0711011145
0.210721963797779	0.0746007522238324	2.28458698636456	0.768356328679254	-14646.7430930022	29301.4861860044
0.204912300674042	0.0680597993356015	2.45429546304884	0.917584277167667	-14653.838383879	29315.6767677581
0.219753912349028	0.0621700210185	2.15049717367506	0.983114311284375	-14534.2569719595	29076.5139439191
0.199324074760614	0.0657544823167759	2.68184718435901	1.0162258860551	-14571.8065475561	29151.6130951122
0.210804914530702	0.0711584277648808	2.14041064651646	0.877732354234125	-14527.3903730762	29062.7807461523
0.210605866232233	0.0691527116989041	2.23615109386965	0.864950037265653	-14489.4712475195	28986.942495039
0.208085721430405	0.0535963730216857	2.3544573325531	1.22980406491225	-14487.9143815444	28983.8287630888
0.210254988048366	0.0561220268408498	2.31110476451224	1.16049461196364	-14486.5639971949	28981.1279943897
0.202025982592987	0.0629135230495695	2.62044429246401	1.01464170434746	-14514.7823191376	29037.5646382752
0.220944046079139	0.0559444752917976	2.0742980147734	1.22726212646624	-14581.3496989429	29170.6993978858
0.211613828280174	0.057396165784167	2.26264804812742	1.27595019313502	-14579.8667165376	29167.7334330751
0.207121818716219	0.0639292232834062	2.32988939274714	1.07019119318894	-14543.692570963	29095.3851419259
0.201422510246648	0.0719735336137419	2.48745296280778	0.909391637170371	-14612.9773396643	29233.9546793286
0.203919890834561	0.051355062973308	2.43164625765681	1.26898355587739	-14514.4971688853	29036.9943377706
0.199862626503981	0.0684019829116876	2.64835153616568	0.935051565823523	-14571.625958537	29151.251917074
0.198381871404829	0.075198315067758	2.56566709807637	0.735599764967446	-14495.1267140251	28998.2534280502
0.19936755591149	0.0578311859138319	2.57863654138979	1.1765642674026	-14614.9205794718	29237.8411589437
0.213415561877664	0.0605169856324021	2.19541233803263	1.05498992254978	-14501.1756387671	29010.3512775341
0.222385782918331	0.0563604113487041	1.89039248604825	1.25147699352867	-14612.3209184594	29232.6418369187
0.205409158941859	0.047287760281168	2.39569379053105	1.46037565791927	-14483.4429526218	28974.8859052437
0.214336068340526	0.0552037839324819	2.10604784290325	1.27444848386605	-14494.82528861	28997.65057722
