# Supplementary material for: Limited role of generation time changes in driving the evolution of the mutation spectrum in humans
Source: eLife. 2023 Feb 13;12:e81188. doi: 10.7554/eLife.81188 (PMC10014080; doi:10.7554/eLife.81188)
Supplement: Figure 3—source data 1. [file elife-81188-fig3-data1.zip › Figure3_SourceData/DNM_HSt_noCE_wMHS_bootstrap_estimate_Gm40_CA_500reps.csv]

b_f	b_m	a_f	a_m	logLik	AIC
0.0949919095673725	0.0208494702180033	0.510183070788155	0.136140261733452	-9436.3674146926	18880.7348293852
0.0969119788079881	0.0271447908009989	0.478311132545621	-0.0467209433990864	-9336.74417686824	18681.4883537365
0.100993078492889	0.0173411600457461	0.353534109008886	0.176888888820268	-9242.70603210063	18493.4120642013
0.0862192260808763	0.0275009316480209	0.751350418463509	-0.0356223456209647	-9269.38097089737	18546.7619417947
0.0888660914788637	0.022190697946099	0.652020713624208	0.0519724035262028	-9196.16698097444	18400.3339619489
0.0948319450519552	0.0202210880668854	0.428103204733936	0.176592877567498	-9345.49438652944	18698.9887730589
0.0921318579812258	0.0256001390002967	0.545937156555257	0.00265751742534876	-9292.80291389728	18593.6058277946
0.099436924091065	0.0226968193003021	0.431230106133768	0.0772890683931613	-9422.11828076361	18852.2365615272
0.091693288016736	0.0263901021906039	0.699236912516517	-0.0304906566458119	-9371.52872896184	18751.0574579237
0.0842336987948263	0.0189279535755427	0.823727851531229	0.156221784222075	-9258.51194958149	18525.023899163
0.0973703448167659	0.0259773198841355	0.395403081993663	0.0277448654179909	-9370.92982439935	18749.8596487987
0.101035565121113	0.0231913605506104	0.296251764676091	0.018408147577119	-9174.53182136086	18357.0636427217
0.0878497650426422	0.0163355991248715	0.710948259138049	0.198480844178823	-9175.72417786169	18359.4483557234
0.094308882813062	0.0242775763281972	0.531957455202987	0.0418529674365328	-9290.69953790492	18589.3990758098
0.0924681237793391	0.0249224781189508	0.591174216664458	-0.0111945841771949	-9247.35755667199	18502.715113344
0.101500097217504	0.0205484589276904	0.277169519195949	0.151481588464889	-9411.01879807941	18830.0375961588
0.102180212192577	0.0264725509542464	0.314875775891567	-0.0350081381926605	-9338.4119379253	18684.8238758506
0.0887189446630775	0.0278951609965507	0.652490711103688	-0.069901659005581	-9355.57197855359	18719.1439571072
0.0988214015121627	0.0174574528494613	0.358505161272288	0.224589424867393	-9319.31345006238	18646.6269001248
0.0939221562955026	0.0187492762867206	0.486646282850435	0.138328214146117	-9110.65437167459	18229.3087433492
0.0897546856148473	0.0291570782089972	0.586939572080526	-0.0992869956754022	-9299.40179759658	18606.8035951932
0.0856095190191021	0.0243805442240099	0.710817498553444	0.0378097439849967	-9251.92623697791	18511.8524739558
0.0922480173060044	0.0209820632984339	0.49334098119545	0.120585212299015	-9210.73995465844	18429.4799093169
0.0985689904207605	0.0219315258715294	0.313412115576647	0.136581207470881	-9281.72425289484	18571.4485057897
0.0992373096682167	0.0221013621913242	0.388831757841106	0.097904253451616	-9272.62037916349	18553.240758327
0.0886491600544656	0.0236193012943564	0.65484739036175	0.0718959338324352	-9288.24685330969	18584.4937066194
0.087222810998807	0.0276226571027773	0.691706700263633	-0.0865512552609218	-9237.47277434413	18482.9455486883
0.0905732134506936	0.023538300047058	0.651265246284694	0.0228532611744046	-9295.30778973866	18598.6155794773
0.090540918865731	0.0245207539683938	0.577114887777884	0.0022673471768375	-9229.2873905761	18466.5747811522
0.0890043402893286	0.0293632197333144	0.641734086543877	-0.0921416242192675	-9290.4697285352	18588.9394570704
0.0939945037921652	0.0210994667825868	0.546463915347671	0.123700996560333	-9302.65932403356	18613.3186480671
0.0837559574643874	0.0311554492930733	0.875642882906125	-0.131849360534291	-9335.50364556764	18679.0072911353
0.0936863848141911	0.0278186166528084	0.532599613694895	-0.0594689931695647	-9314.6622772382	18637.3245544764
0.1077785461177	0.0146333445022061	0.094295892569745	0.275508148254346	-9258.57812145191	18525.1562429038
0.0873402231988127	0.0255440737280146	0.72539103673531	-0.00844977815302754	-9365.12644139971	18738.2528827994
0.100776847937631	0.0199611984443676	0.311790237311743	0.0984036806504389	-9252.81086615073	18513.6217323015
0.0901440988133091	0.0171244079163524	0.611414543324862	0.18215729784924	-9157.22446094491	18322.4489218898
0.0897966300728578	0.0221717948623855	0.599798197986042	0.055770748075939	-9220.12270842607	18448.2454168521
0.0872314011456947	0.0232599496861403	0.700970132229348	0.0681278728306562	-9227.90876956756	18463.8175391351
0.09047927128397	0.0212057271995265	0.536883134257519	0.123796563499416	-9267.3387014686	18542.6774029372
0.10043843332934	0.0190948425985512	0.362150330459126	0.172891763775584	-9255.2470494638	18518.4940989276
0.0988372261596903	0.0226092856109839	0.355752888603776	0.0453477675298078	-9215.49068236274	18438.9813647255
0.0986520016380866	0.0281945098328772	0.384798592340345	-0.0921517228966394	-9258.56606284114	18525.1321256823
0.0911239425633667	0.0222362606577106	0.62896832366356	0.0717206227741465	-9282.33455161189	18572.6691032238
0.0903833749994377	0.0199171665228169	0.671123890650499	0.106270455033064	-9215.73312751461	18439.4662550292
0.0907681573735207	0.0129123059370955	0.678638320378454	0.310936968061869	-9278.32324418349	18564.646488367
0.0916078576759547	0.0203955510136428	0.604080286379756	0.105866402944459	-9273.41531997694	18554.8306399539
0.092908734155552	0.0210983735349096	0.580604731634297	0.0722604484544621	-9246.61045241688	18501.2209048338
0.098057869382036	0.0247643976696313	0.424041415349991	0.0257541723737979	-9306.99154218814	18621.9830843763
0.0887502241990704	0.0186261992285348	0.680312697095182	0.146635610027413	-9177.52042154414	18363.0408430883
0.0914026098167637	0.0195134221931231	0.599267755391287	0.141224362370651	-9281.13834537874	18570.2766907575
0.102231090466351	0.0222192420848128	0.254642372036466	0.0634485740364722	-9189.41912700264	18386.8382540053
0.0982335503637273	0.0183695777699731	0.358568305069951	0.173196331441214	-9263.20588574701	18534.411771494
0.0874309820190443	0.0203432994443159	0.719419163101808	0.147144386304219	-9370.20361818814	18748.4072363763
0.0966255468340175	0.0259816421440226	0.477678011664783	-0.0101565970052256	-9322.81467521884	18653.6293504377
0.088893913053909	0.0272864179934341	0.634209989778578	-0.0652017334396184	-9205.49471603159	18418.9894320632
0.0914665496744027	0.0289971524352418	0.535384698406997	-0.093730310539623	-9260.32526104817	18528.6505220963
0.1020565122543	0.0229732763133247	0.345304841599567	0.0598017140634368	-9380.78203531588	18769.5640706318
0.103407415565341	0.0261382515261134	0.231086113270953	-0.011944029531285	-9398.27614447447	18804.5522889489
0.097860010456736	0.0264062841533032	0.411999935741526	-0.0248902521515269	-9349.66770117883	18707.3354023577
0.0843754229255754	0.0265103609532623	0.738601396821446	-0.0169381127153455	-9233.62410590373	18475.2482118075
0.0941958277612745	0.02077159632307	0.466937769328955	0.112850107378215	-9191.31195962663	18390.6239192533
0.0937634769849767	0.0190471124741918	0.503138857497917	0.153820098206814	-9270.96919891815	18549.9383978363
0.0833235886582034	0.0255164838523526	0.794225636098916	0.00745892142947951	-9261.83902189131	18531.6780437826
0.0885491236448449	0.0251103283287138	0.715173999836071	0.0242486228121593	-9334.74428687616	18677.4885737523
0.0981554295046939	0.0264449501334559	0.414917956475774	-0.0133445296164926	-9329.52166937386	18667.0433387477
0.0963615202260381	0.0256152245528683	0.376853907819726	0.0159257996593164	-9254.81160546428	18517.6232109286
0.0931216460053084	0.0246485660668136	0.621200251895739	-0.00357172336596792	-9206.18439453981	18420.3687890796
0.10064568899894	0.0145514538630059	0.361007771792407	0.250662310827234	-9133.45365327047	18274.9073065409
0.0895698118579791	0.022970977954837	0.684881779418095	0.0420966372164722	-9221.47598452817	18450.9519690563
0.0880072538717302	0.0164636604050225	0.678321951714687	0.232596550616031	-9209.43128204953	18426.8625640991
0.100500439519464	0.018085540134132	0.384624527029529	0.159882883805292	-9172.028759113	18352.057518226
0.0907437490259784	0.0193683507091971	0.618314226283548	0.164119875032923	-9268.57207676971	18545.1441535394
0.0945852348961986	0.0231392588221163	0.540413731066665	0.0551039781951423	-9332.72263128177	18673.4452625635
0.0927759069297524	0.0289707124777018	0.550418449020664	-0.0798183059523036	-9299.36672169752	18606.733443395
0.0836872806981177	0.0213874079520288	0.869136785808027	0.116529898223974	-9344.89970415778	18697.7994083156
0.100263509838067	0.0208929998584153	0.420773346566387	0.0418039325316582	-9205.29233215032	18418.5846643006
0.0913830234984531	0.0262590696356009	0.568984162979537	-0.00474985742615108	-9353.51026571565	18715.0205314313
0.0983964483107263	0.017080466053331	0.382711660035453	0.202385767385241	-9298.59109631267	18605.1821926253
0.0850919959395157	0.0210291114683385	0.776441975074442	0.141979218674356	-9338.14226685874	18684.2845337175
0.0902532773063918	0.0211083487577981	0.649215621212865	0.113227829583058	-9239.90535249797	18487.8107049959
0.0893190700994464	0.0247683772361788	0.671832354743171	0.00726042037661542	-9276.65352609498	18561.30705219
0.0969485278556973	0.0229267169228787	0.416200446912572	0.0544993063230893	-9272.86303896719	18553.7260779344
0.0924594028092774	0.0247557423634547	0.567851564421973	0.00506831762205781	-9249.62010849911	18507.2402169982
0.0954871820525592	0.0288888090940456	0.470329323210267	-0.0599094248432582	-9425.07454927204	18858.1490985441
0.0888162357258496	0.0277288139821858	0.605487351343818	-0.0424224971553592	-9222.2788795083	18452.5577590166
0.0854603033755276	0.0199003028881145	0.783113037579439	0.145506213090911	-9332.47926757941	18672.9585351588
0.093407161556296	0.0215627267000398	0.534416380841496	0.125661591659133	-9293.37929096411	18594.7585819282
0.0870811919591148	0.0198532867531164	0.709235083376949	0.174455532002721	-9322.00511737503	18652.0102347501
0.0866454750974302	0.0183414240903727	0.736625333720954	0.172646573486929	-9285.27320765479	18578.5464153096
0.0969496164869364	0.0219771080663547	0.41636763024289	0.0831836953320084	-9241.67193159701	18491.343863194
0.0928191820310953	0.0173310922247343	0.480214901832508	0.207658405062892	-9205.51589111189	18419.0317822238
0.0875728216962502	0.0201128622942742	0.713501751753593	0.163974971780783	-9318.10648457093	18644.2129691419
0.0960758324314871	0.0241032566915222	0.453580196008821	0.0399488398150494	-9262.52518034272	18533.0503606854
0.0903644521673614	0.0246640271835549	0.538506118112422	0.051002887987345	-9259.75853274346	18527.5170654869
0.0893409126426405	0.0256867279433941	0.600432712092761	-0.010388911933901	-9249.56653226322	18507.1330645264
0.104364641444805	0.0189606949506974	0.242848605159718	0.13846167582151	-9227.52005307447	18463.0401061489
0.0995552564111502	0.020899803574007	0.378278306742182	0.096071671185003	-9219.66005105963	18447.3201021193
0.100125644976569	0.0217896220535665	0.274223242579695	0.136177942671643	-9321.4870417593	18650.9740835186
0.0903733981401083	0.023075479013506	0.630298437486788	0.054766482942033	-9341.94802136551	18691.896042731
0.0837930606180911	0.0263354565225299	0.789161459811255	-0.00946622038721202	-9362.32009544893	18732.6401908979
0.0917686353749806	0.0150466774077772	0.567364112051027	0.24855814490007	-9189.624752447	18387.249504894
0.0914414068562395	0.0250729807705564	0.584912384014848	0.0235021857308822	-9351.57482877476	18711.1496575495
0.094096449188359	0.0205106340527909	0.481636580947568	0.160681453506192	-9369.28539256145	18746.5707851229
0.0947488655233969	0.023632983002634	0.504901740151457	0.0587069327226621	-9250.13197070613	18508.2639414123
0.0959056165535194	0.019513826925968	0.472307101067743	0.149396186901229	-9289.53181635748	18587.063632715
0.0980440534703483	0.0200658362844926	0.336867272009534	0.151270034324663	-9268.79842123747	18545.5968424749
0.0934893727321203	0.0228707473853604	0.58081674390421	0.0472401813496855	-9406.63913582831	18821.2782716566
0.0968195503986956	0.0206622105947958	0.47289978254476	0.169519945554045	-9393.33038457931	18794.6607691586
0.102427820601281	0.0215143536298143	0.325267259561937	0.0767374843661424	-9315.35337627544	18638.7067525509
0.0932454511434455	0.013970377455291	0.471269139555302	0.311617754894135	-9261.80080476758	18531.6016095352
0.0922867161577103	0.0262237940133227	0.540923185344532	-0.0424881855163368	-9219.61641367296	18447.2328273459
0.0926665125598512	0.0213533551876055	0.520050493416745	0.119745930525313	-9257.91963114319	18523.8392622864
0.0926440011898554	0.0270111545822701	0.523313300584884	-0.0272004115148795	-9313.03968355213	18634.0793671043
0.0844862248926768	0.0254497190712861	0.791795406668132	-0.0158436083784187	-9219.66504405845	18447.3300881169
0.0958941434085767	0.0200578775992378	0.488174571275829	0.153914493310825	-9385.21773908582	18778.4354781716
0.0997596014899049	0.0249129356914375	0.389287298098994	0.0244959682981931	-9362.61780906485	18733.2356181297
0.0949544098411257	0.0177547593358028	0.483452785479532	0.199294690065232	-9235.35936502407	18478.7187300481
0.0979609317243598	0.0187078814849854	0.427495867141599	0.12624286386124	-9190.67023464712	18389.3404692942
0.090917011810251	0.0205482536666801	0.650631394536802	0.109630941645474	-9265.11128123784	18538.2225624757
0.0906712583302457	0.0265147404517093	0.61923953485521	-0.0266806242492542	-9331.08297897679	18670.1659579536
0.0931429910837252	0.021356939204468	0.502654628545571	0.159689382913133	-9411.78213650013	18831.5642730003
0.0913031320211045	0.0267512354244717	0.608637151773603	-0.0409558085309412	-9264.74341501812	18537.4868300362
0.0810015605193598	0.0234632468651009	0.877548250609018	0.0512910048531106	-9244.20784698825	18496.4156939765
0.0995258653420525	0.0199872198388203	0.391654507855539	0.110391738547246	-9172.01392783978	18352.0278556796
0.0881439377057349	0.0204551522803909	0.683557887827746	0.0984070113943914	-9200.2367208625	18408.473441725
0.0927353641407709	0.0286846368334567	0.656421757644385	-0.100968455421093	-9491.33775804945	18990.6755160989
0.0869822495951435	0.0264011514028385	0.729551341325733	-0.0522195977926979	-9250.70196514858	18509.4039302972
0.0930378401328248	0.0288835331670742	0.514438972912605	-0.0619414215970354	-9399.9749191999	18807.9498383998
0.0900027631926798	0.0187903336761988	0.598770816291625	0.164396399776771	-9270.46741787954	18548.9348357591
0.0931333594042912	0.0262449151977572	0.526793912594943	0.00478748666431586	-9405.5440431298	18819.0880862596
0.0957803160377726	0.027024716150053	0.496955589013806	-0.0143464357798495	-9260.92058765624	18529.8411753125
0.088525981176493	0.0259050540706647	0.662123729907135	0.00629204870694086	-9269.35542424029	18546.7108484806
0.0982152627650413	0.0217409319557009	0.480117007408404	0.0819794538810716	-9389.34892536536	18786.6978507307
0.0871066789149097	0.0245777248728992	0.762185384742571	-0.00816275180390865	-9278.92535044334	18565.8507008867
0.0930569098228174	0.0152367646800083	0.563668830341241	0.231152817777307	-9118.07289875478	18244.1457975096
0.0971053447106361	0.016801863545282	0.398710012523481	0.214617972010911	-9271.62651034475	18551.2530206895
0.0930547685951618	0.023202928395152	0.534181360254586	0.0683380339323866	-9263.95715330688	18535.9143066138
0.0958745706406999	0.0209965370037313	0.441375923343284	0.120274578177353	-9303.58796314207	18615.1759262841
0.0881794360217252	0.0317272975275002	0.638134504776868	-0.189262997302428	-9216.32703325126	18440.6540665025
0.0890548752595408	0.0261720737409207	0.597612016289342	-0.0328154542449085	-9145.39784491173	18298.7956898235
0.0928859768291235	0.0233149454098775	0.57080112635183	0.0507677386321767	-9293.54614784843	18595.0922956969
0.0880488782244342	0.0200152752733756	0.695253910531948	0.142093980869185	-9308.5494630443	18625.0989260886
0.0889482358671219	0.0228012243091452	0.685034842360189	0.0518706489338012	-9230.37541725768	18468.7508345154
0.0940434748247189	0.0301892479835597	0.52509622108686	-0.177632716966335	-9232.03326547602	18472.066530952
0.086004649831904	0.0293479569273778	0.744125355183251	-0.111486912604117	-9303.93477416403	18615.8695483281
0.085035905692256	0.0283201500790234	0.788819091747603	-0.0794503107733917	-9254.65958552308	18517.3191710462
0.0917077089454066	0.0226945074321427	0.541188388603499	0.0949347231418126	-9344.13442710487	18696.2688542097
0.0909957869463098	0.0258470427449358	0.615446625210535	-0.0306782132657139	-9277.4423237722	18562.8846475444
0.0998092335131824	0.0211767896300443	0.340183352737626	0.113659590362726	-9282.30560870234	18572.6112174047
0.0962873699395634	0.0222937725443728	0.38317634150193	0.0778261202548282	-9258.14077812539	18524.2815562508
0.0931008248942166	0.021161680837142	0.537212002356337	0.10828904122044	-9223.74604212349	18455.492084247
0.096038818410309	0.0136998613530378	0.461519090930266	0.28380466932691	-9234.27295978235	18476.5459195647
0.0940431643414822	0.018898689530683	0.534528366376664	0.179172987413077	-9295.45264242693	18598.9052848539
0.0949825429020025	0.0260059230724986	0.464118899743418	-0.0651814884864898	-9216.03580874939	18440.0716174988
0.0994528689752211	0.0218214488048124	0.3848706883846	0.0558155155435352	-9199.55181810605	18407.1036362121
0.0961487038543159	0.0205409281578805	0.424989333393718	0.121348659649025	-9310.10394648493	18628.2078929699
0.0865594499252924	0.0228996494997496	0.781184291933088	0.0631120684088609	-9255.13557833872	18518.2711566774
0.0963862505609784	0.0248242497900177	0.42518630311214	0.0379093522496307	-9331.56927670261	18671.1385534052
0.0886238450655571	0.0227351107572502	0.710498715661386	0.0610574916869362	-9305.09444602816	18618.1888920563
0.0900460522890539	0.0240468264914579	0.710322560334657	0.0164545924243279	-9337.0922347892	18682.1844695784
0.0820832732168128	0.0245168751671992	0.831303625535699	0.0147639501427618	-9275.70961302689	18559.4192260538
0.096094632071164	0.0295940645649752	0.498090109935104	-0.107027894603248	-9276.84861848145	18561.6972369629
0.0924059762283935	0.0243092929492192	0.50131875124261	0.043023728552356	-9245.77626592232	18499.5525318446
0.0888308258953323	0.0229966511790045	0.679410171494014	0.0726170751194705	-9294.81990515082	18597.6398103016
0.0918941320864217	0.0218123950801481	0.557869451584012	0.0746883059171378	-9193.13642500628	18394.2728500126
0.0831345731437336	0.0249496925809868	0.783934078934985	0.0219406079598994	-9213.15829106918	18434.3165821384
0.0934796412539716	0.0232776261677382	0.572469387016195	0.0674814999102639	-9306.48227209255	18620.9645441851
0.0892320481620011	0.0215629325604448	0.654246268616128	0.0543290540402711	-9201.47479207639	18410.9495841528
0.0960749109745645	0.0215534223544784	0.42857562215962	0.169345368774171	-9327.36058190271	18662.7211638054
0.0911528475423262	0.0253993745294964	0.617288950235333	-0.000266088671948775	-9273.96934548675	18555.9386909735
0.0900756166510878	0.0260161014283774	0.642489394832205	-0.0352955812843965	-9271.51367707373	18551.0273541475
0.0926176703698686	0.0204459737491959	0.575278923637659	0.100917396052957	-9182.40436459882	18372.8087291976
0.100361336208574	0.0180475311466739	0.301657640421578	0.14863134123033	-9106.6282829303	18221.2565658606
0.0997621481890282	0.0259576100920631	0.347314706177469	-0.0379361254215966	-9216.04809737322	18440.0961947464
0.0990211061594848	0.021832031461935	0.416621342148358	0.086899768348841	-9222.73135128041	18453.4627025608
0.0879531164223592	0.0196329199862277	0.681822107641293	0.131532896946028	-9311.41332928917	18630.8266585783
0.0925768782884802	0.0211866529189498	0.550556761759534	0.0879124138241755	-9221.0476754336	18450.0953508672
0.0946955455964506	0.0250743141635048	0.533658733806817	-0.0137903003687813	-9256.48216359654	18520.9643271931
0.0889565528681656	0.0248454403722832	0.699611494095132	0.0350616892351117	-9455.73933071971	18919.4786614394
0.0948615621900311	0.0196327175372374	0.450368966001778	0.136925115007659	-9225.61428353119	18459.2285670624
0.0920988933394899	0.0183515026997267	0.58505495594011	0.199562398305997	-9315.47265007672	18638.9453001534
0.0897075495994215	0.0231601455614252	0.720678551460812	0.0643012797336924	-9348.16890566266	18704.3378113253
0.0968283028672067	0.0171726264575199	0.425826926467137	0.2234299548392	-9331.05060922315	18670.1012184463
0.0824435061877258	0.0314527079815222	0.836575004228207	-0.1812808926412	-9251.66410884583	18511.3282176917
0.0952590674787801	0.0275784278878112	0.475231885240295	-0.0845414782650426	-9190.11432282597	18388.2286456519
0.101775521181474	0.0233019084160335	0.217266773115425	0.0512849876606871	-9093.32648257499	18194.65296515
0.0970099667580745	0.0223192646092043	0.467746218746499	0.0273417428033927	-9239.75047226273	18487.5009445255
0.0982170165371681	0.017248576693585	0.353527402658268	0.241891163802401	-9365.97436321108	18739.9487264222
0.0875286946080069	0.0244253853152759	0.669617304762414	0.0648213769990281	-9400.93603765612	18809.8720753122
0.101339862462078	0.0207644277855931	0.253542361372221	0.0899533998802608	-9208.96187158233	18425.9237431647
0.0954425038829474	0.021185926499045	0.462828058415354	0.0841500415246827	-9231.62575289397	18471.2515057879
0.0912570440158822	0.0207865325637163	0.627908945407675	0.13053188268152	-9355.7014203783	18719.4028407566
0.0975141495637908	0.0151436244463895	0.444831442322135	0.206166665961837	-9132.75410303482	18273.5082060696
0.0937955072977105	0.0176775669626026	0.56354254393323	0.175213522467149	-9217.6278442732	18443.2556885464
0.0790379974916335	0.026561188146248	0.939025292954711	-0.0154288852665613	-9317.03203760529	18642.0640752106
0.103171948359745	0.0212112869637596	0.280813420854387	0.0591731950013935	-9187.3217448503	18382.6434897006
0.0983327841383364	0.0184686372652123	0.368368284812948	0.169182956747049	-9248.09963915395	18504.1992783079
0.100324174297122	0.0240896319711866	0.358493099334071	0.0547427977891578	-9320.69761065377	18649.3952213075
0.0927289007351898	0.0234893667920942	0.514732187214483	0.00410021159835054	-9182.50044359377	18373.0008871875
0.091151473054735	0.0253184390101775	0.645818634359638	-0.0436950500042588	-9201.37212282725	18410.7442456545
0.0878052996055439	0.020001567430979	0.759738202820343	0.114166158989186	-9335.66302961752	18679.326059235
0.0929857188607936	0.020225143899768	0.527202723190803	0.130661901062402	-9272.92584902636	18553.8516980527
0.0948555599409781	0.0201791359254012	0.487318501781381	0.148640943239196	-9388.18036330538	18784.3607266108
0.0953113633251558	0.0154361693811734	0.446580960782385	0.274992073489803	-9288.79492209936	18585.5898441987
0.103885142807652	0.0197478781073393	0.273182577066075	0.137315231433666	-9341.17167507534	18690.3433501507
0.0914365682050833	0.0214627265303254	0.552061134627981	0.138442698610736	-9365.9456673401	18739.8913346802
0.0907768734288418	0.0183151382154617	0.673560666580817	0.176067937738874	-9259.05277442358	18526.1055488472
0.0959134925489055	0.0225977661261181	0.509571066023629	0.027439095394895	-9289.83502077412	18587.6700415482
0.0857136020734138	0.0257696250139897	0.770836831558767	-0.00218098906516586	-9342.94453627812	18693.8890725562
0.10607507106009	0.018089569860818	0.214333543040488	0.194848126165377	-9219.05851218911	18446.1170243782
0.0982685956671253	0.0219323922044284	0.366319512497529	0.118016026514015	-9386.94861396239	18781.8972279248
0.091018960905141	0.0174043327043759	0.568264345613416	0.207782735968164	-9226.25667973626	18460.5133594725
0.086811672850434	0.0245143666412191	0.774417703252731	-0.00346391651238556	-9281.28957930168	18570.5791586034
0.09168993494627	0.0247425970767059	0.553526936914668	0.0259084833959512	-9239.84106677012	18487.6821335402
0.0980146517685127	0.0210085606329011	0.445445895930173	0.0913787788846643	-9251.62277052973	18511.2455410595
0.0937530141955698	0.029634897496394	0.542235721745532	-0.0963245161459387	-9384.94386483221	18777.8877296644
0.0917145608744731	0.0234482514259043	0.583469431728032	0.0242654091180287	-9262.60915279143	18533.2183055829
0.0883067267312187	0.0253641136440384	0.638657051967248	-0.00326242827100588	-9237.99714454023	18483.9942890805
0.0897582761093695	0.0266578629128426	0.657102686528517	-0.0747736530194404	-9169.66237786814	18347.3247557363
0.0919250353516649	0.0176298079728774	0.587463011787	0.206770902518628	-9315.74585892688	18639.4917178538
0.0925139056257001	0.0208663117646299	0.582583507484718	0.14902489974422	-9406.25045579236	18820.5009115847
0.0950778564571221	0.0233361975568477	0.510286364760406	0.0258619527220424	-9261.57452992168	18531.1490598434
0.0952984375353407	0.0227421214054821	0.393949471584895	0.137193811297337	-9261.93731595762	18531.8746319152
0.100570043159406	0.0202219626514988	0.253064200792312	0.118377485296034	-9172.92594754879	18353.8518950976
0.0956660909919186	0.02554242385589	0.493124783606365	0.00323723207165704	-9373.87205390815	18755.7441078163
0.0886610124358814	0.025413209130473	0.63364342312272	0.0278664956909493	-9395.21142861136	18798.4228572227
0.0927858898779561	0.0249617230464375	0.486750513801354	0.0284405684464792	-9187.14988611645	18382.2997722329
0.0969301064255226	0.0189154686127634	0.414675959605651	0.180773992601504	-9273.37674128987	18554.7534825797
0.102203740304058	0.0256410982298502	0.275485948089184	0.00741483010075367	-9302.63559112618	18613.2711822524
0.0956339675661352	0.016148446777915	0.405347175202293	0.235996994280131	-9281.10618717316	18570.2123743463
0.0995971788037083	0.0176307934142488	0.369010024227665	0.149046755349573	-9164.01243259159	18336.0248651832
0.0874714443919882	0.0233364730956392	0.730187044206345	0.0484917907283614	-9254.41622552828	18516.8324510566
0.0945016990454847	0.0236772397734888	0.458438329754503	0.0722408209890125	-9292.77070246054	18593.5414049211
0.0954438409646166	0.0216716026436918	0.462397389375684	0.119886387872736	-9255.13568826403	18518.2713765281
0.0858131334235048	0.0188022031969141	0.731027578855598	0.184706630633188	-9295.34108598865	18598.6821719773
0.0902516571359274	0.0244724411990811	0.62752201889842	0.012502253706434	-9267.07474822579	18542.1494964516
0.0955264794392476	0.0214717370363539	0.47320580593801	0.0875524738567788	-9270.58811314012	18549.1762262802
0.111757067134506	0.0226931760245697	0.0499178963277595	0.0591158224568467	-9343.80605055829	18695.6121011166
0.0805743904086162	0.0218037139640286	0.95319676313038	0.0725580145316651	-9323.69404092529	18655.3880818506
0.0870111342899599	0.0259750348448589	0.702424043597852	-0.00790188663938577	-9340.93347127025	18689.8669425405
0.0931975496215065	0.0311045112255029	0.511731978115324	-0.188603604547674	-9212.82732929189	18433.6546585838
0.100614437391639	0.0218099429171787	0.318694130932342	0.0775320782286648	-9238.18444394055	18484.3688878811
0.0912499507121782	0.0237202115547426	0.594695919177139	0.0297801234040821	-9186.80443461474	18381.6088692295
0.0916497562542942	0.0266109258904485	0.592640427452483	-0.0108169888680451	-9351.52100820262	18711.0420164052
0.0942181185191059	0.020879749472311	0.533737736193395	0.157630133391135	-9339.87951676745	18687.7590335349
0.0969059810822496	0.0189975883418219	0.476958130609345	0.164378093251627	-9272.8055432721	18553.6110865442
0.0979540597108803	0.0198320929324379	0.469512257809602	0.110031760820285	-9360.73035945808	18729.4607189162
0.0914358575222933	0.0197102191003356	0.540103239737588	0.113496833987217	-9171.30146393539	18350.6029278708
0.0984560382393843	0.0220040352436882	0.358391605432062	0.10467448166598	-9297.75381201196	18603.5076240239
0.0893819174346225	0.020027957867766	0.603362970759037	0.155617351805702	-9259.86752892727	18527.7350578545
0.0919067361906502	0.0211034689029095	0.492768613240833	0.104677008649696	-9201.42129490866	18410.8425898173
0.0983171889960841	0.0209025584883379	0.374101458925838	0.132798728268187	-9305.71813380225	18619.4362676045
0.100757665418291	0.0206119253945365	0.404763685923172	0.0997921383846634	-9170.64887105871	18349.2977421174
0.0887480166834315	0.0214107120320847	0.669281263042449	0.113342965591173	-9295.86295297599	18599.725905952
0.100447722134177	0.0213368761631778	0.394329060789083	0.101755025169329	-9379.94665845266	18767.8933169053
0.092626734695098	0.0239439309058801	0.510644775633388	0.0678873397395413	-9297.1418997425	18602.283799485
0.0874308480971987	0.019867993641678	0.659414529660389	0.189566251620133	-9320.7979782086	18649.5959564172
0.0979158593601085	0.0241942643330824	0.431737395938635	0.0294147689636263	-9331.8905969221	18671.7811938442
0.09103054516128	0.0201589802941317	0.67907359734257	0.122418936103503	-9404.11279362737	18816.2255872547
0.10293134513725	0.0212732027539178	0.282518990774612	0.0860412449938406	-9182.02700729798	18372.054014596
0.0869730127047064	0.0273605773015415	0.740971019755607	-0.031113616729051	-9368.91260161272	18745.8252032254
0.0945957562587271	0.0222281488241696	0.462985919022725	0.0972332945609101	-9287.89732840414	18583.7946568083
0.0932391192833852	0.022871230433777	0.539387603279187	0.0628622505643796	-9258.32185939766	18524.6437187953
0.0968091305630268	0.021381785848409	0.393185247031539	0.135660482936428	-9369.09195297835	18746.1839059567
0.096963323830918	0.0200506482603481	0.360246465160554	0.139723328362478	-9235.53769421276	18479.0753884255
0.0958561398075422	0.0223535260015324	0.397603897515357	0.0673859422236855	-9198.73419582569	18405.4683916514
0.107718948231028	0.0174961915032383	0.138917541370568	0.154991519070148	-9181.44785267235	18370.8957053447
0.0936647419898821	0.0290667941758452	0.517691386698411	-0.0924287150835526	-9287.84135397289	18583.6827079458
0.0898539776100237	0.0232404893864347	0.631077655424016	0.0129784382230447	-9220.35559136712	18448.7111827342
0.0849094462445768	0.0158481776307124	0.788298151352378	0.248931942749138	-9326.45855675898	18660.917113518
0.0968110466198927	0.0166835446503882	0.424114055162444	0.264642427810399	-9331.6149265536	18671.2298531072
0.09850020169188	0.0188281068789091	0.397415569997843	0.166085977601785	-9269.00085735158	18546.0017147032
0.099288328986523	0.0226636181029914	0.400721424835729	0.0484017275706357	-9295.21885658532	18598.4377131706
0.0952660179439996	0.01714733031635	0.465079264330848	0.229482416772926	-9229.40657862747	18466.8131572549
0.0924072587119454	0.0176672963642847	0.520531569546638	0.215964627586555	-9227.53934263563	18463.0786852713
0.0895481636142024	0.0246163599048974	0.726500109007912	0.00382162980615039	-9362.39610238216	18732.7922047643
0.0910228871702446	0.0205688884453586	0.542217105234066	0.129929336325282	-9265.34976404776	18538.6995280955
0.0877463247998471	0.0170267899041873	0.710533745416767	0.215601582490308	-9244.78098127258	18497.5619625452
0.0892882592481992	0.0233376387330679	0.673532510641596	0.0016477678217868	-9146.98518756813	18301.9703751363
0.0916937640706199	0.0200238935259303	0.587826773353624	0.145199297633536	-9310.7195037586	18629.4390075172
0.0906743607180638	0.0248794971718473	0.578740880785568	-0.0242620562430069	-9209.41066522609	18426.8213304522
0.104138823254193	0.0194260548821799	0.242121835000377	0.149206132678944	-9255.66951856995	18519.3390371399
0.0914742702302198	0.0212548861541209	0.632770156905331	0.103658849602344	-9299.22959177517	18606.4591835503
0.0945878789383354	0.0306533340201101	0.47765980041829	-0.115386821263614	-9401.98216773051	18811.964335461
0.0847838214356949	0.031945029780479	0.728151616235215	-0.154660584144646	-9221.03415312884	18450.0683062577
0.0968203137274952	0.0224517773022766	0.4131357032547	0.0807526500353898	-9273.09647589999	18554.1929518
0.0953637743185774	0.0258822890426599	0.465024468871398	0.0154198336497514	-9277.25928824288	18562.5185764858
0.0949269565036757	0.0201939950322626	0.465354579376812	0.118825864296845	-9151.23405432367	18310.4681086473
0.0896531855067161	0.0193375711603557	0.659675085906989	0.170686682756047	-9331.82670145971	18671.6534029194
0.0928388903771276	0.018848524423053	0.538202765236966	0.13667659961415	-9178.16396534325	18364.3279306865
0.0958891786616131	0.0162469288666155	0.522938459851105	0.235595577924688	-9342.90271705697	18693.8054341139
0.0990828901187616	0.0136322214550851	0.412146882608291	0.344066960732611	-9409.43125870768	18826.8625174154
0.0913772189965615	0.0186393918234007	0.597136469680225	0.201995357476485	-9329.21923272274	18666.4384654455
0.0961494534120302	0.0184446850311249	0.50477925043119	0.154823392697935	-9274.96134969414	18557.9226993883
0.0902677175239414	0.022733332538693	0.697233089268942	0.0348388100036706	-9258.25437668631	18524.5087533726
0.0917756793835138	0.0172076097711777	0.550920394904526	0.233826981874032	-9260.9197886895	18529.839577379
0.101402370891735	0.026042625964069	0.298419924565498	0.00301100091348206	-9246.24755538591	18500.4951107718
0.0941062747106412	0.0224394881189337	0.569970487296452	0.0903736143013729	-9363.89439297246	18735.7887859449
0.0986402870035697	0.0207019568307539	0.339078404055475	0.137303080946078	-9189.74122470897	18387.4824494179
0.105749160162265	0.0243728584040359	0.206905442512191	0.0498774107632472	-9392.32522338498	18792.65044677
0.0876207491674803	0.0237452531766887	0.709639760290174	0.0574570015634244	-9428.35236492558	18864.7047298512
0.0922732195975778	0.0226835345653505	0.48854336894061	0.0860843919801699	-9234.21689081731	18476.4337816346
0.0892218667991541	0.0245782608069249	0.672180571924879	0.0175183015875288	-9297.19524871193	18602.3904974239
0.0956601026085331	0.0200977787060833	0.510930757365709	0.145604660831192	-9290.13814752641	18588.2762950528
0.0929766963093287	0.016222272971857	0.557426558436372	0.232116225078745	-9325.18937170261	18658.3787434052
0.0950340715659771	0.0140960836849183	0.487956680582223	0.307196256599635	-9316.4974492189	18640.9948984378
0.0950150072119228	0.024008105326287	0.479234148922512	0.0703550993755209	-9351.00873869237	18710.0174773847
0.0818226454624925	0.0284667302762435	0.862141830885901	-0.0752531960185789	-9248.99122510593	18505.9824502119
0.0973007646767741	0.0229791457638021	0.478433100599845	0.0522349755755675	-9291.18948371209	18590.3789674242
0.0894603558625411	0.0152908552315168	0.624351216866036	0.253513937698468	-9193.17268742374	18394.3453748475
0.0949401270948674	0.0237463939978614	0.491509630353896	0.0414784353271361	-9396.09844609158	18800.1968921832
0.0956214784455296	0.0219198238304513	0.450364098506481	0.08370676201442	-9176.17379306191	18360.3475861238
0.0894137462041195	0.0205394802450814	0.545859716706128	0.147766463188781	-9241.51229097707	18491.0245819541
0.0910267204971015	0.0249483534753972	0.657473628010092	0.00717764694309914	-9267.59761716533	18543.1952343307
0.0923886447037795	0.0241095115553377	0.619865657524701	0.0142879161974168	-9361.26270809787	18730.5254161957
0.0935305790248889	0.0256637974054671	0.535328838001885	-0.0178656695693354	-9294.87773267967	18597.7554653593
0.0945725186249135	0.0295208458975919	0.531268841794253	-0.111856370000179	-9392.32467968767	18792.6493593753
0.0961814929218361	0.023670715093007	0.486400190790839	0.0388084714334494	-9311.59492527016	18631.1898505403
0.088935917744722	0.0318782433985493	0.679138258031967	-0.206246121630334	-9136.11717002506	18280.2343400501
0.0963760767890896	0.0231615595555819	0.417483564588174	0.0401670961182502	-9198.50344216053	18405.0068843211
0.100160976364798	0.0168288849918416	0.318749344349766	0.191993027934969	-9149.98139240074	18307.9627848015
0.0907750303973379	0.0162938772378759	0.589700591625321	0.236416784566598	-9181.74249722075	18371.4849944415
0.0906306257548	0.0206727341762247	0.596145568782628	0.109989316238802	-9185.66604469437	18379.3320893887
0.0962436931775377	0.0212330236132355	0.420616237238182	0.0986119556017747	-9178.20096414245	18364.4019282849
0.0871449432113853	0.0242871759821876	0.729673452948716	0.0596780733529835	-9373.39554911698	18754.791098234
0.0906481639573104	0.0155050838696041	0.532196783909854	0.291151446879201	-9338.93610289336	18685.8722057867
0.0989201932820299	0.0190764519920532	0.405633665167901	0.172436678665721	-9338.48767776749	18684.975355535
0.0911186287353053	0.0187837238412869	0.568520676725236	0.181410165152441	-9237.1783754999	18482.3567509998
0.0957900213016639	0.0271113012839078	0.411841154738719	-0.0224016514508818	-9340.34458117475	18688.6891623495
0.0971470195337264	0.0287630913821179	0.425912617623156	-0.0756797337772129	-9323.48696392707	18654.9739278541
0.0968378026092084	0.022010826833407	0.463013262164315	0.0792848636085564	-9308.22427747545	18624.4485549509
0.0910493215981207	0.0183081138214948	0.621847418619374	0.184682130300986	-9349.88605452753	18707.7721090551
0.0831210916440837	0.0284058900481328	0.873350325790988	-0.091011451650011	-9283.90624851787	18575.8124970357
0.0895711271879479	0.0224660893553387	0.649844770374182	0.101472628761662	-9316.96029640808	18641.9205928162
0.0968614386773391	0.0176888447665918	0.426256552674391	0.240710417922397	-9347.93203586828	18703.8640717366
0.090694678014333	0.0311182736058092	0.671070368129527	-0.143261154477135	-9276.30651370397	18560.6130274079
0.0876500954091702	0.018233138941513	0.700400262942589	0.173231058330362	-9308.42930329944	18624.8586065989
0.0932695437612604	0.0176414022168303	0.534194802219909	0.182119818118389	-9222.52956840421	18453.0591368084
0.0977380818923689	0.0188973197255555	0.360410871030416	0.199913376192229	-9291.58615643237	18591.1723128647
0.098987219888383	0.0244644087200326	0.428919800724305	0.00349724524205543	-9301.72900275488	18611.4580055098
0.104725428622975	0.00909553234317874	0.167189601423658	0.412021292065748	-9202.68663002495	18413.3732600499
0.090372056758676	0.0300371556960231	0.628064422715704	-0.113583809240527	-9384.75229021162	18777.5045804232
0.0924497479364718	0.0209532142802452	0.595979060884099	0.0967839887677901	-9243.83562551964	18495.6712510393
0.0920397200783143	0.0233318283561959	0.600636493233387	0.037502508673451	-9247.3320672656	18502.6641345312
0.0883858892099927	0.0254982477602917	0.616956232921335	0.00814189960004702	-9236.13336997491	18480.2667399498
0.0870291357928323	0.023045831433568	0.707199637885909	0.0115510298735525	-9193.70228213168	18395.4045642634
0.090935739180207	0.022184815366711	0.659219534494435	0.0340832392540468	-9188.27758064297	18384.5551612859
0.091543001106297	0.0258225900156211	0.605201040981347	-0.00627203328733582	-9270.0756193986	18548.1512387972
0.0955713929305083	0.0247237651636826	0.481708572584594	-0.0240799715052863	-9265.13302357248	18538.266047145
0.0835829902921966	0.021384981697665	0.853429576300783	0.0871977992733368	-9229.70410715863	18467.4082143173
0.0943106621855343	0.0218885939795019	0.446663097036285	0.0709567823431195	-9169.2222825692	18346.4445651384
0.0994530214527008	0.0209997040771392	0.42852548235957	0.100507171011127	-9361.00275471251	18730.005509425
0.0963788154193321	0.0205082245254548	0.47295603927732	0.0930369428379645	-9245.8784633832	18499.7569267664
0.0968677498856031	0.0217518229942298	0.489459996755813	0.0788505832341215	-9180.8903694608	18369.7807389216
0.0906403196623459	0.0219330357028479	0.647580948739598	0.0759774811781115	-9257.45535095923	18522.9107019185
0.0933242376635629	0.0296637874893813	0.554968628847485	-0.104428179524799	-9331.2075442062	18670.4150884124
0.0838312360544682	0.0157357862467382	0.823143618249183	0.259762518273997	-9377.91753957518	18763.8350791504
0.0901154814207744	0.0300092927230407	0.624114718742354	-0.142623703245041	-9293.65130020382	18595.3026004076
0.0875082470525366	0.0263870190098326	0.782149350153623	-0.0748605697552559	-9217.73574011896	18443.4714802379
0.0963639061194817	0.00990487221345672	0.459476179795722	0.372381583193738	-9197.98124760777	18403.9624952155
0.0902843210349484	0.023933637975202	0.572256373628798	0.0282296273146593	-9199.44636053896	18406.8927210779
0.0948446254383935	0.0179867076466422	0.516292070074147	0.131070630465822	-9169.49888819231	18346.9977763846
0.101364194108332	0.0168510252020117	0.336750100125126	0.184186622992095	-9322.10594910328	18652.2118982066
0.0906098444211073	0.0300030333385879	0.642533184081607	-0.149686894419457	-9194.25075416517	18396.5015083303
0.0876209577937961	0.0212655578681104	0.711384057990441	0.0881675330982913	-9304.30055349319	18616.6011069864
0.0897699001215636	0.0231173154404008	0.709695736983277	0.0458122434991026	-9345.12665617754	18698.2533123551
0.10184349748075	0.0244729671660253	0.281343526534609	0.0397817203051293	-9334.41037902701	18676.820758054
0.0892306800093414	0.029013056234648	0.611241736327474	-0.108742147375013	-9179.22207667154	18366.4441533431
0.0919941204064473	0.0251333145553168	0.571368591519414	0.00743572458408597	-9204.27790616985	18416.5558123397
0.083230348838968	0.0296449486619045	0.798833709525139	-0.099837986666746	-9301.55613705947	18611.1122741189
0.0976910231506071	0.0194605571002337	0.342072659152394	0.165441662032545	-9222.59266039836	18453.1853207967
0.0958715732238198	0.0238210726779211	0.427173680994391	0.0344349896479619	-9248.38163630978	18504.7632726196
0.0857698435172804	0.0235827428214906	0.750589967822752	0.0245426025596576	-9270.73076851782	18549.4615370356
0.0974934805859721	0.0226156798786398	0.396577884146281	0.106356350734393	-9298.74599667858	18605.4919933572
0.0904035601974378	0.0202292990785398	0.60444611200526	0.1408317772389	-9278.91261133218	18565.8252226644
0.0969942979561848	0.0192774293714155	0.348097612021445	0.18336729329377	-9218.23728517092	18444.4745703418
0.101528907030644	0.025930645986	0.351766693676614	-0.0047916232178455	-9337.53306074627	18683.0661214925
0.088563093709195	0.0229621480971861	0.684711586966909	0.0633073860130655	-9291.08660464214	18590.1732092843
0.100493533709096	0.022541988852319	0.370771148656405	0.0375778230739352	-9284.96399904356	18577.9279980871
0.0840623865785886	0.0217125628021703	0.848294807883326	0.121139707163186	-9419.73182065829	18847.4636413166
0.0974670465155728	0.0260105803561433	0.429142381750843	-0.00324199214193905	-9297.08325511401	18602.166510228
0.0863021758682332	0.0275264724942558	0.727658207744277	-0.0742510604533642	-9232.72153372891	18473.4430674578
0.0916641671511733	0.0197309553851277	0.538231860247808	0.161349192540007	-9295.22025760403	18598.4405152081
0.102312183930391	0.0187060032177363	0.271883172839727	0.209233495206442	-9372.05772848066	18752.1154569613
0.100108434778445	0.0237257560627519	0.347571743824574	0.0340784735879979	-9180.55759995002	18369.1151999
0.101645746362232	0.0197160265004695	0.285979645161588	0.148066998225027	-9277.28676476191	18562.5735295238
0.10303600320347	0.0198469673273281	0.243365578452607	0.100489161943059	-9086.42252521047	18180.8450504209
0.0949964110331565	0.0189016706045395	0.508969644231979	0.168096047074211	-9379.97987689172	18767.9597537834
0.0896997136261884	0.0203111438622245	0.605403298894584	0.161468081134044	-9295.25324878582	18598.5064975716
0.101122196505873	0.0207401807543229	0.328095697406023	0.109484911652437	-9222.06610141268	18452.1322028254
0.0943266611638454	0.0209077668616678	0.46749276891973	0.102258230640376	-9239.57039544476	18487.1407908895
0.0957434282786064	0.0211978174576717	0.478993244996423	0.0872199226032761	-9230.50131799236	18469.0026359847
0.0937210339519511	0.0232527108817815	0.551842373323262	0.0255275246770446	-9241.77815327349	18491.556306547
0.0953932944993452	0.0195770437938978	0.500468103283271	0.132573596729612	-9198.79315283009	18405.5863056602
0.0886736620850495	0.0202791057342189	0.636412391060991	0.162743964040493	-9368.25616556875	18744.5123311375
0.0993529630151392	0.0294791573743624	0.380315935604174	-0.132561260352476	-9253.78226843284	18515.5645368657
0.100220604725777	0.0203935669350761	0.331552270358845	0.12981851139091	-9327.00326580299	18662.006531606
0.0943828228491458	0.0198678046393845	0.565982528908049	0.135583237036637	-9322.45313750076	18652.9062750015
0.0944510014319421	0.0284791934515299	0.53391435277738	-0.0615715986983559	-9372.15473953527	18752.3094790705
0.0938834642958125	0.0200895303000837	0.516531373068349	0.121005241758054	-9258.43779568431	18524.8755913686
0.0868674766738204	0.0237203125942105	0.761722942062294	0.0134638477682943	-9224.64000793378	18457.2800158676
0.0895016729218017	0.0192754996427819	0.647160411449029	0.159553344554201	-9315.41907605224	18638.8381521045
0.0966759224191623	0.0237465630808426	0.414901563437022	0.071599125473466	-9275.10481698793	18558.2096339759
0.0970554261889038	0.0244760396185933	0.34819255451697	0.0225946828404526	-9150.1614273472	18308.3228546944
0.0932508337585248	0.0194403172983567	0.457203369258858	0.13814074509994	-9096.83441239627	18201.6688247925
0.0940747012420085	0.0248641998161659	0.476184121168494	0.04984247099238	-9271.16570140574	18550.3314028115
0.0970472315777597	0.0164816253294371	0.422838575207711	0.226209345234264	-9299.67596423853	18607.3519284771
0.105443361968933	0.0232484627514799	0.17665526598956	0.0484879855233492	-9285.76027934069	18579.5205586814
0.0982998998432337	0.0257651184310699	0.370624833925401	-0.0260128730814135	-9266.05216449826	18540.1043289965
0.0870378433140939	0.023942564865153	0.719910674414194	0.000868564290897889	-9181.33375322828	18370.6675064566
0.0968155354724077	0.0222851035175218	0.481825379509852	0.0484316852203127	-9318.53919275755	18645.0783855151
0.0895348385990817	0.0211228539796691	0.672508896820574	0.101222369418321	-9311.27167914195	18630.5433582839
0.0912293970210384	0.0239237257293992	0.626831423382996	0.0224611495691703	-9297.335824633	18602.671649266
0.088832873317629	0.0313974958481727	0.738597855536835	-0.180002603582195	-9334.65111024831	18677.3022204966
0.0927600011595323	0.0195355328701794	0.57485119189062	0.122402730194456	-9247.38870893882	18502.7774178776
0.0900468524398891	0.018396168293004	0.654380954924293	0.173708765248607	-9362.42651295475	18732.8530259095
0.0960359570266828	0.0228659764036844	0.468545375331467	0.0454120281212982	-9258.64658701807	18525.2931740361
0.0933077515461658	0.0239981881053143	0.640677658438749	0.0139839128183988	-9405.04999743835	18818.0999948767
0.0973705855816517	0.0226265619117109	0.439515118378484	0.0714177122022378	-9294.70363535024	18597.4072707005
0.0898713320270337	0.018772828839519	0.676740678581055	0.149216848344331	-9263.21914872908	18534.4382974582
0.0988205643278912	0.016479199166779	0.453259333622369	0.209435489619212	-9278.83350812536	18565.6670162507
0.0915783631345818	0.0238222035859837	0.595722237286404	0.0412607472517851	-9390.21714766571	18788.4342953314
0.0954758642996996	0.022132990513636	0.423437688462832	0.0931091523927446	-9293.53631481014	18595.0726296203
0.0876223959594925	0.0198381971432	0.662811400994257	0.19256837160526	-9349.92166229808	18707.8433245962
0.0930146848004547	0.0236433710928767	0.548857596487414	0.0346108042202423	-9326.3732971102	18660.7465942204
0.0902711939177541	0.0232710358215962	0.610042978818684	0.0553435339047072	-9201.19398915787	18410.3879783157
0.0957884158352761	0.0253528271963797	0.419177333151476	-0.000621757269651431	-9257.85732682253	18523.7146536451
0.0927938985336993	0.0216260715061318	0.616085694838646	0.117654989894385	-9347.34320204319	18702.6864040864
0.097415321256762	0.0196850618299999	0.486263892038339	0.161708025995971	-9402.59013048251	18813.180260965
0.0855295932984561	0.0237870440939459	0.752783555140649	0.0584139086594722	-9320.12894670942	18648.2578934188
0.0861191819952798	0.0226747957042649	0.707740337978416	0.114349829734199	-9310.24638823136	18628.4927764627
0.103343992431487	0.0196737326524699	0.275680641480269	0.0999532898477305	-9245.20974536039	18498.4194907208
0.100846359488296	0.0239760794645742	0.311713799392467	0.0138431411937837	-9223.24083073743	18454.4816614749
0.102605907911435	0.0205955228378023	0.261376504352525	0.138130763068463	-9317.80548720226	18643.6109744045
0.0938915002044719	0.0197534063401752	0.510709145302603	0.166394920822107	-9262.32681020169	18532.6536204034
0.0933032633772929	0.0219964897896892	0.53170834193211	0.0593476219118988	-9261.00571242566	18530.0114248513
0.0986931682791867	0.0269338489803008	0.306703870030046	-0.0207217554521789	-9195.18533013913	18398.3706602783
0.0922633783650144	0.0232946086871318	0.511639382278665	0.0844032734509683	-9256.75513665265	18521.5102733053
0.0882886064222273	0.0304796115291744	0.725008507774387	-0.140550313698468	-9339.19098576514	18686.3819715303
0.0876620192588603	0.0184647744419042	0.645982225455428	0.162024251836282	-9115.91152788037	18239.8230557607
0.103050381865778	0.0136737313942204	0.257151994405488	0.310571276183869	-9326.88498850641	18661.7699770128
0.0894691801494433	0.0145091610430224	0.590069615671189	0.295337191255541	-9249.10474750006	18506.2094950001
0.0912406519976481	0.0242165025830756	0.609513955774647	0.0531760623455551	-9250.96547514672	18509.9309502934
0.0849221173442416	0.0323128694206118	0.822298362660289	-0.155047726629512	-9344.09022212229	18696.1804442446
0.0913469073039066	0.0264536405655266	0.620050505766592	-0.0287326604239238	-9321.3014139294	18650.6028278588
0.0893506666000408	0.0252490724446919	0.601149542553697	0.0489521898739034	-9350.35780824902	18708.715616498
0.0932182375553502	0.0208106858949332	0.583779295608835	0.103453294724985	-9303.40195060444	18614.8039012089
0.0923752022026511	0.0263238746232408	0.587864604114084	-0.0582357957379125	-9255.35236798313	18518.7047359663
0.0867963555748271	0.0181132652207946	0.72134115154305	0.165184024714099	-9181.86216931837	18371.7243386367
0.0866344412557279	0.0203476956690722	0.768381982011697	0.0999734227284177	-9199.96456321101	18407.929126422
0.0984466154985709	0.0203437322965285	0.338495992614124	0.119228636237324	-9171.91722594548	18351.834451891
0.095074990927918	0.0196476309403596	0.50257559686935	0.0976871905360648	-9207.06261912241	18422.1252382448
0.0939191203168612	0.0202045086069158	0.464759891047385	0.146181421573336	-9313.96480408458	18635.9296081692
0.0967833701301136	0.0288914629683937	0.500065637822744	-0.137507965115822	-9191.68051614161	18391.3610322832
0.102661979508187	0.0219770408862944	0.249429074143204	0.100800574399116	-9314.35300908294	18636.7060181659
0.0880270287671936	0.0259475935038572	0.731326142593723	-0.0233705053798977	-9329.45299664434	18666.9059932887
0.103140540712365	0.0245131387798054	0.275856176211434	0.0304516784916191	-9283.34951577567	18574.6990315513
0.0883391157009649	0.0282062046571171	0.694350009769116	-0.124485103771932	-9102.77057968605	18213.5411593721
0.0926745876700749	0.0239060846183352	0.542476897969953	0.00304347153707369	-9231.64628697331	18471.2925739466
0.0951680353112596	0.0205154925698714	0.553445295544196	0.0876299375112852	-9315.14172244393	18638.2834448879
0.0949065868312616	0.0184525000452195	0.539681757686727	0.168056806901866	-9304.1682441168	18616.3364882336
0.0959897159512233	0.0204992546346774	0.518849733679874	0.0948595103095024	-9216.83220682052	18441.664413641
0.0875634069712628	0.0156092299292493	0.698525258316163	0.222592566284246	-9165.92603161637	18339.8520632327
0.0835727330605298	0.024897384936633	0.812598351725875	-0.0175821981984336	-9203.32210727555	18414.6442145511
0.0906519088862218	0.0241082896422	0.659149533396528	0.00833795211146202	-9310.31925733879	18628.6385146776
0.0905966617237591	0.0239064637928779	0.56782082345032	0.0532603542915757	-9255.16302152055	18518.3260430411
0.0841420555127668	0.031769941158683	0.750778924327723	-0.137115331418869	-9271.97439746702	18551.948794934
0.0846890116628035	0.0226821883245493	0.801987885090883	0.0394045989399536	-9206.88663647211	18421.7732729442
0.096241323191631	0.0202391592183385	0.490134082541276	0.147606962223387	-9331.11581741259	18670.2316348252
0.097997261424566	0.018634872122408	0.399011010016485	0.197478735400147	-9307.34445597165	18622.6889119433
0.0917990173058705	0.0210577864386199	0.550807931540852	0.123885918629102	-9250.58943195809	18509.1788639162
0.0939390740627742	0.0263303007432473	0.579284030355588	0.0180340743083719	-9471.07836631406	18950.1567326281
0.0951810250504861	0.0187395829397785	0.418639416728552	0.168449423142346	-9182.3997942019	18372.7995884038
0.0887174336392462	0.0231838702064652	0.621435927267479	-7.56391071309876e-05	-9153.06366290508	18314.1273258102
0.0810932294574172	0.0271629923794331	0.920932339403939	-0.0631020207290594	-9265.62885028959	18539.2577005792
0.0864784026847427	0.0253322878275894	0.743676289893773	0.0201100005825705	-9336.20940887534	18680.4188177507
0.0992780459285589	0.0215465848232997	0.370001401256286	0.103541945998557	-9322.14242342076	18652.2848468415
0.0991360968695186	0.0187411752224265	0.371169737771458	0.158442265433852	-9232.13056070774	18472.2611214155
0.0922828715181552	0.0191001244838468	0.540982540198463	0.194201264891069	-9370.6204907579	18749.2409815158
0.0880154182322914	0.0256050139758474	0.698075921859307	-0.0041035660429384	-9349.10208484449	18706.204169689
0.0984096817770564	0.0197264870261167	0.47337736674923	0.116050566784476	-9328.15854315449	18664.317086309
0.103936814386105	0.0226048608129564	0.209537470024105	0.0603608841473283	-9222.93769633314	18453.8753926663
0.0979909021956012	0.0277090359720765	0.362980982449813	-0.0804257250226673	-9237.17667946418	18482.3533589284
0.0880169373200093	0.02688846592615	0.745588630873522	-0.0731422269681628	-9249.76038330158	18507.5207666032
0.0946459219405033	0.0243082328608807	0.561200476632984	-0.00287063300840485	-9276.55242421123	18561.1048484225
0.095183583705578	0.0243280480739251	0.517889864676401	0.0097953051796798	-9270.7528511407	18549.5057022814
0.0960922502026443	0.0241479869488355	0.46272466961811	-0.0018810045134296	-9300.528070006	18609.056140012
0.090875241260337	0.019966281114574	0.608032030968368	0.118232190289468	-9279.40680090048	18566.813601801
0.0977103154010877	0.0200656804288898	0.418596344666645	0.139981343659419	-9271.98888038023	18551.9777607605
0.0862598763700558	0.0289627767017297	0.799251646814164	-0.122947125219577	-9330.37096115717	18668.7419223143
0.0862884354220117	0.0234349241387819	0.761078494651542	0.0268108643753938	-9268.70131950649	18545.402639013
0.0877377936373354	0.0216377903975236	0.722473480848871	0.0980286098462302	-9221.29468564364	18450.5893712873
0.0825641982437073	0.0295095505496099	0.860282329479096	-0.105048193777014	-9247.69164171053	18503.3832834211
0.0959358003330252	0.0239115222256314	0.46745633478922	0.0530731908114873	-9315.24858769365	18638.4971753873
0.088068330578964	0.0247357329680423	0.677068400969553	-0.0102407909516486	-9228.57124266514	18465.1424853303
0.10020647687252	0.0145326984622297	0.322907015643409	0.275224454124132	-9240.18195472118	18488.3639094424
0.101563798578995	0.0198787635360353	0.28625896507706	0.146281415026082	-9303.95208484597	18615.9041696919
0.0906129080598664	0.0211338975400955	0.579792963680199	0.0823752470479221	-9168.89562574337	18345.7912514867
0.093469528170275	0.0225980798758063	0.475585812699553	0.084948875679587	-9354.26006949549	18716.520138991
