# Supplementary material for: Limited role of generation time changes in driving the evolution of the mutation spectrum in humans
Source: eLife. 2023 Feb 13;12:e81188. doi: 10.7554/eLife.81188 (PMC10014080; doi:10.7554/eLife.81188)
Supplement: Figure 3—source data 1. [file elife-81188-fig3-data1.zip › Figure3_SourceData/DNM_HSt_noCE_wMHS_bootstrap_estimate_Gm40_TG_nonTpG_500reps.csv]

b_f	b_m	a_f	a_m	logLik	AIC
0.0699336779853372	0.00964888967485309	-0.350894667545178	0.10012340782125	-6782.47291253278	13572.9458250656
0.063588545370365	0.0162188729898428	-0.140272079594225	-0.0735064547454213	-6866.89989102539	13741.7997820508
0.0658026311017035	0.0126901130366476	-0.187469470259389	0.00436768469501101	-6736.12249622637	13480.2449924527
0.0648340038627141	0.00763749372098385	-0.203624010109831	0.163834814564929	-6846.26907521513	13700.5381504303
0.0632007851887949	0.0101502587534549	-0.162645842945792	0.089251437778037	-6745.18365077165	13498.3673015433
0.0595758023978331	0.0137917545783264	-0.0211646924349816	-0.0221565198832475	-6766.81024176809	13541.6204835362
0.0625213772782886	0.00749137438791248	-0.0939547871553564	0.145880634787016	-6828.21531320645	13664.4306264129
0.0584650377966538	0.0115406786888277	0.0729542445751983	0.00700938802387283	-6724.220276314	13456.440552628
0.0682203643235186	0.0087284525649965	-0.253818468518462	0.123098923030138	-6806.40098163228	13620.8019632646
0.057002773013504	0.00777330680410209	0.054879282069191	0.147984627302252	-6831.6208320248	13671.2416640496
0.0649789130199367	0.00814216579993563	-0.188078524288912	0.114663964298048	-6717.00612798109	13442.0122559622
0.0622170203258497	0.00994404727914592	-0.0775260422945505	0.112123113916188	-6885.75670204461	13779.5134040892
0.0532649514799736	0.00983144127449355	0.198093431787484	0.0768781263977381	-6902.9690288007	13813.9380576014
0.0671005618827661	0.0121240850070656	-0.271290989183415	0.0283563652593463	-6798.91740287288	13605.8348057458
0.0614828524527044	0.00755392860665257	-0.0734121137419128	0.143585997569712	-6744.31408010976	13496.6281602195
0.0615456116957398	0.00716491849154424	-0.0308246891991588	0.135523485622114	-6732.22391731072	13472.4478346214
0.0642030868012343	0.0117701302448825	-0.16405723736136	0.0530773935045661	-6865.88277715436	13739.7655543087
0.0631583068497404	0.012106987110215	-0.130545590316761	0.00374118863350685	-6751.73412446912	13511.4682489382
0.0621526185548919	0.0130631741773339	-0.141924265050099	0.0272766207924724	-6831.44958008202	13670.899160164
0.0612248118978484	0.0140888884924009	-0.10325355664709	-0.0149101769963227	-6737.28698770624	13482.5739754125
0.0676500478862166	0.0148606513795599	-0.261206276460672	-0.0421038376333014	-6841.84094077331	13691.6818815466
0.0658300421155764	0.0136864797822943	-0.229453525512908	-0.012192787503526	-6752.08066789748	13512.161335795
0.0746278168374914	0.0148255430289888	-0.479269560949511	-0.0489417734303653	-6690.20522891513	13388.4104578303
0.0639522407345195	0.00836961938470873	-0.113691203171304	0.104468940288934	-6822.15748253938	13652.3149650788
0.0620797852139608	0.0136802051333718	-0.0475011714940038	-0.0265632652555868	-6768.87173340232	13545.7434668046
0.0644069844614658	0.00760842094648195	-0.202483539549405	0.16824508724251	-6794.17038329391	13596.3407665878
0.070774585522559	0.00917577535834799	-0.295497762376436	0.113497735557446	-6891.62574581425	13791.2514916285
0.0647919097331374	0.0123000287404862	-0.166923609867317	0.0205840169527501	-6750.08125527402	13508.162510548
0.0664054126813492	0.00240924364888604	-0.168032716116369	0.268391089184748	-6813.45567443999	13634.91134888
0.0631951209023428	0.00817952755274619	-0.121956098958867	0.138137332348765	-6819.7451145203	13647.4902290406
0.0602294367354662	0.00898618981266321	-0.0247948505708544	0.10320351297787	-6736.75550071746	13481.5110014349
0.0633220848341905	0.0141643121450558	-0.128427549542356	-0.0229619311125922	-6831.62725052076	13671.2545010415
0.0714545595188293	0.00912119458989805	-0.344668037192398	0.102654627172767	-6898.14608481644	13804.2921696329
0.0639371946089921	0.00769735738866409	-0.170924982808908	0.154887661718051	-6832.65795109622	13673.3159021924
0.0641108041240158	0.00978325113760417	-0.194771800867921	0.118206226607608	-6897.91073299303	13803.8214659861
0.0617990222928055	0.00609959707975081	-0.0507305952746812	0.196895638876382	-6883.30837171632	13774.6167434326
0.061888342140697	0.0113063754788894	-0.0800233462511719	0.0570143949324755	-6833.81384629458	13675.6276925892
0.0597479991954288	0.00944304928465439	-0.0239648412935917	0.108175237982104	-6787.88879421708	13583.7775884342
0.0675064294182695	0.0130960854832242	-0.232918938878947	-0.00195662857242355	-6703.92002612102	13415.840052242
0.0625931182108386	0.0130177855324162	-0.110393786864731	-0.00401807457757089	-6833.06352231596	13674.1270446319
0.0650702722716352	0.0115088288187014	-0.159841788547562	0.0651109418824282	-6895.77165621419	13799.5433124284
0.0621811749918682	0.0128670046466139	-0.081928983866227	0.0226097368040403	-6892.49773116311	13792.9954623262
0.0647063492933063	0.0117873647468973	-0.159271485598703	0.0316550008437992	-6770.29938802296	13548.5987760459
0.0610489502998473	0.0104920480616849	-0.0745332763434817	0.0875699045792529	-6875.76177177222	13759.5235435444
0.0573228533975779	0.0181939129754604	0.0483798250879862	-0.134747834950664	-6811.14977688403	13630.2995537681
0.0641366626616711	0.0094157627055918	-0.140587783010094	0.125578204621265	-6895.49963965422	13798.9992793084
0.0621136093564019	0.00908240158540154	-0.0739821988189155	0.125455539216826	-6874.25704533943	13756.5140906789
0.0593960617473458	0.00592944829374844	0.0232039035536758	0.184464863287989	-6845.47144447144	13698.9428889429
0.0612610194282011	0.00692935690426815	-0.04846578955518	0.166267278010723	-6870.05241307259	13748.1048261452
0.0625727767152152	0.00859886199908422	-0.0437589200185566	0.0902928783607408	-6826.36447869135	13660.7289573827
0.0622624804967737	0.00794476105887598	-0.0621956796144894	0.125485825190938	-6762.84538959641	13533.6907791928
0.0588752623059612	0.00828270075901763	0.00515677002953747	0.164419556549874	-6942.67367239678	13893.3473447936
0.0628679721395509	0.00856045192798556	-0.0897411027923041	0.12084373017861	-6860.2547499777	13728.5094999554
0.0644155732888574	0.00902096108184701	-0.153684830945129	0.0763297225095611	-6710.42954533815	13428.8590906763
0.0618050525043276	0.0116580349585886	-0.107313989031307	0.0296316366574989	-6782.9753870239	13573.9507740478
0.0614082787624815	0.00992608187487512	-0.0750122854979063	0.0673153369693654	-6636.35895340992	13280.7179068198
0.0667979723968831	0.0131963271252956	-0.254438978662639	0.018408461470751	-6862.23204346203	13732.4640869241
0.0676333329794177	0.0106389440868193	-0.228935175819419	0.0954738343089502	-6959.85568702001	13927.71137404
0.0643910796251267	0.00799029095716146	-0.136900770585545	0.13271572287342	-6864.04175863093	13736.0835172619
0.0656478817522935	0.0123785266532479	-0.190078205957658	0.0532775953831466	-6956.01697106178	13920.0339421236
0.0641132709603199	0.00632249535446591	-0.120035113181233	0.175924822014847	-6871.20860246007	13750.4172049201
0.0641104523490264	0.0111357484899879	-0.135447025435362	0.0309290254323801	-6667.64173521212	13343.2834704242
0.071112511469794	0.00917564543587382	-0.346969368706361	0.0822951162047794	-6746.02579417231	13500.0515883446
0.0602018119918355	0.0101594954609584	-0.0648635949623051	0.0925009319771607	-6753.07422402388	13514.1484480478
0.0723115037588248	0.0102806711786447	-0.39139392083808	0.0898251059106511	-6934.13575694145	13876.2715138829
0.0686716405471911	0.0100719644429863	-0.250271361279878	0.104246944224294	-6880.19388403627	13768.3877680725
0.0597981732867361	0.0134571131342411	0.0308319385028511	-0.0429428525099232	-6790.27956225061	13588.5591245012
0.06938690366404	0.0112716316819953	-0.309294696306382	0.0296046089734301	-6751.25935800583	13510.5187160117
0.0598342850502014	0.0122108069881358	0.00374330512571326	0.0185015544972951	-6802.01190091898	13612.023801838
0.0639363316442194	0.0142626678042234	-0.167662807359391	-0.0126107258359568	-6854.29933910904	13716.5986782181
0.0648148422863238	0.00881327338315197	-0.24496744506006	0.121518339122166	-6675.75385698743	13359.5077139749
0.0646979702637275	0.0139564057310727	-0.16468463275035	-0.0228995024946338	-6753.31837777628	13514.6367555526
0.0605951552744081	0.0116867694200439	-0.0689886307185229	0.066686065039978	-6842.63501403058	13693.2700280612
0.0637610373294621	0.0103238260219978	-0.147149353898487	0.0757797822483762	-6800.29758072266	13608.5951614453
0.0694004643418351	0.00822690886963711	-0.290608836842449	0.124789639952426	-6863.10824299958	13734.2164859992
0.0510611430094523	0.0081567974777279	0.254465061990667	0.136224500564047	-6874.25178528809	13756.5035705762
0.0674363511023701	0.0135281523006872	-0.211777974076166	-0.00454021913749965	-6904.55832239071	13817.1166447814
0.0725248722291297	0.00912396746230593	-0.365482131148092	0.098896383120744	-6844.72964628396	13697.4592925679
0.0579203141563875	0.00851433085508798	0.061552653348716	0.115746539430189	-6861.97019362513	13731.9403872503
0.0671253272732963	0.00734062831842185	-0.23433131114966	0.17979998594816	-6838.50075639607	13685.0015127921
0.0667728594466343	0.0133772769708371	-0.239015447723601	0.00439152229656875	-6817.03431209885	13642.0686241977
0.061117241165881	0.0156390405535145	-0.0733414967728133	-0.0479393047040873	-6764.45349607023	13536.9069921405
0.0695271043444768	0.00571984642868671	-0.316812630608656	0.202039418357428	-6895.08459533787	13798.1691906757
0.0559763975395074	0.00944879684636594	0.108914264327587	0.118551770641928	-6909.61616952146	13827.2323390429
0.0582746781828167	0.00968581917206429	0.00837597049075806	0.088383642985596	-6805.98468742278	13619.9693748456
0.0657224827420844	0.0115948399354787	-0.164854652305207	0.0257756059091427	-6819.92156070515	13647.8431214103
0.068096467406485	0.00784516451875735	-0.258575598519657	0.159583285445562	-6905.99884749061	13819.9976949812
0.0619195371409648	0.0151567045315445	-0.159572065381925	-0.035174966617412	-6750.02516177747	13508.0503235549
0.0614840099018881	0.0135077145140738	-0.0488136075876588	-0.0305071604773232	-6733.36600311311	13474.7320062262
0.0698846349801877	0.00661996085151255	-0.287438554671258	0.158171377023028	-6789.6270622511	13587.2541245022
0.0637671678325481	0.0121981040312517	-0.118450078828642	0.0119181831463763	-6834.56134073078	13677.1226814616
0.0620819026331111	0.0152201860128607	-0.0767702667588543	-0.0300480420375976	-6953.72562171512	13915.4512434302
0.0630623692422352	0.013244391890232	-0.129553956983459	0.0155033501908502	-6860.61366918953	13729.2273383791
0.0599107513159037	0.0138111399993342	-0.0660802285592691	-0.0135058280867355	-6783.55593267065	13575.1118653413
0.0591610526737993	0.0100707603408589	0.0207417131159121	0.0771637507459042	-6794.05132337599	13596.102646752
0.0622108319688768	0.00663257711604045	-0.0975183832070277	0.166426627294169	-6779.83709587242	13567.6741917448
0.0665655127019601	0.0148247346233555	-0.21059903388243	-0.0510215106779023	-6763.56572856266	13535.1314571253
0.0635921605219737	0.00711606093896066	-0.155575790934338	0.162805760908017	-6731.75707873133	13471.5141574627
0.065821894204758	0.00805028016260318	-0.202023563808367	0.142203810918616	-6856.62453580319	13721.2490716064
0.0693727229985173	0.0115588338968973	-0.325694365972488	0.0261396070701295	-6768.61130098651	13545.222601973
0.0665297378212155	0.00840413932025579	-0.178692667000082	0.134389111743965	-6910.83087178615	13829.6617435723
0.0662381057515256	0.00848350369207214	-0.22287148856115	0.132165863715006	-6860.57698299246	13729.1539659849
0.0606428530216921	0.0136293952597824	-0.0517040846562945	-0.000484214209574029	-6833.04350414837	13674.0870082967
0.0657399925435769	0.0119024847624672	-0.164718280258038	0.0266445857075061	-6840.85539944402	13689.710798888
0.0647948462367891	0.00805081461299213	-0.196088156528901	0.118699356559398	-6738.02523489125	13484.0504697825
0.064347196556818	0.0104744237640447	-0.131324931446327	0.069050421737508	-6864.55752347425	13737.1150469485
0.070714038253826	0.00817686150521892	-0.383129195777651	0.120453932937321	-6723.41958407553	13454.8391681511
0.0570881359276124	0.0131008438121091	0.067803935506314	0.00417626641848529	-6846.32696147592	13700.6539229518
0.059421643976392	0.0117246422814779	-0.0298080962068284	0.0439211780098286	-6809.41828389948	13626.836567799
0.0582413289796283	0.0121377345043646	0.023020990021453	0.0264949615684296	-6830.01737218137	13668.0347443627
0.0575001885508702	0.00977594167399252	0.0159065962342861	0.107515762411081	-6763.08345500771	13534.1669100154
0.0727306419624547	0.00815414356290262	-0.375295494168413	0.13888302152178	-6766.56975402325	13541.1395080465
0.0649038727044856	0.0053889427085626	-0.104517526178064	0.171820096461351	-6788.89006962066	13585.7801392413
0.0648698687745341	0.0119605444220144	-0.165337499240287	0.0203236065216655	-6755.11265159783	13518.2253031957
0.0717169421192449	0.00306129576704959	-0.363742906849633	0.259284354869563	-6761.25846815896	13530.5169363179
0.0622554810849475	0.00935686832616049	-0.133178822191673	0.129870209309561	-6815.89398068266	13639.7879613653
0.0729362007081185	0.00478521402850309	-0.401709188380183	0.236117085964696	-6798.84165746137	13605.6833149227
0.0633030331578595	0.00881043633936691	-0.081606884521211	0.116752519747856	-6937.86390186886	13883.7278037377
0.0593714482824874	0.0156327590589296	-0.0175319092496383	-0.0483604199985516	-6866.98145529803	13741.9629105961
0.0622390979367524	0.0135320772425143	-0.0400211081184737	-0.0179016764446599	-6858.89330641964	13725.7866128393
0.0689263784938391	0.0135833411144396	-0.285540027347543	0.00931795444683727	-6865.02118653333	13738.0423730667
0.0596279391946811	0.0108467132897667	0.067643057831219	0.0412660428887246	-6895.88173244264	13799.7634648853
0.066991599475447	0.00968816814386808	-0.225842335792526	0.0732880326900329	-6744.68273743719	13497.3654748744
0.0590152255668594	0.0113515326045782	0.050679071030921	0.0434975483184841	-6858.39268614488	13724.7853722898
0.0701975238729005	0.010985502162986	-0.305051416520827	0.0627863880694444	-6900.08111614991	13808.1622322998
0.0607160081922879	0.0107688620133199	-0.0704596998278907	0.0515210357825887	-6776.88450702608	13561.7690140522
0.0681900142377785	0.00951875861627094	-0.336896306403501	0.105137927582311	-6778.85074079723	13565.7014815945
0.0650030754567913	0.00618138712480978	-0.174595388965794	0.189497817523276	-6921.70034574005	13851.4006914801
0.0696523820841984	0.00740080023133595	-0.307309178629431	0.15305409133955	-6788.99121791564	13585.9824358313
0.0554120167031424	0.0109020658038948	0.110000948830777	0.0847111297994435	-6915.29030883393	13838.5806176679
0.0605476893249698	0.00791507927190691	-0.0644536990770257	0.17244770592316	-6854.24498038433	13716.4899607687
0.0650436049411868	0.0132974238527366	-0.180443905519837	0.00191984682888145	-6808.32992503083	13624.6598500617
0.0639387657276825	0.00924418897933875	-0.109711413185906	0.0919503912639208	-6854.77674632272	13717.5534926454
0.061711769264009	0.0156516143120869	-0.106522443172494	-0.0260839161009984	-6913.6988301493	13835.3976602986
0.06437101534399	0.0116708604295523	-0.170799899926648	0.0518574082889806	-6863.79984201133	13735.5996840227
0.065227713646995	0.00796061280158326	-0.171565793245897	0.139890234844401	-6813.85696574913	13635.7139314983
0.0701701136903815	0.0113350268898469	-0.280054169795979	0.0391417199995959	-6786.86189484705	13581.7237896941
0.062539236599523	0.00789922747966578	-0.100713864877628	0.148453744091318	-6902.63887199099	13813.277743982
0.0702327688510408	0.00747154638139863	-0.377988144495803	0.149991437111692	-6684.09947812165	13376.1989562433
0.0643157505282367	0.0113401013882914	-0.206666744543047	0.0799574305621363	-6826.2503146097	13660.5006292194
0.0693660691862294	0.00901757520213103	-0.254770814994025	0.118083739636216	-6841.72999204765	13691.4599840953
0.0636604551476813	0.0135662394135366	-0.165377473547731	0.00543813592466471	-6816.93340169877	13641.8668033975
0.068879540954094	0.00762519169755333	-0.27864232905227	0.148504780130224	-6857.50826608837	13723.0165321767
0.0605797709510707	0.0138752341463756	-0.0589186629926427	-0.01746860865873	-6825.38537276461	13658.7707455292
0.0589087366434331	0.0111067867171918	0.0233524117220072	0.0674484608865188	-6855.32900648076	13718.6580129615
0.0750404697685449	0.0140995286192187	-0.391140972377844	-0.0313076436457341	-6932.44556275877	13872.8911255175
0.0592678258501209	0.0139580078354959	0.0295520599915068	-0.0301428506519415	-6798.09073197256	13604.1814639451
0.0598972090118543	0.0100449113379126	-0.048832243173996	0.0971412030672042	-6860.51452343352	13729.029046867
0.0638890111579573	0.0171031388536251	-0.116543557121795	-0.087234314114877	-6932.5421458848	13873.0842917696
0.0600070582493511	0.0090977751190977	-0.0607321174609921	0.113496319460214	-6745.6946134902	13499.3892269804
0.0641716390446079	0.00334030943178412	-0.153377185705112	0.253816118368713	-6686.72906099325	13381.4581219865
0.0619248315560886	0.0177390913266998	-0.0841059461688398	-0.0912121747045186	-6879.73605399646	13767.4721079929
0.0635924801589567	0.00901279143549608	-0.132937991709943	0.12903913466335	-6846.26538100564	13700.5307620113
0.0724660027479444	0.00874685883989217	-0.376298279165846	0.127327388279532	-6922.00766003794	13852.0153200759
0.0573260247340023	0.0085584342529526	0.0589672924834279	0.132441879419368	-6765.06762476736	13538.1352495347
0.0632410331039337	0.00820692688319443	-0.168328608347259	0.138222428577995	-6767.02091663686	13542.0418332737
0.0647728102247777	0.00834267083101585	-0.199255267116515	0.127885392897249	-6894.38633683643	13796.7726736729
0.063525006471564	0.0120577470513071	-0.124363310398688	0.00956733960044356	-6747.99188625919	13503.9837725184
0.0608125503016216	0.00875089529949399	-0.068149629969861	0.131905441575725	-6835.66163937704	13679.3232787541
0.0647088079798573	0.0136583813785768	-0.139092551881785	-0.0157321389909739	-6871.33011883102	13750.660237662
0.0632099040228253	0.0114643162845239	-0.110957776805235	0.0402480766254792	-6791.571694108	13591.143388216
0.0584794646970051	0.00927480531728815	-0.00433659242616993	0.110144148045271	-6789.8319697345	13587.663939469
0.0634641537014827	0.00908847353332662	-0.132911797160378	0.124639054433387	-6853.06376664189	13714.1275332838
0.0695716951800804	0.00997831369761706	-0.284124819414809	0.0654986099089894	-6778.7607136748	13565.5214273496
0.0621269299551955	0.00768220068497416	-0.0897370288450587	0.115323499648864	-6702.68208522327	13413.3641704465
0.0646768656242244	0.00936756456568312	-0.154529993108745	0.0805700503991957	-6739.83325432784	13487.6665086557
0.0678818931578719	0.013214521858711	-0.275670734730372	0.0283866543338738	-6853.73343289802	13715.466865796
0.0662033953239406	0.00819104571514587	-0.194069940601876	0.125311808695784	-6866.06770496665	13740.1354099333
0.0715714065175426	0.0093699984157613	-0.431345508737669	0.135269167417933	-6845.35634937859	13698.7126987572
0.0681449491706972	0.0120189053792181	-0.263487509423407	0.0423494935262835	-6800.57004559937	13609.1400911987
0.0710292379344422	0.0138200379790434	-0.35137456901393	-0.00795063539315848	-6877.91203779941	13763.8240755988
0.0618048657707971	0.00378381080908936	-0.0844970989400439	0.261919348674428	-6839.32543936611	13686.6508787322
0.0669422453738739	0.0104442342109254	-0.249314254676903	0.0975202792190043	-6867.97574277916	13743.9514855583
0.0661020332926262	0.0093303521157975	-0.20785945365852	0.0997106423491639	-6803.37450076689	13614.7490015338
0.0641409872736054	0.0128565733966639	-0.146982908651179	0.00145030285396953	-6825.40169691968	13658.8033938394
0.0663871910373636	0.00820314094314504	-0.205866750225246	0.154630285351308	-6947.86190942021	13903.7238188404
0.0623825065466219	0.0154603127684361	-0.0838290800399128	-0.0612164967401978	-6863.57850777147	13735.1570155429
0.067608871152269	0.00661208316227305	-0.288527654497191	0.184552837051157	-6794.27477603716	13596.5495520743
0.0680545131427515	0.00788552265708275	-0.302963125435012	0.149729347892768	-6728.90140129272	13465.8028025854
0.068504207026032	0.00660733247517702	-0.273582983273134	0.171468460374874	-6765.95047304145	13539.9009460829
0.0593585571105285	0.0122757300153331	-0.00531950163401908	-0.00082820664672972	-6737.58692040574	13483.1738408115
0.0656953647992708	0.00830723643752831	-0.213083392642057	0.121068983996695	-6751.42759109411	13510.8551821882
0.0682490553784233	0.00647230985347161	-0.24545635591483	0.172313892601006	-6892.50883219221	13793.0176643844
0.0649080154129283	0.00760530096154232	-0.145662068567677	0.162270397198272	-6954.6927972721	13917.3855945442
0.063188501172529	0.0133470146320872	-0.125945602763628	0.00611407051391897	-6868.70366577215	13745.4073315443
0.0666415479233924	0.00966756079997803	-0.207732845174082	0.0937048147642298	-6851.97630877636	13711.9526175527
0.0639076205196195	0.0121626229644913	-0.168332182819248	0.0328817280611857	-6731.76039970238	13471.5207994048
0.0659876860871152	0.0103377771356	-0.204215342028582	0.0672659312328059	-6819.86467694492	13647.7293538898
0.0634131213311243	0.00704729606000709	-0.134934653735127	0.1755738047499	-6821.62636241563	13651.2527248313
0.0663621111344292	0.0119558013541849	-0.224222389694703	0.0767650592351511	-6924.61205324625	13857.2241064925
0.065571632711747	0.00264775164466708	-0.185188356987865	0.274414006412272	-6888.06677579034	13784.1335515807
0.0617941775338165	0.00817607681500315	-0.087509165940459	0.146575049619538	-6842.32994383943	13692.6598876789
0.067529498411555	0.00819830606773246	-0.259952318117791	0.147375062456599	-6774.44971052588	13556.8994210518
0.0607020336103834	0.00979032776153893	-0.0578562016602133	0.0942330372656954	-6782.66957871118	13573.3391574224
0.0579369180691552	0.0120968123760535	-0.00239667510558403	0.0520133858259592	-6913.75564317178	13835.5112863436
0.0603750392568871	0.0128654363754452	0.00468045202721095	0.000546762403811023	-6917.91147995696	13843.8229599139
0.0658018324428526	0.00746808893224311	-0.180437717358588	0.128499671024894	-6786.43035274864	13580.8607054973
0.0633298658341502	0.0129111507765643	-0.171201223577454	-0.0146194627157861	-6706.99362095633	13421.9872419127
0.0684502656426236	0.00747101344042877	-0.278820265578521	0.136144872725924	-6683.93218933815	13375.8643786763
0.0621749844200441	0.00943201366894486	-0.0730194667782026	0.0744168334011991	-6725.55147217338	13459.1029443468
0.0580065118580416	0.0144461412611011	0.0278778601133519	-0.0612042516270906	-6782.16011902878	13572.3202380576
0.0563401126176484	0.0106454934859648	0.0503829365984104	0.0895333324576214	-6893.58963846599	13795.179276932
0.0663072822591003	0.00968183628461291	-0.209440947917397	0.0774832784852884	-6695.71030931552	13399.420618631
0.0615748463424421	0.0120266182810713	-0.059498416701928	0.0346540712291467	-6828.49004885531	13664.9800977106
0.0637564343379694	0.00870827062364854	-0.125649376686264	0.125682710510086	-6822.60745197987	13653.2149039597
0.0651648188004333	0.00779768186118898	-0.205610081755146	0.183581510257331	-6863.17701179329	13734.3540235866
0.0698872114135221	0.0163977259774749	-0.277442211931625	-0.119910867393279	-6727.27024999947	13462.5404999989
0.0651481053325639	0.00620988949008972	-0.204897363293174	0.192300480770469	-6778.44783075876	13564.8956615175
0.0597366972882504	0.00903578887001061	-0.0324279844499877	0.117809840485488	-6860.29444483525	13728.5888896705
0.0587658014162403	0.0154048202410373	-0.0339144568819569	-0.0242861153504301	-6767.2066594867	13542.4133189734
0.0661214206435311	0.0101699101949074	-0.23719511789315	0.110308276762468	-6778.84280666593	13565.6856133319
0.0694262856733177	0.0105134084843465	-0.306572791824077	0.0969776996053268	-6898.59395032101	13805.187900642
0.0584792965532705	0.00871405246212309	-0.00706504135058158	0.133830978266959	-6791.727240454	13591.454480908
0.060937461902363	0.00667193527456685	-0.0924184568883053	0.175850216176632	-6730.60794529752	13469.215890595
0.069638419867409	0.00361374411812659	-0.317044998352211	0.262513245766748	-6872.54484502726	13753.0896900545
0.0665143629511782	0.0085596470478059	-0.200789989769546	0.0825205079192681	-6724.77402995429	13457.5480599086
0.0692105204395516	0.0140549793179877	-0.252164406426329	-0.0174325112616898	-6925.55292313523	13859.1058462705
0.0629818367423492	0.0140715355238166	-0.157010403311672	-0.0043711492321907	-6822.94386804206	13653.8877360841
0.0635174371658815	0.0133702497291209	-0.111305760116368	-0.00225984996175622	-6864.26157910207	13736.5231582041
0.075232128240695	0.010626945808641	-0.484628401156458	0.0719698474575935	-6729.53411316783	13467.0682263357
0.0604863060299956	0.0136741135415254	-0.107091969432221	0.00720244344842989	-6750.40677764187	13508.8135552837
0.0657865848985569	0.0152201968484391	-0.180403085256213	-0.0596421167455969	-6837.44990506566	13682.8998101313
0.0593357118670244	0.0136958837122941	-0.0329774082507265	-0.0180289345786088	-6734.32949450702	13476.658989014
0.0612270914709995	0.00981156557741837	-0.0643154210341071	0.112081015209066	-6864.73689273405	13737.4737854681
0.0579176789307588	0.0124692684662494	0.0365146960849875	0.0243402609845944	-6886.36415830891	13780.7283166178
0.0599665602271443	0.01348465038661	-0.0759715438769432	0.001823578782555	-6742.82836790587	13493.6567358117
0.0668627472026622	0.00280888486188458	-0.24342770847332	0.287243989843269	-6823.13737036603	13654.2747407321
0.0670140272507181	0.00768498934418273	-0.249090428738098	0.179802576384624	-6970.23589251602	13948.471785032
0.0659698811442026	0.00894635471115356	-0.172122825279885	0.112037788381688	-6802.77353350637	13613.5470670127
0.0651256975481937	0.00877726669306966	-0.191369930219186	0.135835913168638	-6780.85903251512	13569.7180650302
0.0608499033606467	0.0146973085651765	-0.0306022315428891	-0.0231075170001091	-6845.95631355588	13699.9126271118
0.0668100621768421	0.0114222755448834	-0.218686327764391	0.0481971756863049	-6819.99393360418	13647.9878672084
0.0711969569380228	0.00636453345371831	-0.340533501816364	0.162380991042345	-6820.06894515329	13648.1378903066
0.0690546598332826	0.00919064712647616	-0.320350466110545	0.110148687878717	-6795.4030275766	13598.8060551532
0.0651389571146057	0.0080915773591376	-0.228577225619129	0.126899891464093	-6724.16149558574	13456.3229911715
0.0657949022152091	0.010212487543789	-0.206616157864592	0.0982679005940578	-6938.08468208332	13884.1693641666
0.0617453564406437	0.0126004201770037	-0.133486006596979	0.031768829942469	-6717.92579131806	13443.8515826361
0.0649313805689195	0.00782366160929332	-0.126393563638388	0.134627168418866	-6819.77809582733	13647.5561916547
0.0651900009655443	0.0132180571942698	-0.213298583009908	0.0175134724754574	-6783.11719562259	13574.2343912452
0.0610393568165417	0.0108971688018431	-0.0620761015411585	0.0615867908962997	-6883.16151276711	13774.3230255342
0.0676084263857203	0.0148683021741483	-0.238435224035529	-0.0249773551981667	-6909.97610194389	13827.9522038878
0.0677207479651807	0.0146040317374505	-0.226022662593353	-0.0412247528281581	-6836.43842871129	13680.8768574226
0.0613304983191834	0.0121713622263711	-0.0647430964207068	0.0342544672148392	-6810.83269699977	13629.6653939995
0.0621968662910883	0.00913591385127806	-0.0671203803741856	0.0802383999011916	-6735.2025784648	13478.4051569296
0.066147576469384	0.009232482722412	-0.263902511592285	0.118995616563684	-6733.03906344936	13474.0781268987
0.0687764259927153	0.00932722980543612	-0.242013151403137	0.0885569204693939	-6765.73694823048	13539.473896461
0.0707276164487304	0.0120572099615246	-0.328373225400345	0.0173908401672434	-6807.19352437835	13622.3870487567
0.0613313321694624	0.0148178818784335	-0.0817964799008633	-0.0479100889982976	-6788.21760853736	13584.4352170747
0.055322753421601	0.00903657370317328	0.111669051039565	0.101898699465972	-6774.95762749797	13557.9152549959
0.066534144146475	0.00583061026752134	-0.20031995131222	0.201974221784978	-6791.62948121212	13591.2589624242
0.0646181983882978	0.00883831869906894	-0.111714705011938	0.10240106758483	-6908.95649600133	13825.9129920027
0.0606091519390219	0.0140901159416215	-0.0958277974739147	0.00302980934303423	-6818.78168756619	13645.5633751324
0.0566993302488929	0.00809833669689277	0.0253336579343451	0.135987623054816	-6701.87162433414	13411.7432486683
0.0611045329658353	0.00518539745264407	-0.0228406406198712	0.218579381314246	-6884.69684608925	13777.3936921785
0.0661220357032384	0.0123251443018893	-0.187462210230503	0.0270008169755361	-6724.50864431016	13457.0172886203
0.0657795603796418	0.00863499209999928	-0.199005921123067	0.136562680963696	-6846.24773161582	13700.4954632316
0.0627112857268355	0.0115708074149679	-0.105220103712188	0.0389915361817353	-6720.44612794234	13448.8922558847
0.0595271284920838	0.0139453449747493	-0.0416564301483684	0.0034137872237472	-6835.61765803516	13679.2353160703
0.0640277278600061	0.00574386637008289	-0.126719071803491	0.205479339269128	-6891.61322260409	13791.2264452082
0.0687584703307834	0.00909411874753603	-0.262128614415435	0.0941772269979592	-6830.87715229293	13669.7543045859
0.0622773591777169	0.0102617123477409	-0.0888102783774896	0.0637334796957711	-6771.64174167053	13551.2834833411
0.0635660205102969	0.0102712141886126	-0.136314562736631	0.0869574626067269	-6798.9848379829	13605.9696759658
0.0620174881495901	0.00392735276053009	-0.14300809556529	0.259312277732677	-6810.42132463552	13628.842649271
0.0637042984902685	0.0124060522959283	-0.202452044293732	0.0097831521666964	-6652.37332389357	13312.7466477871
0.0648216646789373	0.00973999196808365	-0.115569706672878	0.0898764099123523	-6871.59244132808	13751.1848826562
0.0606639512504963	0.0127612864925579	-0.0272708187775055	0.0211437065699885	-6836.16173928161	13680.3234785632
0.0711790386835751	0.0112416123864694	-0.396096838692126	0.0532355201497641	-6724.61252821776	13457.2250564355
0.0658813701309127	0.00957160105156179	-0.198857406787522	0.107754583207605	-6910.40731678258	13828.8146335652
0.065767891639857	0.0178408020521554	-0.151359186693578	-0.149803740778948	-6859.53317870922	13727.0663574184
0.0558408581503377	0.0110586304834091	0.0958782884732124	0.075255562704574	-6924.39725728028	13856.7945145606
0.0623885401003984	0.0116618223942175	-0.101957625754909	0.0299826644630374	-6740.15691032693	13488.3138206539
0.0672505691445951	0.0115460819190418	-0.244408369966964	0.0312013255346964	-6779.72597681989	13567.4519536398
0.0720036535520755	0.00816563913381441	-0.425123821541616	0.146124458549608	-6845.79150368797	13699.5830073759
0.0600956234063567	0.0155783759312432	-0.0192672132034477	-0.0628742245764046	-6748.64828273115	13505.2965654623
0.065536430573724	0.0114626213116254	-0.182154933600401	0.00525256089872046	-6765.84896477501	13539.69792955
0.0604932124380015	0.00913091562752969	-0.0259660545347602	0.107766615322553	-6742.87480032619	13493.7496006524
0.0732346893009343	0.0112291809759557	-0.391170054705632	0.0595712594587927	-6871.04061506037	13750.0812301207
0.0626635273618115	0.00730719920329194	-0.102735339025742	0.184462911443776	-6951.63689217801	13911.273784356
0.0631495270613607	0.0119437223717108	-0.12696397683428	0.0512811626909303	-6872.10740751577	13752.2148150315
0.0688113133693442	0.0125063343480659	-0.214354083346663	0.011003141743493	-6884.33705772706	13776.6741154541
0.0579726917965396	0.0133148893595945	0.0829906432777699	-0.0121342474292845	-6882.49098404122	13772.9819680824
0.0625313946878127	0.0163809595481967	-0.107956441073087	-0.0508457749076689	-6835.05262462751	13678.105249255
0.064709047667307	0.0126706250110653	-0.159974518739575	0.0171605029319763	-6892.21709041221	13792.4341808244
0.0588107240473157	0.00966119818394148	-0.00702105046845539	0.0874324883023495	-6789.5509164851	13587.1018329702
0.0651470012195278	0.0104226717703642	-0.23709332187463	0.0720691968777078	-6674.11397926183	13356.2279585237
0.0626482052056948	0.00907646212231933	-0.100869087005104	0.120895765754891	-6785.39245161126	13578.7849032225
0.060726197773988	0.0166698245400494	-0.0574065261570677	-0.066011896451412	-6879.01578376746	13766.0315675349
0.0701453076129701	0.00971087223087169	-0.380229624347651	0.126083918103147	-6845.817406193	13699.634812386
0.0634409886900815	0.0125400569590257	-0.139664136309252	0.00347469112716418	-6769.16685767037	13546.3337153407
0.0663176876126906	0.00963857232888316	-0.221919449261641	0.0866816675995486	-6726.34954216469	13460.6990843294
0.0593867285912801	0.0103116844689228	-0.0224419372872202	0.0592651502216131	-6646.69081521202	13301.381630424
0.0620982368055571	0.00997305129307798	-0.0577370888827137	0.0876108053069335	-6902.0814993506	13812.1629987012
0.0627607736265488	0.00990899489413167	-0.12933957709498	0.0834299732324147	-6779.92304109234	13567.8460821847
0.0614465169337359	0.00896313125072295	-0.0585373049656958	0.130809244569122	-6906.54796711245	13821.0959342249
0.0685641572675175	0.00704696095965941	-0.282686068454547	0.170811510626449	-6797.5752462731	13603.1504925462
0.0654682225103835	0.0169817514368468	-0.231171549231562	-0.0645970746096859	-6861.45150188742	13730.9030037748
0.0637646175926349	0.0108084805521981	-0.106332393201958	0.053219129778116	-6818.20234282322	13644.4046856464
0.0582236607770247	0.0127710283664622	0.0402335780899635	0.0244826919227822	-6861.02236569117	13730.0447313823
0.0728113583169634	0.00781937621087954	-0.410424120395208	0.147067279843479	-6865.17331113521	13738.3466222704
0.0683571130532401	0.0127398926490206	-0.246673866946552	0.0021413693729533	-6798.51854500383	13605.0370900077
0.062149723878607	0.00750480348716017	-0.0702784642185555	0.134902480894876	-6788.14161692934	13584.2832338587
0.066397864084854	0.0118302327750985	-0.188777694652085	0.0153118183417925	-6751.43646846063	13510.8729369213
0.0684613756061126	0.00644778064573099	-0.254956844514918	0.170285746579528	-6833.50233475622	13675.0046695124
0.0650426691359518	0.015643919724763	-0.142359053914697	-0.0913160838257557	-6751.8098203382	13511.6196406764
0.0678687378866254	0.00748682021337475	-0.233362447431243	0.137952524809632	-6848.55882742461	13705.1176548492
0.061248875452967	0.0132169802762132	-0.0367998487926919	-0.00824880597045328	-6846.02236724577	13700.0447344915
0.0716737222763478	0.00816509226227424	-0.362356353899932	0.11798015782472	-6775.86494788837	13559.7298957767
0.0590223851056686	0.0132766519841795	0.0439840162798857	-0.00964841771779121	-6819.99141582294	13647.9828316459
0.0635795756915198	0.00846656639235362	-0.122728200171114	0.129890832936694	-6766.46097498866	13540.9219499773
0.0636227555806456	0.0169342402391115	-0.124684701346521	-0.0941600813546833	-6837.48682425577	13682.9736485115
0.0700762012576054	0.0120276202897409	-0.346895764459436	0.031945480405616	-6729.92762839574	13467.8552567915
0.0589347007014969	0.0181413628979699	-0.0399408389574292	-0.117963776986056	-6804.40754679259	13616.8150935852
0.0634480740810401	0.00751103214662559	-0.111851886469988	0.154867195904927	-6822.76253161684	13653.5250632337
0.0707703513052934	0.0124348580644515	-0.324128386999536	0.0307108460841767	-6909.93455014312	13827.8691002862
0.0574777451191587	0.0121279572187401	0.0775214314185899	0.0281663048151227	-6819.77224493961	13647.5444898792
0.0635969445605639	0.0142541479444821	-0.115948142155358	-0.0383189820550736	-6767.57990102587	13543.1598020517
0.0661485577504202	0.0056015641142223	-0.235793232716636	0.193892866108271	-6715.97011487129	13439.9402297426
0.0672846011331693	0.0105250112841451	-0.287160170838794	0.0777836982040938	-6840.24790647497	13688.4958129499
0.0622119023675789	0.0165239219882682	-0.0555722977159992	-0.0795015370391991	-6909.24372613382	13826.4874522676
0.0620962508174957	0.0182875341246741	-0.0863415444427155	-0.1010897020706	-6923.36316196801	13854.726323936
0.0641090718226475	0.0117347792350743	-0.166002584796337	0.0412254324001175	-6850.4455859082	13708.8911718164
0.0570588648696114	0.0102525357952483	0.0737606870998773	0.0988526697935283	-6894.67677176718	13797.3535435344
0.0644980287771394	0.00973283045747858	-0.230036658632322	0.0900817381806867	-6715.97775874694	13439.9555174939
0.0631470795083838	0.0123174390387789	-0.131227994639558	0.0215731462612095	-6764.85121638138	13537.7024327628
0.0615296330268604	0.0114718988995268	-0.0394815840165351	0.0170289395668924	-6751.13659921709	13510.2731984342
0.0664893974627233	0.00871875423502079	-0.22194003975451	0.132961188362315	-6806.15523831595	13620.3104766319
0.0636407807270611	0.00887348485834141	-0.184450856586992	0.117686805059082	-6757.50464103537	13523.0092820707
0.0695040138940703	0.011711796635677	-0.303099794738581	0.0332800591205567	-6797.567264682	13603.134529364
0.065850692632505	0.00573414346499968	-0.213948282121831	0.191398871845484	-6843.00735197212	13694.0147039442
0.0684050147700191	0.00753116028290939	-0.299264465887723	0.157405972648503	-6775.64833784825	13559.2966756965
0.0577119985632024	0.0149388465369104	0.0120714913281352	-0.0565565594382118	-6790.1945934486	13588.3891868972
0.0625167266809151	0.0122845925074671	-0.140903224364747	0.033399543475123	-6755.52188347187	13519.0437669437
0.0647377879856783	0.00740396312105494	-0.205313099979909	0.170475012823985	-6769.90523542389	13547.8104708478
0.0682306083451851	0.0134734544616499	-0.269093000835306	-0.0301654467568994	-6781.84982575842	13571.6996515168
0.0578611114654875	0.00844716383827071	0.0316846985404852	0.132217376304642	-6851.78199660829	13711.5639932166
0.0685380653699952	0.0119257637478917	-0.337514814803663	0.0473223223921067	-6746.70855570603	13501.4171114121
0.0657167493545754	0.0136214298878806	-0.136751866281554	-0.00922988847554582	-6928.91646603958	13865.8329320792
0.062834544792603	0.0110098852937486	-0.122456217214135	0.0528435424521755	-6765.71217145573	13539.4243429115
0.0671555426011356	0.0151305978025596	-0.244803255287903	-0.0510244099803073	-6759.91276415086	13527.8255283017
0.0634005482212477	0.012212132244794	-0.149236233783824	0.0161780275969572	-6659.31580909196	13326.6316181839
0.0618701253057678	0.00907877746627382	-0.084250159587473	0.130704566655013	-6780.75168686251	13569.503373725
0.0632297944663268	0.0103574374805372	-0.114247541110931	0.106185612149498	-6957.23979779206	13922.4795955841
0.0636915820665966	0.00683910458701899	-0.0950397053159046	0.151585748190654	-6785.67564838727	13579.3512967745
0.0632510870865614	0.012708085754502	-0.12049061018643	0.0217432381921604	-6771.2851574434	13550.5703148868
0.0610609766168858	0.00498850847054396	-0.108962306402373	0.226977269675918	-6743.70648032139	13495.4129606428
0.0674588642212467	0.00515187052419645	-0.2357107751652	0.207840880514943	-6723.63882345558	13455.2776469112
0.0651716174461996	0.0115827372871064	-0.18413469682769	0.0524697953917837	-6819.76908228676	13647.5381645735
0.0649753701725785	0.0108185080695574	-0.214003795900978	0.0714158666994413	-6812.09840639785	13632.1968127957
0.0652357087249797	0.0121873147678734	-0.186183522514296	0.0408469813489571	-6805.70794459926	13619.4158891985
0.067686870694897	0.00857499644572948	-0.242859879073723	0.115332307751052	-6739.63377479769	13487.2675495954
0.0640894654494043	0.0102920458285227	-0.12658936144457	0.0961630817083804	-6884.42929097732	13776.8585819546
0.0646814455387223	0.013200657396872	-0.163160240548365	-0.00582025839229659	-6804.55568776743	13617.1113755349
0.0590063308913258	0.011617277435794	-0.00446192683600279	0.0513297202498018	-6851.04294091652	13710.085881833
0.0577879638794993	0.0144375097468099	0.0601002001995408	-0.0359379165958833	-6867.25907209077	13742.5181441815
0.0626780914391343	0.0167115246568472	-0.0794759214655958	-0.10466206455026	-6811.12075875132	13630.2415175026
0.0627995302462672	0.0140038862286242	-0.110004442817219	-0.010527385584064	-6873.50513729002	13755.01027458
0.0635086865967444	0.0140886796878722	-0.164287123947931	-0.0105347949021994	-6838.85132517981	13685.7026503596
0.061654388587735	0.00897104806552123	-0.0897490553913426	0.118752846982292	-6758.62274544524	13525.2454908905
0.0658545447534956	0.00971462179474702	-0.211161925768812	0.103531395388477	-6852.55524661323	13713.1104932265
0.0695603932656482	0.00812369995354968	-0.340192370814226	0.137260037987638	-6781.50484032218	13571.0096806444
0.071388741122567	0.0088851498768517	-0.35892580294757	0.119612252619412	-6832.93234671642	13673.8646934328
0.0625276682099885	0.0125888207450752	-0.071479410686716	0.0191445613524565	-6817.73596061241	13643.4719212248
0.0641999170560965	0.0113860052811692	-0.16281870959202	0.029524909919532	-6692.2916375153	13392.5832750306
0.0621431403989949	0.0119264080707317	-0.100186759505636	0.0291897108372283	-6756.01714850166	13520.0342970033
0.0692873135457714	0.00881965338968985	-0.247779091674442	0.122635463799814	-6931.94634457278	13871.8926891456
0.0715054112305589	0.0114225986595606	-0.347076207645983	0.0663280236476201	-6962.83247571249	13933.664951425
0.0587842709489068	0.0100305053285945	0.0427916924070664	0.083658521583408	-6823.79799221314	13655.5959844263
0.069785284148423	0.00822346450511629	-0.280203124719967	0.106774781442455	-6769.14505715341	13546.2901143068
0.0597972677047471	0.0125302132666428	-0.0334711510403729	0.0332815654999591	-6846.38442096166	13700.7688419233
0.0621339215710762	0.00994023504712525	-0.0773273221085747	0.0555913698740625	-6714.98512150547	13437.9702430109
0.0695915977069548	0.00930849038459909	-0.281516427473096	0.0980636737887876	-6808.07643297509	13624.1528659502
0.0630079200102049	0.00581363383307982	-0.0733611146960984	0.201249238779927	-6827.55967644148	13663.119352883
0.0678066799602686	0.0110806303367785	-0.257081351979385	0.0692862449666245	-6910.35182231991	13828.7036446398
0.0609335604973032	0.011093240241245	-0.0471916532366237	0.0732282594038143	-6910.70200356266	13829.4040071253
0.0619827663304677	0.0108547432209452	-0.123895995494873	0.0774017825903071	-6796.82580970413	13601.6516194083
0.0574572164185062	0.0108643276966029	0.0796508969099489	0.0606167240096177	-6894.06140420342	13796.1228084068
0.0657378304992311	0.012573997111745	-0.186618942570049	0.0135919348677044	-6777.0543633021	13562.1087266042
0.0604775218734245	0.00865974580233184	-0.0442133060326445	0.128908813232956	-6862.71347048975	13733.4269409795
0.0698549293436524	0.0116711762535548	-0.301511501022635	0.0437598635521239	-6826.02866651004	13660.0573330201
0.065432556022065	0.0120234165862646	-0.210002395852996	0.0434876697191548	-6801.84210877199	13611.684217544
0.0656388991109933	0.0151412191956687	-0.19423959934604	-0.0460742056300633	-6848.86635095417	13705.7327019083
0.0636815477885226	0.0123315015041116	-0.138515829263529	0.0159291831766882	-6777.8531266054	13563.7062532108
0.071232491890739	0.00632770978678373	-0.354518613726847	0.17982030362537	-6787.65031404614	13583.3006280923
0.0745406292836622	0.00755202963321885	-0.42987893553978	0.144815788859075	-6814.22273573769	13636.4454714754
0.0638106411003058	0.0120306568871578	-0.164426115722154	0.0320374104750225	-6739.10201899892	13486.2040379978
0.0638799154040009	0.0117806217743226	-0.0996758252015551	0.00828052619074187	-6748.19219156436	13504.3843831287
0.0678577721837452	0.00578754034741953	-0.271252684462515	0.190738741609218	-6815.53152093444	13639.0630418689
0.0688248173243718	0.00937335839567581	-0.283002712512727	0.091935239199928	-6784.19530571398	13576.390611428
0.0675295161725396	0.00501325397156981	-0.233715368007977	0.211271614423664	-6771.40920885112	13550.8184177022
0.0586095065150302	0.0150739094086276	0.0291790076893644	-0.0479169754422126	-6840.17927607812	13688.3585521562
0.0610171016839918	0.010894041914815	-0.0364961560714403	0.0312697272508134	-6723.13842229479	13454.2768445896
0.0665864874652476	0.0140939987262866	-0.197338311151149	-0.0321293524690777	-6813.64471330736	13635.2894266147
0.0584358132821048	0.0147233871589694	0.00361664339322727	0.0024014492846666	-6966.98710955053	13941.9742191011
0.0647218477629576	0.0131983349822678	-0.138143395622434	-0.00898193967781807	-6757.7630364836	13523.5260729672
0.0602479644665426	0.0121547340200757	-0.0155617780226041	0.0136614406416452	-6742.03135425289	13492.0627085058
0.072902097014856	0.00850671391797153	-0.352576629503882	0.108622468905398	-6870.34701618171	13748.6940323634
0.0556321568682002	0.00473314074193929	0.127080110874996	0.199337696777448	-6788.01371993544	13584.0274398709
0.0665505577835707	0.0100030341839919	-0.248301284558542	0.11266358698782	-6864.65370439325	13737.3074087865
0.0712554098862356	0.010516235440876	-0.362861228347978	0.0680340465569273	-6785.27089377881	13578.5417875576
0.0610428971547932	0.0119218764778553	-0.0544464950727267	0.0400288199171384	-6885.64120287727	13779.2824057545
0.063369788881596	0.00795986419510318	-0.0757883268351917	0.141148659418346	-6880.23793900329	13768.4758780066
0.0645296196990333	0.0117045864691085	-0.161212243500417	0.0447343810856884	-6826.73797512254	13661.4759502451
0.0679863981955627	0.0164152184691325	-0.209223822310235	-0.08958565482903	-6829.1791529727	13666.3583059454
0.0630204495682873	0.0126639320665577	-0.0902266144930456	0.0125310045006088	-6791.23514212932	13590.4702842586
0.0655451488145251	0.0119125271559552	-0.194234097611389	0.0312708467214172	-6705.64602334419	13419.2920466884
0.0610907592744723	0.0086288483707125	-0.0600159128875628	0.143802964205823	-6824.59830816637	13657.1966163327
0.0674931423922838	0.00947190240526192	-0.24218855904275	0.0846675676470878	-6744.71823557229	13497.4364711446
0.0659558330785113	0.0125936598093447	-0.232514522107353	0.0170629955949172	-6897.16994791385	13802.3398958277
0.0668977387311037	0.0106299919993005	-0.262478038518293	0.0948014773267684	-6821.9742054295	13651.948410859
0.0672533473617812	0.00664673764001262	-0.254978306559641	0.182044677780136	-6808.59577825544	13625.1915565109
0.0704399161689965	0.016138278425523	-0.307854839606346	-0.096569861787837	-6835.62313176205	13679.2462635241
0.0619226117156427	0.0119971536812581	-0.059971638985293	0.0319597150297822	-6857.03222261799	13722.064445236
0.0660750760884645	0.0127606650490989	-0.19741459351003	-0.000368590485443216	-6827.29548571082	13662.5909714216
0.0685102742882131	0.00336468479311672	-0.313276437756161	0.282854737342152	-6854.91373000382	13717.8274600076
0.0669941683486856	0.00790302093017704	-0.254052944267288	0.162538798379706	-6847.75459694739	13703.5091938948
0.0643924237187664	0.0122746928678932	-0.141808243104877	0.0483273722044009	-6964.31524815372	13936.6304963074
0.0671269192418774	0.0119252495885955	-0.251625282559483	0.0633992663363667	-6922.07243569214	13852.1448713843
0.0636906843024185	0.00809235631227142	-0.126782883111625	0.117777752089856	-6808.49457681719	13624.9891536344
0.0679294638631281	0.00936567194437384	-0.269342738266917	0.118109888130951	-6896.01677743447	13800.0335548689
0.0616328683519883	0.0131846855951419	-0.110597915229576	0.0292049221291469	-6937.41496581119	13882.8299316224
0.0684157996263849	0.00933729199922721	-0.295579412199416	0.116133923409146	-6891.54561279972	13791.0912255994
0.0745983161586148	0.0107178532594306	-0.443283999346748	0.0817559994938078	-6855.19125917484	13718.3825183497
0.0693758630711402	0.0146237485529383	-0.312413969806219	-0.0337584952056337	-6838.71851282406	13685.4370256481
0.05914280691906	0.0104088906042142	0.0533931007785413	0.0535410376826306	-6760.39524000379	13528.7904800076
0.0612750582379623	0.00721381776353487	-0.0392742605290346	0.164264956204312	-6910.44181000175	13828.8836200035
0.0627174078731795	0.0111085969898344	-0.0928285629364978	0.0439984021876676	-6790.21075476526	13588.4215095305
0.0619384874728316	0.0132895105255988	-0.111984156041486	0.0223116355721418	-6819.52398224958	13647.0479644992
0.0616228247681363	0.0105877284273439	-0.130046480479478	0.0591369390153316	-6618.33062020984	13244.6612404197
0.0655896879484623	0.0123652798559729	-0.232220065882783	0.0486417971577838	-6836.73582537778	13681.4716507556
0.0613654416133207	0.00991444285210571	-0.0725478137042076	0.102338270046874	-6912.26985845409	13832.5397169082
0.0627110048646692	0.013995975814438	-0.0692960178204249	-0.0382055689379021	-6756.49535995078	13520.9907199016
0.0672061699797316	0.0119998557872514	-0.289817677250261	0.0254072785896394	-6689.70816458307	13387.4163291661
0.0687361310259036	0.00712850323105365	-0.290407221165077	0.157762835929054	-6775.69702987225	13559.3940597445
0.066108042833614	0.0123465082796239	-0.212450146989464	0.0486506930308644	-6875.24517646427	13758.4903529285
0.058768031772943	0.0105800938894968	-0.00531941042917897	0.0823531381971546	-6815.55737740658	13639.1147548132
0.0661336923656537	0.00909416637903004	-0.210234005347933	0.094678890344228	-6726.57920961413	13461.1584192283
0.0588653409632729	0.00710363484259656	0.00467696278890984	0.176901442723443	-6850.91758781137	13709.8351756227
0.051500255968518	0.0169035111879774	0.252658885511218	-0.10295261128364	-6876.00587248253	13760.0117449651
0.0650500788872266	0.00989401445078265	-0.140587855501191	0.0536426417390619	-6757.27371246646	13522.5474249329
0.0628086765561118	0.0108418930251841	-0.114516784084802	0.0453580345536325	-6708.98653549524	13425.9730709905
0.057904911984247	0.0127198292226687	0.00799620449016164	0.0265734407959084	-6712.96084084003	13433.9216816801
0.0593454498432063	0.0157018294451176	0.00472107935684723	-0.0499837341433891	-6887.12041731611	13782.2408346322
0.0644057872533966	0.00986275221327087	-0.102033986652955	0.114957912982664	-7047.37807548365	14102.7561509673
0.0610570688681944	0.00767049407624928	-0.0832185194061261	0.162812898515739	-6838.59294899555	13685.1858979911
0.0616214806310204	0.0113545407629995	-0.047580207609402	0.0611855041711789	-6865.41725589567	13738.8345117913
0.0621433988264783	0.00876601509933625	-0.0923231104884636	0.0923418794283865	-6688.26404574412	13384.5280914882
0.0591550510732966	0.00771282653451774	-0.0135723601337283	0.133955596965282	-6795.76555052396	13599.5311010479
0.0621574119708737	0.0107792777144866	-0.09636115575451	0.0647436108209955	-6883.03470242786	13774.0694048557
0.0608877450570922	0.0127416184866159	-0.00205895909612224	-0.00892879947550828	-6830.68393379008	13669.3678675802
0.0734139480559527	0.00483189271888128	-0.414463156453968	0.216468989312867	-6723.06062522149	13454.121250443
0.0651982382147964	0.00532632688519125	-0.199028261472534	0.225911896415187	-6857.12864945229	13722.2572989046
0.0701994443313167	0.0124445310523166	-0.320308107865785	0.00821655395472515	-6731.4138905439	13470.8277810878
0.0640900448198417	0.0106943157714377	-0.182343641029134	0.0826898666596092	-6792.94258675119	13593.8851735024
0.069442687253044	0.0088312139223061	-0.310159926524548	0.102398124254655	-6800.73466303056	13609.4693260611
0.062446351794017	0.0128860964797332	-0.0690603954335045	0.0143855621706721	-6885.63674193122	13779.2734838624
0.0689981716686509	0.00685341364185252	-0.276140674153297	0.136796505768021	-6691.08975721054	13390.1795144211
0.0730386192531064	0.0093079231085289	-0.39621953233795	0.1159416866927	-6905.10242683397	13818.2048536679
0.0689577399212227	0.00820118130465141	-0.30149561127012	0.15069514586378	-6877.46609153491	13762.9321830698
0.069919674094209	0.00470387202380443	-0.324754680472556	0.225339252089349	-6722.28136462553	13452.5627292511
0.0658631998784621	0.0113936241729978	-0.233767366854327	0.0629405782492948	-6824.83508738519	13657.6701747704
0.0636991875400552	0.0117011847478005	-0.13874030967164	0.0263511593238397	-6771.59544778883	13551.1908955777
0.0702496235101272	0.00488347631755501	-0.343649569966636	0.23657832391735	-6786.67160737192	13581.3432147438
0.0628970856939177	0.010292300960157	-0.104576763326468	0.0919953385562179	-6830.78456902653	13669.5691380531
0.0671431309787702	0.0100756751499367	-0.245487701277233	0.08914630563249	-6811.09909769101	13630.198195382
0.0622149002963566	0.00888409025535978	-0.0385536077223129	0.0838650598838782	-6814.93436046581	13637.8687209316
0.0570168658396753	0.0136091494352163	0.0411189969095709	-0.0406859852575359	-6748.82853889468	13505.6570777894
0.0703494747908929	0.00521187843987788	-0.305706215551518	0.208391987236808	-6803.62547405763	13615.2509481153
0.0708523723969426	0.00933378003091724	-0.336727673663203	0.104921805450891	-6830.14870501055	13668.2974100211
0.0687673396528707	0.00871191246093264	-0.275035133462896	0.136896622270876	-6892.78439579885	13793.5687915977
0.0634345754131494	0.0102472501669033	-0.117577610116776	0.103773923578882	-6944.93533353786	13897.8706670757
0.0629308128107855	0.0153453748207049	-0.169065143197137	-0.0245293328258509	-6772.67128766663	13553.3425753333
0.0570842690923189	0.0109835497363457	0.0405774927111944	0.0426518090436438	-6669.38192267845	13346.7638453569
0.0635671552738086	0.00925432701668486	-0.117737520620889	0.121759577359377	-6990.74800901666	13989.4960180333
0.0634795977800673	0.00922359430522448	-0.10832642152812	0.111960676533746	-6910.63323828929	13829.2664765786
0.0674195299922601	0.00818700691876232	-0.223317294158371	0.130421196810927	-6878.22340664178	13764.4468132836
0.0670102335164152	0.00573536042183492	-0.215304105479699	0.189463740746776	-6764.31282363174	13536.6256472635
0.0642765729079744	0.00951754039907207	-0.175682760227494	0.106058907914244	-6793.94219496878	13595.8843899376
0.0643368263985914	0.00735236391726366	-0.220588204285614	0.173937131798235	-6780.79798261565	13569.5959652313
0.0631289562741934	0.00862215190555272	-0.156550957001576	0.0865361313378281	-6669.31523918144	13346.6304783629
0.0626946862669171	0.0115807706441823	-0.156488200350133	0.0558404978400258	-6705.93190615288	13419.8638123058
0.0634860557764151	0.0174341625510086	-0.0650703150313478	-0.116335793764802	-6894.57885961584	13797.1577192317
0.0630167135841417	0.0144727989438655	-0.123494000083415	-0.00885679534903674	-6847.72944095352	13703.458881907
0.0676910971730694	0.00626964918591549	-0.260416882341441	0.153427904064874	-6742.33338164619	13492.6667632924
0.0627887129594056	0.0068882035476892	-0.0813601008361317	0.15355257259314	-6850.15178989841	13708.3035797968
0.0609667183661288	0.013165429036551	-0.0475706468828001	0.00343402116214683	-6780.79151749006	13569.5830349801
0.0638240792773378	0.00608902681367521	-0.14259744058184	0.191207534503433	-6828.60436006379	13665.2087201276
0.0662091742912893	0.0110881057318482	-0.224006998625193	0.0380382880299596	-6645.55363549917	13299.1072709983
0.0614082369681428	0.00887303392864806	-0.0884394654428143	0.0812154890414827	-6587.87793037319	13183.7558607464
0.055935108461734	0.0097147534584736	0.0738186022318655	0.103380136355949	-6844.60904866568	13697.2180973314
0.0716286891205522	0.0130587551073306	-0.375453565137941	0.0212392861479109	-6824.5338602057	13657.0677204114
0.0579676105645709	0.0106018907212183	0.0496343474276468	0.0943600205918918	-6921.64537197945	13851.2907439589
0.0612923337478565	0.0111516599803926	-0.0555288499840359	0.064320968128835	-6854.04516718171	13716.0903343634
0.0692850283415023	0.00775215462661837	-0.325109981498051	0.157584341468196	-6829.00733301587	13666.0146660317
0.0595492885900608	0.0122236335123772	0.0498589494846426	0.0504101546450892	-7012.28128680269	14032.5625736054
0.0628725177155522	0.0156576440922692	-0.09989620321688	-0.05064947923381	-6894.75425564415	13797.5085112883
0.0670170605447899	0.00867538538006093	-0.249491498248636	0.117320834407495	-6767.21436960145	13542.4287392029
0.0699713266430658	0.0117096647099731	-0.356781013528614	0.0298042927423127	-6668.23186956174	13344.4637391235
0.0617063659228095	0.012229445871448	-0.0801038612095277	0.0254635563739117	-6815.10198073049	13638.203961461
0.0726697998398211	0.00745968306066352	-0.368122519935467	0.144301461384179	-6892.23741981794	13792.4748396359
0.0676873742223446	0.00988927550500176	-0.240601342150111	0.0841771501851514	-6827.93856134185	13663.8771226837
