# Supplementary material for: Limited role of generation time changes in driving the evolution of the mutation spectrum in humans
Source: eLife. 2023 Feb 13;12:e81188. doi: 10.7554/eLife.81188 (PMC10014080; doi:10.7554/eLife.81188)
Supplement: Figure 3—source data 1. [file elife-81188-fig3-data1.zip › Figure3_SourceData/DNM_HSt_noCE_wMHS_bootstrap_estimate_Gm40_CA_nonCpG_500reps.csv]

b_f	b_m	a_f	a_m	logLik	AIC
0.0833772535550324	0.0193490254043376	0.548610988763313	0.108551650799108	-9030.65647695697	18069.3129539139
0.0857255355168707	0.0236625977256338	0.503914447015416	-0.0265182611546695	-8945.63725950487	17899.2745190097
0.0891432585047532	0.0160125349268852	0.402054157275938	0.153935182757961	-8873.06239413406	17754.1247882681
0.0759109611548252	0.0261833767446608	0.76919990957774	-0.0778343691775719	-8879.05541197558	17766.1108239512
0.0778053815476074	0.0214702042160811	0.680899213965538	0.011364711314851	-8836.58348834573	17681.1669766915
0.0817529527893148	0.0210037150323042	0.519558761781989	0.0939150458561833	-8938.78873007548	17885.577460151
0.0817301554700093	0.0236248129731299	0.563092302034376	-0.024986495006941	-8869.37645526135	17746.7529105227
0.086814655518196	0.0215437328087409	0.504032666318047	0.0402619769840961	-9044.7393094365	18097.478618873
0.0810606837822225	0.0259440240810658	0.708782707910052	-0.0868544869065146	-8993.53341270141	17995.0668254028
0.0768375950723198	0.0164848439961725	0.736325538442701	0.159940241272015	-8871.75190497115	17751.5038099423
0.0837001203000625	0.0262778075269497	0.506724297401603	-0.0567924241434278	-8967.26629338853	17942.5325867771
0.0881032318043757	0.0216451504556282	0.386337872559017	-0.00977705964030652	-8790.38804500229	17588.7760900046
0.0763926629905469	0.0151597470549687	0.760190052384857	0.165729790875669	-8786.45643752897	17580.9128750579
0.0813703979605963	0.0246849206062471	0.612421207990578	-0.0410528524309185	-8910.80155795704	17829.6031159141
0.0789473013705588	0.0245973054710373	0.705243639669529	-0.082152451760178	-8841.69871960319	17691.3974392064
0.089536535040241	0.0187678329549894	0.348139109208171	0.122270115454217	-8999.85303923381	18007.7060784676
0.0883930764673231	0.0250961062098153	0.430235333685264	-0.0658027328765554	-8968.28137299102	17944.562745982
0.0780066463836658	0.0256808476640472	0.695895743654096	-0.0858335334850435	-8955.88229660277	17919.7645932055
0.0885038601202063	0.0157230144332623	0.360575843744333	0.20043693147569	-8915.76221832439	17839.5244366488
0.0787764621238228	0.0175307089327	0.642894756429248	0.111028749894176	-8705.31965711371	17418.6393142274
0.0757374768266702	0.0293845683577702	0.689249475679155	-0.165709389834528	-8868.74018037612	17745.4803607522
0.0740033683674185	0.0227897798733003	0.769357732897923	0.010741145578942	-8864.29542383366	17736.5908476673
0.0797903600707378	0.0200083506782165	0.555148615302293	0.0687159719255138	-8767.15428750515	17542.3085750103
0.0854005981216263	0.0219130766005468	0.395075135263286	0.0500559463489542	-8868.5062259342	17745.0124518684
0.0877573083973227	0.0206038306465439	0.427129887452046	0.0616034629079046	-8872.93589149442	17753.8717829888
0.0776726460928724	0.0236219299609853	0.665153602608433	0.00992724298178265	-8878.39754844561	17764.7950968912
0.0787371203281804	0.0261088782486322	0.667721921750685	-0.117332991237404	-8838.05813867928	17684.1162773586
0.0787287954115878	0.0241695798949947	0.702579368313461	-0.0538175139686237	-8892.07276402921	17792.1455280584
0.0811530163387809	0.0213311336510247	0.571737852806548	0.00609757428288129	-8808.82201383555	17625.6440276711
0.0768539780040514	0.0268674815261575	0.693148440982147	-0.095210921085959	-8909.23774616917	17826.4754923383
0.0856599935579839	0.0210570084993767	0.514766842479792	0.0538612848204517	-8923.21916470098	17854.438329402
0.0747000396128923	0.0281092965641149	0.849684871150341	-0.127659674785652	-8961.41889141854	17930.8377828371
0.083683035122134	0.0232121720826201	0.532582465993249	-0.0033413801798645	-8908.27512160053	17824.5502432011
0.0961875651014894	0.0123288553689171	0.125067218015262	0.26802167919271	-8848.62942169165	17705.2588433833
0.0749332274090174	0.0235237116616929	0.802590400082569	-0.0253228429353529	-8983.66875253283	17975.3375050657
0.0888854634899739	0.018921566042418	0.388583001618192	0.0566476682721647	-8877.19113435937	17762.3822687187
0.0786884345171426	0.016993417661967	0.636256195916144	0.124479272501019	-8746.8844466479	17501.7688932958
0.0767343312352992	0.0208606459888461	0.677455219458112	0.0210266184711772	-8791.61327600144	17591.2265520029
0.0769621716204933	0.0202527649859107	0.723609954892801	0.0775811925481402	-8861.41735119949	17730.834702399
0.0769229160500679	0.0197277251280097	0.641941935120233	0.0953931460234907	-8884.41431149337	17776.8286229867
0.0915649931496909	0.0156812676528853	0.337792583937139	0.187787029981046	-8839.10630598968	17686.2126119794
0.0858999593347939	0.0219468358986006	0.446365032989596	-0.00180074371455875	-8836.60036133141	17681.2007226628
0.0846364154672404	0.024613360174608	0.510874647700728	-0.0604229111984837	-8867.87442070751	17743.748841415
0.0797707894178628	0.0210716169607837	0.669038258982402	0.0318622998693948	-8870.50273821797	17749.0054764359
0.0799988715231983	0.0166356589947308	0.681229917355684	0.133812660758099	-8852.7872865702	17713.5745731404
0.0791231738844543	0.0150892030804623	0.714262503537585	0.188186537196252	-8902.15678748495	17812.3135749699
0.0826429158421086	0.0186642673295889	0.573911704274998	0.0932473039610353	-8899.96252307695	17807.9250461539
0.0799848125320282	0.0209010507433087	0.655624438165342	0.0172775454328596	-8870.27287129735	17748.5457425947
0.0838203724813586	0.0239916117737707	0.547056434879605	-0.0300677153145894	-8913.67245279544	17835.3449055909
0.0769600749578253	0.018152413840017	0.720764638836667	0.0976080748203324	-8788.82683686279	17585.6536737256
0.082963431092508	0.0200078654408763	0.54143488711525	0.04507807186428	-8819.36762697986	17646.7352539597
0.0900424056044163	0.0196681009975774	0.309396528812371	0.0491170951662589	-8747.69226476424	17503.3845295285
0.0844697803249531	0.0171647046400268	0.468412414921147	0.127924994000493	-8850.75728039804	17709.5145607961
0.0765665899986596	0.0179475662261575	0.738463439760603	0.139494885753675	-8972.95554487217	17953.9110897443
0.0841679424712821	0.0227845817868231	0.542457004758752	0.00147016558713849	-8903.03897049312	17814.0779409862
0.0791879611360177	0.0254660982920282	0.643929118266974	-0.0924899580607474	-8810.08354447057	17628.1670889411
0.0791472376369647	0.0258031811059792	0.609911820055324	-0.0795211391950215	-8884.25916215896	17776.5183243179
0.0867165981827624	0.0209681007240343	0.504978269297251	0.0352380859021078	-8955.96803938277	17919.9360787655
0.0890481176038976	0.024757833476482	0.360961105211239	-0.0310481846631597	-9018.41174381255	18044.8234876251
0.0840549658910254	0.0244036426216791	0.519023026858317	-0.0416037367870942	-8943.44774343405	17894.8954868681
0.0758756691809416	0.0252213036853974	0.710666760328709	-0.0580079260327888	-8860.74038209988	17729.4807641998
0.0814286589838381	0.0209113211243936	0.549732713274283	0.0476580950262953	-8796.90055968149	17601.801119363
0.0808842152988716	0.0197482000210862	0.596497630093471	0.0617706442779663	-8879.97574299507	17767.9514859901
0.071583603737975	0.0231197802829184	0.839588240777871	0.00556868095080048	-8873.00537905421	17754.0107581084
0.0783861715774596	0.0243255093116472	0.724804884918764	-0.0254080283722923	-8944.45874682991	17896.9174936598
0.0866727465913442	0.026074256262821	0.442749486490645	-0.0706307247598685	-8936.13624482025	17880.2724896405
0.0846908899163756	0.0256705636425917	0.43637705557457	-0.0503836264614597	-8866.51418076696	17741.0283615339
0.0825923809119549	0.0223699890900567	0.628122873492947	-0.0050097682938463	-8828.51966012676	17665.0393202535
0.0905062803965413	0.0147321697197923	0.3631110338798	0.183826031372972	-8753.38404638164	17514.7680927633
0.0778125907722602	0.0215761857163155	0.727672613416373	0.0114367171031494	-8823.21764343712	17654.4352868742
0.0765346960107447	0.0153290842435016	0.704373510587253	0.202397530996474	-8830.79378942369	17669.5875788474
0.0887084071645158	0.0172229572903758	0.431129269388691	0.108751045252116	-8789.93332747367	17587.8666549473
0.0803293184213091	0.020385718380186	0.629648201039826	0.0635270626623284	-8864.26590394441	17736.5318078888
0.0826396907540893	0.0224469448015239	0.578412088330378	0.00617537876881212	-8922.12630629209	17852.2526125842
0.0794005656024942	0.0264453797446471	0.647143600183186	-0.0767593750991291	-8936.31356210754	17880.6271242151
0.0717330456727143	0.0209062571489314	0.933181093157291	0.0507300618027817	-8937.36104777444	17882.7220955489
0.0903416218933365	0.0176750756694358	0.424863393441341	0.0607011541701356	-8848.04165350588	17704.0833070118
0.083281761403659	0.0234929537729526	0.517555376022636	-0.00744124529101205	-8958.70721659113	17925.4144331823
0.0861023930839572	0.0169664633780328	0.458740511089248	0.138408980369439	-8892.09628175266	17792.1925635053
0.0760351883368005	0.0200918294560172	0.756735267278052	0.0824115790480509	-8919.54508942866	17847.0901788573
0.0793794170396253	0.02052437374931	0.671121633133412	0.0656477057955065	-8865.93268712109	17739.8653742422
0.0778358547863487	0.0235103986128353	0.739339812443039	-0.0364060807701709	-8891.6701065918	17791.3402131836
0.0857619672034958	0.0227334855300912	0.433605015323417	-0.00327584297167853	-8877.84789045549	17763.695780911
0.0822686550480003	0.0246159247959953	0.588856153437516	-0.0657360687757594	-8877.72713714523	17763.4542742905
0.0835050314838504	0.0273436619244633	0.544512798984635	-0.102024847060426	-9007.63632408602	18023.272648172
0.0781037040235497	0.0253349829596789	0.62204958060151	-0.0539328898577789	-8818.8991317105	17645.798263421
0.0757243108632072	0.0194263684659632	0.765191617182953	0.0985044005597857	-8956.11303271679	17920.2260654336
0.0784521912938318	0.0210757555080039	0.657815574006383	0.071216546667929	-8902.93780513494	17813.8756102699
0.0745662406534719	0.0195781282126452	0.785616327178301	0.108351296793483	-8924.7879648669	17857.5759297338
0.0748500620359066	0.0161332723699095	0.787949559195665	0.169751218682157	-8902.11510018271	17812.2302003654
0.0844949742510446	0.0202360625949688	0.48916994629685	0.0630083832366118	-8863.8596790212	17735.7193580424
0.0811948368698183	0.0187282544046117	0.540310561203616	0.102098102128708	-8819.26745871583	17646.5349174317
0.0772070815277339	0.0192603457465989	0.723225868145068	0.112541681687154	-8893.61573175572	17795.2314635114
0.0844167148394407	0.0237152317536288	0.516095337193917	-0.0268871212867072	-8850.91510612574	17709.8302122515
0.0779250289942725	0.0233664816513336	0.616125655665438	0.0134606454918268	-8848.35544831702	17704.710896634
0.0804810885606373	0.0262005009373318	0.578124472425341	-0.0876372526856972	-8866.83420022193	17741.6684004439
0.0913715811420726	0.0181623622421359	0.349645373055667	0.102065349682209	-8866.23418211401	17740.468364228
0.0904965076775417	0.0184407166440344	0.352603109459827	0.0848907228927886	-8814.44878464703	17636.8975692941
0.086253641748257	0.0215694276838094	0.409264284251623	0.0691906266068006	-8938.37762846496	17884.7552569299
0.0808368869446568	0.0211469528271403	0.613237876779387	0.0480617297115908	-8941.67079632357	17891.3415926471
0.0755582318282743	0.0255783311801188	0.75235460751031	-0.0516636145043181	-8986.80909477353	17981.6181895471
0.0817280629770442	0.0145030460449256	0.57120262613079	0.197756619303709	-8793.55323760381	17595.1064752076
0.0804416372063715	0.0248677842423874	0.616154592012111	-0.0413075389288088	-8946.30695412031	17900.6139082406
0.0835529681710407	0.0189923249778397	0.497448923627516	0.123864588339154	-8938.23696156509	17884.4739231302
0.082760681673035	0.0244256565898303	0.563607015099676	-0.0345512375896096	-8863.50509449602	17735.010188992
0.0855193928847251	0.0186835923083702	0.469957573744049	0.118814976018304	-8924.66770456224	17857.3354091245
0.0879150744774046	0.0188655605430419	0.340388861654762	0.12337940298517	-8895.95538243591	17799.9107648718
0.0815448689079089	0.0215800847583713	0.630586224775568	0.0145051349720608	-8979.75835412979	17967.5167082596
0.0845831335440496	0.0172599340430597	0.535292746699624	0.1849074678872	-8987.73809335695	17983.4761867139
0.0907494241265361	0.0208088699641612	0.371349419457245	0.0257810672129062	-8883.33675024687	17774.6735004937
0.0814592451287151	0.0137403905398601	0.52881572893018	0.237272694361231	-8877.24663115813	17762.4932623163
0.0823279584279481	0.0257872307572167	0.54188905441612	-0.0915695199926279	-8830.4579908511	17668.9159817022
0.0814717670138411	0.0194510083629919	0.543642474005157	0.101312414111666	-8849.54140248987	17707.0828049797
0.0822762783891919	0.0260835265076163	0.548954897551802	-0.072385895563855	-8914.47333550406	17836.9466710081
0.0731739386478902	0.0246274814505048	0.829947702776227	-0.059273638829042	-8811.41655671646	17630.8331134329
0.0841238715780054	0.0195911886220446	0.527897694166028	0.0876734086322605	-8962.87856411505	17933.7571282301
0.0869209461746093	0.0235345174091457	0.478017307165018	-0.0152781527908656	-8950.00696831944	17908.0139366389
0.082821968284167	0.0157722988159081	0.543387850517355	0.183284225967615	-8849.47008188429	17706.9401637686
0.0854421729037142	0.0198093615136848	0.502840168222167	0.0317757223967255	-8832.39298398295	17672.7859679659
0.0779669767966414	0.0210958410614928	0.741085906491439	0.0270996423810415	-8856.63783646874	17721.2756729375
0.0784607695993245	0.0262326532234886	0.679303826319192	-0.0896416251585976	-8925.72043761587	17859.4408752317
0.0829082859604037	0.0183638047619511	0.517345288759758	0.161579163851326	-9007.29672508076	18022.5934501615
0.0834908612660747	0.0234747031824652	0.534963711421202	-0.0212114436607938	-8878.52023351908	17765.0404670382
0.0723561524506684	0.0219492986867016	0.857832354675284	0.0197060405925599	-8866.79537584484	17741.5907516897
0.0893501647205729	0.0183734896448365	0.398979694280961	0.0812451317886529	-8781.00277786744	17570.0055557349
0.0769152713976957	0.0205280334479226	0.727078329587133	0.0351505175725435	-8794.87377467394	17597.7475493479
0.0802676957978926	0.0278292512259534	0.733665957596565	-0.147733576892328	-9107.09188613645	18222.1837722729
0.0775898703083545	0.0236909795731094	0.70883816493636	-0.0394961829362688	-8854.52917424955	17717.0583484991
0.0821290725427612	0.028083924500446	0.536486273895419	-0.110665618043633	-9004.79855251217	18017.5971050243
0.0789180001632937	0.0205971541755569	0.624381413285204	0.0556035113151961	-8898.56649105233	17805.1329821047
0.0814459605875902	0.0265330152406725	0.578874418869825	-0.0870751495734016	-8992.8315663451	17993.6631326902
0.0847713180981663	0.0245363579758625	0.522462330858507	-0.0227256384487253	-8853.02448324443	17714.0489664889
0.0758998883443139	0.0250142165462492	0.747658255375608	-0.0401679016466971	-8887.51515244852	17783.030304897
0.0874625965352776	0.0205125998847828	0.48830487152659	0.0476700809119191	-9015.16319185547	18038.3263837109
0.0743723006098672	0.0238760781542953	0.843811937421033	-0.0532390474213119	-8908.96418205054	17825.9283641011
0.0812295880289676	0.0174437585267741	0.6071837400458	0.105939665577008	-8713.84715342327	17435.6943068465
0.0846213832651188	0.0164218019526117	0.482627129753199	0.15935363897283	-8866.8128734106	17741.6257468212
0.0834468501281163	0.0231766952242778	0.533077885206663	0.000711967411745857	-8899.05484289086	17806.1096857817
0.0841713604192625	0.0182071385557671	0.494129970961409	0.119604348887266	-8892.78924615806	17793.5784923161
0.0784727059223127	0.0309762200502831	0.635638223115516	-0.237292723428268	-8823.74011719262	17655.4802343852
0.0828059434367251	0.0252367522262441	0.484462922302782	-0.0771148874681671	-8734.61598130765	17477.2319626153
0.0818722273217799	0.0211400810043841	0.59336663044412	0.0523544124708658	-8912.37684943424	17832.7536988685
0.0777419031278602	0.0193829057771514	0.716371939752096	0.0993049482045645	-8940.48263625296	17888.9652725059
0.0799763566635758	0.0198331937215935	0.632446572151673	0.0616317946585455	-8821.3645145114	17650.7290290228
0.0821556164953834	0.0283943461738152	0.589782525570907	-0.204203037489328	-8845.82753953855	17699.6550790771
0.0750611949800446	0.027947289823059	0.764875491433675	-0.14015585872064	-8863.0524303698	17734.1048607396
0.073621400416064	0.026735237363604	0.825690116274996	-0.10959891374024	-8850.87449621771	17709.7489924354
0.0806462543498745	0.0204214277430238	0.575335086861644	0.0734297513207488	-8923.9266058322	17855.8532116644
0.0806843958143331	0.0254531679822728	0.613643035629263	-0.0853540344429073	-8866.85837018122	17741.7167403624
0.0876529860366774	0.0199094064070026	0.428906504761833	0.0699646472272266	-8865.98157957021	17739.9631591404
0.0857913824115104	0.0222518624669454	0.403389824215427	0.0129245264661612	-8866.70639267499	17741.41278535
0.0842013967807336	0.0192288135196471	0.514742558219031	0.0978251916399246	-8845.95506248107	17699.9101249621
0.0838389690647545	0.0128060146410927	0.515793156801939	0.242421780853664	-8831.22580278321	17670.4516055664
0.0834335346591623	0.0176291602979187	0.558186583241271	0.144977707135479	-8912.65859218106	17833.3171843621
0.0840072194672553	0.0250808868463264	0.478703747882255	-0.106211221204705	-8817.42645839455	17642.8529167891
0.0861836049471383	0.0210923000438298	0.471339199406676	0.00125636594106695	-8797.22015275073	17602.4403055015
0.0832225744091895	0.0216281310304039	0.479984358178803	0.0324755959917597	-8907.54047387809	17823.0809477562
0.0755306111629258	0.0199678562069514	0.813378877124398	0.0751792437770395	-8866.98287494354	17741.9657498871
0.0851541977393481	0.0226516898250217	0.455896386284089	0.0310848034312932	-8917.51601552948	17843.032031059
0.0770227722938554	0.0219995630965103	0.74196893861002	0.0203467652795571	-8919.32963422393	17846.6592684479
0.0778580712680506	0.0212429498966244	0.781556722519526	0.0193695343123937	-8956.37336259384	17920.7467251877
0.0711220639020871	0.0230624763890703	0.879989360498219	-0.0202951855332221	-8883.40240588432	17774.8048117686
0.0828067241814396	0.0278475230380688	0.578961780198401	-0.122454454331729	-8897.73430800275	17803.4686160055
0.079028287302601	0.0250872191423288	0.602189983652258	-0.0467219734402044	-8854.98980705833	17717.9796141167
0.078043212098239	0.0204318417731949	0.685645641854464	0.0765464780656706	-8891.83879570319	17791.6775914064
0.081205365968512	0.0204640133463915	0.591736901812903	0.0487502992443168	-8831.48797628326	17670.9759525665
0.0730139607237653	0.0216213598278158	0.790937191788494	0.0451728847150162	-8820.4136702055	17648.827340411
0.0839476552346689	0.0227284351725917	0.543239146312784	0.0200423413162484	-8936.2667897666	17880.5335795332
0.0802006216234421	0.0178304651055554	0.633704047370873	0.0884436811544462	-8792.23000051959	17592.4600010392
0.0824782103201462	0.0189449013226582	0.549047496932807	0.145257565951832	-8891.21696502809	17790.4339300562
0.0815241014721693	0.0240071453012815	0.60389370238609	-0.0378771221189236	-8877.66905377466	17763.3381075493
0.0798580374530785	0.0240502157652185	0.66832489040932	-0.0521888454127752	-8896.28810082226	17800.5762016445
0.0803168640925973	0.02077199619298	0.655743786036617	0.0263576512799658	-8842.01773982461	17692.0354796492
0.0884969769223491	0.017684652156059	0.370176738168682	0.0911260775404332	-8687.70862544022	17383.4172508804
0.0860856053262108	0.0240677869048329	0.444618831040713	-0.065968278685512	-8806.58909258745	17621.1781851749
0.0868015799497689	0.0225243525282385	0.483029553289694	-0.000945914684464959	-8835.10774129764	17678.2154825953
0.0773043062322332	0.0185925660851051	0.704155617463378	0.097975187956345	-8924.37878527093	17856.7575705419
0.0801553688688175	0.0191017729557316	0.608966070897524	0.0797789756514723	-8820.45900116386	17648.9180023277
0.0840530625385226	0.025365980027827	0.554676395714512	-0.0850550645802655	-8871.95246476353	17751.9049295271
0.0773264190105005	0.0218760060029081	0.726598596944732	0.0387843100544306	-9018.33175672427	18044.6635134485
0.0817403950678054	0.0203176328634731	0.543095473809481	0.0507741838502782	-8821.4337615426	17650.8675230852
0.0812763176887111	0.0166639667296844	0.604021584396605	0.170835855913348	-8883.39261284205	17774.7852256841
0.0784679150420742	0.0227685950384903	0.75821019847201	0.00218392075234354	-9001.00381721702	18010.007634434
0.0862998547830507	0.0170895471110261	0.453187047060628	0.169233399788724	-8974.15744712618	17956.3148942524
0.0723156710715499	0.0290459164265502	0.851559759875542	-0.179902852862106	-8883.86384759261	17775.7276951852
0.0824620288495278	0.026060469186036	0.559698384647494	-0.119136760591199	-8756.15303005105	17520.3060601021
0.0887590182525104	0.0217413286808092	0.311614183220118	0.0189057304814646	-8707.45280194198	17422.905603884
0.0864298080378691	0.0199983965657474	0.487897991848133	0.0108390254272077	-8845.7547428515	17699.509485703
0.0870338853068888	0.016933342190359	0.389595369491436	0.18635338607807	-9007.05128261682	18022.1025652336
0.0766986267877199	0.023909515886356	0.690538220623153	0.00201033786654281	-8943.1392801973	17894.2785603946
0.086083817966923	0.0214549972718085	0.403633092997809	0.00835203217240585	-8826.19421577277	17660.3884315455
0.0834748195663021	0.0190723573746286	0.520744143594067	0.0765638473143633	-8810.1933092285	17628.386618457
0.08316419623114	0.0191780423134743	0.580416240452078	0.103596952547645	-8955.92598497539	17919.8519699508
0.0882754119692816	0.016006319768056	0.420115163742644	0.119610277903538	-8755.66461485663	17519.3292297133
0.0829459423034335	0.0182256431749256	0.579579472484771	0.0923843910208339	-8837.92074371905	17683.8414874381
0.0691049180500611	0.0238524091148667	0.936271175134218	-0.0130009976573678	-8914.48388188089	17836.9677637618
0.09063902054497	0.0189695334928759	0.366111805761628	0.0584664221398025	-8805.03688882012	17618.0737776402
0.0869314194438965	0.0200049786102774	0.40969579543551	0.0637551318450867	-8848.99789981752	17705.995799635
0.0904391682308644	0.0219198414459873	0.349470415202168	0.0423294310091801	-8943.50640381825	17895.0128076365
0.0818751176284197	0.0222671409052445	0.548512797063492	-0.0317196667157066	-8764.45032655295	17536.9006531059
0.0793646434447367	0.0248005620097787	0.684724039037403	-0.104046669652111	-8784.76072510833	17577.5214502167
0.0773271325034962	0.0182416775340196	0.76876883132397	0.113239358159229	-8970.68337844545	17949.3667568909
0.0831706074069186	0.0188121056164728	0.520764893517834	0.0979869370912878	-8872.78255970275	17753.5651194055
0.0823135034606286	0.0199588312965059	0.576460786120166	0.0791488985627407	-8986.35098916386	17980.7019783277
0.0830252075480045	0.0141988660806889	0.514712117837184	0.226452430092005	-8872.90731170118	17753.8146234024
0.0907203864353274	0.0190334291577778	0.36814708289492	0.0885437685938084	-8953.88839755007	17915.7767951001
0.0812103073140575	0.0183620480659861	0.546722330577379	0.14346012311917	-8923.5794498599	17855.1588997198
0.0802805122125486	0.0157610823379975	0.666333979218609	0.175978430793176	-8838.28890758232	17684.5778151646
0.0855103886735519	0.0204389697636538	0.518456997114524	0.0190222024773205	-8871.78707622513	17751.5741524503
0.0743144723970845	0.0245956631603643	0.804548429053963	-0.0446085133042542	-8883.71594884911	17775.4318976982
0.0924573199937165	0.0167314050541912	0.326641415079834	0.156975480983691	-8869.76754645547	17747.5350929109
0.0874883012710299	0.019334996990631	0.399404020648118	0.114670108674255	-8971.46100816421	17950.9220163284
0.0812630024761422	0.0150330600606477	0.568797995827386	0.212910198126859	-8873.31460277101	17754.629205542
0.0767934778860344	0.0220022769627245	0.775431362041774	0.00132288578501715	-8889.75217889859	17787.5043577972
0.0822372258147927	0.0224791816016676	0.531438672829011	0.0220939634860707	-8832.37114136085	17672.7422827217
0.0857404199235851	0.0212592850820587	0.514046112372632	0.0120466188612866	-8814.16356673777	17636.3271334755
0.0826993311907895	0.0265202218004163	0.575220069151463	-0.0742415193224799	-9014.51838272531	18037.0367654506
0.0777298065571429	0.0231128750670546	0.683027555477825	-0.0296291017994111	-8860.10984820067	17728.2196964013
0.0793532362194154	0.0253986529131306	0.634010520491908	-0.072313365639661	-8885.04891281582	17778.0978256316
0.0801427088482884	0.0254429546704597	0.649451035445919	-0.108477233460777	-8793.75278919899	17595.505578398
0.0810819753788217	0.0166258348134521	0.614181513846664	0.168184470168941	-8935.60350908185	17879.2070181637
0.0802660320130672	0.0206297522693563	0.622489889779968	0.0863708608859245	-8989.55262863504	17987.1052572701
0.0850172387774077	0.023220747018954	0.523922890839381	-0.0356482352530853	-8897.0413521138	17802.0827042276
0.0842949124947426	0.0214610585818033	0.434276646662084	0.0813718903488981	-8877.81409662183	17763.6281932437
0.0889082909965253	0.0200932280323934	0.324567484535842	0.0541915691765979	-8799.2556212473	17606.5112424946
0.0831535859048088	0.0230405563232779	0.541892161202726	-0.00303671473894289	-8944.84077154135	17897.6815430827
0.0753816689154751	0.0241246513816878	0.740444467387446	-0.00252121571314565	-9021.25610741427	18050.5122148285
0.0806463047352101	0.0239102300354273	0.531866184215549	-0.00849480523441016	-8784.89064867562	17577.7812973512
0.0850492195384867	0.0188196343719342	0.461822815589592	0.125390127436539	-8903.21152879003	17814.4230575801
0.0932218745816072	0.0241466123966698	0.230793260703076	-0.0273331281364416	-8884.37929621429	17776.7585924286
0.0850231585432044	0.0163140175470657	0.415422589162999	0.169082608160734	-8883.79244568926	17775.5848913785
0.0867604637608107	0.0175352396431858	0.460394618471664	0.096138382979238	-8781.80847075572	17571.6169415114
0.0759787028585406	0.0238122393959615	0.779610799279743	-0.0355028003543233	-8871.86411026784	17751.7282205357
0.0826089690652454	0.021994438473747	0.529098438204507	0.0448598662350154	-8902.9820800229	17813.9641600458
0.0865273980203445	0.0182364740519963	0.439030745038742	0.134742888064642	-8886.61481629708	17781.2296325942
0.0774259445693333	0.0174203274860134	0.691821607262027	0.150750779856143	-8889.84470583864	17787.6894116773
0.0802971287201518	0.0222472082525747	0.631769175212657	0.00154124256829792	-8885.41875932469	17778.8375186494
0.0858495334984152	0.0188666444777034	0.470485703406628	0.0856920000526436	-8878.2170729976	17764.4341459952
0.0981401611634455	0.0222612610420191	0.159074468425505	0.00306961574965148	-8961.42606529737	17930.8521305947
0.0707143986051902	0.0222668302242364	0.956039339399458	-0.0154009337213511	-8948.65256628188	17905.3051325638
0.0757200558159682	0.0242675469378602	0.726769631876199	-0.0238528919605194	-8936.64418184447	17881.2883636889
0.0833054242844681	0.0277321337356829	0.500291982110106	-0.157566881924346	-8824.26760145219	17656.5352029044
0.0862316630979986	0.020051605776496	0.442022003388796	0.0653678226825077	-8874.59998520423	17757.1999704085
0.0811181098849201	0.0229738818402865	0.607610469635222	-0.0286364236125911	-8759.72922661493	17527.4584532299
0.0829289094892151	0.0263576281961073	0.554372657002198	-0.0825691424395086	-8937.60289139535	17883.2057827907
0.0835036147173334	0.0207434569814646	0.54734058987659	0.0899235261392228	-8940.42274873677	17888.8454974735
0.0872057986187443	0.0199362502550662	0.46387293833899	0.0773712263533047	-8915.65142918547	17839.3028583709
0.0874316983432257	0.0197980969967368	0.471597301501514	0.0497024953538446	-8968.74966715166	17945.4993343033
0.081162069184348	0.0173668329119694	0.545331457173345	0.116842264446352	-8780.05354183684	17568.1070836737
0.0876352038398878	0.0199979980080866	0.395037703976648	0.0742008621964195	-8872.1842153164	17752.3684306328
0.0743909472357275	0.0200495311552295	0.7452824381054	0.0921827833397353	-8861.35926863104	17730.7185372621
0.0797635320124614	0.0184082395846815	0.55668792262292	0.110115926220447	-8805.09136512337	17618.1827302467
0.0863697796540649	0.0202542399624116	0.42452362278494	0.0733043580058018	-8887.06002245865	17782.1200449173
0.0924838318879547	0.0192409987394721	0.360026017599561	0.0798132846179493	-8843.8856391715	17695.771278343
0.0744446031162238	0.0221331172141668	0.790287485313461	0.0307421220702082	-8929.52196463042	17867.0439292608
0.0887113589837651	0.0198668529683049	0.442353937591358	0.07671812832791	-9002.30630093304	18012.6126018661
0.0833871413513182	0.022708216106732	0.482346400278167	0.0258171422815527	-8891.5068488891	17791.0136977782
0.0769249664985867	0.0190084087484872	0.691976839061548	0.132539414575034	-8908.52654215693	17825.0530843139
0.0871507834416598	0.0223725009390814	0.443510213253222	0.0071222527599872	-8896.66883062179	17801.3376612436
0.0797943664082744	0.0184719312633994	0.693783947329929	0.104241872810902	-9000.94574416321	18009.8914883264
0.0913641302265212	0.0201927724927813	0.336506818194782	0.0541184683077421	-8831.2897736874	17670.5795473748
0.0765345477067726	0.0263767863013028	0.729361966266416	-0.0763317605291416	-8922.53211209266	17853.0642241853
0.0824486943346428	0.0223723609327786	0.528861827373225	0.0338923012205675	-8873.10927449177	17754.2185489835
0.0828830870347977	0.0226550572654568	0.555311061707841	-0.00266441364389002	-8843.41083665136	17694.8216733027
0.0845825815777252	0.0206097682671161	0.456212341833028	0.0804038824989377	-8919.85491173748	17847.709823475
0.0872005193657434	0.017312674412868	0.357361407777293	0.13852364369196	-8842.94823123592	17693.8964624718
0.0890563052759233	0.0210238886671615	0.307557203723106	0.0424026935172815	-8816.79106990247	17641.5821398049
0.0951475796473411	0.0157404841051693	0.198419558497684	0.150165496200206	-8784.01644381183	17576.0328876237
0.0828734966055353	0.0287692280313468	0.528477916110565	-0.149750127339977	-8841.70758588813	17691.4151717763
0.078318765119318	0.0199066974403958	0.675465359740678	0.0348337101647859	-8817.53005651727	17643.0601130345
0.0742859987483831	0.0132985971492124	0.81685760081321	0.2432874475249	-8889.91487062149	17787.829741243
0.0826477779076011	0.0168342903764571	0.539589551278651	0.185902553477142	-8912.46786042451	17832.935720849
0.0870008856312534	0.0176334908363339	0.460410657480234	0.128273958374191	-8881.85461600819	17771.7092320164
0.085961760318689	0.021651938787456	0.497673606500489	0.020539651015995	-8917.62040981719	17843.2408196344
0.0864789950591205	0.0167511423480733	0.428591683535473	0.173346300948725	-8836.92445500185	17681.8489100037
0.0834980257412632	0.0143768744865195	0.496533581318457	0.23285498160394	-8838.70335539233	17685.4067107847
0.0832787763851833	0.0255994449664665	0.608965323169501	-0.0862368013217072	-8964.74679630862	17937.4935926172
0.0821060830007396	0.0176736814513417	0.518165224962167	0.128873322098045	-8845.96625300781	17699.9325060156
0.0756657556834444	0.0176443023525285	0.7762760890227	0.119797234599254	-8821.60113102285	17651.2022620457
0.078016119911616	0.0193495349297148	0.718779795144118	0.0504405239232551	-8813.03119743472	17634.0623948694
0.0760641899663816	0.0198543537102877	0.756017818923618	0.076969917614626	-8895.2916454121	17798.5832908242
0.0798412464287161	0.0216527891861234	0.616076512059683	-0.00611744947494109	-8809.50616380346	17627.0123276069
0.0937238355757303	0.019030485209418	0.265527962335676	0.0903100057150829	-8867.2432257411	17742.4864514822
0.0838792114669546	0.0215301829554764	0.565230678945644	0.0270349075970147	-8913.34818904332	17834.6963780866
0.0817006378350313	0.0294522685083127	0.574231415719331	-0.1508496837568	-8993.39383358838	17994.7876671768
0.0755544175429409	0.030288460438756	0.7103763022253	-0.176005113852039	-8855.03630971935	17718.0726194387
0.0849373218563134	0.0213404533138256	0.461399392279011	0.0379282038795955	-8899.38421168952	17806.768423379
0.0824073827173656	0.0241305114830957	0.549688982353145	-0.0101630262613554	-8896.0587022827	17800.1174045654
0.0855894159659024	0.0183865865504849	0.433928593672221	0.100800486147324	-8762.66078854852	17533.321577097
0.0801370556495849	0.019708978918524	0.651535037741076	0.0886531374961513	-8927.73868474491	17863.4773694898
0.0820692672727892	0.0199015049891646	0.553005268772386	0.0479311324549786	-8762.44462395644	17532.8892479129
0.0856215389753313	0.0176221178337648	0.527420937895153	0.134514149689203	-8935.74679348991	17879.4935869798
0.0878971135477263	0.0135647517575745	0.449703817814833	0.261624755625829	-8983.91481730365	17975.8296346073
0.0798980114118707	0.0187402336643815	0.635188635574563	0.13292987700359	-8942.23609994148	17892.472199883
0.0835149792463132	0.0187540018445387	0.579394934995555	0.0736749467739038	-8857.77928520496	17723.5585704099
0.080726873585007	0.0217067837142069	0.673298084159947	0.00454058926140538	-8907.80422843091	17823.6084568618
0.0816918905700605	0.0163229864470859	0.574706896715394	0.1726085798914	-8827.10748334468	17662.2149666894
0.0908583220364306	0.0263254626896833	0.297236380308602	-0.0751041518698976	-8833.41158320588	17674.8231664118
0.0836627183143327	0.0198400884181592	0.572990113833434	0.0820863440380528	-8933.68165536531	17875.3633107306
0.0897022260039794	0.0187739736927013	0.310235265204837	0.115213089763644	-8788.34539691641	17584.6907938328
0.0929702821862361	0.0227605853794335	0.265178318108186	0.0271592933047794	-8977.76119457597	17963.5223891519
0.0767101270645045	0.0236035385583257	0.735060933873307	-0.00341462011301751	-9032.54527367113	18073.0905473423
0.0809200677078131	0.0205700133699223	0.531179637385144	0.0716113502881592	-8837.18313413142	17682.3662682628
0.0789926568160142	0.023936209603331	0.666523809931784	-0.0375737114337531	-8870.44373098812	17748.8874619762
0.0847758753354966	0.0199574291520795	0.536891043877243	0.0902442959285284	-8921.50696011409	17851.0139202282
0.0817337582732289	0.0176617471025642	0.589925055606654	0.128133855564284	-8938.85165230867	17885.7033046173
0.0889077230485228	0.0110625857943194	0.379999653189541	0.322786162344187	-8921.09439905649	17850.188798113
0.0808489576271153	0.0229505893812644	0.602531453659832	0.0211821490122347	-8951.22485530742	17910.4497106148
0.0717785777104037	0.027924364361176	0.860427381566302	-0.135432549779805	-8829.99023811564	17667.9804762313
0.0864212317389656	0.0231271449866008	0.498240590436872	-0.0300242134768226	-8892.10511881129	17792.2102376226
0.0809129614287629	0.0133592809662288	0.599628848408861	0.232227845867098	-8810.80874028939	17629.6174805788
0.0831105807945345	0.0231429117845767	0.544672530150322	-0.0187934755237572	-9003.52412667794	18015.0482533559
0.0842423887874224	0.0201141267565272	0.479096256936152	0.0737510583797934	-8802.08119494505	17612.1623898901
0.0792234133190636	0.0204381046315332	0.579363440796535	0.0666848130986372	-8835.15719859848	17678.314397197
0.0809609462456518	0.0229469484258464	0.675078517967323	-0.011421208062163	-8876.34160838666	17760.6832167733
0.0816965975102555	0.0227086228304405	0.635047055473614	-0.0174878993028259	-8937.12006587572	17882.2401317514
0.0807251798055335	0.0235094719709221	0.616990775832822	-0.0294595609547768	-8909.62172906204	17827.2434581241
0.0845801901269981	0.0274110291775481	0.518202518226062	-0.120894301618838	-8963.5567116631	17935.1134233262
0.087031175767793	0.0236234908579821	0.459630529775482	-0.0381758134930025	-8894.3503437299	17796.7006874598
0.0796086828721978	0.0290229483593523	0.647279813112815	-0.197305194483775	-8744.88540647959	17497.7708129592
0.0849627365678029	0.0212095366159287	0.453219735141213	0.0291935832394172	-8820.55843214987	17649.1168642997
0.0880950118011142	0.0160544588310559	0.382054127598434	0.147145189865173	-8754.15921302035	17516.3184260407
0.0784653741393682	0.015831617199915	0.650696882625265	0.178138320193981	-8799.11789869449	17606.235797389
0.0815249313190996	0.018821166005039	0.567519450548778	0.0955530349901497	-8786.78077464902	17581.561549298
0.0859499154169699	0.0195206949225302	0.419681904227999	0.0715160038249669	-8779.10300157386	17566.2060031477
0.0767675187719919	0.0219039544628625	0.747651718529611	0.0417998910361363	-8967.72501352847	17943.4500270569
0.0795621215582059	0.0123371234044245	0.557925170141092	0.305217452535287	-8915.69553421123	17839.3910684225
0.0884897143231819	0.0192422838600881	0.422161558006738	0.0962754413733324	-8947.25056996414	17902.5011399283
0.0815952447557425	0.0186582878792774	0.552856119803996	0.120711822798828	-8849.98690487257	17707.9738097451
0.0856910149843766	0.0259995735696716	0.432659418725397	-0.0682947806277535	-8942.83259343071	17893.6651868614
0.0844280691327941	0.0279712656714007	0.505329988118223	-0.129842140716967	-8916.85075297445	17841.7015059489
0.0848166248250847	0.0215621391156495	0.514371007237059	0.0205476809132143	-8886.22938164791	17780.4587632958
0.0826162152125351	0.0157086979759572	0.569856874302355	0.182402975806658	-8938.19014970053	17884.3802994011
0.073881398036379	0.0278434655179114	0.860385293965522	-0.150452506452233	-8879.35377415069	17766.7075483014
0.0778870642359213	0.0213712186181512	0.677580778497189	0.0734846465205013	-8903.61925019564	17815.2385003913
0.0826586627813465	0.0173189122912888	0.560689767594421	0.175761828797325	-8967.38135737345	17942.7627147469
0.0792862793929167	0.0289976417023116	0.706525532605253	-0.161783501191954	-8833.9408400234	17675.8816800468
0.0761004779593255	0.0201001719185007	0.75131654013892	0.0516216992268673	-8904.5902424284	17817.1804848568
0.0808829926527409	0.0158563593551699	0.611115805952614	0.164586960838265	-8852.08276924027	17712.1655384805
0.0861638320635442	0.019175859548764	0.398897133331996	0.118987714102048	-8858.64161225907	17725.2832245181
0.0871782127135453	0.024541234683635	0.466742178342314	-0.0553376469894692	-8957.83317408297	17923.6663481659
0.0945854662897299	0.0105050040136141	0.164560260312097	0.311651425394668	-8826.42557956845	17660.8511591369
0.08113073882145	0.0275075800002207	0.605515941570232	-0.125062519581315	-8970.8273205706	17949.6546411412
0.0846738315445061	0.0176283682412226	0.540202016804452	0.109444446377529	-8829.11486829805	17666.2297365961
0.0818749265714859	0.0232835273354552	0.586440343847478	-0.031103982832565	-8831.27303710669	17670.5460742134
0.0793969132541208	0.0233930817191655	0.597735611952067	-0.0145207809630839	-8806.79926412576	17621.5985282515
0.0743511178696495	0.0211800634418552	0.785192112047696	0.00473312581243895	-8809.99401686617	17627.9880337323
0.0792144431025056	0.0210888890642475	0.690950341356735	0.00160221843891931	-8770.9148887371	17549.8297774742
0.0801097724627747	0.02363119139205	0.643174144854976	-0.0278540029682796	-8889.62416089304	17787.2483217861
0.0844924380179522	0.0231611776141913	0.511777867799582	-0.0448887608326692	-8854.54946209136	17717.0989241827
0.0724155808568221	0.0204168629430598	0.892740117836557	0.0349794233968925	-8848.36519185517	17704.7303837103
0.0828730291689392	0.0222760975078195	0.499921421658822	-0.0113246336496769	-8736.85523852909	17481.7104770582
0.0874361424002365	0.0208314471752349	0.494451559110226	0.0358963846258546	-9002.52819359803	18013.0563871961
0.0842601310013919	0.0184589055986633	0.523465283441414	0.0740216251684973	-8801.47141622436	17610.9428324487
0.0873058363534535	0.0211092713851343	0.477709697912269	0.0247297168857227	-8770.19903940537	17548.3980788107
0.0803548576260413	0.0189587337062482	0.644543547899665	0.10202244056493	-8902.80101426975	17813.6020285395
0.0846515854931682	0.0264717740327803	0.508654497190786	-0.0907397797524147	-8941.1377914537	17890.2755829074
0.072888468094014	0.0177977122289923	0.846800036329873	0.139883288496765	-8990.83478209222	17989.6695641844
0.0807732679283411	0.0273887816954193	0.610245435115622	-0.131837456484391	-8894.64213134572	17797.2842626914
0.076688483452967	0.0250548102203226	0.795519580666028	-0.0979177981101167	-8872.99014823122	17753.9802964624
0.0880388594715451	0.00699397228548633	0.404229622221403	0.397396010181734	-8809.74586265081	17627.4917253016
0.0807309768971348	0.0227662347413106	0.553568135201723	-0.0111880708125726	-8793.09408002775	17594.1881600555
0.0844212779413134	0.0182521146250643	0.533500957408376	0.0533810080362688	-8778.31347660419	17564.6269532084
0.0885112384219248	0.0156740555464077	0.411344285654198	0.14013487465736	-8866.67209979109	17741.3441995822
0.0795833237988884	0.0273700124933137	0.677934773277504	-0.146523187964253	-8780.19621879609	17568.3924375922
0.0764443510721816	0.0200676455745403	0.737689857826957	0.0504270176457878	-8898.91524907873	17805.8304981575
0.0783379430621203	0.0212185074347921	0.750950268879098	0.030014284157357	-8946.79949075205	17901.5989815041
0.0897692402015248	0.0219376277707357	0.346793598383888	0.0346156544098527	-8914.00494025637	17836.0098805127
0.0798401644447326	0.027593307998733	0.582137320015944	-0.147276871624682	-8747.93577735628	17503.8715547126
0.0804390991410203	0.0244837466701235	0.603434254506342	-0.0400832382260335	-8841.03581696415	17690.0716339283
0.0725415450395027	0.0303428033332602	0.821503875171182	-0.1852835423071	-8885.71296404547	17779.4259280909
0.0841801332162485	0.0179504336227723	0.455591711027621	0.134937875509391	-8845.96760834974	17699.9352166995
0.0863919138677342	0.0218753446832463	0.413334930205036	0.0118213182519891	-8815.80076044145	17639.6015208829
0.0775589740850498	0.0221720532976095	0.715864681004997	-0.0109558675800876	-8870.43190392474	17748.8638078495
0.0876147935100353	0.0214518143847542	0.397588828812408	0.063308637066524	-8908.84820666815	17825.6964133363
0.0833481354198336	0.0208285732846671	0.523938968508165	0.0582648701024331	-8909.07534553572	17826.1506910714
0.0847061024658782	0.0203648780600643	0.414589074513325	0.0675935270423644	-8769.88553851133	17547.7710770227
0.0905847033233326	0.0244104774184962	0.386621468249737	-0.0475181705111981	-8903.98063700581	17815.9612740116
0.0772542509233571	0.0198596788313873	0.729298104953027	0.0691999552343082	-8867.96270797817	17743.9254159563
0.0882308523282931	0.021672750039523	0.428524729623925	-0.0112863025452104	-8845.54743932836	17699.0948786567
0.072584402843869	0.0212325561095692	0.884826122717975	0.054809474201539	-8973.54909069703	17955.0981813941
0.0854838807930932	0.025135780195789	0.49363575457196	-0.0430006001133852	-8905.17379685918	17818.3475937184
0.0780629544153049	0.0248515801046125	0.676448384186013	-0.073946467664365	-8842.00833867525	17692.0166773505
0.0805380547818855	0.0188347978862842	0.582003244389066	0.111964186452502	-8888.45801950708	17784.9160390142
0.0915226851846065	0.0159817856665672	0.296249408034517	0.200893478315358	-8922.18883716758	17852.3776743352
0.0885764875691889	0.0214328822263638	0.403882097263834	0.0443247699733499	-8854.67894447638	17717.3578889528
0.0921948424870127	0.0184376182625909	0.288488544041348	0.105814051109241	-8840.16377304455	17688.3275460891
0.0880012401602078	0.0184838473225996	0.389467870627456	0.0788569997484883	-8715.69834550814	17439.3966910163
0.0823214549073024	0.0183362239969901	0.579277224327976	0.119042226480973	-8977.61326461904	17963.2265292381
0.082155623286783	0.0177910181007412	0.528283914849777	0.157850007437754	-8907.03473604538	17822.0694720908
0.0895016854998978	0.0181047924809036	0.370567130834829	0.11799724219879	-8877.43741175972	17762.8748235194
0.081421295889836	0.0209417088755966	0.554383812984899	0.0366048164698926	-8826.2940943911	17660.5881887822
0.0876134897366745	0.0182698033349571	0.431047910485977	0.0972615590721928	-8867.46724763973	17742.9344952795
0.0838737979280207	0.0202431849126833	0.529785541407856	0.0400574289076867	-8833.73600200556	17675.4720040111
0.0823148107806865	0.0209594709107223	0.57301934474122	0.0346084240599401	-8803.19014198681	17614.3802839736
0.0786261176707386	0.0177008192919067	0.652180825151205	0.155356298429198	-8965.64148713419	17939.2829742684
0.0862992175170297	0.0290883302903183	0.460402025347693	-0.192282781826659	-8863.04389305216	17734.0877861043
0.086256860593654	0.0202780898376064	0.461837383755393	0.059739535718145	-8960.12018224472	17928.2403644894
0.0846810282918649	0.0204271656688337	0.538271455879145	0.0547459066883598	-8923.30500166576	17854.6100033315
0.0832706645373326	0.0266740204128207	0.565260661722151	-0.0740236168263567	-9003.88641308945	18015.7728261789
0.0818282322641879	0.0181479223592646	0.571600438360086	0.10965208268984	-8857.31651208197	17722.6330241639
0.07594261728543	0.0214351441488748	0.79451267574123	0.00676585592370106	-8821.98524306669	17651.9704861334
0.0780957975098703	0.0187071213353582	0.680877597739487	0.104827174554453	-8909.8786078261	17827.7572156522
0.0849285027858944	0.0221122698855182	0.482825202103636	0.0492193359917302	-8953.62760723952	17915.255214479
0.0829619104512831	0.0233554094597977	0.478774909303802	-0.026459247655045	-8759.76926025426	17527.5385205085
0.0826789707945482	0.0184669054530575	0.491256045831468	0.102523452318427	-8729.70804274627	17467.4160854925
0.0819058039515516	0.0228718911563721	0.570179386895716	0.0290632428511358	-8878.5963954325	17765.192790865
0.0853272518051755	0.0163350418027988	0.487175481430014	0.164395996006969	-8930.3041869292	17868.6083738584
0.0944453299765322	0.0216058948908074	0.22032871895887	0.0255567543930674	-8904.29108378619	17816.5821675724
0.0886864804960432	0.0252921765271473	0.385568450485623	-0.082543617578167	-8876.1341332121	17760.2682664242
0.0786814954370377	0.0211236782383195	0.672979451528436	0.00553539725642224	-8781.89779323817	17571.7955864763
0.0878865133880823	0.0209983870164549	0.451087507465281	0.0172403492011397	-8930.52853876983	17869.0570775397
0.0810338222440731	0.0213748152159012	0.636482457072956	0.0184130171583507	-8910.95165162483	17829.9033032497
0.0802696087269891	0.0228650100076315	0.650389633480124	-0.00839837761317694	-8930.45104320599	17868.902086412
0.0783037030688678	0.0294636218857273	0.733945522573777	-0.19140915983185	-8949.22153743153	17906.4430748631
0.0800792379929566	0.0185993087983265	0.654945523890616	0.0905488187986048	-8862.12098175733	17732.2419635147
0.0789901354279337	0.0188287797573585	0.683308087499865	0.0958533560526199	-8955.34159608102	17918.683192162
0.0844285373336772	0.0202763940177026	0.512972012262664	0.0452320773177864	-8853.68738226988	17715.3747645398
0.0819009615833506	0.0222086555896753	0.667050386184553	-0.00613152717685129	-8997.40432761385	18002.8086552277
0.0839867028053309	0.0200391685732143	0.518216810258466	0.0639866897657937	-8877.58610030046	17763.1722006009
0.080977097688016	0.0194615017233709	0.648958150435787	0.0580371422321135	-8863.93735105007	17735.8747021001
0.086960837883689	0.0181204071851169	0.514609789496755	0.0993067967091227	-8908.72922663818	17825.4584532764
0.0817397471365056	0.0230822097749636	0.600780909354854	-0.0034461148660273	-9045.89354445429	18099.7870889086
0.0846178564226301	0.0187022093464058	0.461022994329458	0.111384874597094	-8899.12573815808	17806.2514763162
0.0759835892965351	0.0188160477418311	0.720898737880867	0.148145739320514	-8921.83188735526	17851.6637747105
0.0831574269950427	0.0225346802103089	0.543762196256519	-0.00953799064528946	-8932.40450126595	17872.8090025319
0.077487393030171	0.0217467115958318	0.680998693784016	0.0347249940732127	-8818.79623317096	17645.5924663419
0.085942465130666	0.0231447814876441	0.439170895032382	-0.0138730298848247	-8862.17172627296	17732.3434525459
0.0870526270047636	0.0185939373723853	0.48375227416866	0.128017421305876	-8966.23978416956	17940.4795683391
0.0826759202541451	0.0185028076184934	0.619530436741956	0.122846476176449	-8975.58266147912	17959.1653229582
0.0738793454961421	0.0224569319314897	0.813885687705594	0.0219205042078905	-8896.74616249382	17801.4923249876
0.0744447259555064	0.0215391480426747	0.761372856042176	0.0635536938090849	-8884.8264996918	17777.6529993836
0.0906412277707846	0.0182413990027335	0.361161060864195	0.0769702537646673	-8874.26897530766	17756.5379506153
0.0895882919877204	0.0220494023797729	0.335928350769645	-0.00199419393983584	-8810.23693279331	17628.4738655866
0.0893069327518576	0.0190906997115991	0.368509060798318	0.105073774145322	-8908.27068737132	17824.5413747426
0.0844581513834361	0.0181022264772125	0.489897596877614	0.141232463357785	-8885.14827774037	17778.2965554807
0.0813169188121673	0.0243663844413258	0.592457773182837	-0.0701095000456043	-8831.87766597238	17671.7553319448
0.0861184681552292	0.0246994796089592	0.398681290891864	-0.0401615619987716	-8765.23177715512	17538.4635543102
0.0813521801956426	0.0203887269635352	0.547617097621528	0.0901565713564674	-8860.19974183585	17728.3994836717
0.0771926633619865	0.0263696224914931	0.753557374555752	-0.101195697738833	-8948.02667187508	17904.0533437502
0.0768011587295152	0.0163045153061709	0.68675312365136	0.150587497610414	-8753.32142497399	17514.642849948
0.0912125904434856	0.0133972247400848	0.308717689617984	0.247531133680024	-8938.40915365525	17884.8183073105
0.0807212294459758	0.0142675736552764	0.578474718281931	0.234643683160115	-8846.82035599972	17701.6407119994
0.0803957731604354	0.0226639975541062	0.636528424837471	0.0167792493503622	-8847.90279732717	17703.8055946543
0.0727784552126012	0.0292791622921397	0.896877269230643	-0.153127149885505	-8966.39185474012	17940.7837094802
0.0775832113646737	0.0252814007152759	0.751564954974744	-0.0702604298088221	-8936.88765953534	17881.7753190707
0.078999388141389	0.0240972221659551	0.604548465285087	0.00634558778788209	-8927.40632120133	17862.8126424027
0.0845138633862875	0.0179663125972933	0.542632261512595	0.115916026262339	-8929.51032449917	17867.0206489983
0.0802388984013046	0.0216621129216697	0.660814878965641	-0.0133895640901858	-8843.27416783422	17694.5483356684
0.0791650168624094	0.0152328700731972	0.640186124725634	0.181749370231294	-8806.37247796017	17620.7449559203
0.0782803150255251	0.0185094070966979	0.733924482395039	0.0695696048242982	-8786.30616612491	17580.6123322498
0.0872894945819588	0.0199623651938717	0.375102821678363	0.0704157592127692	-8795.03688081036	17598.0737616207
0.0828866167760972	0.0201088018380032	0.556651466346393	0.0231678904481661	-8796.41427627475	17600.8285525495
0.0824718690852967	0.0204664196726386	0.521924134067438	0.0705263684876871	-8909.99671726763	17827.9934345353
0.0852674222008365	0.0253089236909344	0.548992632489133	-0.114183955323847	-8795.50336312069	17599.0067262414
0.0901473105144058	0.0205992923237439	0.319539526008559	0.0692725676231856	-8912.1112951517	17832.2225903034
0.0777906131660839	0.0222566944548045	0.75246995343196	0.00294350417113625	-8941.47466590376	17890.9493318075
0.0892505467611739	0.021820794021639	0.387334924368903	0.0359492635932568	-8899.83353359207	17807.6670671841
0.0780659409214888	0.0255558222567699	0.70290667076115	-0.121581033047873	-8683.48065280153	17374.9613056031
0.0807611053324418	0.0224219432225523	0.612364714188224	-0.0277801330619587	-8836.93635646792	17681.8727129358
0.083883512086661	0.0198875906272589	0.567968568904176	0.0381109951321966	-8886.86044331015	17781.7208866203
0.0830616960295483	0.0157967783826015	0.574570280252158	0.173563501642348	-8908.50736398429	17825.0147279686
0.0837443278933837	0.0194176625267385	0.575166003071384	0.0456687126690117	-8755.47126376373	17518.9425275275
0.0761040596335137	0.0144908858106102	0.742361888569542	0.180514658889947	-8760.60668230992	17529.2133646198
0.0735112517493099	0.0254804385513723	0.8188925514193	-0.105205799244145	-8812.9928954376	17633.9857908752
0.0795202225407946	0.0233807967289016	0.685137450590005	-0.0334203595121778	-8925.50587005467	17859.0117401093
0.0802445545091835	0.0207722029656099	0.587798773555099	0.0730249361584743	-8890.05443889347	17788.1088777869
0.0743301659774174	0.0283998856376796	0.744866073604138	-0.112014308414201	-8868.69822045379	17745.3964409076
0.0717044747523841	0.024488968062829	0.87999539065178	-0.0798393155298921	-8795.21899128224	17598.4379825645
0.0833645305488104	0.0196201108203208	0.576201264678673	0.0883755505776683	-8950.01497854878	17908.0299570976
0.0852337950959148	0.0189430663031642	0.48041537995829	0.118577968822184	-8894.01996154597	17796.0399230919
0.0808065091645152	0.0204817813674719	0.577332564400507	0.0754386717245878	-8888.25873181028	17784.5174636206
0.0840178691048417	0.0238675781041725	0.557321976878857	0.00216066715265955	-9021.51207276474	18051.0241455295
0.0853844137942504	0.0193607606409202	0.431894361848319	0.0838325102426045	-8801.72565395545	17611.4513079109
0.0762345011659438	0.0214207269821883	0.697182441557926	-0.0185799059107715	-8765.51967694155	17539.0393538831
0.0731194775202634	0.023983127880174	0.875300361765452	-0.052804922701583	-8852.1380778636	17712.2761557272
0.0763293301409201	0.0218442438625314	0.744827530414024	0.0575498128101831	-8967.32321238703	17942.6464247741
0.0871550520129903	0.0212488361216683	0.45142780082378	0.0426866141721866	-8953.14848791811	17914.2969758362
0.0863706921417935	0.0172153320779685	0.442639291651174	0.13328202720364	-8829.00701483673	17666.0140296735
0.0828721995512146	0.0185059880980529	0.524086356869695	0.135814222045206	-8959.65936287597	17927.3187257519
0.0784615342907544	0.0233670890436772	0.690144074898382	-0.0130334578138036	-8994.21658732081	17996.4331746416
0.086152321168993	0.0193175459260471	0.542475921888531	0.0576644422230746	-8940.34503202748	17888.690064055
0.0937360674335034	0.0204472657421925	0.218085179194746	0.0438299751236526	-8801.86951995683	17611.7390399137
0.0852622994410321	0.0273110474563616	0.45571348904504	-0.13887921705145	-8876.35347731242	17760.7069546248
0.0755835892405075	0.0258382858181706	0.827176080781926	-0.114708975520175	-8866.91184663107	17741.8236932621
0.0845529614023822	0.0211146724171137	0.550316505039697	0.00856988162673258	-8874.86326469952	17757.726529399
0.0844646632652402	0.0221989814274558	0.536835499030599	-0.00828493957465629	-8858.88346944524	17725.7669388905
0.0832333704940126	0.0256780011600882	0.553542415807568	-0.113349121158685	-8895.79926466678	17799.5985293336
0.0805385201894484	0.0197114898118779	0.606352666531108	0.0696769889046394	-8919.41193967339	17846.8238793468
0.0886703916096936	0.0189069161787477	0.393852562845054	0.111141174529329	-8894.56657760171	17797.1331552034
0.0729858590642287	0.0265975929888026	0.89617208550799	-0.118176274558602	-8935.61837968212	17879.2367593642
0.0730712159619759	0.0230075672066455	0.844385763493796	-0.0369612951564936	-8832.30983547189	17672.6196709438
0.0781574634575152	0.0178459932445334	0.725382213188212	0.130473769901081	-8834.30944437792	17676.6188887558
0.0714747565300681	0.0299443291914507	0.898527359272592	-0.188808102335767	-8858.05294304486	17724.1058860897
0.0853247952797904	0.0239955707825019	0.471361540496491	-0.0202984146783323	-8903.40753353125	17814.8150670625
0.0797323727135763	0.0241864182173981	0.638431743343957	-0.055188067968562	-8877.15466708328	17762.3093341666
0.0875649137983615	0.0163298435456144	0.404543369991044	0.164660226366474	-8847.38910072078	17702.7782014416
0.0888023561572541	0.018690344513262	0.349049043162024	0.116551122108494	-8927.20095895063	17862.4019179013
0.0795455941357778	0.02123867138868	0.607920606086731	0.0126665908085314	-8786.71088724049	17581.421774481
0.082455703779159	0.0204430137176926	0.511794868802762	0.0642321985404191	-8936.12399371327	17880.2479874265
