# Supplementary material for: Limited role of generation time changes in driving the evolution of the mutation spectrum in humans
Source: eLife. 2023 Feb 13;12:e81188. doi: 10.7554/eLife.81188 (PMC10014080; doi:10.7554/eLife.81188)
Supplement: Figure 3—source data 1. [file elife-81188-fig3-data1.zip › Figure3_SourceData/DNM_HSt_noCE_wMHS_bootstrap_estimate_Gm40_CG_CpG_500reps.csv]

b_f	b_m	a_f	a_m	logLik	AIC
0.00447430060061333	0	0.0680743918071299	0.0690433806165435	-2056.02554942371	4118.05109884742
0.00428887713600655	0	0.0720218004133621	0.0747235534568155	-2094.65045047865	4195.3009009573
0.00465591740041192	0	0.0612188844831566	0.0711789916505822	-2054.36710286301	4114.73420572601
0.00282135776240391	0	0.132596183388358	0.062346223204429	-2089.66147301129	4185.32294602259
0.00365088051187654	0	0.092254618387405	0.0789457913639767	-2091.13867263237	4188.27734526475
0.00573326905162455	0	0.0250561746746247	0.0723645304828065	-2044.81962075842	4095.63924151684
0.0031848631621326	0	0.128996088296294	0.0761801838887285	-2194.94405851358	4395.88811702716
0.0061748323197668	0	0.0154756219013998	0.0810586919323559	-2104.09614053611	4214.19228107222
0.00129916525286526	0	0.18342359251586	0.0658757761520473	-2154.35439028097	4314.70878056193
0.00383526898653127	0	0.0893404380918202	0.0736241359758688	-2089.73741295598	4185.47482591196
0.00504150827771303	0	0.0586160383167916	0.0756682557153438	-2118.97200447314	4243.94400894628
0.00432894226552038	0	0.0659302329881748	0.063080801374549	-2000.22262514328	4006.44525028657
0.00274729564844158	0	0.126321824630279	0.0739391963863475	-2117.83714953813	4241.67429907625
0.00484718642269497	0	0.0666392560365316	0.0848665001109347	-2200.43500711361	4406.87001422722
0.00610193679940531	0	0.0220030249056064	0.0920847463977831	-2200.58187314445	4407.1637462889
0.00266773671252754	0	0.118738743456244	0.0804739933211044	-2103.92573230086	4213.85146460172
0.00304902734482013	0	0.102132476367691	0.079917676834966	-2046.62756368043	4099.25512736086
0.00413524134370671	0	0.0684129972992162	0.0750457808769801	-2075.7154779685	4157.43095593699
0.00389810827429444	0	0.103388783966133	0.0719012274921392	-2149.1356786258	4304.27135725161
0.00654444598881082	0	0.0113441094076054	0.0851507791109118	-2152.62326103939	4311.24652207878
0.00461803547249234	0	0.080218350966648	0.0740015108341475	-2172.84636233609	4351.69272467218
0.0064935027860522	0	0.0126580939568458	0.0710802453655205	-2089.43074853269	4184.86149706538
0.00863163277797856	0	-0.0376042240033667	0.0775252073595971	-2185.09243352642	4376.18486705283
0.00485272390319301	0	0.0449894296244227	0.0710532136520589	-1992.09257619859	3990.18515239718
0.00351208682206389	0	0.108985725165693	0.0776286882961294	-2154.09341339887	4314.18682679775
0.00476300334455986	0	0.0561068035455618	0.0791003786152014	-2088.13822459158	4182.27644918317
0.00561835031322002	0	0.0373857318885275	0.0713654948697485	-2083.80624741457	4173.61249482914
0.00516850701786341	0	0.0502411541948035	0.0832874038096455	-2139.86998049499	4285.73996098998
0.00467991436593606	0	0.0773232455419197	0.0792893304615363	-2198.54072472415	4403.0814494483
0.0035074236027583	0	0.111513384724971	0.0648431435615139	-2109.13034866409	4224.26069732819
0.003359652413802	0	0.0973109931077931	0.07167797309026	-2047.38585927426	4100.77171854852
0.00754013996271212	0	-0.0257162681034828	0.0763305886934982	-2084.5521043684	4175.10420873681
0.00415791011022332	0	0.0914415485148483	0.0798539097484938	-2182.01853383504	4370.03706767008
0.00466657794730199	0	0.0406780019618474	0.077124857942026	-1985.05988209988	3976.11976419977
0.00423424250026367	0	0.06534385842686	0.0720213666526624	-2032.75315960448	4071.50631920896
0.0040578243016874	0	0.0680162775440901	0.0872569960526619	-2082.68750575854	4171.37501151707
0.00423522514452911	0	0.0877739253602717	0.0684546741330228	-2101.20190884659	4208.40381769319
0.00557960372480372	0	0.0369756356684054	0.0834231908837557	-2152.52182167453	4311.04364334905
0.00408065281840792	0	0.0940298827329069	0.0650595809818818	-2098.26008221745	4202.52016443489
0.0054848697353036	0	0.0406043573848538	0.0735788057242185	-2101.65907419243	4209.31814838487
0.00495346474763353	0	0.0502566965472648	0.0792121777436979	-2089.48782515525	4184.9756503105
0.00369252481878832	0	0.0974565270385282	0.0819074464161147	-2161.11297195529	4328.22594391058
0.00388336967117528	0	0.0707010460456462	0.0770194945923098	-2041.63300469524	4089.26600939047
0.0026595000231505	0	0.124951915517311	0.0693221839718754	-2086.51810097836	4179.03620195671
0.00427325706207077	0	0.0848629683123729	0.0779549011433541	-2164.4698302081	4334.9396604162
0.00643408254144697	0	-0.00398820814275886	0.0714379807801008	-2023.68768950765	4053.3753790153
0.00370952379828062	0	0.0645275787866714	0.0712009583918854	-1932.5593041225	3871.11860824501
0.00423170868739036	0	0.0692043846037416	0.0855832219256203	-2092.26091042193	4190.52182084385
0.00352991632200431	0	0.100406183591099	0.0782388589477893	-2122.36464428602	4250.72928857204
0.00469195127681914	0	0.0833486541318854	0.0630695614109374	-2120.2482511425	4246.49650228499
0.00516119866324766	0	0.0596109157634205	0.0822066080727254	-2209.25838401756	4424.51676803512
0.0068237643221391	0	-0.0127535619544226	0.0814575716557647	-2103.59273072535	4213.18546145069
0.00543209027581841	0	0.0335561222974619	0.0741247774471664	-2035.41531562136	4076.83063124273
0.00735990008085273	0	-0.0205353272428145	0.0778960750186099	-2114.00411258087	4234.00822516175
0.00217130974398456	0	0.143115835429763	0.0689765674664917	-2091.74517308975	4189.49034617951
0.00396427073488215	0	0.072450980144044	0.0817324640208067	-2103.62467272406	4213.24934544813
0.0072358420348382	0	-0.0171151025848868	0.0828326109357915	-2149.25118394038	4304.50236788076
0.00504289307422253	0	0.0362540167184838	0.0831818779704069	-2079.08443212462	4164.16886424924
0.00539682636365132	0	0.0516245047585959	0.0757652802009016	-2159.67314633302	4325.34629266604
0.0036818733525286	0	0.0877785694572991	0.0745362766412801	-2094.40737736867	4194.81475473733
0.00415440644343563	0	0.0841755733682306	0.0761499857624219	-2124.5763311828	4255.15266236561
0.00657433713279822	0	0.00762004595486295	0.0683459488244275	-2066.99046971418	4139.98093942836
0.0041176360071247	0	0.0879301142694682	0.0739174417753569	-2109.66761888483	4225.33523776966
0.00520404251751971	0	0.0442244761196339	0.076852861717368	-2108.1589219657	4222.31784393139
0.00605765478973123	0	0.031803450598995	0.0850662289130115	-2200.22206454398	4406.44412908796
0.00471541287427417	0	0.0689290867851825	0.0728318734632438	-2111.75264728279	4229.50529456558
0.00507240412472836	0	0.073641939211059	0.0632826519382018	-2130.7032543381	4267.40650867621
0.00618308243948506	0	0.0173005628094295	0.0814369697310136	-2114.99510664408	4235.99021328815
0.00330336357613475	0	0.106062135815226	0.0772395232499916	-2092.12483839636	4190.24967679272
0.00545255722382211	0	0.0409787230625376	0.076080904479087	-2095.23356141147	4196.46712282293
0.00152138195671881	0	0.158275858935671	0.0831086866331897	-2150.22950275159	4306.45900550317
0.00327037857819283	0	0.111547032320758	0.0747678533326374	-2126.14336485521	4258.28672971041
0.00562489937741084	0	0.0378811169874037	0.0810453718073189	-2122.62934062545	4251.2586812509
0.00408619402367973	0	0.0743572737208092	0.07396585447663	-2048.24119612157	4102.48239224314
0.00332563248006448	0	0.0941338493318921	0.0764768309463769	-2062.26021307317	4130.52042614635
0.00601616808394875	0	0.0149623309479532	0.076109605016964	-2071.50882886209	4149.01765772418
0.00473600948710842	0	0.0584280157929078	0.0868348838468035	-2146.7670691648	4299.53413832959
0.00440936060646438	0	0.0738481320547631	0.0809029728940567	-2143.52046620378	4293.04093240756
0.00275409152246735	0	0.11128696288991	0.0722170340075308	-2019.57603304909	4045.15206609817
0.00369087160402602	0	0.0976389822397123	0.0861697316359428	-2162.05322653616	4330.10645307233
0.00252514928535239	0	0.125266840558525	0.077230606208527	-2091.56753712827	4189.13507425654
0.00362924905385881	0	0.0854554757744056	0.0695003069286973	-2036.52172996374	4079.04345992747
0.00631953327487095	0	0.0177068617272401	0.0762619060879367	-2122.6979269471	4251.3958538942
0.00295102551172893	0	0.125127095443954	0.0666072066602884	-2102.93975316237	4211.87950632473
0.00409189845419657	0	0.0838303258254346	0.0791054666356171	-2143.89588944647	4293.79177889294
0.00352113346179293	0	0.0952367442542513	0.076836258255127	-2114.65570976112	4235.31141952224
0.00427463127806768	0	0.0706805121930257	0.0835237398156844	-2104.99186467364	4215.98372934728
0.00423591349248075	0	0.0616550743222776	0.0749976902163027	-2006.85154130924	4019.70308261848
0.00513642398349526	0	0.0548355558699647	0.0820741743659456	-2187.6658571776	4381.33171435519
0.00576628299633439	0	0.031781834842332	0.0793125507689381	-2138.04709136648	4282.09418273296
0.00399693195208808	0	0.0641460393493419	0.0791314679018918	-2026.46528323342	4058.93056646684
0.00351680960718132	0	0.0902587875842586	0.0846309057271584	-2129.83146174282	4265.66292348564
0.00412299936314011	0	0.073271722751704	0.0801711171391776	-2100.97538379459	4207.95076758918
0.00507170122983816	0	0.0522658244307549	0.0735350027726255	-2072.67970157673	4151.35940315345
0.00435445814139539	0	0.0761774347178761	0.0690251408339722	-2087.14749434394	4180.29498868787
0.00605261911990066	0	0.0334280975476127	0.0622431058053897	-2078.82043407637	4163.64086815274
0.00447317561826287	0	0.0778933524107892	0.0699590740042399	-2097.40853214091	4200.81706428182
0.00524440985293782	0	0.0504527688621478	0.0704233106654026	-2097.68839640505	4201.3767928101
0.00634618232423089	0	0.0198560642620854	0.0832903095366527	-2177.90195081861	4361.80390163722
0.00393055802320054	0	0.0928675581922979	0.0777915048556326	-2143.04189001575	4292.0837800315
0.00584665093425259	0	0.0314110477078295	0.0817716740156833	-2135.76901280729	4277.53802561457
0.00628341327161518	0	0.0353109907858642	0.0762594738445849	-2178.21539977513	4362.43079955026
0.0046842935751648	0	0.0462369227922654	0.0915133863602301	-2091.06165519609	4188.12331039219
0.00514188196493333	0	0.0580323075273864	0.0683869058761066	-2092.55776882115	4191.1155376423
0.00464135076352784	0	0.058599694067985	0.0808381350895064	-2098.27288097637	4202.54576195275
0.00537197436036191	0	0.0476388245841732	0.0668019306193225	-2072.54100698918	4151.08201397835
0.00456159220240051	0	0.0617998000267372	0.0803432439126539	-2110.14735965087	4226.29471930175
0.00332896133697737	0	0.105429419282186	0.0666348031398403	-2069.35391037569	4144.70782075139
0.00362219103587069	0	0.0986343119958979	0.0858331708349395	-2158.68620838947	4323.37241677894
0.00438126968075567	0	0.0630676929467171	0.0753244420396506	-2056.79104109909	4119.58208219819
0.00339462919490214	0	0.110621937753963	0.0757840653321595	-2164.45679896828	4334.91359793656
0.00361613614984524	0	0.087335586394697	0.0815669837971948	-2093.43557291299	4192.87114582597
0.00324017745172525	0	0.113397154686424	0.0648228031395913	-2070.38310293441	4146.76620586882
0.00514800723507782	0	0.0303631192158759	0.0850739370486812	-2061.33929907584	4128.67859815169
0.0058247704111944	0	0.0364172775147227	0.0637713985173766	-2070.49209348796	4146.98418697591
0.00242108718307709	0	0.13493182439597	0.0774337005775822	-2121.06541547847	4248.13083095695
0.0060735178511685	0	0.0367319277323499	0.0797788404761574	-2198.37776596282	4402.75553192565
0.0052495480359818	0	0.0494532216182302	0.0709004532295203	-2109.30085081959	4224.60170163918
0.00544532329299563	0	0.0523371887926696	0.0685268315281366	-2115.26866524994	4236.53733049988
0.00412433715660058	0	0.0813170971378958	0.0746565186924744	-2110.74102674575	4227.48205349151
0.00492850814477595	0	0.0564341351676566	0.0702352041061705	-2075.33068781498	4156.66137562997
0.00316304073594741	0	0.0863009204938556	0.0803150958202708	-2030.94775689418	4067.89551378835
0.00498301993592199	0	0.0834559421563798	0.0666294799549785	-2199.14417513719	4404.28835027438
0.00574471858379989	0	0.0442585042709896	0.0718076134188625	-2137.77610730479	4281.55221460957
0.0066554644883821	0	-0.00133634708948993	0.0676274172789224	-2021.46915109688	4048.93830219377
0.00303537187549202	0	0.105324139828054	0.0823341507328426	-2097.18888250648	4200.37776501296
0.00421671853175186	0	0.0786622397990736	0.0789816774928586	-2120.1125350569	4246.22507011379
0.00448824628128102	0	0.0772910320618096	0.0823712365215263	-2169.02959227415	4344.05918454831
0.00670633217461945	0	-0.00830876598114121	0.0790749207750875	-2075.0943672405	4156.188734481
0.00625342912263162	0	0.0236251079463355	0.0709669868975276	-2122.52566982864	4251.05133965728
0.00333066392648107	0	0.104867192639046	0.0758479425358125	-2122.99895926859	4251.99791853718
0.00363209317894969	0	0.0761508751814834	0.0807751658203149	-2057.62084303891	4121.24168607781
0.00488334637703976	0	0.0695958689606105	0.0774251245591062	-2184.27676423725	4374.5535284745
0.00195922159068606	0	0.131132407447714	0.0773597929220064	-2068.18047980347	4142.36095960694
0.00495185221209226	0	0.0483130727016385	0.0822578332654619	-2100.91086429299	4207.82172858597
0.0035900757781706	0	0.0945580336332498	0.0899003490212475	-2198.08541171177	4402.17082342354
0.00315276727824342	0	0.123698623937361	0.0730643601819997	-2142.11901211957	4290.23802423913
0.00312167799900766	0	0.110040948848073	0.0761095051013167	-2092.06942343642	4190.13884687285
0.00444555550248125	0	0.0518407065411011	0.0798666540474639	-2032.09422522226	4070.18845044452
0.00547116729090905	0	0.0284149588753219	0.0672516487875581	-1984.26549387352	3974.53098774705
0.00383609224772193	0	0.0729538093213834	0.0706415489645278	-1996.98159935493	3999.96319870985
0.00455500246707732	0	0.0649655578264196	0.084014353842823	-2136.31888096288	4278.63776192577
0.00431469885546508	0	0.0742455147242055	0.0772162833687434	-2109.77980180189	4225.55960360377
0.00372141871031963	0	0.0944024402142666	0.0705775234242788	-2092.62336004642	4191.24672009285
0.00361381785641148	0	0.0720006672945626	0.0800597041898435	-2050.78158640182	4107.56317280364
0.0074057141419775	0	-0.0189559142573268	0.0759411062450735	-2089.33938410631	4184.67876821262
0.00468108103516037	0	0.0624352020851422	0.0748005680993755	-2097.59021523806	4201.18043047613
0.00347948443594686	0	0.112985050694438	0.0881151089741322	-2253.91882422031	4513.83764844062
0.00694583898374213	0	-0.0160333483712106	0.0852086330909191	-2100.40200892792	4206.80401785584
0.00421227609007195	0	0.0691366809738816	0.0603574356036288	-1984.05966125109	3974.11932250218
0.00358808601079189	0	0.0984655051768076	0.0733372650386826	-2100.20323374284	4206.40646748568
0.00368237313247151	0	0.0882187959861746	0.0724533797335711	-2065.52386416559	4137.04772833117
0.00415391315921357	0	0.0845251652026479	0.075717030103012	-2126.4375511929	4258.8751023858
0.00638648027583602	0	0.00696532257919998	0.0735909240582327	-2053.22458484631	4112.44916969262
0.00188994586981181	0	0.159185639610178	0.0763739383031153	-2174.79428130667	4355.58856261335
0.00607624094298333	0	0.0209258638806002	0.0759548593489222	-2097.15188104379	4200.30376208759
0.00582405708822436	0	0.0334837947438159	0.0874917066700877	-2182.15364697238	4370.30729394477
0.00436296628479431	0	0.0673538260918338	0.0814170173500175	-2092.41003519514	4190.82007039028
0.00565769641915055	0	0.0253868446038512	0.0864528161740398	-2121.97003519754	4249.94007039507
0.00383360519747459	0	0.0872078744948386	0.0794729440869602	-2118.08445445139	4242.16890890278
0.0044718639056353	0	0.051021506464278	0.0845298544026155	-2072.09977359329	4150.19954718657
0.00475589540827138	0	0.0611945624209164	0.0817900093958533	-2142.87454582933	4291.74909165865
0.00647750286083771	0	0.0270622546116759	0.0733996902203593	-2170.97893988657	4347.95787977314
0.00369083467054709	0	0.108037300846967	0.0704644790035489	-2157.36841367987	4320.73682735973
0.0043549774051644	0	0.0748408537793372	0.0742480494708647	-2131.06275976556	4268.12551953112
0.00560592105933182	0	0.0346786895160291	0.0688712215736836	-2069.80482847125	4145.60965694251
0.00445733312680153	0	0.0731622986306939	0.0801798296910977	-2138.46163962071	4282.92327924141
0.00665634665024377	0	0.00412065337002753	0.0733922432390002	-2092.21922333031	4190.43844666061
0.00333875607315138	0	0.0885143567429497	0.0778067720124587	-2020.87333971502	4047.74667943004
0.004063414924781	0	0.0702682270108299	0.0873234831215299	-2098.73977443297	4203.47954886593
0.00516156653667504	0	0.0450643504163853	0.0684048357666966	-2041.87804765527	4089.75609531054
0.00335869333033442	0	0.0989412015412951	0.0753339596621675	-2084.0369240542	4174.07384810839
0.0056675561751571	0	0.0320967102213849	0.0821197437307327	-2126.11713144345	4258.23426288691
0.00406685938157666	0	0.0688667955579993	0.0820581704995519	-2086.98674968949	4179.97349937898
0.00464527202629938	0	0.0660034623498889	0.0853320897799895	-2177.40556403583	4360.81112807166
0.00630709778016151	0	0.0260588754177081	0.0753705276228969	-2164.26624933296	4334.53249866592
0.00492973959965375	0	0.0628444514929921	0.0709098927447757	-2106.00614785091	4218.01229570182
0.003140771049109	0	0.114829479721137	0.0666236859131932	-2074.2081824491	4154.4163648982
0.00400834232290309	0	0.104939087578646	0.0814248230144789	-2230.80089924151	4467.60179848302
0.00413839079719599	0	0.0799572292760277	0.0918620074475809	-2191.1493792449	4388.29875848981
0.0040784303378463	0	0.0742654118563764	0.0786822810632305	-2100.96521100006	4207.93042200011
0.00502704391464842	0	0.0518029880818365	0.0715942994747623	-2068.35826291861	4142.71652583723
0.00509809012400283	0	0.0291857165196046	0.0912276270078862	-2062.66668906007	4131.33337812014
0.00334309325825914	0	0.105596882639357	0.0779346187434708	-2125.27176657438	4256.54353314877
0.00513706393415509	0	0.0674129956206231	0.0625051538452236	-2115.68772209786	4237.37544419572
0.00387474699807681	0	0.0935545551249517	0.0735741865754594	-2127.68731808308	4261.37463616616
0.00466147909395364	0	0.0553358119295157	0.0783856400039968	-2080.40990472529	4166.81980945059
0.00638734341108365	0	0.00545722635498833	0.0690776820952564	-2029.66455590411	4065.32911180822
0.00436680533691565	0	0.0726743044826887	0.0860222372592512	-2178.37844275308	4362.75688550617
0.00513685652463451	0	0.0507956538436704	0.0765359904371748	-2105.11414742575	4216.2282948515
0.00422455764065524	0	0.0760122145301213	0.0727380255773355	-2097.04483123139	4200.08966246278
0.00422966571491263	0	0.0692089750086005	0.0828834131869721	-2091.35422972277	4188.70845944554
0.00653088371942517	0	-0.0018400690086681	0.0670660715537642	-1995.4065170627	3996.8130341254
0.00370331153628728	0	0.0975485889522565	0.0684529871119756	-2085.29106492019	4176.58212984037
0.00290210247842163	0	0.125945253351369	0.0754922680558147	-2143.99620747636	4293.99241495272
0.00536115786831766	0	0.0302840148906665	0.0724254224384909	-2021.93426814847	4049.86853629694
0.00245962628879029	0	0.128987945367265	0.0786131541033561	-2114.81393694082	4235.62787388165
0.00287439899715913	0	0.12172148126612	0.0737152890033964	-2111.52236054694	4229.04472109389
0.00385403963942492	0	0.0851307782752155	0.0741121402188966	-2096.30908802895	4198.6181760579
0.00393731315351552	0	0.090001542556759	0.0653398497927157	-2072.02909019818	4150.05818039637
0.0067776955938687	0	-0.0031237708981939	0.0910510875258896	-2166.16733226622	4338.33466453244
0.0030150403237	0	0.0980598211910982	0.0842726404635594	-2108.68887781787	4223.37775563575
0.00482600759728843	0	0.0500626616094355	0.0815455437927946	-2071.38790415009	4148.77580830018
0.00502306161056608	0	0.0483744001736362	0.0749612466751124	-2064.95678709596	4135.91357419192
0.00355749001077243	0	0.0873343790683111	0.082978213239449	-2088.69878556041	4183.39757112082
0.00392965538090375	0	0.0964535647170084	0.0764713697165145	-2172.16286767713	4350.32573535427
0.00456378982478719	0	0.0804193862145913	0.0668877080628776	-2096.41068902673	4198.82137805346
0.00542360703383662	0	0.0194096278293471	0.0832602293437921	-2044.86251196564	4095.72502393127
0.00386125936073738	0	0.0829660480760169	0.0747146184803674	-2084.39918927912	4174.79837855823
0.00186182983415135	0	0.155913123401389	0.0732172265871333	-2160.00164827436	4326.00329654871
0.0076210543980697	0	-0.0121060732268831	0.0758891751193826	-2163.37382410941	4332.74764821882
0.00391855266708965	0	0.09043549873155	0.0756167924632967	-2122.38798767058	4250.77597534116
0.00379198035367272	0	0.0900949959883596	0.073406828188288	-2102.65750230855	4211.3150046171
0.00305830901070254	0	0.0985354194505547	0.0784010205141101	-2051.85903133124	4109.71806266247
0.00425646881273332	0	0.0883744043810751	0.0690337717373031	-2123.23232277548	4252.46464555096
0.00692391802512689	0	-0.019117361576879	0.076731513629442	-2039.44038854056	4084.88077708112
0.0037123902907969	0	0.101809127029816	0.072625443072503	-2137.78287451588	4281.56574903176
0.00221692167342459	0	0.135232394609565	0.0790638664011035	-2137.75560354816	4281.51120709631
0.00423466826988389	0	0.0610975458345005	0.0804975589825699	-2078.94195164457	4163.88390328914
0.00215194488662947	0	0.150823729255952	0.0655721756832478	-2108.6361603803	4223.2723207606
0.00485659714372568	0	0.0575334793712165	0.0903307926228127	-2175.67473802106	4357.34947604212
0.0060547748533288	0	0.00750359252960335	0.0809206221972708	-2073.45532644923	4152.91065289847
0.00384378307782337	0	0.0777360330650748	0.0802122605898908	-2076.67699378574	4159.35398757148
0.00525108569695909	0	0.0359074990202968	0.0840240458507359	-2098.01878874387	4202.03757748773
0.00640310359346986	0	0.0139752923465498	0.068163858351896	-2079.11403951274	4164.22807902548
0.00570910426612931	0	0.0379066430490029	0.0804198569247958	-2182.01469788548	4370.02939577096
0.00579497394369182	0	0.028437635001427	0.0882371461149952	-2159.73645718276	4325.47291436552
0.0037752026278701	0	0.0777493841291004	0.0879387781982715	-2114.64156177202	4235.28312354404
0.00541553450640573	0	0.0578173747484777	0.0644237465369734	-2134.67259871652	4275.34519743304
0.00425132025517127	0	0.0889446460815098	0.0775752062636238	-2142.53488719868	4291.06977439736
0.00438128977895933	0	0.0676112280528371	0.0671797382465639	-2036.28409050247	4078.56818100493
0.00372868590607012	0	0.0904735906115831	0.0813128774429823	-2142.89561429025	4291.7912285805
0.00435109578928637	0	0.0574841282452384	0.0789081131863077	-2045.92322932402	4097.84645864803
0.00488947911136933	0	0.0615596735237697	0.0809712784790746	-2159.82890817411	4325.65781634822
0.00395465733564092	0	0.0814184212439916	0.0773317257951111	-2100.62077115331	4207.24154230662
0.00431934971191213	0	0.0843741093727428	0.0744567602159263	-2148.09404624858	4302.18809249715
0.00313906843053271	0	0.0909089759167222	0.0832596594364699	-2050.70649418814	4107.41298837628
0.00343611442524072	0	0.0960461082301169	0.0782797015949128	-2091.43391769485	4188.8678353897
0.00540055948279537	0	0.0494465388168785	0.0739901524060448	-2140.45938918747	4286.91877837495
0.00482569313631335	0	0.0678731341919944	0.0799266058853047	-2170.76315230037	4347.52630460074
0.00291371229267673	0	0.116610420183285	0.0624322159333028	-2044.45643470765	4094.91286941531
0.00324699966604814	0	0.0990976113979898	0.0706778683060033	-2017.57509143914	4041.15018287829
0.00742027829562959	0	-0.000607660268711126	0.0558393493101719	-2045.65262638485	4097.30525276969
0.0058988232563931	0	0.0283780586144974	0.0833784595692269	-2173.82475034738	4353.64950069475
0.00311361903751057	0	0.103466301640577	0.0815553819493669	-2121.74973278638	4249.49946557276
0.0032691695925681	0	0.105319022808756	0.075581742601283	-2104.30220620859	4214.60441241719
0.00467357323580286	0	0.0686860435140975	0.0848130240620335	-2201.64488118615	4409.28976237231
0.00548837187101634	0	0.0363573974343108	0.0783148159587575	-2108.62763247795	4223.2552649559
0.00640550372846847	0	0.0238846427861688	0.0630017320684084	-2087.53344087199	4181.06688174399
0.00567934444746626	0	0.0236384605327618	0.0744150877142219	-2024.73469352372	4055.46938704744
0.00404073822325457	0	0.0930684852538776	0.0811187223365588	-2184.65187869519	4375.30375739039
0.0073726747343443	0	-0.0150553066343611	0.0840941889662867	-2156.98341944795	4319.9668388959
0.0042123178794768	0	0.0763408671333774	0.0743154662764742	-2087.4385594794	4180.87711895879
0.00466181708082279	0	0.0710829013263785	0.0738693635514345	-2118.26255094452	4242.52510188904
0.00508555145737927	0	0.0297812987594152	0.0854352048573437	-2043.12100269234	4092.24200538468
0.00454199895711772	0	0.0557034792935784	0.0892206102719387	-2135.01565425275	4276.03130850551
0.00545722941373768	0	0.0112185045041358	0.0833049501005929	-1992.95042771651	3991.90085543302
0.00509100084640339	0	0.0469132002641129	0.0712708657831832	-2048.8831217873	4103.76624357459
0.00537901014587973	0	0.0368593326745184	0.085575187240148	-2141.00575274586	4288.01150549173
0.00486899369015524	0	0.0709570756805039	0.0852493207644966	-2211.47798661509	4428.95597323019
0.00406642890348064	0	0.091008110714286	0.0790491898984007	-2171.65970218537	4349.31940437074
0.00363778742406367	0	0.102754954366254	0.07849994372256	-2175.24895996504	4356.49791993008
0.00195797420621451	0	0.133907519888411	0.0701707437720882	-2021.03166562781	4048.06333125563
0.00641430961889559	0	0.00447688239955833	0.0782250066289329	-2082.22707351461	4170.45414702922
0.0029626161975099	0	0.120978116102002	0.0712512270046092	-2103.47641715843	4212.95283431686
0.00242992292129739	0	0.125505672872756	0.064254225470351	-2005.10290782435	4016.20581564871
0.00352183677161447	0	0.0952051250537201	0.0783675290388218	-2112.79050247484	4231.58100494969
0.00250060510308648	0	0.110232050904874	0.0748788591948329	-2016.44913252353	4038.89826504707
0.00562054771331977	0	0.0279478415383291	0.0842170459258605	-2098.57849131742	4203.15698263484
0.00287227363785077	0	0.12417877648803	0.0710907483623606	-2116.22899248208	4238.45798496417
0.00535783194641627	0	0.0483985685349733	0.065483484941763	-2060.13488829143	4126.26977658286
0.00381879468791735	0	0.0762875094173452	0.0767130843140042	-2044.95258856823	4095.90517713647
0.00682628871703742	0	0.00122128589353168	0.0604595440618597	-2047.09238190249	4100.18476380497
0.00349915818262565	0	0.0992628798217466	0.0610053130646199	-2021.11740352509	4048.23480705019
0.00469535747434712	0	0.0583471662453563	0.071325016766758	-2036.09103572619	4078.18207145238
0.00495283133426605	0	0.0475342223240054	0.0651542623865063	-2018.28042653915	4042.5608530783
0.00470912719936601	0	0.0697889546548142	0.0769506389117552	-2144.03638801739	4294.07277603479
0.00530957914840365	0	0.0364899093296163	0.0836512701146126	-2114.52066842011	4235.04133684023
0.00373890091972911	0	0.0882355158807693	0.0807037919965977	-2111.2682455986	4228.53649119721
0.00540953616341133	0	0.0412221493191985	0.0775484152970817	-2092.5650211151	4191.13004223019
0.00281781001081119	0	0.115577573052107	0.0744599135922691	-2078.92092787823	4163.84185575647
0.00464568542480619	0	0.0635600602680953	0.065297135441018	-2032.3672917712	4070.7345835424
0.00344922152025245	0	0.105171638611093	0.0746748978360379	-2112.71671107745	4231.43342215489
0.0027787508645006	0	0.132669304630811	0.0837577051850946	-2245.28792806421	4496.57585612842
0.00373185644525151	0	0.0909917913568596	0.0779976220124841	-2093.94944046252	4193.89888092503
0.00412494131080897	0	0.0787934779089267	0.0777031958212869	-2114.29622187472	4234.59244374943
0.00361374108079564	0	0.0931534312953877	0.0840793500101667	-2147.93667795093	4301.87335590186
0.00301963191174795	0	0.114442684429709	0.0716391878991045	-2081.33383936775	4168.6676787355
0.00435859070284037	0	0.0715682452681523	0.0852847657778252	-2153.43342036008	4312.86684072017
0.00458680461749908	0	0.0871355308710043	0.0659015164328853	-2138.47222958511	4282.94445917021
0.00683393896467471	0	-0.00552749575474936	0.0825165677498895	-2136.32134376251	4278.64268752503
0.00482842801132438	0	0.0647202810895427	0.0804239105504555	-2152.75282253771	4311.50564507542
0.00444887876050296	0	0.0686440955920553	0.0694881247012614	-2065.27054248601	4136.54108497202
0.00332604515269204	0	0.0990302219758709	0.0736436249369893	-2052.35489257246	4110.70978514492
0.00257605672748159	0	0.13706979531383	0.0710586019578611	-2133.93302716975	4273.8660543395
0.00414020720523859	0	0.0824194968117512	0.0798774495655761	-2146.85769019069	4299.71538038137
0.00646077279849568	0	0.00585554249718553	0.0759738206917709	-2081.12617309762	4168.25234619524
0.00380247321532061	0	0.114924529673509	0.069074866999756	-2181.67817421227	4369.35634842454
0.00944569377348895	0	-0.0800720735432975	0.0790889524480239	-2124.14575299982	4254.29150599964
0.00315707239036453	0	0.114849010379358	0.0645951880563082	-2061.25389376409	4128.50778752818
0.00325860702420988	0	0.110156233323706	0.0784593082007272	-2129.37891450648	4264.75782901297
0.00248609255190891	0	0.11723563594076	0.078913327458016	-2071.6628593089	4149.32571861781
0.00395979610561354	0	0.0687157094558101	0.0822402836278019	-2062.62755689163	4131.25511378326
0.00434057850543108	0	0.0864896540479117	0.0760460277129147	-2180.16908966152	4366.33817932304
0.00624923605741912	0	0.0299690454579199	0.090357333878981	-2262.17748942426	4530.35497884852
0.00678228776902844	0	0.00580695427944415	0.0789365363881289	-2157.38976671193	4320.77953342385
0.0026624211119969	0	0.105647708101126	0.0729192521496327	-2022.6103263412	4051.2206526824
0.00569029280941534	0	0.025192093477652	0.0792696640376868	-2085.69908706773	4177.39817413545
0.00540643283811882	0	0.0196324886938036	0.0827995526785993	-2050.53676189621	4107.07352379241
0.00294759529863393	0	0.125461087613764	0.0740704779331485	-2120.26634490214	4246.53268980429
0.00376971302514245	0	0.0998636057459316	0.0713650248014421	-2127.84436011207	4261.68872022414
0.00568021721531586	0	0.0284299191797855	0.0756414569675322	-2074.24545767006	4154.49091534012
0.00294655214547207	0	0.117721344768035	0.0750721436024192	-2129.44947734827	4264.89895469655
0.00314799403300962	0	0.134787815710171	0.0675959533988788	-2143.79692347478	4293.59384694955
0.00515431510930928	0	0.0409604607921239	0.0838980366121941	-2104.50484307553	4215.00968615105
0.00305233215778638	0	0.111759873398928	0.0818685082402656	-2137.56282990422	4281.12565980844
0.00594304457997324	0	0.0124330984542433	0.0779298967734145	-2041.11041927543	4088.22083855085
0.00420934373823699	0	0.0912026487622685	0.0849070875437621	-2249.39051599389	4504.78103198777
0.00543153942671637	0	0.0447109881674737	0.0839996483040831	-2163.54652987356	4333.09305974711
0.00451767459550854	0	0.082313667079861	0.0751173113862381	-2172.10085330641	4350.20170661282
0.00506895786167071	0	0.0382677040256979	0.0881251384946367	-2107.88213664189	4221.76427328379
0.00408868601281454	0	0.0841050107425722	0.0781054819309464	-2116.47521382812	4238.95042765624
0.00425558655505036	0	0.0691070871060138	0.0870305848768602	-2129.97736818719	4265.95473637438
0.00356194264441274	0	0.0936001570788322	0.076461192348555	-2066.62784422746	4139.25568845492
0.00255959778816398	0	0.107210270932653	0.0754799550319794	-2008.28564928541	4022.57129857082
0.0045872073522541	0	0.0626908812257107	0.0665543029750677	-2021.39657984363	4048.79315968726
0.00586579247051592	0	0.0139950184042867	0.0829579608184585	-2086.37190798452	4178.74381596905
0.00194090824562608	0	0.12711460874038	0.0880541030517038	-2107.39013060426	4220.78026120853
0.00535144743756969	0	0.0433335053632078	0.0924663602599682	-2198.05539635427	4402.11079270854
0.00562091315209877	0	0.0229510424359622	0.0821939242825838	-2071.44608400758	4148.89216801516
0.00255107628164201	0	0.125279617459888	0.077367073333701	-2092.75922389549	4191.51844779099
0.00299486720770106	0	0.110979262163556	0.0786674991102465	-2104.97468568243	4215.94937136486
0.00250267256391421	0	0.133746632711624	0.0879556482778729	-2189.36180144589	4384.72360289178
0.00612316521126388	0	0.0206428117321566	0.0824916412489344	-2158.74374716109	4323.48749432217
0.00448695900570942	0	0.0770696336899849	0.0851182229948389	-2196.32383002778	4398.64766005556
0.00204396661903568	0	0.144011819957737	0.0760669700235754	-2105.46047893146	4216.92095786292
0.00435396098676467	0	0.0723827785962221	0.0729157717490473	-2087.9758320637	4181.95166412741
0.00641319640850421	0	0.0112516481886061	0.0694935862597858	-2067.32405212065	4140.64810424129
0.00567665474109842	0	0.0159314098528766	0.0758340945656285	-2040.38822183434	4086.77644366867
0.00574671671332607	0	0.0164132625502187	0.0937779466012062	-2122.77058547943	4251.54117095886
0.00539283877613586	0	0.0360461846104459	0.0863350518343355	-2125.72350446623	4257.44700893246
0.00278425691726824	0	0.12039861164623	0.0950661560614331	-2195.54601625841	4397.09203251682
0.00555446718991302	0	0.0370630042627868	0.0769550438279141	-2125.51698308322	4257.03396616643
0.00592279536193355	0	0.0195613333111657	0.0799911649041225	-2068.53301635163	4143.06603270325
0.00561660524104748	0	0.0581917509322202	0.06916101402664	-2153.30593951613	4312.61187903227
0.00463457266160101	0	0.061757030252906	0.073488390671005	-2066.18355516593	4138.36711033185
0.00572420979392999	0	0.0282529069571369	0.0691236211462646	-2059.26562694248	4124.53125388496
0.00335958778927952	0	0.107897061606776	0.0841251364565709	-2155.08263484183	4316.16526968366
0.00408532175619074	0	0.0722512831340622	0.0731278602839249	-2060.18431550385	4126.3686310077
0.00314817715199537	0	0.111279502018534	0.0680076095648665	-2069.61218627715	4145.22437255429
0.00537081626106287	0	0.0536488632803009	0.0769372654375106	-2152.77764155081	4311.55528310162
0.00449799141898674	0	0.0645039896184168	0.0719662750248931	-2071.67701037716	4149.35402075431
0.00340973013496021	0	0.101001862664383	0.0780708337677603	-2104.82369581868	4215.64739163736
0.00486643115991434	0	0.0442105955643155	0.0880908608778391	-2105.73589302764	4217.47178605528
0.00551742138087356	0	0.0485891296928744	0.0741734485194418	-2138.70020828414	4283.40041656829
0.00273241709781529	0	0.116555996482581	0.0737708549066903	-2051.18281956766	4108.36563913532
0.0059820656413474	0	0.00393048388660775	0.0733069045732913	-1990.86524178158	3987.73048356315
0.0057265695787222	0	0.0478330982100177	0.0592189702945644	-2089.61891130608	4185.23782261216
0.00247057196785251	0	0.137958339661761	0.0713845293994966	-2123.80283326103	4253.60566652206
0.00626149703062367	0	0.00335278123857313	0.071393991111492	-2031.70341099767	4069.40682199534
0.00576849022857266	0	0.0251409610594001	0.0746731819931817	-2066.22501554122	4138.45003108245
0.00274732431592977	0	0.100102790078705	0.0851679276615288	-2046.69789599537	4099.39579199074
0.00552870933720361	0	0.0485970700045772	0.0796383889229021	-2211.48570462903	4428.97140925806
0.0049287107003948	0	0.0541814254822356	0.0820843835595074	-2132.65152161602	4271.30304323204
0.00469387490386963	0	0.0619268595730828	0.0710146179416362	-2045.14707776784	4096.29415553568
0.0056861523437378	0	0.0470287520549786	0.0640533408039162	-2116.16355676348	4238.32711352696
0.00550478425601577	0	0.0269977517008477	0.075621932653491	-2034.73363247387	4075.46726494773
0.0051956350730753	0	0.082398486143274	0.0663482524123211	-2190.17895348578	4386.35790697156
0.00367549340098013	0	0.0709979603289791	0.0856981521701825	-2055.49723436951	4116.99446873902
0.0052061363401104	0	0.0334183020380539	0.0690185928560847	-1993.66768374034	3993.33536748069
0.00346504569597336	0	0.098480485006046	0.0572673403797736	-1996.78754940581	3999.57509881161
0.00444075958617859	0	0.063761891650583	0.076623706886785	-2072.35592332548	4150.71184665096
0.0044586987576593	0	0.058925432139171	0.0772864644879842	-2067.38796115498	4140.77592230997
0.00570272635810221	0	0.0395705627680499	0.0693607889059553	-2095.28681085527	4196.57362171055
0.00510047349136086	0	0.0449783963256461	0.0818839535678769	-2114.89582351713	4235.79164703426
0.00512945301793148	0	0.0495631635751143	0.0883408180617972	-2152.07923765183	4310.15847530365
0.0059900813740292	0	0.0152415394332652	0.0729865974903174	-2038.6388519414	4083.27770388281
0.00775897406868692	0	-0.0253172712668335	0.0712459888111033	-2088.16316110573	4182.32632221145
0.00649552358980948	0	0.000109597646863206	0.0883025437734316	-2130.31907001061	4266.63814002121
0.00328960913166084	0	0.103092765563671	0.0748169561628168	-2085.86475965824	4177.72951931647
0.00420207355217558	0	0.0803746038233093	0.0837348887519103	-2158.11016712283	4322.22033424566
0.0057736098575617	0	0.0327503495794273	0.0743908613259335	-2118.57944437436	4243.15888874873
0.00416413964762441	0	0.0870918150340044	0.0713445414723375	-2126.46336330315	4258.92672660629
0.00574186054319856	0	0.0277423316665856	0.0738973409861818	-2102.36064826655	4210.72129653309
0.00402243740537468	0	0.0943716076237913	0.0713893081595431	-2133.78958885907	4273.57917771813
0.00429206136455609	0	0.0873398642838954	0.0686126650593888	-2125.90484165345	4257.8096833069
0.00536201446077207	0	0.0622899145048042	0.0769236778626094	-2207.10864664077	4420.21729328155
0.00463822870691627	0	0.0489061033481848	0.0740899626954107	-2029.64363330643	4065.28726661286
0.00302714112879867	0	0.108643436123111	0.0849565593957599	-2145.77901892169	4297.55803784339
0.0043701403140225	0	0.0801182983143582	0.0843250940632031	-2189.15273056634	4384.30546113267
0.00307689588225932	0	0.109374583346446	0.0809495295675296	-2140.30255014397	4286.60510028794
0.00477720968708028	0	0.0756910893433609	0.0858984751071587	-2233.71877086186	4473.43754172372
0.00497117432176004	0	0.0659230763058446	0.0721149011509119	-2127.40521986781	4260.81043973563
0.00218313274970316	0	0.136152237869119	0.0780519495797791	-2114.26345550388	4234.52691100776
0.0041781144908473	0	0.0845995001333598	0.0763589831740197	-2129.65786283329	4265.31572566658
0.00235713155298975	0	0.142048762941255	0.0758063916656756	-2132.2265085609	4270.45301712179
0.00475366213215175	0	0.0644349022498837	0.0692822039192847	-2101.49561503113	4208.99123006226
0.00460806483972243	0	0.0553483500347628	0.086813449391407	-2119.12631287179	4244.25262574358
0.00516761462768681	0	0.0250037604622219	0.0844575174332747	-2038.83898511466	4083.67797022932
0.00471969884137711	0	0.0558425991893274	0.0850045438556942	-2111.02169938482	4228.04339876964
0.00192522539602005	0	0.134650942876935	0.0664893281113272	-1996.09953708147	3998.19907416294
0.00403860498080602	0	0.0850020221737537	0.0656051369277223	-2061.73346109358	4129.46692218715
0.00309637512502079	0	0.109761475749906	0.0707231352493227	-2081.22023548825	4168.44047097651
0.0038382590767226	0	0.0793495255025683	0.082173052164822	-2090.23684689922	4186.47369379844
0.00446653382308696	0	0.0603691695847725	0.0716223126261259	-2020.32135003497	4046.64270006995
0.00184666157117577	0	0.155824153648501	0.0780862623595972	-2129.00515034501	4264.01030069003
0.00497034342656646	0	0.0379660383776846	0.078072058556895	-2040.2008935451	4086.40178709021
0.00566416542761731	0	0.0336204743606639	0.0732128595843984	-2097.29839166248	4200.59678332496
0.00447777978592536	0	0.0441689431442356	0.078936856390666	-2003.78342677604	4013.56685355208
0.00285387527282209	0	0.109484593361336	0.0663202357830146	-2018.65217247257	4043.30434494514
0.00269525975028118	0	0.1211283462812	0.072445374240437	-2073.60878991879	4153.21757983759
0.0018026336457915	0	0.144147266252764	0.0841234771638516	-2123.38169901106	4252.76339802213
0.00271148622104147	0	0.130619980569059	0.0778974935927914	-2134.79226768179	4275.58453536358
0.00380637788442971	0	0.0802873242486239	0.0720619270411662	-2048.71859679498	4103.43719358995
0.00197296737725439	0	0.136369937791564	0.0906239711603231	-2135.00739090988	4276.01478181976
0.00293699557664582	0	0.125049105758349	0.0684216365258076	-2114.87496907673	4235.74993815345
0.00396122924243707	0	0.0782481703435132	0.0713521794811883	-2034.61212459774	4075.22424919547
0.00447433954452958	0	0.0587400050102321	0.0729769805839311	-2051.2691107733	4108.5382215466
0.0046661814283296	0	0.0570395462702033	0.075391794294355	-2061.26040934865	4128.5208186973
0.00401494848631095	0	0.0790054910927181	0.0865114076481551	-2149.11133649869	4304.22267299738
0.00515019813311157	0	0.0608864704748142	0.0646549228409912	-2078.75554832995	4163.5110966599
0.00416715204305787	0	0.0884569185155169	0.0724182312740765	-2125.51158468621	4257.02316937241
0.00464590600725042	0	0.0567429238211445	0.0720399580664476	-2053.33457666414	4112.66915332828
0.00530723003657636	0	0.0309603097353552	0.0782350118423967	-2049.76587658028	4105.53175316055
0.00335020833417464	0	0.102113949764825	0.0757326765050093	-2114.21926741521	4234.43853483042
0.00595700401121566	0	0.0359256502042913	0.081262123875789	-2178.75102279465	4363.5020455893
0.0038027073863866	0	0.0850201253965252	0.0808663278358425	-2116.57250588936	4239.14501177872
0.0032021869960316	0	0.118694553359682	0.0773971528257227	-2175.64985239937	4357.29970479874
0.00595997927364696	0	0.0212829381957519	0.0828819191034397	-2108.08612007825	4222.1722401565
0.00381459871803022	0	0.0902434076637026	0.0800655991368495	-2134.11001229767	4274.22002459535
0.00394304144556641	0	0.08740822770634	0.0838970027707684	-2149.00377737778	4304.00755475557
0.00424113686793677	0	0.0753985090739471	0.0657803951818563	-2043.20756618115	4092.4151323623
0.00288550512610925	0	0.107586644398766	0.0778677806440331	-2087.32565992479	4180.65131984958
0.00272198911388251	0	0.121375647046639	0.0746796048771009	-2086.96869098141	4179.93738196283
0.00490057359676852	0	0.0504055117903458	0.0809872953655099	-2086.46919288218	4178.93838576435
0.00627131648837038	0	-0.0105859762725409	0.0774113776583313	-2003.8799326746	4013.7598653492
0.00187604346800168	0	0.129696432931859	0.0817536106074824	-2058.00351992732	4122.00703985465
0.00431246926827716	0	0.0689257354406733	0.073885265510407	-2055.96273731556	4117.92547463113
0.00653862630872645	0	0.00994405214260718	0.0638278819000963	-2067.4476433947	4140.8952867894
0.00330298909061533	0	0.0919117947530992	0.0734354648853082	-2012.63419736664	4031.26839473328
0.00265017687978085	0	0.110786600447079	0.0776062751085383	-2050.48557654871	4106.97115309741
0.0036632964635253	0	0.0811409340085238	0.0858743309071116	-2091.06426609718	4188.12853219437
0.00476051271041886	0	0.0693493102742888	0.0787377765144712	-2133.36324877595	4272.7264975519
0.00414129924366581	0	0.0874174479030142	0.0802150537405805	-2168.11201830465	4342.2240366093
0.00288617971197838	0	0.129309124171964	0.0646954280677724	-2115.19483530466	4236.38967060931
0.00215093845273734	0	0.153362968385341	0.0706894176864016	-2138.63878708647	4283.27757417293
0.0063238290513149	0	0.0171274031681038	0.0680181721082462	-2076.91834687474	4159.83669374947
0.00447492401805656	0	0.0517158960567592	0.0701475109093584	-1977.59605750182	3961.19211500364
0.00407646305968968	0	0.0783059516983607	0.0779529491568901	-2083.69412633358	4173.38825266717
0.00370430971967374	0	0.0983900060554425	0.069997388218911	-2088.51119748835	4183.0223949767
0.00446087604205349	0	0.0798250118465701	0.0798129094617095	-2177.88947566458	4361.77895132915
0.00420419574650924	0	0.0755509208438148	0.0677194769552577	-2050.00367305951	4106.00734611902
0.00534605517786836	0	0.0472649856571772	0.0872782107697327	-2206.121975374	4418.243950748
0.00273846467984274	0	0.103398909479914	0.0783993093503453	-2043.34056884267	4092.68113768534
0.00510397330465394	0	0.055576500415648	0.0820102787537114	-2152.18158730218	4310.36317460436
0.00270835395438005	0	0.128135371281643	0.0732761629069852	-2126.47510575005	4258.95021150009
0.00355856003003534	0	0.087036310095515	0.0834839609451937	-2106.94273814521	4219.88547629041
0.00448243482574157	0	0.0599287096456591	0.0779990587380931	-2072.353662146	4150.707324292
0.00547723651168627	0	0.0302390496508737	0.0773656073903767	-2063.99450797846	4133.98901595692
0.00705577829114089	0	-0.0114262656861381	0.0831464683048212	-2110.44164196407	4226.88328392814
0.00425106028363596	0	0.0812574029408177	0.0754957115977944	-2118.15160265347	4242.30320530694
0.00508114602324681	0	0.0281194336484057	0.0804616642454744	-2003.37298203617	4012.74596407234
0.00394069275858299	0	0.0800505998201653	0.083110490403034	-2131.9637599157	4269.9275198314
0.00347917323190484	0	0.100625482728886	0.0824163570092533	-2153.58505028873	4313.17010057745
0.00491904940691288	0	0.0561513405653171	0.0854755685580303	-2184.89791874049	4375.79583748098
0.00214016504305031	0	0.132311838225529	0.0766941760821202	-2069.63728847837	4145.27457695674
0.00645098809257496	0	0.0144123391199313	0.0775722407531234	-2139.52684091162	4285.05368182323
0.00368838078722775	0	0.0907648740478293	0.072284372344026	-2077.36822855723	4160.73645711446
0.00344010829045015	0	0.100790495384624	0.0674136819381016	-2075.40927384459	4156.81854768918
0.00481677290321007	0	0.047311547339791	0.092203061340703	-2148.21812648478	4302.43625296957
0.00610586667384793	0	0.0090209576066271	0.0832999935911889	-2071.21894295946	4148.43788591893
0.00357562404775498	0	0.103817751310038	0.0641002811460902	-2082.32418544152	4170.64837088304
0.0035342622812881	0	0.0914789247441351	0.0721637679872252	-2069.62122643755	4145.2424528751
0.00426831841750563	0	0.0754734427143771	0.0750392639844254	-2092.56150798908	4191.12301597816
0.00576354788117099	0	0.040601455388061	0.0766004879747099	-2149.82741903887	4305.65483807774
0.00596705614693391	0	0.0108075099116947	0.0819411040917437	-2075.32004639143	4156.64009278285
0.00339734580595131	0	0.107532021925913	0.0695595146945652	-2112.41799174677	4230.83598349354
0.00551143250454279	0	0.0389868955249669	0.0756683730785881	-2108.17692666976	4222.35385333953
0.001894159880481	0	0.147374005931326	0.0762440742397653	-2135.42189906103	4276.84379812206
0.00407095807471957	0	0.0706447102436717	0.0826006012033862	-2092.58831180412	4191.17662360824
0.00557986687172763	0	0.0350526657086131	0.077663597324148	-2098.41394808513	4202.82789617026
0.00630075847878155	0	0.0107302251713969	0.0837391024820312	-2142.74040831859	4291.48081663718
0.0040134041622081	0	0.0886288481693944	0.0682536251602036	-2092.67758285876	4191.35516571751
0.00600101277269947	0	0.0182088362455206	0.0790851664548462	-2102.47750645328	4210.95501290656
0.00392555485037562	0	0.0682897824462922	0.0787669204841015	-2022.40858662132	4050.81717324264
0.00405289799405774	0	0.0571377325089026	0.0842021305207477	-2029.52059089484	4065.04118178969
0.00487089655001595	0	0.0840779271368466	0.070034498322282	-2206.03104477748	4418.06208955496
0.00555405464670908	0	0.0466913299356573	0.0775920945274163	-2148.10052865545	4302.20105731091
0.00197341979987768	0	0.152765067963993	0.0843672820153725	-2197.85839469793	4401.71678939587
0.00588474059526503	0	0.0364358318702375	0.079249180251699	-2130.55479262456	4267.10958524913
0.00666410190912672	0	-0.0118886794141612	0.0830900746287703	-2051.60587814237	4109.21175628473
0.00469911434427559	0	0.0470394546638975	0.0823107423374686	-2066.68236270191	4139.36472540382
0.0047400153256518	0	0.0564922023686968	0.0749951669345319	-2068.83265917342	4143.66531834683
0.0042075344474419	0	0.100464281873744	0.0717554100414175	-2202.42001154935	4410.8400230987
0.00482944577355785	0	0.0667487029278921	0.0681768996459721	-2102.28999467637	4210.57998935273
0.00583527398008301	0	0.0349745521672898	0.0749384064941244	-2149.51043543144	4305.02087086288
0.00379229821178654	0	0.0760653037940693	0.0743567896869058	-2035.41919235858	4076.83838471716
0.00382824996267384	0	0.108262968987157	0.0580114357436768	-2099.32094006553	4204.64188013106
0.00530534549902999	0	0.0469824619956409	0.0760237692836569	-2115.04548576368	4236.09097152737
0.00125056449889659	0	0.147560237324023	0.0748653917690479	-1997.31738293745	4000.6347658749
