# Supplementary material for: Limited role of generation time changes in driving the evolution of the mutation spectrum in humans
Source: eLife. 2023 Feb 13;12:e81188. doi: 10.7554/eLife.81188 (PMC10014080; doi:10.7554/eLife.81188)
Supplement: Figure 3—source data 1. [file elife-81188-fig3-data1.zip › Figure3_SourceData/DNM_HSt_noCE_wMHS_bootstrap_estimate_Gm40_TC_nonTpG_500reps.csv]

b_f	b_m	a_f	a_m	logLik	AIC
0.221566364878343	0.0581745552013373	0.713036398170595	0.235957351075735	-13120.2738404938	26248.5476809877
0.236430896893255	0.0496075241879683	0.220690904057678	0.531782144052125	-13209.7110399891	26427.4220799782
0.216278364228499	0.0599854014669302	0.934051106394943	0.217734248243008	-13184.4513984726	26376.9027969451
0.223667547581005	0.0642660269424817	0.711065217762676	0.204330088053455	-13260.5793571353	26529.1587142706
0.213732577223297	0.0482076621489525	0.9218399267594	0.543096790090478	-13164.5117521058	26337.0235042116
0.206559384593038	0.0445152665972445	1.15685180629887	0.686804828300684	-13303.2581792096	26614.5163584192
0.22077365512399	0.054851700997099	0.681732964292455	0.392959131241709	-13126.3555475219	26260.7110950438
0.230855166019237	0.0574311791187504	0.429423549119218	0.329645445667786	-13191.2467071111	26390.4934142221
0.231998641350486	0.046753919006244	0.367690886095347	0.577516502795582	-13096.2945041063	26200.5890082127
0.210657408445376	0.0544717833954968	1.03858176958756	0.402093117736778	-13138.3502553684	26284.7005107367
0.238125759943669	0.0599256226978871	0.230903846447642	0.242944447717378	-13197.7066676578	26403.4133353155
0.233367202435569	0.0521031881448349	0.291587574938096	0.472184521585546	-13092.7275611949	26193.4551223898
0.241803721434298	0.0391038426200521	0.172928087935243	0.799078336564372	-13088.491128974	26184.9822579481
0.228517466128129	0.0623150969550589	0.521456844342553	0.239517596503066	-13286.065593955	26580.13118791
0.220403248950147	0.0608284734572811	0.702758796625791	0.183596857127102	-13148.3757100196	26304.7514200393
0.222696583158768	0.0524798659790657	0.66850719387048	0.467231127450737	-13232.1519945335	26472.303989067
0.237724652560533	0.0563448047015286	0.203477985541063	0.378230072749879	-13187.666599288	26383.3331985759
0.226198184390182	0.064092706182846	0.610790965458419	0.132646239868209	-13212.877906529	26433.7558130581
0.223439039323953	0.053907409618637	0.578362153298414	0.459495699184248	-13124.0841164637	26256.1682329274
0.218884372849779	0.057379495747066	0.881614349752368	0.278952632643543	-13298.1330135691	26604.2660271381
0.230460019968522	0.0608400655797585	0.320882416794177	0.256585669597519	-13113.6191913654	26235.2383827308
0.226404823541292	0.0523272472921368	0.573845309953597	0.502459413839063	-13231.1035708124	26470.2071416249
0.230983601093013	0.0525799170153949	0.387276952615967	0.460776957958933	-13158.7690437814	26325.5380875628
0.214936187060366	0.0512411335198723	0.938844708182927	0.428444773547634	-13185.8698478393	26379.7396956785
0.225232396936973	0.0388043411106387	0.504808162901726	0.784932029449415	-13077.3560872747	26162.7121745495
0.235433402823055	0.0522135447059774	0.373789954569269	0.479843887288444	-13203.0831466752	26414.1662933503
0.232423055703952	0.0547757290031306	0.472228522420378	0.316787269887993	-13195.8456428008	26399.6912856016
0.246603127843296	0.0564820540712797	-0.0343004426080993	0.306860872160434	-13091.4699255762	26190.9398511523
0.209724650145353	0.0514808621035455	1.15710313115344	0.463011648963419	-13191.1760786868	26390.3521573737
0.213794914316254	0.0643086924790481	0.930495453253868	0.176220456914424	-13240.9654127299	26489.9308254599
0.224283183080922	0.0475206008919689	0.633248838612702	0.545286603329751	-13113.7167739272	26235.4335478544
0.228804861432241	0.0563038192264016	0.49091654777328	0.371988744373971	-13302.1836398729	26612.3672797459
0.224122857181744	0.0411437356791566	0.662011654576145	0.745018114332992	-13217.0827265613	26442.1654531226
0.239352581290294	0.0622615373269346	0.177134520098411	0.13341842098688	-13149.6077858363	26307.2155716726
0.211747363483264	0.0647874185485362	0.954810975269477	0.149973675842277	-13261.3377402787	26530.6754805574
0.22239220328175	0.0621769569849812	0.701083533521659	0.155790509392766	-13070.8900352096	26149.7800704192
0.23770159653255	0.0509208530548588	0.253101156706858	0.459198947212551	-13164.5873932426	26337.1747864851
0.203229034195969	0.0711985751541305	1.30809681571691	-0.0186272965966435	-13303.8739456823	26615.7478913647
0.226450019603251	0.0538002312924966	0.518115725323096	0.411467725079494	-13093.6993600619	26195.3987201238
0.234535410513013	0.0637511029130752	0.392859652253864	0.185704427796283	-13220.766184608	26449.532369216
0.232490181815647	0.0457631441907918	0.40670869436394	0.597902883995194	-13246.8338697266	26501.6677394532
0.23973564115696	0.0629198939356712	0.122237783997221	0.275610034963774	-13238.9529909621	26485.9059819243
0.235497868514116	0.0537963558560336	0.444096861368786	0.384495615241117	-13287.2060847314	26582.4121694629
0.214731783568967	0.0549765677827313	0.919732270613235	0.433231588477926	-13205.1131047124	26418.2262094248
0.222533974974152	0.0542953677442119	0.73428005475963	0.415575712718581	-13365.5297504423	26739.0595008847
0.243974031614521	0.0513893320071694	0.0761220972716808	0.442243465339888	-13145.9587738645	26299.9175477289
0.239158897779048	0.0587935659711631	0.0674362472101462	0.353822248312863	-13169.8078824904	26347.6157649808
0.210907231268327	0.0560346030024591	1.08978381668658	0.29859389883243	-13165.831672211	26339.663344422
0.228867553855417	0.0670647690921189	0.428191958084701	0.0251711634122481	-13183.7707853981	26375.5415707962
0.234007293913135	0.0512611133403055	0.506550830344753	0.525179675459242	-13264.0739959948	26536.1479919896
0.214550643544039	0.0621978191421883	0.899556604434703	0.176966600325345	-13049.3380677893	26106.6761355786
0.235585653840281	0.0547714594062526	0.262533769467386	0.414825750254354	-13255.5152617275	26519.030523455
0.229834021428024	0.0486908866513825	0.461424949754294	0.532919140606239	-13159.5862332065	26327.172466413
0.224457737560729	0.0473581173933455	0.682727849407804	0.531227815773879	-13165.7799501872	26339.5599003744
0.232161338622375	0.0471037587745489	0.36687519724303	0.58512537590025	-13118.7475857211	26245.4951714422
0.238924611300655	0.0512805678870261	0.191216024892375	0.458551002433257	-13212.583897616	26433.167795232
0.23357044310588	0.0562187020517416	0.350113543720556	0.353684326833361	-13354.5909291625	26717.1818583251
0.223798383440176	0.0536262606502761	0.610741077516027	0.452635856862501	-13160.7641323033	26329.5282646066
0.209701009215528	0.0583811040112145	1.22804276501391	0.295198093296116	-13207.6115521738	26423.2231043476
0.236612407249124	0.0595820479147223	0.352851912879819	0.266191526637885	-13287.7121175797	26583.4242351594
0.235372125177907	0.0543828630343896	0.247226104114312	0.452898313897696	-13198.1834899337	26404.3669798675
0.232920854700761	0.0544532760787756	0.33854498452145	0.45988923896906	-13202.562834169	26413.125668338
0.222164437158933	0.0458518045068691	0.686384261035413	0.676020986253241	-13287.9840022964	26583.9680045928
0.237735977843119	0.041418180129936	0.373539472960226	0.711558619625778	-13198.5221931483	26405.0443862965
0.226115002743344	0.0534030199594947	0.60511381883394	0.435872068205622	-13292.8134783985	26593.626956797
0.236440145989912	0.0549137732094042	0.20797333891699	0.398421960720616	-13088.6714845031	26185.3429690062
0.233817341293557	0.053463224586286	0.356929504616551	0.433593367265812	-13190.2887775174	26388.5775550348
0.242130569083325	0.0499269083509992	0.136089162024833	0.598375234224059	-13278.327859147	26564.6557182939
0.231163728760962	0.0422429337607449	0.406178015840175	0.720645683823984	-13155.5117983689	26319.0235967377
0.229239751574006	0.0621756680881655	0.474312259929836	0.172981579795678	-13165.9514416853	26339.9028833706
0.23544647266042	0.0497219216150498	0.288512053561644	0.478702235428846	-13050.8695522529	26109.7391045059
0.211643051684874	0.0611055233595986	1.04345822083462	0.177559901936855	-13192.7573853483	26393.5147706966
0.217689016807263	0.0463949440972083	0.926958322413475	0.552970749862297	-13088.4204563794	26184.8409127587
0.24521043323448	0.0452022871710929	0.123837791970209	0.583655197732457	-13192.0649369427	26392.1298738853
0.22562280393061	0.06343454398	0.561984696027004	0.178943619929656	-13223.8830270221	26455.7660540441
0.23659287856876	0.0544266618653665	0.189416125094976	0.380384170051689	-13058.9689948779	26125.9379897558
0.225204833641906	0.0526290323680048	0.639618048373101	0.438221065565789	-13258.1158591431	26524.2317182862
0.237604310321958	0.0522864886478352	0.263661050786942	0.417045722266849	-13132.8411098585	26273.6822197171
0.225388254749462	0.0427842136715295	0.572251458535891	0.727706700031032	-13289.8572948906	26587.7145897811
0.212358161584091	0.0606356350718921	0.971621389646548	0.278756582165869	-13168.090220982	26344.180441964
0.223210041372466	0.0590327240237912	0.642960534856527	0.336518467973862	-13249.8672031266	26507.7344062532
0.238743416043207	0.0587395515129851	0.186022479203088	0.29308386272795	-13140.3644479904	26288.7288959808
0.214849726759822	0.0678613191453066	0.873688170515783	0.0554987708236242	-13169.9272054996	26347.8544109991
0.22789471608287	0.0577161915372499	0.520049178542288	0.295905908691582	-13245.1536472057	26498.3072944115
0.231534606310042	0.0576426285805559	0.512010875235583	0.323169234755908	-13297.8205836703	26603.6411673405
0.219098542789553	0.0503957173339319	0.750931398868565	0.458305605766831	-13165.0460413204	26338.0920826408
0.233979063558109	0.0508507008425652	0.306759057575877	0.527264957345976	-13128.0502573051	26264.1005146101
0.24330045883768	0.0484307863678556	0.0724748677705921	0.573435200135206	-13254.5439233725	26517.0878467451
0.21056554206242	0.049954549346097	0.986076598335716	0.611378702331502	-13274.8010654629	26557.6021309259
0.228585338752328	0.0553255530365919	0.489397896889007	0.381599441345101	-13138.1473202603	26284.2946405206
0.221287028884101	0.0503622706891089	0.726830004614315	0.566794351552684	-13241.7331819525	26491.4663639049
0.229125516322051	0.058071560266792	0.44278009963964	0.293443843259022	-13159.7203529413	26327.4407058826
0.232213308025272	0.0624402352116446	0.389828768693441	0.208707552651223	-13202.6236443733	26413.2472887467
0.21306932263121	0.0528299957543349	0.933766762682093	0.423955556773911	-13155.8217138383	26319.6434276767
0.220046702413029	0.0597769039814334	0.780775011632046	0.281848759791075	-13305.0482576273	26618.0965152546
0.22160394148994	0.0479430723783572	0.63911917248865	0.617122223056644	-13328.4843727358	26664.9687454716
0.226051153542116	0.0492261812728199	0.589379282417533	0.499734521581663	-13154.3663472199	26316.7326944397
0.22840488768358	0.0597970019979505	0.445784674663898	0.242434106312152	-13101.3804992898	26210.7609985795
0.235272991131125	0.0402561651904465	0.374071454871542	0.734584507313296	-13157.7640770527	26323.5281541053
0.235794003916521	0.0595096713551675	0.216928059313509	0.259130058072576	-13170.1505298287	26348.3010596573
0.21852692882934	0.0627820534514018	0.935807836315099	0.103956475628861	-13202.5846932882	26413.1693865764
0.2087059860941	0.0520023588609319	1.03444976763828	0.486905118708155	-13262.032088014	26532.0641760281
0.22573364738539	0.0530307739389698	0.635814093014669	0.389684546176525	-13203.7691291479	26415.5382582959
0.236177233449582	0.0553602315277218	0.243973717989711	0.40647135643176	-13186.3874286765	26380.774857353
0.214222363930657	0.0579836407284756	0.876115777657019	0.316701629356699	-13145.8111786221	26299.6223572443
0.221742663817657	0.0645252124575274	0.727629281954988	0.148744772568273	-13275.4558231001	26558.9116462001
0.215367003272798	0.0561406590471389	0.975184960503234	0.336127939490747	-13222.299142898	26452.598285796
0.223514988433627	0.0523509875951041	0.52380008628393	0.519245307322457	-13217.7747321932	26443.5494643865
0.219470524948549	0.0612166400241272	0.869042686666281	0.217060486642041	-13251.7977637226	26511.5955274452
0.229718960617053	0.0540765149888622	0.457295469072373	0.47215443555509	-13273.7890495629	26555.5780991258
0.222674306668635	0.0510035698108668	0.680234211780644	0.530914149615921	-13277.4703249053	26562.9406498107
0.217084495115489	0.0501330854091518	0.82601870794251	0.489724056511119	-13159.9716718965	26327.943343793
0.228353688461082	0.056135064147067	0.460288439786967	0.262850260594119	-13060.7067306934	26129.4134613868
0.226516432213841	0.051333343018547	0.619843341867913	0.393232679100814	-13107.711499198	26223.422998396
0.21733351751988	0.0653864779980633	0.784167612110575	0.136494579489725	-13234.2120913929	26476.4241827858
0.212163691633784	0.0608679458201397	0.970973218698862	0.154111508525726	-13101.601446938	26211.2028938759
0.24360780386338	0.0530288170776009	0.0875708974391358	0.439684016141011	-13179.9599448262	26367.9198896524
0.245199912322804	0.0526605325173046	0.052544665345666	0.48321003849241	-13235.0021430368	26478.0042860735
0.224647287985345	0.050703014634472	0.656952491754653	0.478160082813422	-13186.029196914	26380.0583938281
0.22460540682376	0.0484280826491912	0.59089174722135	0.58014852803264	-13144.2576921132	26296.5153842264
0.238695331921125	0.0546785001039738	0.18038551211772	0.358667587248127	-13147.5032714295	26303.006542859
0.232036144978588	0.0568054451355697	0.433822787314333	0.285752082755112	-13116.663704846	26241.3274096919
0.210673921174656	0.0552499492066691	0.959906419245873	0.380491986511092	-13238.3505381607	26484.7010763213
0.238953109186725	0.0552788527194851	0.126044607434436	0.418316271073775	-13144.2773322965	26296.554664593
0.230287622243154	0.0515037103325894	0.457850020024844	0.467434964168927	-13193.2177952432	26394.4355904863
0.225109470100691	0.0606582602282166	0.600877650471545	0.264497581822025	-13122.5359198993	26253.0718397986
0.225716717529609	0.0665006915562625	0.616805958858486	0.0824580972415776	-13259.1283647746	26526.2567295493
0.225478530942234	0.0542846843694435	0.545341529233863	0.382205915670893	-13149.988218334	26307.9764366679
0.217944195602385	0.0571671029986542	0.917269077370059	0.269419244291348	-13291.8222358482	26591.6444716964
0.223137283073722	0.0625685815583677	0.688046668718194	0.183301558160337	-13309.4902474677	26626.9804949355
0.23984258928344	0.0557708845053296	0.233793545598099	0.462417125317296	-13326.5387039408	26661.0774078815
0.224415870603305	0.0561898324241282	0.640461582412489	0.35676265680167	-13179.2347268529	26366.4694537058
0.227815965271417	0.0639626617108101	0.487017412321563	0.185194143850758	-13160.8397363047	26329.6794726093
0.233970569285085	0.0484954677944179	0.272734541532412	0.598603368188827	-13201.0182564927	26410.0365129854
0.245012332304568	0.0504107025313901	0.111358690497969	0.511266542451487	-13213.0551122077	26434.1102244153
0.231319068651919	0.0483679742714334	0.370712109477369	0.549998120107273	-13093.0358365628	26194.0716731255
0.229340781114089	0.0640471406940631	0.557544488854529	0.156047676322052	-13175.4047380369	26358.8094760738
0.20797746253345	0.0615432076968003	1.10538772405565	0.148836751872397	-13115.5674666921	26239.1349333842
0.23190334965094	0.0557171454252205	0.407953990905391	0.316881483977467	-13102.6619516145	26213.3239032291
0.240104864311281	0.049999470284878	0.178955063481054	0.494737353721611	-13197.549077427	26403.0981548541
0.23057252190613	0.0581931669966931	0.458720596023524	0.329974340463249	-13248.54078464	26505.0815692801
0.210223849333494	0.0545082245655526	1.04079437599442	0.387104396179604	-13161.1515267607	26330.3030535214
0.217582016073643	0.0513724875950354	0.812231274864555	0.502948814712171	-13129.3442189287	26266.6884378573
0.233512475550589	0.0565085186105482	0.390700530237145	0.35644894456737	-13180.096789715	26368.1935794301
0.230330353883357	0.0578650678277234	0.44462860279005	0.351245198926061	-13253.1709109816	26514.3418219632
0.2321807900159	0.0496839593533154	0.389618418118919	0.56821394219812	-13173.2986458471	26354.5972916942
0.225847782011472	0.065893256158855	0.532469031416829	0.15204172639025	-13287.3726585894	26582.7453171787
0.228639648451889	0.054674606141577	0.495650528231818	0.361974264635471	-13158.9439674786	26325.8879349571
0.214850039654037	0.0577864813197556	0.897449784625882	0.344529757596616	-13249.5937796424	26507.1875592847
0.214866246697897	0.0497916717082367	0.88160119117838	0.470870485752094	-13206.1107747725	26420.221549545
0.228910712830111	0.0631149113749561	0.436708615572717	0.225737972449979	-13187.4417806575	26382.883561315
0.23660249285202	0.0474259053594086	0.216156235669728	0.588534097315471	-13160.4886161	26328.9772322
0.209355476946981	0.0578566484152274	1.02542080323786	0.291054463772738	-13246.4674348595	26500.9348697191
0.220980569218245	0.0632709997363737	0.72170691740473	0.20040823667322	-13181.9877536731	26371.9755073462
0.232811976877292	0.0577174242606853	0.338370052522232	0.279848740932403	-13172.1025324926	26352.2050649853
0.230938757240834	0.0583516796794706	0.49491141026165	0.24901420918188	-13182.6173479481	26373.2346958962
0.212631154189458	0.0594915789904297	1.0160746701505	0.230950211525486	-13156.7007270037	26321.4014540075
0.215307386923757	0.0598862183326712	0.843116685747949	0.211832487912819	-13177.1530685345	26362.306137069
0.237240991183317	0.0525886595064384	0.142505636221698	0.423844625614911	-13112.7285102015	26233.4570204031
0.215262239924129	0.0493503726770949	0.949670654386384	0.504179962121476	-13296.2670175982	26600.5340351963
0.21945283977977	0.0620337251945769	0.687446972969658	0.206735967427528	-13153.4009576056	26314.8019152112
0.219260256491461	0.0642541657352955	0.692402250956628	0.108454732511719	-13072.1229676358	26152.2459352715
0.221847255333793	0.0675332611710154	0.723255061992888	0.0103997784512993	-13167.1353663737	26342.2707327474
0.219561260714087	0.0615371008385684	0.83467969359904	0.161706432626434	-13195.7927053214	26399.5854106428
0.224242274610423	0.049592738469432	0.588106026294384	0.559343800362964	-13312.9968274902	26633.9936549805
0.228965751719716	0.0607915407244502	0.553464062980404	0.181658800230386	-13171.641826669	26351.2836533379
0.235670193171378	0.0641921944263616	0.256271830588125	0.16266763205257	-13146.106078946	26300.212157892
0.233640670226	0.0490599885304029	0.485170242529813	0.512230282821975	-13275.9398920278	26559.8797840556
0.251023509793703	0.0497666914610946	-0.121185349024402	0.565073947317515	-13233.1514060404	26474.3028120808
0.217254871514984	0.0568390114795513	0.84324233360179	0.361469550429508	-13228.2286146487	26464.4572292974
0.232643510794007	0.0625609565432648	0.409089267235555	0.164720038853884	-13098.0629596862	26204.1259193725
0.221476721531447	0.0591145920935943	0.632018950199964	0.305644471127543	-13297.7159930864	26603.4319861728
0.221399225892025	0.049749540230731	0.686596471210327	0.537966269295069	-13132.4535674454	26272.9071348908
0.229333417779809	0.0601522621718218	0.506094585232594	0.187240495196744	-13127.62691769	26263.25383538
0.233871762084321	0.055075605724099	0.296798140104729	0.435927488117752	-13186.9132177554	26381.8264355109
0.221858184727283	0.057134690203336	0.845323255869117	0.312948369813001	-13231.6727451668	26471.3454903336
0.222105901786745	0.061405899058655	0.646626672621984	0.232824179257808	-13157.8754732027	26323.7509464053
0.229443222379203	0.0537505403225249	0.452872814794982	0.411117457197959	-13177.5433000295	26363.086600059
0.235931071187711	0.051781069426381	0.42971354478342	0.466435521855417	-13125.371629198	26258.743258396
0.237439294658293	0.0509288546841397	0.126061371619943	0.517315670452641	-13125.2451407902	26258.4902815805
0.223941539728168	0.0507037874414589	0.605367643304872	0.460505780246609	-13083.4838609076	26174.9677218152
0.23911525367926	0.0497493484227002	0.271221752310987	0.529889764962973	-13288.4826400758	26584.9652801516
0.225016135307652	0.0596956553146585	0.593841182291249	0.338041043385129	-13192.8579558608	26393.7159117215
0.221466256454154	0.0534024795472181	0.778166583019454	0.452757424989443	-13275.6275522306	26559.2551044612
0.229910970571846	0.0673986657950399	0.496825948483596	0.00429016848162594	-13124.0921069671	26256.1842139341
0.222374168300806	0.0517765666948462	0.734524759805596	0.47194855172329	-13322.9451950486	26653.8903900972
0.220550763093568	0.0598494491335966	0.739218675358602	0.14643390612248	-13111.4967730459	26230.9935460917
0.232279864634314	0.0576087685688506	0.323272766610817	0.388198442813352	-13276.6611807992	26561.3223615984
0.220363535340802	0.0508023483854567	0.648898785106534	0.494130012890167	-13216.5550298544	26441.1100597089
0.228968716214683	0.0603910491378187	0.439100371216942	0.254935329271839	-13223.1280536137	26454.2561072275
0.233215060370106	0.0530705332190285	0.22892385461174	0.457468569140987	-13102.4198364394	26212.8396728788
0.224313115368566	0.0539640145320268	0.746195086725643	0.428313347299379	-13196.6097661623	26401.2195323246
0.227695351099831	0.0517880518643603	0.535553866174059	0.481267796939659	-13204.6233621281	26417.2467242562
0.226163771874582	0.0545856352625969	0.533578611815957	0.420176762459361	-13161.391644105	26330.78328821
0.224868587181041	0.0503283678376469	0.69958746346888	0.472926656513994	-13148.1944043468	26304.3888086936
0.216121634154207	0.0537156493796068	0.887555790339027	0.43598264002578	-13252.2114879328	26512.4229758655
0.230014048489208	0.051588361500618	0.468050590218565	0.553292222097679	-13259.6783049848	26527.3566099696
0.228237842374997	0.062196732678422	0.536927333812364	0.188672802827263	-13246.5656535136	26501.1313070273
0.232677327753007	0.044456300258341	0.412036979916903	0.67834481504605	-13221.805099339	26451.610198678
0.233598971538108	0.0554343360682404	0.318240805344079	0.440524461984515	-13309.8163020641	26627.6326041282
0.227995873893066	0.0635135772938874	0.540840543222378	0.152032589649762	-13176.9400519178	26361.8801038356
0.227708847562347	0.0490843992704411	0.535865889158115	0.558509849995113	-13250.6375067807	26509.2750135614
0.227308445758382	0.0509278805351464	0.63728101346422	0.487455783030852	-13222.8554585231	26453.7109170461
0.221023440062124	0.0524271043248324	0.688248685614216	0.464382701716296	-13204.0745158531	26416.1490317062
0.22446170357711	0.0531831482708763	0.652535268832952	0.376144912297918	-13094.5685916305	26197.1371832609
0.220109352902126	0.0575702049893735	0.749953133783127	0.325865082839354	-13223.4143726815	26454.8287453631
0.214398371152632	0.0624036032437476	0.902781072674297	0.230827012122203	-13178.2067564892	26364.4135129783
0.237311732201135	0.0521781531188221	0.201888343017539	0.450370678343889	-13149.1561600134	26306.3123200268
0.219783404708685	0.0528882284400804	0.671867433467978	0.413086678412691	-13092.9939482721	26193.9878965442
0.234577355800851	0.0539307694273645	0.378842840756044	0.417720437677142	-13236.6503565683	26481.3007131366
0.215282015191835	0.0519704653462022	0.93091651304592	0.447615493983062	-13244.9501316596	26497.9002633191
0.227418173174158	0.0646694179435187	0.501345141737138	0.124661688798425	-13112.7335603271	26233.4671206543
0.220662607003137	0.0598775954011218	0.760162818549394	0.221036152093011	-13141.0653678188	26290.1307356376
0.225126644802483	0.0516380665511452	0.48964396615772	0.535711964680819	-13256.0016204876	26520.0032409751
0.225536909443394	0.0589113108290503	0.68119517256776	0.232217192497646	-13269.4276593916	26546.8553187832
0.231741402048138	0.0596940788615819	0.394218906076432	0.217952638356265	-13166.771352274	26341.5427045479
0.224293818302549	0.0510428936985691	0.583482250210107	0.530321598742146	-13171.7556064339	26351.5112128678
0.22395293883614	0.0587137805580692	0.672652980568453	0.313935998288418	-13219.2454638481	26446.4909276963
0.229998387305841	0.0618040855807034	0.403085176980499	0.228084200718015	-13242.9651473906	26493.9302947812
0.217333140901452	0.0619234950692859	0.935500557954303	0.211740672559269	-13255.8163443681	26519.6326887362
0.228576672372061	0.0507361120127684	0.543460704603906	0.452822503337441	-13086.4439679873	26180.8879359746
0.228344219282267	0.06232569934195	0.572375583566183	0.171701011039304	-13245.9371668611	26499.8743337221
0.222737126120667	0.0543851786312074	0.689508892869049	0.386207012579478	-13210.9698411399	26429.9396822799
0.222961127288332	0.0584703488376309	0.718701122507531	0.303927273756016	-13237.6800250412	26483.3600500823
0.225044262878678	0.0490843850878043	0.576577882414977	0.566774484602684	-13282.6211171492	26573.2422342985
0.216574544532317	0.0536066375801655	0.911800909691497	0.451843316246762	-13187.012508523	26382.025017046
0.225518349085165	0.0612592415729569	0.578960547643389	0.294399080243433	-13272.2685516421	26552.5371032842
0.231882783133483	0.0606106706345648	0.453749067408313	0.27193880996973	-13236.2776271263	26480.5552542526
0.218127704906551	0.0532381390958928	0.833662759789071	0.399377976671147	-13215.0877535652	26438.1755071304
0.226092327089156	0.0536344055046818	0.547732517645502	0.399829583528466	-13084.5722346175	26177.1444692351
0.225176725097977	0.0599244803486062	0.593351243980538	0.26870169744285	-13249.060563984	26506.121127968
0.238623551234282	0.0534172788428263	0.252508113111075	0.418787501021964	-13158.3607620675	26324.7215241351
0.233899981383921	0.0524117423779146	0.41376317415285	0.443323475277637	-13236.4671704441	26480.9343408881
0.237926726917877	0.0607939568978837	0.135065401413744	0.27503189570312	-13153.8408229307	26315.6816458615
0.229166376722179	0.0573476144601243	0.485593453099093	0.322325249294996	-13146.257384669	26300.514769338
0.225921858925404	0.0596826406596969	0.616873837121845	0.232357404064544	-13206.9361179661	26421.8722359321
0.230591785221931	0.0526499514902014	0.490829349254253	0.470796336891643	-13247.1012411065	26502.2024822131
0.228333147820881	0.0536323737950004	0.505883497429291	0.429318882717666	-13175.7160294902	26359.4320589803
0.227388473557686	0.0606499078607811	0.458822808551801	0.278991121146066	-13154.1121764533	26316.2243529065
0.216082991907643	0.0484350822805913	0.846895880570869	0.577979755145196	-13243.1982235392	26494.3964470784
0.22087263253101	0.0679130964426172	0.771146954944632	0.063519452721938	-13285.6705727314	26579.3411454629
0.221333126688568	0.0659221523372979	0.693775447287875	0.140609589799481	-13259.4710390959	26526.9420781918
0.240225606953577	0.0586949193602844	0.217620990938191	0.257739043194614	-13196.5741992802	26401.1483985604
0.21674234370747	0.0581250422531074	0.714051872627191	0.36036628091255	-13236.6588788866	26481.3177577731
0.221479052597567	0.0688675860781386	0.886056574389199	-0.0104797491121481	-13303.9202648071	26615.8405296142
0.224316020208611	0.0582078205314631	0.656437514081318	0.342851526243023	-13177.5699440149	26363.1398880298
0.217393075196885	0.0666789600569694	0.852911683107789	0.0907687008155663	-13218.4916509827	26444.9833019654
0.219933394968506	0.0552340515861733	0.728338131901148	0.371249040605033	-13176.0165209588	26360.0330419176
0.218125490114312	0.0507033428667802	0.847264363804488	0.470223835139107	-13208.5998579661	26425.1997159321
0.226394527860954	0.0534780946022033	0.554437388056469	0.368058890690737	-13162.446416015	26332.89283203
0.233208215982023	0.0558454761907275	0.295288405406174	0.37281383774762	-13091.7250166971	26191.4500333941
0.217290187417349	0.0536783709348662	0.766912570182839	0.423676552779839	-13111.2291887486	26230.4583774973
0.230881679053777	0.0480559495281529	0.473029495163388	0.578388164462774	-13215.2621423567	26438.5242847134
0.236684175378982	0.0495017268155381	0.186542629831078	0.473560015350382	-13082.6450088991	26173.2900177983
0.22831261784921	0.0622107784104326	0.533794367936208	0.19823632608608	-13241.6894028564	26491.3788057127
0.219270432510135	0.0586232315798484	0.836793523485537	0.265959040391382	-13238.6063808543	26485.2127617085
0.229742464419067	0.0584206360745594	0.436169250325266	0.320630878371557	-13277.4149315457	26562.8298630914
0.217042375570657	0.05000517354986	0.785637887455406	0.525916363630961	-13190.9553703478	26389.9107406957
0.23088078454943	0.0555641101617559	0.45688367444755	0.424192179021372	-13254.6230568918	26517.2461137837
0.223813536967888	0.0579512828567512	0.630595598867079	0.308980303890433	-13200.2282809983	26408.4565619966
0.234106813431127	0.0662504606013277	0.366521188956516	0.041902173446198	-13135.2566231067	26278.5132462134
0.226490330456536	0.05781726970152	0.583205367955273	0.296527481522211	-13186.6791530845	26381.358306169
0.224810525862842	0.0472207230485614	0.524218083702458	0.592756956158645	-13044.0882227482	26096.1764454963
0.235381960037697	0.0499219867854674	0.337584935051241	0.506913417315839	-13200.0606961189	26408.1213922377
0.238295267961121	0.0446109100022059	0.329692316562369	0.607789215878574	-13146.6234040798	26301.2468081597
0.222154276446631	0.0555941380329942	0.591348461251814	0.393118049284388	-13239.5538956757	26487.1077913513
0.240091674034056	0.0535764045855626	0.197526762205994	0.424030529545304	-13223.7269389751	26455.4538779501
0.217133010738158	0.0423465412947014	0.85326094189497	0.698760259593866	-13189.1035289424	26386.2070578849
0.236974276042362	0.0546890771790317	0.291364034942176	0.44701932090381	-13344.1018027044	26696.2036054088
0.231972754848191	0.0533334559818214	0.320947862597662	0.479759414509648	-13320.3799027163	26648.7598054326
0.223156249606993	0.0500414855489803	0.668978965920934	0.532536067769718	-13284.814306163	26577.6286123261
0.223381051054102	0.0566091468877783	0.639994919151035	0.334271726489251	-13214.7595390767	26437.5190781533
0.227175966896752	0.062208463508635	0.610306642270054	0.266483416708656	-13235.2650169248	26478.5300338497
0.22773087607994	0.0595589000260898	0.462086710952273	0.242917948565797	-13214.8603398305	26437.720679661
0.231576960615836	0.0649814480013318	0.381443170474472	0.083427523662456	-13134.9477627295	26277.895525459
0.209775913495476	0.0498627322969509	0.97551337623633	0.6025762058356	-13196.3582906312	26400.7165812623
0.220018737412541	0.0524712543673228	0.765056586351903	0.459086802577772	-13198.839271735	26405.67854347
0.225517244440995	0.0533072212320462	0.634075295324251	0.416046835140842	-13253.0367635003	26514.0735270006
0.23463099610226	0.0554381031443357	0.371939293177489	0.34927108286059	-13186.099906512	26380.199813024
0.219715240299266	0.0539058890056364	0.821498055151761	0.461123771647116	-13290.641305388	26589.282610776
0.238713495697133	0.0532089047103358	0.225271971991786	0.478826974059452	-13262.6128930318	26533.2257860636
0.220978198162132	0.0534891232647282	0.646697073096211	0.535135616750173	-13220.2298581057	26448.4597162114
0.226982206126234	0.0468717766608093	0.510259862971388	0.606624717319675	-13152.6589691992	26313.3179383984
0.222919166297115	0.0606498081769433	0.621317266361476	0.238011672671847	-13186.5225390181	26381.0450780363
0.228997339649978	0.0513578555580076	0.427860411658958	0.483260134962081	-13227.4009605256	26462.8019210512
0.230762221620682	0.0524576211227613	0.524883981080344	0.462902582909811	-13200.1963981454	26408.3927962907
0.224405069371445	0.061729697200482	0.588551706923027	0.246401714814949	-13266.5728283391	26541.1456566781
0.222540818161292	0.0495632150068529	0.7094843083715	0.549097745917259	-13306.384092318	26620.7681846361
0.237182289805215	0.0613924271402871	0.214168694175783	0.197269438786854	-13105.2657364243	26218.5314728485
0.225039957746552	0.0611695229539268	0.552176832226347	0.255954698190947	-13231.1965147773	26470.3930295546
0.216269664562508	0.0498620050560738	0.811024092622749	0.50377211215099	-13091.1207162978	26190.2414325957
0.222884835520966	0.0492082425633518	0.720850626534886	0.501606237162349	-13141.0456075657	26290.0912151313
0.233707461571036	0.0496281472794615	0.315348327427164	0.540002986542505	-13155.9227306832	26319.8454613665
0.225157425191608	0.0573925208900217	0.580684820434044	0.301370027824925	-13110.151348858	26228.3026977161
0.230815122593032	0.0603470232014142	0.374826035591894	0.311516542166557	-13177.9419235975	26363.883847195
0.229927172899146	0.0551137511619918	0.461568975873409	0.294915686041173	-13037.8601901319	26083.7203802639
0.211942296884016	0.0560784282959189	0.996031701640681	0.322024185339501	-13204.8956262826	26417.7912525651
0.245471799375639	0.0568218060755132	0.088506444593202	0.353826648801905	-13245.8738907508	26499.7477815016
0.226848929058825	0.0479363104701985	0.625785131952914	0.571411362026793	-13247.7182366318	26503.4364732636
0.234751190178035	0.0516809192057056	0.295899425499017	0.465826629089626	-13172.8067684491	26353.6135368983
0.234599129204651	0.0593688269488015	0.301057153260301	0.217193431369125	-13086.1947644634	26180.3895289268
0.23818484355626	0.0544392881869717	0.23917166805879	0.42333820936167	-13298.4901159716	26604.9802319431
0.222939755683742	0.0689472813241311	0.572870820811138	0.0140065013786406	-13177.0284768856	26362.0569537712
0.199735160933204	0.0521103677215256	1.4414270752296	0.48568195537568	-13240.9541724792	26489.9083449584
0.226118355010475	0.0604324311589542	0.590528621738993	0.243756976388069	-13261.8802222965	26531.7604445931
0.234561752829819	0.0530396911994312	0.331216886871169	0.462583296252536	-13214.3589539334	26436.7179078668
0.238177377916466	0.0535698793767124	0.260583545241975	0.42358876155148	-13198.5419785215	26405.083957043
0.2223330351476	0.0601413332931863	0.684009176708561	0.253539053820144	-13213.2236217081	26434.4472434161
0.22296422327216	0.0578886484875512	0.731065525407839	0.327969704571638	-13337.9263529775	26683.852705955
0.223981377762183	0.0536528514543187	0.648266261125754	0.371396800449593	-13200.6043587696	26409.2087175391
0.233489113014312	0.0552909143032863	0.380083963526334	0.417975328438322	-13224.9979212481	26457.9958424962
0.234223769354743	0.057177997656051	0.28750615872793	0.335509514001661	-13325.5791008899	26659.1582017797
0.238292427068015	0.0507276655943344	0.131183295810196	0.564455504692155	-13292.2994008464	26592.5988016929
0.219761923510731	0.0749036914146574	0.748590644798364	-0.123140802719435	-13166.5057975087	26341.0115950174
0.234224294142756	0.0476319725539125	0.363053066353996	0.56102397577189	-13195.5631329328	26399.1262658655
0.239552037664995	0.0526172284245618	0.24730124253162	0.501768896960477	-13249.8767916297	26507.7535832593
0.23491772413939	0.049268467148107	0.314267200038561	0.524262185331071	-13269.7443504264	26547.4887008529
0.21722275659576	0.0518311500014218	0.842528196788525	0.470154298431759	-13197.0403051465	26402.080610293
0.23608457186184	0.0549701260410047	0.263618191697624	0.361623028965259	-13064.3953465094	26136.7906930188
0.233599936485879	0.049504245881294	0.328999582646977	0.490979192168119	-13149.6751043947	26307.3502087895
0.22247035296042	0.0604952805812072	0.662568107041593	0.228251929998444	-13286.9088415061	26581.8176830122
0.216712040400748	0.0565583201160263	0.845912728270385	0.304294869816487	-13139.4610454458	26286.9220908915
0.222443709567454	0.0511297864981695	0.651810410225433	0.483946595999636	-13215.294818888	26438.589637776
0.224795332303886	0.051862010013717	0.677862238658357	0.410849903536148	-13248.4474221057	26504.8948442114
0.208668319301825	0.0540178145226937	1.04785080500249	0.412386770929756	-13188.7483467808	26385.4966935617
0.227267044938304	0.0614058488709838	0.587265810545802	0.239421460831625	-13275.3017428592	26558.6034857184
0.230061385083111	0.052786784290237	0.43544281235273	0.473353070787025	-13178.2805946574	26364.5611893148
0.22004111312622	0.0530394532410906	0.757108999293378	0.46701540179887	-13210.5043308992	26429.0086617984
0.228711247133716	0.0522957651574092	0.469729112991928	0.416962310172917	-13137.0806841504	26282.1613683008
0.232071665921359	0.0464627021021483	0.41684379854587	0.578926992536025	-13142.3706374469	26292.7412748937
0.207372366472751	0.0583355339445777	1.08060294509579	0.288809772093372	-13197.5159156271	26403.0318312543
0.245283439807738	0.0477888407379764	-0.0296923363941866	0.615929859373619	-13149.4724088692	26306.9448177383
0.226533858587496	0.0558944017186809	0.599887966113603	0.361751299378525	-13219.7967275422	26447.5934550844
0.22935797715961	0.0355477517181369	0.52629590597326	0.893694906411177	-13220.3287903116	26448.6575806233
0.216401847223884	0.0483790493574392	0.81246307832711	0.57283235838472	-13245.129902426	26498.259804852
0.238606458205959	0.0556030080250442	0.278640177455419	0.399307432167433	-13229.3722095054	26466.7444190108
0.241769569939387	0.0472977251603105	-0.00485991999748482	0.584169837538906	-13074.9830124567	26157.9660249134
0.223304505993729	0.056315014461629	0.578919026827421	0.342517142610279	-13212.7254330936	26433.4508661872
0.229879571440385	0.0555532280522144	0.489036651598493	0.372648607672158	-13122.5129950861	26253.0259901722
0.254340740460009	0.0502786351832707	-0.273499248609132	0.581915993955815	-13193.3818903722	26394.7637807445
0.23774312362511	0.0522536737752252	0.29472151527819	0.456349931515413	-13164.5760007458	26337.1520014916
0.215565459631083	0.059974018068713	0.900513401588788	0.227105195070648	-13212.6489193988	26433.2978387977
0.217773686046312	0.0581665707448419	0.850947482806279	0.307936123993748	-13344.4417942086	26696.8835884173
0.221282309035325	0.0643822591196436	0.74383822437512	0.171754924957497	-13247.9249496503	26503.8498993007
0.226534260021197	0.0554471521198852	0.500606348274032	0.350220702252921	-13144.9554891896	26297.9109783792
0.205619059877247	0.0582733857225512	1.11158019532006	0.26295719230464	-13102.8486106314	26213.6972212627
0.221296182241016	0.0573062442399609	0.760678738710028	0.264590553739064	-13170.3036996708	26348.6073993416
0.233782985263453	0.0528796569997066	0.297820078486533	0.503142888463346	-13169.795762586	26347.591525172
0.236372706494245	0.0549186252106323	0.334377304755504	0.376899457658318	-13081.7694959745	26171.538991949
0.224921406405544	0.0479762460567316	0.592873144825862	0.612466731551491	-13245.1094808649	26498.2189617298
0.232627369617981	0.0628973351703123	0.306951263385687	0.172146262586209	-13233.2400785255	26474.480157051
0.224508998738799	0.0527578457522317	0.601826441810211	0.435894205573122	-13186.752427795	26381.50485559
0.221015946741651	0.0494633059967722	0.725792658469712	0.589535174076352	-13304.9393762512	26617.8787525024
0.226246023449179	0.0497682398948541	0.528862262583692	0.524783501780261	-13218.6818170055	26445.3636340109
0.225610678301576	0.0457947560834224	0.59366466567031	0.644628835216157	-13212.6008546741	26433.2017093482
0.241561014263563	0.0538902307724555	0.228271816237479	0.353519581652515	-13147.9079674025	26303.815934805
0.212405311942136	0.0638028785342281	0.901529581809421	0.193402166912312	-13100.211759257	26208.423518514
0.215173922051726	0.0544963666518151	0.939237707867159	0.3588501959813	-13186.5142997744	26381.0285995488
0.21902620904891	0.0488300214745296	0.731622547207817	0.595936659403398	-13257.0461887589	26522.0923775178
0.241979462481425	0.055249257842664	0.0832483480396849	0.378170656419975	-13282.8687095731	26573.7374191463
0.232977204382377	0.047258060492481	0.363717370307577	0.56955962365028	-13195.8264761825	26399.6529523649
0.221132215412829	0.0589497735225324	0.823325568206468	0.294117565174342	-13257.1223956242	26522.2447912485
0.230306722536096	0.0570570277222678	0.430014747028459	0.356009928183033	-13220.9262853311	26449.8525706622
0.237997612044272	0.0603864251150472	0.242430582546846	0.223426137464179	-13272.4877605921	26552.9755211842
0.229594538680964	0.0451709114884179	0.452407123594243	0.634897384655665	-13147.8715467847	26303.7430935695
0.230167473451516	0.041662509534155	0.501047760149525	0.735996897346151	-13110.9487682837	26229.8975365673
0.22129386723046	0.0579891244702239	0.649407022411851	0.289066595031821	-13064.7646845499	26137.5293690998
0.223832689938352	0.0481830093527083	0.696233270691057	0.595823928298991	-13180.3545859277	26368.7091718555
0.236222480869472	0.0561504940026648	0.276140331535987	0.402169950785045	-13147.6379632876	26303.2759265753
0.221512418852995	0.0580975241732133	0.695817099122518	0.294122983667157	-13190.1195645659	26388.2391291317
0.22938952988783	0.0551343671819208	0.47630106055967	0.378764002832065	-13137.7058115269	26283.4116230537
0.229396235661073	0.0553542210728398	0.507624943302178	0.364396970687134	-13171.0532388484	26350.1064776968
0.223254567222326	0.0563807956972853	0.719252925645167	0.391219315511921	-13299.2467868548	26606.4935737095
0.226534608623561	0.0565126692873842	0.533944080981214	0.39876870792052	-13263.2696791698	26534.5393583396
0.228925479159543	0.0591875032997526	0.517882794744584	0.264510557109829	-13172.6115572933	26353.2231145867
0.220338455087691	0.0444099470134547	0.780961851726607	0.580718888076327	-13102.9459152358	26213.8918304716
0.232067665396645	0.0514792512005523	0.406538512638332	0.463159641133405	-13114.5968481117	26237.1936962233
0.219149377564467	0.0648151495904684	0.828712815235659	0.11464077518902	-13220.2687766184	26448.5375532368
0.228644444545244	0.0527374754932351	0.461198452998678	0.427093417479212	-13108.0645777752	26224.1291555504
0.225688474141681	0.054054272587077	0.687237569806368	0.33720297466034	-13128.0353047001	26264.0706094001
0.218164736758666	0.0605230105490891	0.818384109095968	0.281668692610335	-13297.4090209725	26602.818041945
0.226160983720445	0.0432852995319875	0.49178438551769	0.744438376995152	-13136.704333935	26281.4086678699
0.222659739764425	0.0516389430458483	0.722343051153291	0.520475736095153	-13274.6129387422	26557.2258774843
0.227865386726755	0.0555663596293895	0.563871222956376	0.369200857748024	-13192.2139253748	26392.4278507496
0.237910031351782	0.0579364440859787	0.249798395118898	0.359377121600662	-13235.8875558455	26479.775111691
0.231997299061984	0.0536752310627209	0.422874473206014	0.419006018889174	-13277.2952791194	26562.5905582389
0.226511305730582	0.0459721982462222	0.475314153663416	0.628924811299785	-13210.1046854364	26428.2093708728
0.218726843388191	0.054941935261829	0.838421881332749	0.350366547776457	-13240.237986163	26488.4759723261
0.229883220114628	0.0481461352552592	0.496846116405948	0.548190429405776	-13214.5451479316	26437.0902958633
0.229409433112615	0.0753061698749078	0.511599816723133	-0.201927852281574	-13192.858492476	26393.7169849521
0.216071188481172	0.0534277176595898	0.862826943950308	0.46198996689422	-13259.9826609342	26527.9653218684
0.219758755271564	0.0634020484472019	0.742122549616397	0.131289242046979	-13182.0692278792	26372.1384557584
0.232403778200931	0.0537983709779668	0.460096920241155	0.448471168970974	-13250.1578005243	26508.3156010486
0.214217179850485	0.0632018335879718	0.831593986037085	0.226435557759644	-13090.5533518446	26189.1067036892
0.23424990371378	0.0655958690877293	0.295667396835741	0.103989692647192	-13095.7961289843	26199.5922579686
0.221056100083212	0.0501436137455553	0.803584837880009	0.490345590396741	-13171.4533198316	26350.9066396632
0.221412947169161	0.0444607444947949	0.642509845291022	0.611164345299397	-13108.4888158032	26224.9776316065
0.235306877969963	0.0551374863264358	0.245056841001101	0.426499540418947	-13205.9543063076	26419.9086126152
0.222490029554938	0.0528472932840925	0.676967034224196	0.440535752321654	-13150.4976729384	26308.9953458768
0.219586206984122	0.0484372325016079	0.707722921155384	0.534252861378322	-13145.3422085287	26298.6844170574
0.22422854712681	0.0558152545321615	0.525327259900578	0.37818638513316	-13066.7483844379	26141.4967688758
0.226659044702314	0.0649390835983357	0.529571092695194	0.138076872636479	-13203.3334271193	26414.6668542385
0.235020732708339	0.0530191747497338	0.394014082356333	0.438674213941284	-13296.627668128	26601.255336256
0.225608279562619	0.0543807975302099	0.517965670752575	0.386810731405343	-13180.7496294863	26369.4992589726
0.230205910852664	0.0501534303739073	0.457353185498669	0.511838646945839	-13204.5798063755	26417.159612751
0.219452349673326	0.0570346738195083	0.729159878076498	0.295300925267922	-13140.550656188	26289.101312376
0.240691272326907	0.0508275880165647	0.0951031462068919	0.552865723191066	-13297.9025395359	26603.8050790718
0.232933988185057	0.0597295280490373	0.418705964243894	0.234587459645036	-13117.1373396607	26242.2746793213
0.220716195700169	0.0564989383018032	0.798795401776074	0.356340979819554	-13136.9715213803	26281.9430427607
0.231351974292409	0.0539560550956769	0.452150213594325	0.396080637240305	-13247.1253247197	26502.2506494393
0.232728323287333	0.0645403056146332	0.377731738750013	0.153760826435034	-13219.2069677281	26446.4139354563
0.218268112257588	0.0594889094967532	0.849469478002646	0.227794377545652	-13264.0607772309	26536.1215544619
0.223098935977903	0.056903387186343	0.64111519963208	0.373243888525898	-13257.7482932431	26523.4965864863
0.21522488647105	0.0591260647210263	0.917992802716404	0.280190879870791	-13149.7831338489	26307.5662676978
0.216989517625573	0.0581441662924502	0.809390181207719	0.303085966917528	-13208.9470063664	26425.8940127328
0.212135694554337	0.0598851527000306	1.00315152555444	0.197560673421543	-13200.633815264	26409.2676305281
0.242979887772896	0.0492140843545158	0.114681687009918	0.535251867891804	-13094.9957258924	26197.9914517849
0.216065159474123	0.037738569304178	0.960547005605906	0.807147726256498	-13109.1331101369	26226.2662202738
0.207495870179599	0.0536180995564379	1.03641703369979	0.437830162704079	-13180.6159470735	26369.2318941469
0.240751643246479	0.0621184576215811	0.0601455963585117	0.254783544104354	-13195.241099037	26398.482198074
0.21937558845563	0.0765665377807132	0.624519395844845	-0.112338875280739	-13235.3826184698	26478.7652369396
0.230946234081431	0.0647674102195403	0.343365744312364	0.163823301468698	-13164.975183055	26337.9503661101
0.234266727073892	0.0617966297435672	0.34287458515418	0.265192103606292	-13318.3655264001	26644.7310528003
0.237401200220207	0.0463203402683855	0.332769465721112	0.640253767621132	-13252.1800663838	26512.3601327676
0.215211416517555	0.0465857016657537	0.956367152528834	0.588878626161804	-13146.4654704769	26300.9309409538
0.230201514794482	0.0525624142604521	0.384568826877388	0.517323354394493	-13176.9418982507	26361.8837965015
0.235400899081023	0.0534957078139178	0.419599705927309	0.386017027733595	-13225.4049819135	26458.809963827
0.230154872043858	0.051053902577334	0.470699449154563	0.407605278389009	-13100.4893539958	26208.9787079916
0.230767942265298	0.0581718401977538	0.429107416641553	0.302424136244113	-13188.9230445927	26385.8460891854
0.234462683537033	0.0460194976455014	0.378517534556743	0.622107017316043	-13247.2226733291	26502.4453466582
0.222894426228458	0.0559550628141093	0.574528041933862	0.414747466820336	-13222.2480627065	26452.4961254129
0.230269756608154	0.0531003513939711	0.381175951828897	0.450716294184655	-13162.5806279002	26333.1612558004
0.226621903572368	0.0474614743849015	0.623916774447325	0.570863025201504	-13178.3046478555	26364.6092957111
0.223374197369026	0.0559810735791969	0.570867531363678	0.355302219354975	-13097.137655688	26202.2753113759
0.22913164890573	0.0562596366315683	0.561644493797893	0.331792563247249	-13206.0433234814	26420.0866469627
0.222289687459027	0.0385121944126883	0.75550509994665	0.832402447844354	-13208.7157588172	26425.4315176343
0.231212857062187	0.0703903553361097	0.308467091788862	-0.0603672774541169	-13050.821854705	26109.64370941
0.22422590383998	0.0608094591426694	0.57981017748464	0.319162558246889	-13149.8680186358	26307.7360372716
0.214924385238173	0.0542021347044889	0.849088432541832	0.429971272861071	-13177.5074225082	26363.0148450165
0.215879611097629	0.0667165827335168	0.815215243728302	0.0777675097974468	-13171.180666672	26350.3613333439
0.221512974408693	0.0607293455764202	0.61331131261323	0.28529060626195	-13192.7158217983	26393.4316435966
0.229194946668939	0.0562202709300978	0.45725468001167	0.317446021360302	-13171.7805272458	26351.5610544916
0.225875071404994	0.0503944402872772	0.559692498659828	0.45246246755644	-13122.1037199883	26252.2074399766
0.238703406340801	0.0524822986369298	0.341147809105156	0.401997643263183	-13169.7584542312	26347.5169084623
0.224185153004455	0.053959212480088	0.661301685607922	0.375399211516131	-13178.5952911085	26365.1905822169
0.226370549550158	0.0498728007790503	0.596604148269482	0.562220644314363	-13226.68539623	26461.3707924599
0.222180363650761	0.0650505503921817	0.703807904645687	0.0922602146702417	-13210.7541895506	26429.5083791011
0.240157431175307	0.0528821895485777	0.133776068009421	0.483450716872894	-13252.6549979225	26513.309995845
0.212608598178659	0.0565873970375013	0.926099502168614	0.293405625601021	-13077.0200405654	26162.0400811307
0.221029021811384	0.0537342254962987	0.73422659280823	0.445231197049417	-13188.7082507418	26385.4165014835
0.222046812027181	0.0626374898772779	0.647144160812681	0.100090739362039	-13020.240154868	26048.480309736
0.241336699968543	0.0543487999928155	0.0931658640198113	0.412424814627775	-13232.0201434565	26472.0402869129
0.238769481575389	0.0643536504155335	0.227160755283121	0.116390363456089	-13198.1546416897	26404.3092833794
0.223512579215133	0.0642195087877919	0.605463367795911	0.159812773858792	-13162.6856174479	26333.3712348958
0.234507923493212	0.0559003234139211	0.272098403572593	0.37809799508559	-13283.8728340596	26575.7456681191
0.223760629567614	0.0414155270897958	0.703264692797368	0.752057156580548	-13099.0507081495	26206.101416299
0.209521379219713	0.0614438193410732	1.11342323016141	0.158921658163638	-13247.5303603391	26503.0607206782
0.230206014429425	0.0686437278175368	0.587867131709792	-0.0295967453168915	-13261.6888843186	26531.3777686371
0.2172796686594	0.0557240974495478	0.762358342606005	0.403756800368193	-13193.0728419307	26394.1456838614
0.242369942447896	0.0584588895578428	0.214209840170108	0.289122488927934	-13301.1700189972	26610.3400379944
0.242967358899599	0.0455522361183796	0.0157289560799852	0.578558288897447	-13035.5096595061	26079.0193190121
0.24351672613549	0.0478585079012915	0.112677126802434	0.537369056585496	-13171.1045078269	26350.2090156538
0.236189208966932	0.0549907884164172	0.344066932566115	0.333242066599936	-13152.948088332	26313.896176664
0.219331784583017	0.0555756426676333	0.806417819791066	0.379670309041675	-13194.8218884087	26397.6437768174
0.236003167511144	0.0478634117847275	0.256218234297285	0.528351918720732	-13223.6527963843	26455.3055927687
0.221598498235184	0.053176756942763	0.698061340551005	0.439255437864183	-13249.9433699627	26507.8867399253
0.214964034677749	0.0649088370033988	0.845560985344616	0.112729058809398	-13117.430843265	26242.86168653
0.222475835483696	0.0649011289631117	0.783121452746441	0.114330032361142	-13188.0472906501	26384.0945813003
0.228866598292064	0.0628752213119901	0.572856204979399	0.218336339136086	-13251.7267031811	26511.4534063622
0.216138889791235	0.0545056371154469	0.837142684767101	0.39692418241466	-13196.9437318224	26401.8874636447
0.230906082765763	0.0547752441115966	0.404499308209347	0.424443808886363	-13166.3436279162	26340.6872558324
0.234284752309002	0.0459852965791627	0.431820774100092	0.591237019705516	-13208.4979110793	26424.9958221587
0.235151433028014	0.0576432994314363	0.356771307654915	0.289441821777383	-13250.7937654829	26509.5875309658
0.236847038196787	0.0721263831175386	0.296750325705652	-0.11583027399176	-13102.6985868413	26213.3971736826
0.232604300415739	0.0561159239396331	0.309465086608254	0.314569622706331	-13061.4080406534	26130.8160813069
0.221778079861536	0.0569737857428181	0.600596995362508	0.365846267586348	-13058.4186281302	26124.8372562604
0.231511507044701	0.0652849292585539	0.390667106047156	0.141547656750521	-13171.8300050712	26351.6600101424
0.206288706700085	0.0575588059534191	1.11514290541189	0.290850908840525	-13118.1478571131	26244.2957142261
0.229007910055738	0.050781750695056	0.588313152440525	0.412024331734723	-13098.7349285248	26205.4698570496
0.223098599462265	0.0506994370057724	0.687104035395626	0.505829270762385	-13221.8515052968	26451.7030105936
0.232701006339229	0.061481223801449	0.483979959326491	0.214848517193841	-13235.244448016	26478.4888960321
0.237968991864524	0.0632576593312126	0.256769758620684	0.175967427397085	-13231.7533822052	26471.5067644105
0.229326627019012	0.0595306463954889	0.474370081659173	0.255138886944941	-13058.6443885307	26125.2887770614
0.230406938219679	0.0684751088278358	0.392422859022257	0.046896939132848	-13220.7983143337	26449.5966286674
0.24454636224808	0.0573227208261725	0.00702407262078903	0.306335547866387	-13158.9608174159	26325.9216348318
0.234424325725064	0.0550573946876064	0.383660986579157	0.41231870102947	-13247.865705495	26503.7314109901
0.235701786562152	0.0513800103102383	0.211747881683782	0.501902746138628	-13216.1256100892	26440.2512201783
0.230490272988825	0.0568254828860985	0.502152200529445	0.27995039895517	-13174.1760230691	26356.3520461383
0.22613949507616	0.0539622877217478	0.56054736218536	0.439700034474879	-13217.3472579319	26442.6945158637
0.243438670713463	0.051011570577931	0.0652898479056429	0.530472525266447	-13193.0370664429	26394.0741328857
0.227867410834175	0.0521837908631638	0.480285880011934	0.558538277297692	-13201.6722006238	26411.3444012476
0.226894038674885	0.0589337641112138	0.501718219783077	0.325335481711872	-13243.2498265019	26494.4996530038
0.230030421080414	0.0590760249742096	0.433026195467112	0.290793796173688	-13197.8606616507	26403.7213233014
0.243969414616728	0.046874974512493	-0.0448329370785065	0.624769455946485	-13194.3215883361	26396.6431766722
0.229218548663584	0.0618302894098738	0.518283771946064	0.157837153089008	-13114.6176319925	26237.235263985
0.223951025238607	0.0557378023047956	0.632751276283154	0.449587343589815	-13294.1853554928	26596.3707109856
0.228861376526899	0.0578061011004502	0.309954586557112	0.358003985419996	-13131.3394031675	26270.678806335
0.23274377400472	0.0552944327087821	0.392503721415824	0.369083458006042	-13166.7212946036	26341.4425892071
0.250769059955187	0.0555314857150204	-0.117305364128128	0.342018758347585	-13231.1345974333	26470.2691948666
0.227958954455428	0.052622407351171	0.590143201661302	0.501770768056008	-13414.0589730806	26836.1179461613
