# Supplementary material for: Limited role of generation time changes in driving the evolution of the mutation spectrum in humans
Source: eLife. 2023 Feb 13;12:e81188. doi: 10.7554/eLife.81188 (PMC10014080; doi:10.7554/eLife.81188)
Supplement: Figure 3—source data 1. [file elife-81188-fig3-data1.zip › Figure3_SourceData/DNM_HSt_noCE_wMHS_bootstrap_estimate_Gm40_TC_500reps.csv]

b_f	b_m	a_f	a_m	logLik	AIC
0.308595345157682	0.0721068236804311	0.749023927252428	0.530059977621075	-14533.9057980372	29075.8115960744
0.327416616008469	0.0683771125803303	0.22007793042287	0.713335680978642	-14618.7093993798	29245.4187987596
0.303978201475128	0.0770586865719209	0.998693891866511	0.391493887978513	-14565.4528257572	29138.9056515145
0.314291178162828	0.0837558757746578	0.722160516699833	0.311970758511616	-14650.5250804911	29309.0501609821
0.307225850367538	0.0669097789337354	0.883609373173344	0.712343552867749	-14624.2686787577	29256.5373575154
0.293015602166303	0.0656754698469105	1.29549613539238	0.754812777841265	-14668.5703132594	29345.1406265187
0.309646760365024	0.073917505739752	0.724861267909602	0.539019117383628	-14540.9448063229	29089.8896126458
0.322417251470701	0.0754313062832384	0.432332324490999	0.499917922771731	-14607.5282324657	29223.0564649314
0.323952235694207	0.0557929636056591	0.314372518254713	0.988952913943753	-14536.8490328116	29081.6980656232
0.299375577997734	0.0654904296163796	1.08036607991298	0.736969971143431	-14550.3972067832	29108.7944135664
0.332484862962542	0.0752831323309812	0.11453537362097	0.455499154091758	-14591.8753396795	29191.7506793589
0.324210059184545	0.0743835092978796	0.28800775486219	0.495230802750485	-14455.0639559641	28918.1279119281
0.330810414766783	0.0562113303066504	0.28624101979533	0.976241043500844	-14530.8749135431	29069.7498270863
0.321225172594289	0.0759199216213929	0.518297392466757	0.532061269234299	-14754.717590961	29517.4351819219
0.324594167116325	0.0793240449474498	0.303105188586817	0.325209746465345	-14559.2125184492	29126.4250368983
0.318064470891053	0.071141543244572	0.573309654083648	0.606705659629096	-14689.9062984621	29387.8125969242
0.32474734109991	0.0755799163581264	0.310218839808292	0.525643539586694	-14651.7880221219	29311.5760442438
0.31584726453576	0.0836402048561723	0.631472143375468	0.243572281978835	-14639.4999449073	29286.9998898145
0.319962715180379	0.0804412463052234	0.4724088209428	0.409152811232958	-14583.8933187725	29175.7866375451
0.308575160690141	0.0735380430484582	0.895169363421362	0.494043776541398	-14695.9577490449	29399.9154980899
0.330827871548581	0.0828248582395227	0.0749812190452967	0.30626925261283	-14535.9782231189	29079.9564462379
0.313875386575538	0.0678477431192959	0.716323679048164	0.721263700068745	-14604.5335602946	29217.0671205891
0.320810420349579	0.0709036467562764	0.4003261776671	0.682080447117888	-14622.0627214512	29252.1254429024
0.298610903250914	0.0737686405897397	1.12010623527925	0.495651000116035	-14613.0888168869	29234.1776337738
0.318304549191901	0.0581221106663427	0.398632749487541	0.90118854071339	-14439.7115470173	28887.4230940346
0.327777878676848	0.069957969752786	0.332004892950509	0.635563308365067	-14594.9204301455	29197.840860291
0.321434480415895	0.0787649843890494	0.508038986683843	0.371699949914233	-14681.0450459892	29370.0900919783
0.343256477401599	0.0764487381165854	-0.187492235258634	0.421196520764011	-14515.7928053443	29039.5856106885
0.305476575180407	0.0671249927191014	0.948826838187845	0.691856710252091	-14564.0003538942	29136.0007077885
0.304060425166642	0.0794973142971659	0.873476952218084	0.466583322800875	-14694.7816001022	29397.5632002044
0.309214842261538	0.067875621289602	0.761846869089446	0.630820055411616	-14423.8672638829	28855.7345277658
0.323949832397821	0.0672744556747654	0.360429462483967	0.745218442975363	-14693.4590606162	29394.9181212323
0.321056867667528	0.0562137071556089	0.419625699871979	0.990048761480745	-14653.8197634819	29315.6395269638
0.329724272905419	0.075503140771766	0.137688076669199	0.423039526241049	-14546.3856447867	29100.7712895735
0.303716607091342	0.0824441649336167	0.961518399147204	0.327911443012539	-14729.619018444	29467.238036888
0.317092660053424	0.084031459028903	0.608858289778214	0.188005552821617	-14506.7141435973	29021.4282871947
0.331353730298153	0.0690513874624736	0.176110279915266	0.65364464317254	-14625.1737813331	29258.3475626662
0.296852380317266	0.0853042918617482	1.16993952560787	0.244039988971244	-14685.1418840678	29378.2837681357
0.316645507667932	0.0781610440928277	0.578892092884789	0.412959158651567	-14546.6240883776	29101.2481767552
0.325575042632518	0.0810269504219241	0.393261006372695	0.367357174508856	-14557.8968188128	29123.7936376257
0.318767668205274	0.0660269431052402	0.540481336932225	0.702456040728252	-14635.3664481793	29278.7328963585
0.34167014401162	0.0795601730836287	-0.177248668870948	0.449620372643283	-14617.7414509437	29243.4829018874
0.328107278393544	0.0665090868689749	0.339653410923609	0.685457106768407	-14657.4785330412	29322.9570660824
0.305542708057675	0.0728625621421932	0.90756555575549	0.587831864871877	-14667.3629967582	29342.7259935163
0.311774027125357	0.0725978869792404	0.809553418222137	0.595022899117498	-14786.7152477394	29581.4304954787
0.329956912921058	0.0719920101405125	0.192535809834875	0.516562707372955	-14546.5362320118	29101.0724640236
0.32619173387886	0.0826822246500803	0.143039049352376	0.354147069647431	-14562.4662538616	29132.9325077233
0.303358898907017	0.0743370662585829	1.06863989732931	0.474990259573482	-14591.5784992978	29191.1569985956
0.316509911257522	0.0854324084542989	0.559109296093564	0.175384880857413	-14624.7876169905	29257.5752339809
0.329874513429052	0.0726320330935076	0.356760418562385	0.599722332159498	-14682.5811376683	29373.1622753366
0.301881524715905	0.0827622504880773	1.00790273903673	0.263245336695229	-14418.9775719298	28845.9551438596
0.320406842339127	0.070266413668699	0.481734302959088	0.624055544497402	-14668.6973734641	29345.3947469283
0.325352552396877	0.0632594665099977	0.410166736052941	0.774535347613889	-14612.1053515914	29232.2107031828
0.319211602576859	0.0663709916087058	0.610616917263822	0.656576414973441	-14612.949556647	29233.8991132939
0.320198176511466	0.0656386073801658	0.442870463587196	0.775348600493884	-14613.5984684138	29235.1969368276
0.325751567975249	0.0741425707203589	0.29846049001383	0.496829579426798	-14676.1703825339	29360.3407650679
0.326795164057387	0.0736877712207518	0.320723520673997	0.530807636533171	-14776.948389199	29561.8967783979
0.319300057799553	0.0727426156443478	0.452120028496364	0.594854515337672	-14590.9172921779	29189.8345843557
0.302529851495438	0.071960774276057	1.18471494094759	0.613200010998581	-14687.6012341053	29383.2024682106
0.333198289841796	0.0723621754571232	0.173971940676568	0.613600423741021	-14763.8025618794	29535.6051237588
0.32223918208829	0.0756278592377023	0.356528505316386	0.522439062204821	-14611.4898808081	29230.9797616162
0.323451697610076	0.0678399125408776	0.26962488988124	0.780724537599823	-14594.281070331	29196.562140662
0.3085676642341	0.0639625625197494	0.8171962069093	0.846933911180662	-14721.6567532987	29451.3135065974
0.326831244991896	0.0513768018217575	0.434364234225742	1.10214988527889	-14546.4621803038	29100.9243606076
0.311693747685005	0.0784230536296881	0.701353581463655	0.447704334800875	-14652.4908898346	29312.9817796693
0.325060134733115	0.0722741055272575	0.346182414801073	0.556479375998539	-14529.9090951429	29067.8181902858
0.320000005295392	0.0718118441523193	0.508690361762096	0.596462840202676	-14632.528082893	29273.0561657859
0.333578894483214	0.0718755261033508	0.0922368162431303	0.66243858263883	-14694.5866119673	29397.1732239346
0.32902537359022	0.0576562913756224	0.251120476184176	0.936543769178151	-14587.5019934726	29183.0039869453
0.32286623308955	0.0797446203816399	0.374285406659027	0.366010083002408	-14587.7991786063	29183.5983572126
0.327710942420926	0.0626894891355148	0.258354308770794	0.770903640868725	-14464.6579989425	28937.315997885
0.300447956834269	0.0781206005359758	1.07353300425542	0.350189240651162	-14576.466698967	29160.933397934
0.307378142001041	0.0675285245417245	0.970466453851387	0.621643893869467	-14515.7932189461	29039.5864378923
0.33577637297488	0.0621797418329708	0.110751117922632	0.801621609351299	-14718.4712966653	29444.9425933306
0.314131099585328	0.0824859773173948	0.645567408712002	0.281962693068372	-14663.8143669445	29335.6287338891
0.322252731496723	0.0703909946845201	0.332088690591382	0.572813653587276	-14482.1697858239	28972.3395716478
0.318101994654319	0.069045309997021	0.663036821965529	0.631467554935055	-14675.2748494573	29358.5496989147
0.327047141825058	0.0744806124625143	0.253308863535265	0.491633630526713	-14634.2817671856	29276.5635343712
0.30769885274457	0.0587334288076834	0.864974723012602	0.93707482835272	-14728.2482323522	29464.4964647044
0.302777558846272	0.0845496609371538	0.998726315560541	0.324025106734605	-14616.0073144277	29240.0146288553
0.314756285396256	0.0805288073879421	0.606877300122718	0.408974412836452	-14608.4561212709	29224.9122425418
0.320707973323064	0.081866315491237	0.457117270634222	0.324854331700623	-14527.3959234141	29062.7918468281
0.302914747519796	0.0841114310841452	0.94267651391589	0.289047974043412	-14629.103354906	29266.2067098119
0.318984226574198	0.0740968442784004	0.453322592254918	0.504965594348529	-14679.0238174044	29366.0476348087
0.320079169193466	0.0771595186342464	0.527454262943253	0.450009382651479	-14711.115227609	29430.2304552179
0.314992948176842	0.067349612830073	0.628607843630099	0.637591558142241	-14534.9043959589	29077.8087919179
0.32303509564918	0.0683048375029139	0.27632147352721	0.730959009240851	-14567.6842444636	29143.3684889272
0.33937399193526	0.0631978143249992	-0.0767128125483052	0.857576555118895	-14690.3547436425	29388.709487285
0.304662593607676	0.0680646165646586	0.924656045681678	0.731935875635871	-14592.9382818606	29193.8765637211
0.324141723110527	0.0707548085389062	0.391810378698274	0.640206256178841	-14573.116951141	29154.2339022819
0.316298017912893	0.0648253812589337	0.54940184696315	0.842559246290315	-14705.633822302	29419.2676446039
0.321649415156044	0.0708780917155403	0.468894190218119	0.603503144076339	-14591.8567259443	29191.7134518885
0.321910181189333	0.0885208749765574	0.409889343907543	0.134334253687465	-14606.2452053015	29220.490410603
0.296401471390652	0.0679687331774611	1.13929682263339	0.659330354881615	-14562.9775355755	29133.955071151
0.304573055531105	0.0792684227404691	0.921942801942245	0.419450974655844	-14675.4933974544	29358.9867949087
0.318588291783277	0.0588504099439545	0.461942750707647	0.999321287853326	-14769.383970684	29546.767941368
0.318027125886016	0.0585969279295848	0.520032715664322	0.906573470580176	-14572.4416614763	29152.8833229526
0.314478287131258	0.0823804513660882	0.611658350705596	0.307487964949299	-14579.3556279911	29166.7112559823
0.330326358287709	0.0598953973153563	0.246978441026495	0.852597082016218	-14614.4780667586	29236.9561335171
0.327667017908752	0.0777409914879542	0.190421641492648	0.416037990195206	-14573.5698784798	29155.1397569596
0.30934517554453	0.0803008109795175	0.886414480076287	0.319599065174129	-14621.252444044	29250.5048880879
0.309435988973948	0.065867954114472	0.68029992967559	0.769763219205142	-14663.2610159922	29334.5220319843
0.321340205056615	0.0656499358547482	0.519229055284135	0.674766917887077	-14665.8308109441	29339.6616218883
0.323036085929523	0.0722606378688671	0.391659739338335	0.602130940938578	-14635.8320091959	29279.6640183918
0.303175141124042	0.0735271190419871	0.939206332602576	0.519611007487512	-14545.666284102	29099.332568204
0.316686209809181	0.0841055356962296	0.627583534787544	0.279331550375828	-14736.9264209211	29481.8528418421
0.303091973194025	0.0736748494980196	1.02959640783986	0.538570961289587	-14664.0317434842	29336.0634869683
0.313975490473526	0.0689218242257074	0.51619785373051	0.739703673126267	-14639.7251471928	29287.4502943856
0.308220924164054	0.0741073418608207	0.914392055637531	0.50876467992133	-14653.4630517237	29314.9261034473
0.312888551004898	0.0711998166992549	0.670588398034004	0.669494556073559	-14714.1356532742	29436.2713065483
0.319262674980081	0.0697733548966364	0.477479999960437	0.712879728387311	-14662.8723787042	29333.7447574085
0.297303624244801	0.0761596944148257	1.10594710037816	0.488593192671007	-14647.8024699999	29303.6049399998
0.321963853905626	0.0713979880688508	0.355746093462324	0.489489571988723	-14519.6803443836	29047.3606887672
0.320481444035118	0.0737820479052024	0.445170185363918	0.442222867736792	-14516.9807469716	29041.9614939432
0.307771772198373	0.0874862747587588	0.75555462630987	0.231885914868526	-14629.4701596001	29266.9403192002
0.297579432809234	0.0825209692472409	1.14884021741805	0.220120746094136	-14585.4922972107	29178.9845944213
0.32811068862328	0.0721707938628539	0.305139970496836	0.572282151242399	-14661.4067606338	29330.8135212675
0.331510391722353	0.0688582417715248	0.182210781195225	0.715193470471714	-14606.9826936158	29221.9653872317
0.312574234681379	0.0643251271765047	0.705653279701903	0.773699022060456	-14665.1040065122	29338.2080130244
0.317665604437378	0.0687760025452744	0.469978584389523	0.702967619576859	-14585.405189846	29178.8103796919
0.329263711202196	0.0724432101730554	0.197297739779814	0.515022197095497	-14550.3229448536	29108.6458897072
0.321220158138024	0.0803613780212832	0.480099311536156	0.293779686045118	-14546.9902162687	29101.9804325374
0.301955926504345	0.0787622437897622	0.974480554498056	0.391295958309465	-14612.0115425848	29232.0230851695
0.329655725663204	0.0702490025619494	0.104454285190537	0.668824203661219	-14490.5736094352	28989.1472188704
0.320520088314545	0.0739923945207026	0.504120480615533	0.514433264261041	-14607.2256180565	29222.451236113
0.31218039127069	0.0770957990934095	0.770587417455913	0.448613414807011	-14574.4895269372	29156.9790538744
0.318965229396786	0.0804385409055248	0.524616772607889	0.379344074954199	-14667.3126285851	29342.6252571701
0.307996843241509	0.0752548228657188	0.766890706367457	0.433790133822813	-14560.2734635529	29128.5469271057
0.3031390959221	0.0746442688869307	1.08472395066622	0.487607971990299	-14658.973947519	29325.9478950379
0.317025807088498	0.081066770805979	0.610289836349498	0.340576325343903	-14704.0935272465	29416.1870544931
0.324509326546379	0.0775356684006763	0.419360245822111	0.553764715258743	-14766.3950945543	29540.7901891085
0.312540060384575	0.078861374901711	0.719535358720066	0.38631617193716	-14582.995648113	29173.9912962261
0.317268680007862	0.079275177640022	0.552083823442116	0.45300228773715	-14586.9130427816	29181.8260855631
0.329834109884094	0.0696601735961309	0.103819726134466	0.70440030364377	-14583.7969908382	29175.5939816763
0.332206660838641	0.066144682116572	0.187667438230477	0.743496406685359	-14681.1228859696	29370.2457719392
0.322840766410884	0.0596309153409424	0.372285862292712	0.927199676160361	-14571.6450877002	29151.2901754004
0.328689240471179	0.0847332599206672	0.303581349077105	0.211588610013333	-14555.0834354401	29118.1668708802
0.293120203924208	0.0814403541600275	1.26209225580237	0.283658882409345	-14560.8356429599	29129.6712859199
0.331542592599995	0.0700910233302082	0.140212793478083	0.579788673650151	-14606.9637387329	29221.9274774657
0.328877615035682	0.0695073036434657	0.267975655385008	0.643334531044828	-14598.7124763755	29205.4249527511
0.332901647880302	0.0759170329846468	0.121970218833029	0.517320739409804	-14698.8037500847	29405.6075001693
0.305924900513791	0.0693295526854149	0.886486955538971	0.638223897988588	-14644.0035975607	29296.0071951213
0.310184031536894	0.0683197645304724	0.731101139503678	0.743188189659782	-14585.94658805	29179.8931760999
0.329155854088165	0.0787978184928981	0.278541083629312	0.3970943352172	-14579.7390790692	29167.4781581384
0.331383250916711	0.0764267235130828	0.161391903590823	0.528543180186547	-14741.2956988161	29490.5913976322
0.32490362671241	0.0626506802930615	0.315880857513586	0.876218438358489	-14590.7483532084	29189.4967064167
0.32362570195054	0.0824262654463147	0.358399565147548	0.38429457650766	-14666.2215454939	29340.4430909878
0.320667416279063	0.0710453434196748	0.477884891076899	0.560233576311565	-14574.4014025393	29156.8028050787
0.313026531337965	0.0722595659005019	0.712293950312175	0.579748007949782	-14677.2902500671	29362.5805001342
0.307153683100635	0.068750876827677	0.823575514626415	0.638501808710067	-14656.4952772334	29320.9905544668
0.327122657638205	0.0803717153793925	0.207482262568315	0.401219378499945	-14601.8908358697	29211.7816717395
0.332890642376148	0.0649821562531459	0.0271261135063854	0.754780637436567	-14580.6881395346	29169.3762790692
0.299048886858353	0.0721557943805174	1.11508536704467	0.535302933994015	-14689.8980767873	29387.7961535746
0.315120753761397	0.0782975351681474	0.648984495063535	0.428549337178501	-14597.9487363605	29203.8974727211
0.322220596908042	0.0772746344319027	0.36152140988881	0.386792578996353	-14600.4180045321	29208.8360090642
0.317310129445997	0.0721801368056562	0.63654054787296	0.511851402550663	-14553.6155842086	29115.2311684171
0.309838562321723	0.0773952074764885	0.805580005041875	0.429997032349737	-14580.2134808049	29168.4269616099
0.302400404877999	0.0797684467007375	0.962348594402934	0.315484855015673	-14570.6292131144	29149.2584262289
0.334323648840988	0.0719715299622548	-0.0189164807584609	0.499331316719108	-14586.148153221	29180.2963064419
0.303925748925347	0.073270584626896	1.03168977290738	0.524609467894267	-14716.0557869745	29440.111573949
0.299380960225769	0.0786668427235114	0.982289100141485	0.409293082467734	-14567.6685640571	29143.3371281143
0.315236021347329	0.0770817738727239	0.529904519945285	0.420982217832349	-14538.5102052198	29085.0204104395
0.307993928330047	0.0880437080029465	0.911688623547055	0.137472774872957	-14692.3475892306	29392.6951784613
0.310157903586938	0.0794287419339708	0.800469960693386	0.320345380236273	-14577.7802300192	29163.5604600385
0.31604147821595	0.066837660654189	0.556288036080875	0.772560369248304	-14773.6751998325	29555.3503996649
0.315140016750653	0.0821324273863776	0.661562710146662	0.288436506353439	-14583.8139181369	29175.6278362737
0.323524786357976	0.087414599789559	0.335336237927729	0.183805677377619	-14536.6978765989	29081.3957531978
0.326105103423206	0.0652573286896541	0.43570701667882	0.719565947450377	-14696.0488226779	29400.0976453558
0.348167703513015	0.0584661060683784	-0.292737200502674	0.921501253881577	-14617.9717573009	29243.9435146018
0.312337038750717	0.0769916650791222	0.713567761278962	0.469342527104284	-14625.7423845279	29259.4847690559
0.325649760312901	0.0780489685112435	0.355269882338814	0.358905424703414	-14465.560447742	28939.1208954841
0.314426362267318	0.0713467500193826	0.530316445201036	0.611013224918289	-14698.0337676824	29404.0675353648
0.307917545022656	0.0737459039633633	0.85290770775136	0.5335525052067	-14544.3522927874	29096.7045855748
0.327621158670253	0.0754318896150176	0.318753540129377	0.401923005664442	-14525.8303443325	29059.660688665
0.330197057431312	0.072877769349981	0.141329677434203	0.603798918160771	-14627.8139029483	29263.6278058966
0.314355206642337	0.071034241141165	0.746435494583435	0.601840372068976	-14639.2319814361	29286.4639628723
0.313396520932593	0.0791309942086649	0.62135106654784	0.415364767796633	-14555.6515664772	29119.3031329544
0.322901662009683	0.0701887673590753	0.405694796291218	0.5801222986852	-14574.5991690037	29157.1983380074
0.329269388207144	0.0564507072295839	0.326076980702632	0.978705559000136	-14552.5563982724	29113.1127965448
0.32709418549013	0.0663392314845182	0.152523949926982	0.728410617004351	-14529.3531606887	29066.7063213774
0.316640259593784	0.0694866481239446	0.549793037819015	0.645139237095384	-14590.6670085856	29189.3340171711
0.336776558037391	0.0616679034160769	0.069971800129469	0.832843625435984	-14661.580912394	29331.1618247881
0.31557685889334	0.0811863845723484	0.591189162650373	0.431366701877461	-14668.3539576777	29344.7079153555
0.305024292971716	0.0716809941163978	1.02277411323727	0.582464291383244	-14679.4132454382	29366.8264908764
0.313010468247892	0.0866307072776196	0.78670983784665	0.107957169130817	-14534.3578265484	29076.7156530968
0.317952011047398	0.0714572776947626	0.59633416086399	0.566397966754253	-14667.7732236164	29343.5464472328
0.309932659293443	0.0733091803132108	0.792225432749904	0.413562245255607	-14550.697908252	29109.3958165039
0.335097553075165	0.0727869860902987	0.0331731537436905	0.65434936760815	-14696.4579053537	29400.9158107074
0.305180716953885	0.0651190545042554	0.844135475657426	0.802017820127654	-14736.5530960147	29481.1061920294
0.321484826589322	0.0789354138652692	0.348174326878912	0.396258486399644	-14658.9451751023	29325.8903502045
0.325156944467409	0.0714831415082795	0.139906375409316	0.629715566316017	-14559.3160528357	29126.6321056713
0.320147607213521	0.0762642661507376	0.601977044140619	0.439810571193892	-14566.5049947883	29141.0099895765
0.318034779066441	0.0703589260654691	0.539167494806539	0.625964171252897	-14656.4643603743	29320.9287207486
0.318692562701078	0.0671348486534227	0.467056384825054	0.726370183465969	-14565.0746734795	29138.1493469591
0.324713645166115	0.0600793373164165	0.454421410544208	0.828005775894385	-14571.1369542463	29150.2739084926
0.301628569445938	0.0760372799418323	0.981553817180369	0.497785812676695	-14653.1686385776	29314.3372771551
0.322853897791962	0.0635337197112238	0.423683961722486	0.843264948286844	-14588.1064043509	29184.2128087018
0.310315689888288	0.0782094159334707	0.758441309448961	0.40720918044561	-14626.5721987268	29261.1443974536
0.329612184768239	0.062681470070884	0.216742345696675	0.87138598291266	-14703.1828541018	29414.3657082036
0.320298131894223	0.0746203061687855	0.467355353383071	0.540454373968136	-14705.2079672583	29418.4159345167
0.321724887589747	0.0797306354090988	0.468111955035185	0.344891272348387	-14664.86563341	29337.7312668201
0.325945334390302	0.0638515422810436	0.305441129302955	0.822079526209408	-14706.4004943308	29420.8009886616
0.317324090582526	0.0700654985896669	0.692621254000645	0.610838577207769	-14663.0393411683	29334.0786823366
0.31147278665759	0.0718989986044007	0.727054007966448	0.607223593291345	-14665.8660652079	29339.7321304159
0.312165004569701	0.0727695167424899	0.745332386395591	0.497535300755903	-14551.2445595211	29110.4891190423
0.313033596983283	0.0752651219118006	0.678933856339002	0.488695508063365	-14630.1176989516	29268.2353979032
0.305825041055472	0.0749048818992127	0.875071353769642	0.503214224551253	-14557.1691015005	29122.338203001
0.321042299247053	0.0709159492622301	0.471206754960637	0.588634233745626	-14576.5063670922	29161.0127341845
0.30358528787721	0.0678520589015429	0.891747482898569	0.656314915832411	-14544.1832451228	29096.3664902455
0.330535439677938	0.0713158428137365	0.252612951367269	0.571695676722936	-14589.2464773661	29186.4929547322
0.297115634190179	0.0708680781242962	1.13682061264762	0.564718879320825	-14580.9614280424	29169.9228560848
0.315718023553703	0.0855323570292214	0.615011258244619	0.180899021140697	-14596.0944897754	29200.1889795508
0.316746340323643	0.076802886815276	0.613786263995478	0.433474563283595	-14673.8536885902	29355.7073771805
0.308259038637229	0.0656057104539809	0.668785999344774	0.848556116202409	-14708.1426848819	29424.2853697638
0.322687689393807	0.0834619106410765	0.474649995400009	0.210921105763432	-14663.0555090947	29334.1110181894
0.320541836349284	0.0779586733890671	0.455919430003528	0.361315189367902	-14571.9595036719	29151.9190073437
0.317451927443022	0.0664668668399387	0.574114956408272	0.748977130110584	-14613.171365916	29234.3427318319
0.318009065865172	0.0746685261896926	0.613687722349618	0.53789174344067	-14688.1628635583	29384.3257271167
0.321763121859564	0.0742476979632548	0.381333596682929	0.54289508540946	-14668.3235039425	29344.647007885
0.311380441279219	0.0770324359929832	0.825405101177835	0.473502200328285	-14705.5314674957	29419.0629349914
0.3140575381335	0.0701433746179936	0.739182936240893	0.580305150803234	-14512.7495359041	29033.4990718083
0.319495611875258	0.0791875538205859	0.546456806055649	0.363245641514556	-14599.3462675403	29206.6925350806
0.304550545947413	0.0756287088353911	0.959188343852915	0.455864722292341	-14641.5602106709	29291.1204213418
0.316374034352362	0.0794180239207117	0.647587979749287	0.405168935907629	-14750.2829215589	29508.5658431177
0.310970575556297	0.0705504790074647	0.730847395667228	0.657105138942702	-14712.1063727342	29432.2127454684
0.311140665220435	0.0691456687587686	0.833354611419196	0.668144541726474	-14625.1711304005	29258.3422608009
0.323540243601446	0.0752434420475801	0.459638943598756	0.569922241491055	-14728.6751994314	29465.3503988629
0.32250455770711	0.0846643301039446	0.438500116032506	0.26042230810615	-14599.9932815263	29207.9865630526
0.318541150779736	0.0655721586652283	0.588640792357082	0.712370713660957	-14650.9164743733	29309.8329487466
0.32137689034712	0.0736532076482323	0.387820174479781	0.514849470566547	-14486.2142836308	28980.4285672615
0.311877758710037	0.0795758547658157	0.72668966945967	0.376172820271291	-14658.061886324	29324.123772648
0.336392597071297	0.0761664477066501	0.0866941562896262	0.425234437848001	-14563.0266391808	29134.0532783617
0.31802267911357	0.0636520197954964	0.578141435335109	0.786210269133644	-14651.894379797	29311.788759594
0.313907800159409	0.083408188400838	0.647417933391334	0.30983157723797	-14576.2873603562	29160.5747207124
0.319445587912049	0.0703593817166586	0.471308891995836	0.618058332505066	-14570.1101479918	29148.2202959837
0.321739332498453	0.0764130480833053	0.389509139139355	0.458773987687045	-14634.5890962296	29277.1781924592
0.327480859142572	0.0641296965980233	0.242154446654705	0.840239015666483	-14628.8071965836	29265.6143931673
0.32506880018065	0.0723657957722056	0.398606363940692	0.551452564584864	-14649.0865396073	29306.1730792147
0.329434091678569	0.0713878170914775	0.169743277124789	0.61780764225149	-14621.1888335257	29250.3776670513
0.309721729760171	0.066620240543559	0.715677820152424	0.734270605193992	-14616.6662807257	29241.3325614515
0.302970187698103	0.0848723150136248	0.986182573325432	0.274819805203997	-14701.9907946396	29411.9815892792
0.307415206256593	0.0824100633441788	0.792058501819668	0.376835022028514	-14691.493201291	29390.9864025819
0.330179302922139	0.0790142798865584	0.195043348854418	0.387923340312451	-14607.9201031287	29223.8402062575
0.303172402732782	0.0749746132137812	0.819565495079055	0.554336345715816	-14677.8834827742	29363.7669655484
0.313918063830707	0.0907585073617771	0.848204220640029	0.0644000565544907	-14713.1915446867	29434.3830893735
0.31155089211132	0.0757441249900029	0.776370068282808	0.499539619881315	-14587.6206663347	29183.2413326695
0.31311254673593	0.0880669037761967	0.735035992301172	0.154134287708974	-14667.9192612722	29343.8385225444
0.320335924129272	0.0680329542962386	0.449244324446528	0.663128533160436	-14634.0790164883	29276.1580329767
0.302700138153699	0.0685213277620195	1.05241355521133	0.659142904492768	-14634.8356085798	29277.6712171596
0.310725669394019	0.0783259358414	0.793615348089182	0.35926175288899	-14635.5371206957	29279.0742413915
0.332258401500462	0.0727116529214307	0.0717457577911828	0.574710751073633	-14555.9420367729	29119.8840735458
0.320682099193205	0.0727878957100337	0.390290144852149	0.592458294295279	-14567.7324872465	29143.464974493
0.32028796881435	0.0637643092005053	0.478190328919271	0.824486929113479	-14675.0467515846	29358.0935031692
0.324122146144581	0.0653569699975796	0.277927605609219	0.679997138460574	-14519.1139940033	29046.2279880065
0.320656730247599	0.0828325279701265	0.483789953504848	0.314581918185763	-14677.0337821276	29362.0675642552
0.313816039745667	0.075600732125997	0.697311349655206	0.476573287247746	-14631.4900335331	29270.9800670663
0.315705941851874	0.0751238662494494	0.569706654108905	0.492192951701209	-14651.3782797898	29310.7565595796
0.312280441935411	0.0641139196821695	0.670178252128289	0.805618063373018	-14639.2195412319	29286.4390824638
0.319881072173854	0.0781839917820327	0.534777201875915	0.485326327504164	-14674.6268172726	29357.2536345453
0.314341493442609	0.0749745964757582	0.657485846783114	0.526937346848636	-14639.0285642323	29286.0571284647
0.315114773281453	0.0884311090156499	0.620279313786622	0.119761661031419	-14578.224131283	29164.448262566
0.320492766500365	0.0737696006915125	0.487827474166408	0.512248147031381	-14563.7234296459	29135.4468592918
0.314788397840616	0.0667369911220152	0.583313839043355	0.711642441964694	-14456.7195571472	28921.4391142943
0.326818122941122	0.0666914046632314	0.337056032544205	0.676186466713635	-14672.280608402	29352.5612168041
0.325512777018763	0.0613999747938368	0.350282582661057	0.824632031040514	-14540.6084455078	29089.2168910155
0.315116506000707	0.0735486960866352	0.456675929849872	0.619022373576985	-14663.1445912984	29334.2891825969
0.33074117897876	0.0776821125282504	0.161215720728898	0.421057240253352	-14662.2226908569	29332.4453817138
0.309749026631869	0.0671058667388628	0.831298557858431	0.674600522177781	-14612.1229324819	29232.2458649638
0.328709913429791	0.076642133664481	0.287182010809911	0.502883262260909	-14703.9820863839	29415.9641727679
0.322552636924548	0.0728406272207799	0.368047886880776	0.593325219601833	-14720.900830402	29449.8016608039
0.325989610157793	0.0638179256460498	0.349476257536389	0.817474099224622	-14656.0558430215	29320.1116860429
0.312708890371738	0.0671492477441213	0.676041719089113	0.672124107443499	-14564.2967150122	29136.5934300245
0.319473007616751	0.081107071031961	0.599924431855688	0.414956339563984	-14608.0496421065	29224.099284213
0.311861437824117	0.0780580680328883	0.594287825602618	0.379301470266804	-14651.7118936703	29311.4237873405
0.327565078329991	0.0763552422092862	0.253331241679102	0.40672948523978	-14525.8247049562	29059.6494099123
0.299557348705908	0.0679210949310245	1.03944643908918	0.740506854618963	-14586.2800781532	29180.5601563064
0.317471680092969	0.0740780418988734	0.534957739122656	0.57639038174593	-14675.9691635241	29359.9383270482
0.313257571482036	0.0728630048315295	0.755580208562939	0.507131271326619	-14616.5383473606	29241.0766947212
0.331284346996608	0.0651800329234689	0.199668189778683	0.725078052454813	-14634.8560952112	29277.7121904224
0.314882936605644	0.0740025484895337	0.678213111053125	0.618412760802496	-14744.4048390468	29496.8096780937
0.326240552662089	0.0700474538098715	0.334060876436419	0.703996157014628	-14682.524168542	29373.048337084
0.318680738915255	0.0703726855083608	0.435222122789863	0.739826366994189	-14720.8460655079	29449.6921310159
0.3285296516852	0.0622526265670929	0.143558198638776	0.859537641887622	-14615.0221757877	29238.0443515754
0.311364376544856	0.0818252773229474	0.688114560998976	0.322600338346295	-14606.3559526949	29220.7119053897
0.319455024825751	0.0678746629100133	0.465356419528436	0.678765628328206	-14592.2042902288	29192.4085804576
0.324166570396807	0.0643351745642788	0.417976541490148	0.776078491875203	-14619.0196181672	29246.0392363344
0.323295909695535	0.0736157180654086	0.366302794287298	0.563085653263421	-14670.3975140569	29348.7950281139
0.322582855004418	0.0646672902844092	0.389411688788182	0.836587394817987	-14716.5844074896	29441.1688149792
0.322137392326519	0.0854403081222	0.396206649577914	0.219406444807945	-14572.2988715818	29152.5977431636
0.308209923133386	0.0772096764755243	0.807749785358769	0.464344878605191	-14644.0870311639	29296.1740623278
0.304732690376111	0.0676133220415021	0.925168763883313	0.622487160652627	-14557.1699789182	29122.3399578365
0.31718000095048	0.0668958560460595	0.603319896663038	0.712478011174921	-14608.9536221981	29225.9072443962
0.321600182139264	0.0713289396101491	0.411178371939029	0.628150608573559	-14620.8097382578	29249.6194765157
0.309793653983759	0.0782925743100283	0.759288225012757	0.433098942308842	-14615.9865770691	29239.9731541382
0.328182028198143	0.0776460809824486	0.200898296920305	0.494383206299143	-14595.6606279188	29199.3212558377
0.324758444396175	0.0800656836579043	0.441638521408156	0.266950146271228	-14558.1857347486	29124.3714694971
0.294951617282525	0.0680582373198529	1.23337221974017	0.629491995058722	-14582.259054746	29172.518109492
0.339776078631671	0.0762930500938213	-0.017043228672616	0.494324498206806	-14703.3837193462	29414.7674386925
0.32948804274014	0.0571816312918022	0.316981963271887	0.977955389681456	-14689.3457812276	29386.6915624551
0.322214593599945	0.0642982615692712	0.400115779348176	0.759287773495743	-14576.0538451244	29160.1076902488
0.330409593866015	0.0751439256098349	0.137571146572112	0.430160428429091	-14521.742004624	29051.484009248
0.327834526095632	0.0754262203150486	0.268239835289007	0.515941453642364	-14676.2464629214	29360.4929258428
0.311590980833976	0.0927196391972716	0.654425582054912	0.0215387245133419	-14596.8946153735	29201.789230747
0.295121958012326	0.0707635167438052	1.27504676452151	0.666487987027683	-14676.9229977513	29361.8459955026
0.324661629428274	0.076343734593956	0.395009269153289	0.480847416166851	-14680.4691496186	29368.9382992372
0.333004319083904	0.0675803381009931	0.0721877341071238	0.733415020281741	-14620.8187646804	29249.6375293609
0.329686046941807	0.0732867107763543	0.261527871161581	0.532223189212669	-14601.662589964	29211.3251799279
0.310386744921823	0.074395678223403	0.717701805496994	0.503170511609763	-14627.6431369633	29263.2862739265
0.315432566928178	0.0718690165533704	0.65131450808976	0.595567969982893	-14697.109728194	29402.219456388
0.313543261466317	0.0645752058829492	0.686691202516822	0.716695275294676	-14551.6124155791	29111.2248311582
0.324809479675548	0.0676889254787931	0.352304199034952	0.706071660749	-14544.127902667	29096.2558053339
0.327459999951388	0.0751326232691411	0.129240968059109	0.498302490623384	-14655.2622478131	29318.5244956262
0.328626682653359	0.0679501395331214	0.188561106321853	0.746595730051287	-14684.9181572264	29377.8363144527
0.310655827351124	0.0966162238703101	0.739492518013516	-0.0352843241651671	-14575.9764586779	29159.9529173558
0.325883295111691	0.0649669226030092	0.370188126013899	0.737340744438363	-14614.5508080951	29237.1016161902
0.330546220360586	0.0708422865864514	0.276426748825064	0.601292155069394	-14604.6035081352	29217.2070162704
0.33089427672154	0.0640953047748062	0.181949993073075	0.755150418974261	-14630.6123123468	29269.2246246936
0.304961672566519	0.07381386879081	0.906366730606561	0.521071446013058	-14658.0416448719	29324.0832897438
0.327785251585004	0.0718010561282999	0.250538331088242	0.581430225404342	-14575.0321107319	29158.0642214637
0.328267831677714	0.0662933885435713	0.1744285026393	0.71101914592641	-14588.2405813646	29184.4811627291
0.308742069141329	0.0784250877705037	0.762555776672124	0.446268683811295	-14701.7947548559	29411.5895097118
0.313616402331548	0.071011318507662	0.622943619087333	0.586301185905746	-14564.7731718652	29137.5463437304
0.313989220686034	0.0679339626277054	0.685154169293552	0.671514129632519	-14592.8990086998	29193.7980173995
0.313518020113419	0.0699659372794415	0.736674924251252	0.556393008374552	-14592.1178026848	29192.2356053696
0.303406012055211	0.074292955974122	0.925608869199813	0.507038046794589	-14581.6843350439	29171.3686700879
0.321292614287844	0.0718906869488494	0.529750164770983	0.590438858275914	-14654.9207249854	29317.8414499708
0.323274906106051	0.0675603492993169	0.317756251159021	0.748788552890712	-14571.0551578895	29150.110315779
0.309401365518846	0.0653436509432631	0.791681352227773	0.761890511460814	-14526.1771276435	29060.3542552869
0.316767207195267	0.0707944182660159	0.542000792102089	0.571496495760391	-14613.5924001216	29235.1848002432
0.318527782516208	0.0655993177026191	0.500684550746842	0.701179894144195	-14578.4628003618	29164.9256007236
0.292426343195997	0.0796134644957271	1.23760136318976	0.396579921875943	-14654.2506609346	29316.5013218692
0.328163304620371	0.0680769675401894	0.219997023932474	0.685477450819648	-14514.7253580696	29037.4507161391
0.319954064520098	0.076070744856666	0.501193217408111	0.47795387857504	-14574.2526598871	29156.5053197741
0.328392779221562	0.0473988738534566	0.176100417729758	1.24653883235136	-14620.105715684	29248.2114313679
0.307161950259593	0.0664316808870339	0.785481537680007	0.733374562051114	-14662.5404455611	29333.0808911222
0.325331685825517	0.0733938497445172	0.406284212983488	0.542351089676295	-14629.0481226244	29266.0962452487
0.332761672655997	0.0696399431131347	0.0235975603290316	0.626732480121044	-14544.2509499638	29096.5018999275
0.313090225485052	0.0755805757922202	0.561635474424837	0.494654560777704	-14625.6427415491	29259.2854830982
0.323180731916109	0.0734617137608106	0.401174205958436	0.548395764632851	-14518.9846427712	29045.9692855425
0.346569153525659	0.0680293357654143	-0.282705713709409	0.750168594194174	-14602.0896895592	29212.1793791185
0.322560472551344	0.0773849366649974	0.498000703197865	0.423052135106216	-14614.5511669986	29237.1023339971
0.305314309503583	0.0802564134696489	0.928068736796211	0.322534120058543	-14655.1921772011	29318.3843544022
0.307758034452491	0.0774753962321768	0.929268753152775	0.46232441546515	-14760.9811469471	29529.9622938941
0.305949200542309	0.0823206441237034	0.961001643025688	0.349691438869831	-14625.9722053124	29259.9444106247
0.314167917414649	0.0742686320615425	0.584196835841709	0.502735819167552	-14526.3303718091	29060.6607436182
0.295892676754436	0.0734670225555954	1.11324859190648	0.502702310544102	-14554.4558654104	29116.9117308209
0.311744022358044	0.0750804226372219	0.770190498491635	0.454857140016334	-14617.0181921395	29242.0363842789
0.325332067458611	0.0788452343840641	0.290501360281894	0.461471675053227	-14655.067236431	29318.134472862
0.327435641568445	0.0707230693142671	0.32657488572442	0.621171958988426	-14503.9476580398	29015.8953160795
0.313058219059336	0.060198695303301	0.631735996678618	0.93312861386866	-14711.6333420345	29431.2666840689
0.327761485751083	0.0783226438963451	0.130545860789543	0.416207681877222	-14642.1546308744	29292.3092617487
0.320419152494473	0.0651520861463736	0.417635164736899	0.765601732897265	-14560.6029028634	29129.2058057268
0.316369095765349	0.0662515628303651	0.506935420452305	0.808066558708858	-14698.8604125534	29405.7208251068
0.317253468414503	0.0612101686497173	0.518155723356414	0.880196453959405	-14646.9802403189	29301.9604806378
0.322933204642423	0.0575685788331704	0.411465027074612	0.95830800526116	-14569.1170027821	29146.2340055642
0.329220992943759	0.0763268328927901	0.303528600829631	0.421542761241312	-14603.1068272223	29214.2136544445
0.311542300141053	0.0811822459173984	0.620065824547486	0.395253000616253	-14595.679593689	29199.359187378
0.303088907814427	0.0680819849118789	1.05370721468007	0.651654454177603	-14654.6614198289	29317.3228396577
0.311671720185245	0.0679756921417159	0.641093110330502	0.700051230956078	-14643.262461995	29294.5249239899
0.343110526769953	0.072093707703428	-0.149731497563308	0.579824480454535	-14699.4262829254	29406.8525658508
0.325263840860628	0.0688819605377751	0.312376890253715	0.628356689293768	-14587.8684690258	29183.7369380515
0.311548340894959	0.0768409651598778	0.860718060089954	0.469180530173063	-14675.8522918425	29359.704583685
0.3172205254253	0.0791611447988704	0.560628875443647	0.418208107697372	-14666.7937788732	29341.5875577463
0.335543316425064	0.082845938403311	0.00148170675689124	0.316950597616192	-14676.4815097307	29360.9630194615
0.3249112247448	0.0647715697329722	0.27682281623273	0.774296477288213	-14639.7291161746	29287.4582323492
0.319910378700185	0.0544255904749855	0.58489815408417	1.05270796373702	-14596.7717460102	29201.5434920203
0.309124983254786	0.0778953998902611	0.724277400039995	0.395471432186622	-14522.7934528888	29053.5869057777
0.318831567040985	0.0714363753444267	0.591241656683381	0.610448816685806	-14593.0060787954	29194.0121575909
0.331496861476621	0.0736191743441811	0.104462748780781	0.577782750970872	-14567.0579982835	29142.115996567
0.310887496459241	0.073148166829898	0.726625878853777	0.523729617792655	-14597.2804074247	29202.5608148493
0.317398754969675	0.0727565485242181	0.508430889821287	0.552829493639014	-14522.8357266411	29053.6714532822
0.323461999423402	0.0718435281147444	0.336663375518831	0.587904876040939	-14616.5095048067	29241.0190096135
0.314066989676649	0.0758349609100003	0.7232517406573	0.497734476666439	-14629.1242239017	29266.2484478034
0.321476853402759	0.0746061904689966	0.395630967509878	0.558531404958455	-14660.0324664906	29328.0649329813
0.315492796353935	0.0788101779780649	0.599346098760333	0.404303346995483	-14579.4452777045	29166.8905554091
0.307362074298324	0.0637956903033497	0.886359118152435	0.699834408473986	-14501.8322906784	29011.6645813569
0.315777290555526	0.0669380507905596	0.645498756208649	0.675668920376581	-14568.2171877344	29144.4343754687
0.314946979171959	0.0809754986722631	0.632643978229993	0.321910822831452	-14657.3321041066	29322.6642082132
0.319896454078518	0.069083965818209	0.436904470613742	0.686910304471302	-14564.4709550682	29136.9419101363
0.323316165292729	0.0692650443264596	0.442895242001288	0.584137615213134	-14561.8156607845	29131.631321569
0.317688560093402	0.0736163349624674	0.516641468128447	0.59890658791142	-14642.3232139844	29292.6464279687
0.310173546706373	0.0641228774288054	0.721735390671743	0.869783180599043	-14594.6971103309	29197.3942206619
0.317900626429478	0.0674036371742388	0.682938846432927	0.720399712148465	-14677.5819801315	29363.163960263
0.323920575757256	0.0684654740549502	0.389992659041996	0.666295570479118	-14631.1454599114	29270.2909198228
0.325860178019118	0.0745622112161754	0.280249157250487	0.589425760392405	-14659.78355138	29327.56710276
0.33051741484123	0.064897231288938	0.167479751520685	0.803808348222245	-14723.4915256282	29454.9830512564
0.315671349751356	0.0636349111495476	0.504794021168639	0.784115637584583	-14555.5662063526	29119.1324127052
0.311468833432985	0.0777979471796438	0.751160046858923	0.427663063132769	-14678.4115324546	29364.8230649093
0.328150892497866	0.066079169866325	0.275411491209194	0.683943027815585	-14648.9494910907	29305.8989821814
0.320617265073217	0.0964312147287546	0.507682521150313	-0.156573315712237	-14588.6756290559	29185.3512581118
0.310906402457732	0.0712097965637159	0.726545600049688	0.638436469681476	-14661.7941696339	29331.5883392677
0.309746095717628	0.0866612366749989	0.802267671446307	0.141874115993641	-14605.9790130271	29219.9580260541
0.31793736446412	0.0711276401690273	0.635121695549262	0.60715952858984	-14677.9645423673	29363.9290847347
0.307299138945084	0.0709447156053383	0.768801457369767	0.664127001862142	-14522.8457917279	29053.6915834558
0.330587145365491	0.0830893026209762	0.144249950405826	0.285259870633085	-14527.869234268	29063.7384685361
0.310084204853803	0.060090506697845	0.845712778234534	0.873553962723728	-14655.0886148084	29318.1772296168
0.311869645209512	0.0625678707226757	0.688578333015658	0.794438273561713	-14584.4965257955	29176.9930515909
0.333465463044675	0.0716029813813625	0.0287813053700356	0.656017889527104	-14689.7640721724	29387.5281443448
0.313938712750023	0.0699112509071881	0.701524593929479	0.62164704756973	-14638.724506563	29285.4490131259
0.30975544654551	0.0600930898734774	0.704370434625851	0.875712076765879	-14580.1329905815	29168.2659811631
0.317477011165735	0.070662232497633	0.375083097723629	0.640754234038289	-14509.8484194497	29027.6968388994
0.320011133279875	0.0827281993467563	0.398479091509369	0.301495358307211	-14618.6681510198	29245.3363020396
0.325121952252782	0.0774229640323465	0.52500005059046	0.452600422255562	-14691.4968758148	29390.9937516297
0.315911326367376	0.0752246514567035	0.543451445700042	0.472449196112634	-14641.881899471	29291.763798942
0.323544407097	0.067662984205312	0.336307798493385	0.698015906634323	-14586.7476228841	29181.4952457683
0.306991535667073	0.0713476826774443	0.877248929814657	0.561014298734175	-14553.3056668861	29114.6113337723
0.333549409486797	0.0686495203111535	0.0316456063689849	0.735950414853895	-14704.7124834428	29417.4249668857
0.318573472628689	0.0752454170859679	0.540007496454586	0.503094290975387	-14615.9023964175	29239.8047928349
0.316601035242562	0.075088902110105	0.647096971330455	0.506512488985384	-14538.9431900089	29085.8863800178
0.319583475375173	0.0716284027963127	0.552133852571194	0.560449181096275	-14614.2631807427	29236.5263614855
0.320082630572633	0.0775608116499604	0.473637125370874	0.447905611096919	-14661.0814419055	29330.162883811
0.304147984006797	0.0754331370991329	0.91982539716096	0.453314020941838	-14666.9463448095	29341.8926896191
0.306181923327658	0.0861520235204116	0.885437648515708	0.24522074775724	-14662.2797611898	29332.5595223797
0.305409748028638	0.0812853196344011	0.933769968798093	0.308112462706666	-14553.5340931087	29115.0681862174
0.3097524970768	0.0800645365318574	0.730885136915915	0.38049536257715	-14643.0737984854	29294.1475969707
0.299781779249985	0.0820427712738054	1.06906032940161	0.294201319906678	-14661.3566937627	29330.7133875254
0.333815398764803	0.0669610702912995	0.124676791397684	0.709932971902558	-14548.046557414	29104.0931148279
0.306257160963753	0.0552398692624664	0.973552042681582	0.992671033264006	-14532.4840848752	29072.9681697504
0.301079897358897	0.0684585143206606	0.881626867050424	0.675583047071989	-14569.7457656124	29147.4915312248
0.331409010784906	0.0781910962410339	0.0055976506428756	0.469647739969644	-14597.8918803355	29203.783760671
0.320584321361846	0.09050771511061	0.327826329165755	0.175912896297791	-14684.0296026214	29376.0592052428
0.322757735476301	0.0768156067775492	0.239939119519039	0.505147170687577	-14576.5672640225	29161.1345280451
0.323892078847162	0.0773153786246663	0.358720157033311	0.471404814937101	-14694.947264638	29397.894529276
0.321942485611362	0.059608441781544	0.512310732310368	0.925081805994727	-14700.908467856	29409.816935712
0.313757274859236	0.0647278437379809	0.726282929018806	0.772195490372612	-14588.2071205978	29184.4142411957
0.314522002354472	0.0661459915995536	0.617854359824421	0.783322445672855	-14612.3672865517	29232.7345731035
0.321921111821449	0.0779183594466532	0.527542137373801	0.349871632838627	-14613.8099185654	29235.6198371308
0.326043425511046	0.0589387078692349	0.352158828310224	0.812416737171783	-14501.2817973976	29010.5635947951
0.322252495874028	0.0751621345583575	0.367075671542754	0.510290009802415	-14620.1713963785	29248.342792757
0.322758148369386	0.062242341506411	0.467931177111052	0.841971849248122	-14657.1445198388	29322.2890396776
0.318037666028361	0.0766178771812246	0.52199265681976	0.475113532472666	-14587.0141176936	29182.0282353873
0.317968367997617	0.067771561442391	0.450884990654881	0.702637599735775	-14562.487626957	29132.9752539139
0.327959266123234	0.0610691392074159	0.320916634577464	0.844828785246102	-14646.4888412384	29300.9776824767
0.32148963802294	0.0744109334796979	0.284763716052435	0.537054375298713	-14540.6391335069	29089.2782670137
0.314399101674835	0.077070741980272	0.644647893554176	0.40952904056189	-14589.4991365998	29186.9982731996
0.306947486937098	0.0658801606685649	0.9438663763501	0.76258076930847	-14647.1597487269	29302.3194974537
0.328482928237187	0.088258107145065	0.106315027303084	0.104518157705568	-14494.2072524644	28996.4145049287
0.313868715190982	0.075993760130991	0.594953007388408	0.614759997362509	-14561.5841777999	29131.1683555999
0.303890559700456	0.0744612866012238	0.930320377795322	0.553768705103285	-14683.236556487	29374.473112974
0.315147452194079	0.0826513472469352	0.604652696221222	0.291593505041155	-14614.6805500088	29237.3611000176
0.307880806070527	0.0700259979829424	0.780784819911644	0.650017364660035	-14635.28205911	29278.5641182199
0.320408867358192	0.0743680554223913	0.381289620323123	0.500745575146229	-14646.4601515083	29300.9203030166
0.310614241854861	0.0679035928068857	0.655589586061451	0.645653718339094	-14583.1595840633	29174.3191681266
0.331875370383774	0.0676677239073409	0.264169951850174	0.684768886796542	-14671.9851969972	29351.9703939944
0.317636855993642	0.0721358150163741	0.601028162613112	0.535491973767324	-14569.8575732347	29147.7151464694
0.325722448816926	0.0656561821434249	0.349848662016732	0.784548173654411	-14666.590218939	29341.180437878
0.299944525309478	0.0864632611847774	1.1005735860311	0.164401265892117	-14644.0364680712	29296.0729361423
0.340828862309885	0.0680926978838948	-0.17106291818434	0.722331068613208	-14663.0323442457	29334.0646884913
0.305478198313878	0.0730971088778096	0.86303409028826	0.50063461582874	-14567.9600516446	29143.9201032892
0.313330501607092	0.0677503884789526	0.705890868711958	0.698211886699835	-14643.9103374018	29295.8206748035
0.311989222707086	0.0805383822588087	0.666241754013958	0.282707447142889	-14479.9693286059	28967.9386572118
0.329030863792088	0.080567202483407	0.148081491131255	0.367202491181295	-14625.6928662541	29259.3857325082
0.332071523840935	0.0867550091094096	0.187910977526062	0.106017418552463	-14601.5026586125	29211.005317225
0.315653659145879	0.086555071899503	0.540925945915685	0.171781117099526	-14534.9496755857	29077.8993511714
0.330136175244532	0.0759981859928541	0.126467367948286	0.48975147563739	-14728.4703145685	29464.940629137
0.318432130918728	0.0623339866293402	0.554882841133755	0.817928269286525	-14552.6380096811	29113.2760193622
0.299345444806693	0.0859316245488136	1.19724488352312	0.170408670310698	-14719.6940854264	29447.3881708528
0.32626772530325	0.0848268337042943	0.413946734788571	0.195987411067695	-14640.5311692896	29289.0623385793
0.311052439260146	0.0660920836936943	0.687703848385071	0.753771183125942	-14580.9387138548	29169.8774277096
0.329860366867924	0.0804347836718602	0.266185751496567	0.343145031373272	-14736.8227138999	29481.6454277998
0.32954619889695	0.0672766073971024	0.150835972145624	0.655868035229603	-14508.9821377733	29025.9642755466
0.333635511749457	0.0706697256985307	0.188091344932631	0.550165400437092	-14591.6383374397	29191.2766748794
0.322052860184071	0.0707287484846583	0.462407153486071	0.547169250514092	-14528.9414912729	29065.8829825459
0.307436469873306	0.0767219427526202	0.883809175081547	0.471481524695581	-14604.9447369496	29217.8894738991
0.320980877943622	0.0630135765232354	0.435478297404821	0.804617974759171	-14670.8754025256	29349.7508050513
0.316802835980509	0.0673981431108704	0.493575096111226	0.697967155343897	-14684.2806360279	29376.5612720557
0.304894922120087	0.088194554050646	0.832309625573964	0.179153797835889	-14607.3349600154	29222.6699200307
0.314990765066158	0.0834086911472376	0.697252059838052	0.277925747316955	-14596.7527343348	29201.5054686697
0.32295797344256	0.0848869967267015	0.492054871283219	0.282393079772114	-14687.4169822918	29382.8339645836
0.312219215078925	0.073306800226196	0.726740104507311	0.531642292402575	-14606.6866963872	29221.3733927743
0.320288981946476	0.0745140161844964	0.391779625045412	0.561594404824714	-14554.6674831606	29117.3349663212
0.335954953495794	0.0574405017812877	0.12955697734657	0.922230901244216	-14650.4052385832	29308.8104771664
0.327690971607596	0.0754777969961596	0.252979543914509	0.456450217598572	-14627.3294726806	29262.6589453612
0.3233963321305	0.0847972954184537	0.455340442753194	0.157444233200056	-14590.1257054415	29188.2514108831
0.323497231552042	0.0724786996297826	0.316259304174794	0.534192941279681	-14469.3568820418	28946.7137640836
0.315515047195686	0.0705889619352061	0.464252512653607	0.705095990634285	-14469.5273799402	28947.0547598803
0.330537786862342	0.0830439134109113	0.115006525253009	0.320839134429214	-14552.5309402142	29113.0618804284
0.303338982955181	0.0727356698962019	0.969875279751236	0.519607801333094	-14577.1259631807	29162.2519263614
0.318474452475462	0.0686021685644185	0.599260297297754	0.579525239042622	-14589.8789645232	29187.7579290464
0.320295092402517	0.0649460132904113	0.541422828364112	0.73866039818335	-14598.512631604	29205.0252632081
0.326290476364025	0.0792537022008112	0.416951059818238	0.408322531753393	-14693.5394982492	29395.0789964983
0.325703416666492	0.0788779416411075	0.351556636601807	0.398523928998093	-14645.8110192447	29299.6220384895
0.325145057100854	0.0787251034292514	0.356018338905703	0.391086113377078	-14488.4372649364	28984.8745298727
0.325167739177775	0.0800847572786763	0.298635223164075	0.334293831940724	-14591.1284894766	29190.2569789533
0.339409760707976	0.0811553582119137	-0.104626171384503	0.316540928219183	-14569.8888062699	29147.7776125398
0.328194655846468	0.0663770414867254	0.272667982305018	0.735992428789021	-14611.2432286842	29230.4864573684
0.336024856156103	0.0659522025589138	-0.128708643567363	0.756994095442471	-14667.5481610213	29343.0963220426
0.317691485488306	0.0732296298319578	0.55275200108282	0.519591401897117	-14654.3186148591	29316.6372297181
0.322204871318331	0.0713051892756814	0.430510879325051	0.609581111371811	-14646.540741777	29301.0814835539
0.328972853915561	0.0709556046431192	0.219312805607157	0.697953652531433	-14566.5788079172	29141.1576158343
0.317188801713862	0.0705134874619077	0.528929258756758	0.743262735423322	-14669.0392531652	29346.0785063305
0.321763932934446	0.077184350529017	0.300609104030776	0.512291323962831	-14592.716331297	29193.432662594
0.322760047632238	0.0745907813799104	0.352047771879445	0.531027715280568	-14650.5544259805	29309.1088519609
0.337061286832848	0.0646183214789059	-0.0812545092194879	0.809761700502222	-14627.0784471111	29262.1568942221
0.316176897936534	0.0844387449408176	0.590573677016967	0.18547957685051	-14527.4445934192	29062.8891868384
0.32049216585204	0.069923109063318	0.458820080947677	0.768807583959791	-14750.4388046928	29508.8776093856
0.314432132587607	0.0776213157373695	0.409063558116298	0.472162646719252	-14558.1708088876	29124.3416177752
0.326508653120133	0.0702092217816213	0.337638079542531	0.599104842138841	-14627.4814236205	29262.9628472411
0.341647217642025	0.0734431250016045	-0.109437724735564	0.485641729817833	-14690.5975288672	29389.1950577345
0.318813728333558	0.0779352317155989	0.64101955105213	0.468507060562982	-14745.6174451436	29499.2348902872
