# Supplementary material for: Limited role of generation time changes in driving the evolution of the mutation spectrum in humans
Source: eLife. 2023 Feb 13;12:e81188. doi: 10.7554/eLife.81188 (PMC10014080; doi:10.7554/eLife.81188)
Supplement: Figure 3—source data 1. [file elife-81188-fig3-data1.zip › Figure3_SourceData/DNM_HSt_noCE_wMHS_bootstrap_estimate_Gm40_CT_CpG_500reps.csv]

b_f	b_m	a_f	a_m	logLik	AIC
0.166197435497965	0.0309039147197775	0.537972227431383	0.549939459444569	-11885.0474129295	23778.0948258589
0.167563148000529	0.0211623617742627	0.563588671533787	0.793978959045003	-11839.6156830133	23687.2313660265
0.16558173513274	0.0220980873257275	0.610407489991912	0.731416645047966	-11840.8272165509	23689.6544331018
0.171850946852039	0.0309629987079116	0.298794870731674	0.521878038454828	-11775.8127450484	23559.6254900968
0.171971606163479	0.0190838161608584	0.261234904766708	0.849636054078599	-11873.1219993965	23754.2439987931
0.167508353234425	0.0263849978809991	0.416285831907585	0.657495662796429	-11827.4481513059	23662.8963026119
0.188752700169729	0.0149714026779849	-0.0928369587632434	0.880582122742347	-11778.5400618647	23565.0801237293
0.174780344947122	0.0243770767507468	0.359747134715525	0.700169004253885	-11896.094000688	23800.188001376
0.170494322668724	0.0200149223701909	0.398927013606094	0.774328371294735	-11794.6644740674	23597.3289481348
0.18149896063834	0.0182884086164653	0.0437765373973832	0.897354414905546	-11863.3884175862	23734.7768351724
0.1686151605849	0.0150878588329165	0.420199180538441	0.982688261099918	-11861.6379462563	23731.2758925125
0.179284538224616	0.0294710311929684	0.162631257806246	0.6148918140727	-11896.4655741618	23800.9311483236
0.168441192123476	0.0177465060736813	0.544449852712573	0.851916402310722	-11800.2779847885	23608.555969577
0.179660945695894	0.015150493185489	0.176458917000839	0.92831210349449	-11833.3822242638	23674.7644485275
0.168462318436012	0.0261494365688195	0.574824609406803	0.618761065321986	-11767.6428847329	23543.2857694657
0.187161625836851	0.0207735783973164	-0.117431260293292	0.785942116939827	-11769.516837161	23547.0336743219
0.186164686382025	0.0249225970557132	-0.00398568134921885	0.622265637284768	-11805.4556160385	23618.911232077
0.178761194805711	0.0210792585734919	0.226417712369826	0.746534458668298	-11827.8794462484	23663.7588924968
0.17739826567005	0.0253438452809182	0.230426429352362	0.729205576521667	-11839.4837321259	23686.9674642518
0.179511760702795	0.0260980583742642	0.136024160542443	0.620996965204036	-11725.0163776001	23458.0327552002
0.174411733744066	0.0230919505987258	0.247502470523202	0.761929699811625	-11875.7788653315	23759.5577306629
0.184200005088165	0.0218269673522162	0.00291985673266152	0.755400838994316	-11864.7198114369	23737.4396228739
0.187681771451769	0.0108562030704515	-0.10218766566145	1.00835739249331	-11684.9341469034	23377.8682938068
0.175023760924411	0.0183885617717986	0.35283201295063	0.769137322635135	-11754.1310685757	23516.2621371514
0.178829672348924	0.0256163328865572	0.153653798538766	0.653115724664938	-11768.8259192477	23545.6518384955
0.173321932710217	0.0185936018285442	0.36714142056019	0.778196750850792	-11824.3638801196	23656.7277602393
0.178306135374018	0.0160222597501235	0.155106775100936	0.965317899047326	-11813.9056449796	23635.8112899592
0.175838086108058	0.0225408489784404	0.307120596143451	0.734389224789902	-11910.2522851503	23828.5045703005
0.185891642352456	0.0200744245462489	0.0439016106494722	0.771675277761704	-11752.1239110914	23512.2478221827
0.164346093188631	0.0292935279508763	0.506968526382231	0.557987226802249	-11744.6600708046	23497.3201416092
0.176670086581791	0.0195157154020461	0.231912001571544	0.803314494361344	-11747.549545647	23503.0990912941
0.182360027229379	0.0249255596432351	0.056205459618263	0.648736369985407	-11755.8887703868	23519.7775407736
0.166824133299834	0.0192545893778151	0.560330742004076	0.771998910663973	-11755.7078218314	23519.4156436628
0.185600486299961	0.0165091528275612	-0.00223812392993566	0.858753673639009	-11828.1906254567	23664.3812509133
0.168104581087121	0.0231612157703989	0.472100600708388	0.714408097308079	-11853.1326760143	23714.2653520286
0.181794552340858	0.0267702226730575	0.0660235030814397	0.634719146192837	-11818.0093609967	23644.0187219934
0.181319678998155	0.0212672126070271	0.0535243268036269	0.805163681387376	-11840.3296374312	23688.6592748624
0.18461215347415	0.0226392411159924	-0.019530610600227	0.712851449237282	-11812.1456471002	23632.2912942005
0.178550362783356	0.0227121398441368	0.23391722634933	0.741486650849575	-11864.3049193494	23736.6098386989
0.174438435933293	0.0344524463455314	0.203136172536851	0.503942496847305	-11909.6449641594	23827.2899283188
0.180748875524946	0.0231785100578586	0.0666593191502557	0.714302058627978	-11761.5983720768	23531.1967441535
0.175062372792816	0.0321378779240064	0.277820776482176	0.531066565153881	-11824.441285528	23656.882571056
0.166523333956535	0.0280079183521547	0.594419392770842	0.559563183723743	-11891.402488812	23790.8049776241
0.180211465295669	0.0155840873657319	0.108400360109898	0.92718651211377	-11830.693835797	23669.387671594
0.164859132521891	0.0269645104321286	0.560261867101905	0.624390788559139	-11825.4983196187	23658.9966392373
0.180811048128791	0.0230780622106611	0.102094567018446	0.724021403816277	-11726.2122709169	23460.4245418337
0.175771559778404	0.0228629963673184	0.242359244715385	0.693791654444931	-11792.9744529626	23593.9489059252
0.171682972486021	0.0198601256250355	0.290243890398518	0.824943327356249	-11792.5818888323	23593.1637776646
0.178943728111668	0.0322260581310875	0.143399332381593	0.513967833848267	-11824.6480569903	23657.2961139807
0.173938652443154	0.0111669264942579	0.33992904782661	1.05559213826181	-11873.7163236759	23755.4326473519
0.171622989338755	0.0224606819460924	0.454616216904268	0.759705767575489	-11846.478340672	23700.956681344
0.173132400003627	0.0209568652945297	0.358106907311957	0.772441814492872	-11773.693474428	23555.3869488561
0.16945907248903	0.0225981747231316	0.471374118229866	0.791291826942349	-11846.5307107277	23701.0614214554
0.171644473393997	0.023451289989479	0.32321806456611	0.719294094650976	-11792.5873988698	23593.1747977397
0.173352382122865	0.0247930759278372	0.3404648486891	0.687668863386279	-11946.925272751	23901.850545502
0.180721383872613	0.0153371503955181	0.0821345041815546	0.954868151228657	-11763.0476693569	23534.0953387137
0.18262012770845	0.0159783751151579	0.0862748798028785	0.916574625202124	-11829.5262126792	23667.0524253584
0.178142822334601	0.0192151905908828	0.203765560303491	0.853211797095917	-11943.7671128951	23895.5342257901
0.17834303736797	0.0221930464777422	0.115561159275723	0.724647610424803	-11732.327222412	23472.6544448241
0.170407615511392	0.0216264666877079	0.35067630395136	0.75512324738926	-11758.5248420704	23525.0496841407
0.171783697393555	0.0212300127404203	0.354517720409601	0.785668419292466	-11805.219021787	23618.4380435739
0.17736855363025	0.0109251736736736	0.158297940113214	1.05161000692339	-11824.2082284481	23656.4164568962
0.175763339205916	0.0170948682547353	0.35017779789366	0.917795236914127	-11925.1818591188	23858.3637182375
0.172701176869656	0.0247343446434008	0.375792635634213	0.655122947526837	-11809.1868190579	23626.3736381158
0.193235378564912	0.0188100206611723	-0.229159103171364	0.834137822293569	-11821.6607021143	23651.3214042286
0.16872695757274	0.0197299763579819	0.536215614562507	0.797650699326834	-11758.346630107	23524.6932602139
0.177683700433818	0.0214519439203016	0.185665712107423	0.777063045205383	-11854.0475185143	23716.0950370287
0.19142913588625	0.0208309388409108	-0.147392569969802	0.804924023295888	-11880.1452282424	23768.2904564848
0.180454269812389	0.0238874695774484	0.150202454911101	0.677508564408278	-11829.8245862911	23667.6491725822
0.174922618059626	0.0258879279283602	0.21863939446665	0.685227065469305	-11886.559627312	23781.1192546239
0.186783467705938	0.0156761103827654	-0.101066324245265	0.933951303108887	-11766.4811514039	23540.9623028077
0.170223231131072	0.0212272524578857	0.418414796113918	0.779471869501386	-11871.181762179	23750.3635243579
0.184827353276019	0.028827641819108	-0.0269498012799537	0.537930863078712	-11762.2048492563	23532.4096985126
0.170943951506845	0.0265011917035666	0.460347671594047	0.572807166228476	-11811.6077741703	23631.2155483407
0.177697069080953	0.0301463205995938	0.242152702265327	0.506552575668318	-11871.0511391636	23750.1022783272
0.167172150849754	0.0200973853892048	0.550929200648959	0.811354546743374	-11924.7619990931	23857.5239981861
0.166530113487131	0.0266420626875999	0.517273532493841	0.616389487524593	-11683.2338013659	23374.4676027317
0.170939167027987	0.0285732184472193	0.413363210889327	0.544037383876938	-11849.1845776954	23706.3691553908
0.183382625509573	0.0239361897088275	0.0113849909370305	0.73466470584937	-11826.2130455177	23660.4260910353
0.175628647049642	0.0142925281896301	0.285410516035361	1.03325562786077	-11947.3476113081	23902.6952226162
0.181327337655614	0.0300060581353475	0.0376786367412219	0.561669452558468	-11792.7117565296	23593.4235130592
0.171399374045703	0.0207176912403452	0.357060075614811	0.805300029690694	-11802.9784447739	23613.9568895478
0.169880805171801	0.0203288525407377	0.477558264761743	0.778202488621243	-11750.3131289779	23508.6262579558
0.173472382027544	0.0225182122388582	0.326191416228964	0.740209000606585	-11857.9116354271	23723.8232708541
0.173897925485895	0.0268005903905711	0.351123733486482	0.585141654051785	-11793.4969413411	23594.9938826822
0.176562627595483	0.0215404061774828	0.273838816979719	0.723012733377922	-11784.6682343025	23577.336468605
0.166568996999644	0.0155420494349931	0.490327130734638	0.934608470511246	-11795.0309961886	23598.0619923771
0.176491252441494	0.0183738610633352	0.299038133942601	0.851872805537003	-11896.8260708902	23801.6521417804
0.178128544158132	0.018028236205532	0.147856184041132	0.828917131260767	-11764.0853133356	23536.1706266713
0.180099949422562	0.0265045966999745	0.217753017393589	0.575702436888434	-11831.1424831305	23670.284966261
0.170666382677346	0.0237060307857109	0.453154744775108	0.670222352925181	-11770.3609016162	23548.7218032325
0.172262017268049	0.0281431931560064	0.326438288021947	0.612298658127462	-11769.0433523004	23546.0867046009
0.182180525519671	0.0351977395792203	0.14415806194054	0.433409968364359	-11963.308837459	23934.6176749179
0.169334915195691	0.0231843240659272	0.483231078970962	0.717393219402388	-11842.4172655875	23692.834531175
0.181683506494238	0.0232919494579709	0.186995673306593	0.739151023721994	-11873.8777935328	23755.7555870655
0.17945422578778	0.0271500049278953	0.124940065170118	0.625171307677393	-11896.9634014286	23801.9268028572
0.176515435569902	0.0225552168773482	0.150757622083103	0.795235696180544	-11829.9346285072	23667.8692570144
0.172273491766546	0.0301445268052986	0.420842504536508	0.527716107782737	-11869.0769644956	23746.1539289913
0.174450174392727	0.0234225558572421	0.247023355562875	0.671676847698301	-11713.7347323356	23435.4694646712
0.187041027020735	0.0211286384043678	0.000285644816504941	0.793229617613281	-11937.9156207924	23883.8312415848
0.190414268292056	0.019156556806623	-0.24111824011604	0.782717560271994	-11711.4564388775	23430.9128777549
0.161517737207815	0.0201991151446535	0.788234751105483	0.812585515442481	-11916.527589511	23841.0551790219
0.169233442669541	0.0270440874763144	0.442684832812884	0.634796738104146	-11853.1739875657	23714.3479751314
0.18942611562394	0.0206552872001668	-0.124436656958061	0.761471013516396	-11807.3629055227	23622.7258110454
0.183556303424001	0.0251823075967019	0.0143983631269969	0.707725452088826	-11892.0361306468	23792.0722612936
0.167809137194926	0.0255285024811864	0.485169783105367	0.689502915706829	-11908.3136427754	23824.6272855508
0.174207160880577	0.0206273667244535	0.318432251680155	0.795518852764361	-11834.4502099858	23676.9004199716
0.169245962242726	0.0229935889262444	0.385580898052843	0.766820058804506	-11880.9191906142	23769.8383812284
0.174574862606968	0.0228214060871762	0.27229616746456	0.729014488429791	-11792.3519779732	23592.7039559463
0.171282180056072	0.0164643854273421	0.421874932298342	0.883286124471481	-11815.9296014649	23639.8592029299
0.167656527225149	0.0199367018836209	0.499505479463142	0.842841604154736	-11828.8862277351	23665.7724554701
0.163202136528363	0.018178600414261	0.580878181146057	0.87976770799745	-11816.4666294678	23640.9332589356
0.185106063674502	0.0165120066690609	-0.0264798018405398	0.878942630690474	-11871.1602446457	23750.3204892914
0.174668284208325	0.0327796045513593	0.294318260094207	0.518603330888378	-11934.6315897558	23877.2631795116
0.173193922764614	0.0280862969371059	0.350785708309979	0.565380999274456	-11750.616241963	23509.2324839261
0.179502003697042	0.0229124781825432	0.168946832829987	0.728131727997905	-11967.7718579362	23943.5437158725
0.177373939064703	0.0202466065175264	0.270171478113872	0.824288822155174	-11892.5815099465	23793.1630198931
0.177312523045352	0.0182514271027283	0.240126481243047	0.840982322709381	-11832.5466684701	23673.0933369402
0.178775042695992	0.0181682761327114	0.167278925919389	0.910291461233092	-11832.3655953031	23672.7311906063
0.172107442937029	0.0187717906620138	0.302638793109811	0.883040129551415	-11908.7612354414	23825.5224708828
0.16677793192157	0.0337000628447876	0.525309049150971	0.450081537814883	-11867.1525263159	23742.3050526318
0.16836610733139	0.0227246944038968	0.440257216579921	0.74692794397929	-11829.4885317955	23666.9770635911
0.172199093920024	0.0199720412608764	0.339769614241341	0.881396350189057	-11919.8243293584	23847.6486587167
0.180265172570932	0.0267580638098888	0.0871829212299428	0.620580953102281	-11766.8233149015	23541.646629803
0.17516583944433	0.0266931985114453	0.262112196841299	0.605040837096782	-11781.4894113326	23570.9788226653
0.172196332864134	0.0237245464123276	0.419909003111944	0.700630502528966	-11893.379172893	23794.758345786
0.182421292700141	0.0227212129028969	0.0895714039541308	0.774868548338596	-11902.2588114679	23812.5176229358
0.175073095032014	0.0172581262428213	0.253227490596306	0.881432680973423	-11868.312455493	23744.624910986
0.168352851497948	0.0288518171450319	0.462330035552183	0.526763313259619	-11733.3107029583	23474.6214059165
0.171096291499408	0.0245541934299324	0.410038120644197	0.689542836552876	-11899.111434915	23806.22286983
0.187781511433118	0.0214370314827563	-0.0887743738258777	0.811659971329523	-11813.6975675403	23635.3951350807
0.165949941205131	0.0362931820695092	0.49076556156046	0.428092264435214	-11847.559063296	23703.118126592
0.184969840070721	0.0211754132480883	-0.0818648281361236	0.805402122335204	-11785.6881434237	23579.3762868474
0.17411267130757	0.0269715686005657	0.2354886942332	0.612235722429517	-11806.9315605556	23621.8631211111
0.171158433414185	0.0201486579669974	0.42312492047977	0.788099110101306	-11780.7523670745	23569.504734149
0.17856229695952	0.0268386062453156	0.227712029047528	0.627025129024903	-11814.117929074	23636.235858148
0.176502590504932	0.0163537994667366	0.261170042245705	0.911783927053054	-11753.5200816187	23515.0401632375
0.176829007865151	0.0223476970240001	0.122103753578207	0.779885171464959	-11744.9260942519	23497.8521885037
0.183921880361413	0.0197911595444619	-0.0455985575358486	0.837690723641601	-11879.3147496032	23766.6294992065
0.164310287159176	0.0249854701750394	0.636038217256963	0.686684816122528	-11796.2569308491	23600.5138616982
0.177438504010684	0.0194625617239738	0.212533311987667	0.800776749056877	-11785.479438048	23578.958876096
0.169090861306812	0.0307088678513022	0.418616501539956	0.536383388403166	-11788.1198396379	23584.2396792758
0.171172088957325	0.01855532320419	0.373787588859856	0.822006045577835	-11860.4847265812	23728.9694531625
0.167239959266179	0.0179640732593718	0.420416200102718	0.832170488035945	-11739.3023219113	23486.6046438226
0.179607158627208	0.0259823074796519	0.226508378546601	0.633413819869209	-11877.7649373588	23763.5298747175
0.17132224074877	0.0236760139533929	0.391315836348295	0.656608672476052	-11742.3885631525	23492.777126305
0.165737265813513	0.022424622038397	0.673783079635581	0.723739309614726	-11922.2015548405	23852.403109681
0.173423669763109	0.0253989495844543	0.227497218639578	0.716566695381663	-11816.8095517193	23641.6191034387
0.178099308646244	0.0303265214702928	0.242510414960477	0.534783839805403	-11909.7390741722	23827.4781483444
0.169497148143151	0.0280441519718619	0.496449401447303	0.558531426720202	-11758.4836301737	23524.9672603473
0.188142403224779	0.0227272868155407	-0.208787733854086	0.749882019867775	-11785.1014307211	23578.2028614423
0.18015504527948	0.0188674402990914	0.0633567735449647	0.912433354922723	-11979.2188872093	23966.4377744186
0.176584145268018	0.0106932983512699	0.295801268851204	1.02035185372054	-11771.9709707011	23551.9419414022
0.169136783843196	0.0239124630678628	0.446467517022541	0.716004914305095	-11908.2428553926	23824.4857107853
0.173387601725251	0.0164771905504767	0.249527700661776	0.923778803556497	-11713.6094637532	23435.2189275064
0.169858572640216	0.00686689468829646	0.455844272978374	1.13605991303433	-11784.0716657204	23576.1433314407
0.171571264302548	0.0179860676525995	0.459250330603264	0.861656998020474	-11822.3486263977	23652.6972527953
0.159404584423261	0.0196596399248205	0.82575814111517	0.776452885234809	-11945.7249274448	23899.4498548896
0.187062778169127	0.0177788171445611	-0.0957323077401794	0.880684883706036	-11824.4505285971	23656.9010571942
0.171153541198154	0.0267664090143961	0.345794139114783	0.595917197870866	-11700.3071675246	23408.6143350491
0.175690038205435	0.0233820871765089	0.241570555586263	0.756548714865518	-11815.2926583637	23638.5853167273
0.161382126883616	0.0236196797410831	0.541377372328976	0.757004522738047	-11790.1164367408	23588.2328734816
0.180761282542636	0.0203849505538436	0.0983736203512335	0.801257313795029	-11845.7079209961	23699.4158419922
0.1755596880279	0.0191365462253392	0.231385753279402	0.820959989461499	-11850.2752218049	23708.5504436098
0.154091909837827	0.0205128003296377	0.968249367497177	0.794757983528404	-11853.6970720097	23715.3941440195
0.171703053842605	0.0273999753650309	0.410676486339907	0.601436855381428	-11816.1327477164	23640.2654954327
0.17097129753402	0.0224625064323579	0.373868320458317	0.780082608071851	-11815.3023854271	23638.6047708541
0.17273115488992	0.0206918207249148	0.291422810813824	0.821726844913098	-11854.9124092935	23717.8248185871
0.171893527682411	0.0207549395560928	0.286898795922555	0.807943930788773	-11826.6649518036	23661.3299036071
0.171002966740979	0.0218543851357164	0.2707144120291	0.777310506018852	-11739.6020239761	23487.2040479521
0.169124177416891	0.0304709249605451	0.497260970473667	0.53457623832472	-11875.0489589124	23758.0979178248
0.176318829717644	0.0267602542171392	0.242963602331035	0.614929005531233	-11831.701348905	23671.4026978099
0.175786453722515	0.0111096619908532	0.287723073615588	1.08940001849373	-11824.5349986372	23657.0699972745
0.176253295328348	0.0266335875877453	0.238030594741149	0.608341477339337	-11835.6825376881	23679.3650753763
0.1809208040368	0.0192921646730422	0.121344650724777	0.821547771948899	-11762.6578634622	23533.3157269243
0.174965005229558	0.0232232123903454	0.2827887737491	0.73432337821777	-11789.0990521964	23586.1981043929
0.174848745596705	0.0204662731937621	0.269939509681066	0.753143081228701	-11803.820919178	23615.641838356
0.159676766625481	0.0259916340457865	0.712980569289481	0.662244809598578	-11850.2382698868	23708.4765397736
0.174429674553037	0.0242209846467235	0.313381449236595	0.730095984115294	-11842.6461299943	23693.2922599885
0.172253908843857	0.0282975700325422	0.359590210627897	0.620232538309419	-11903.8022993993	23815.6045987985
0.170494549168744	0.0297866296296298	0.445534130696377	0.578842229614072	-11844.6147168725	23697.2294337451
0.175290728568721	0.0247377202766403	0.276674997824479	0.704151148618021	-11864.1589208106	23736.3178416211
0.176317477090048	0.0189836846344794	0.226398942579191	0.79117952088407	-11802.4996794968	23612.9993589937
0.183935504540182	0.0233239907896512	-0.00672235786276734	0.711233457505768	-11869.1114658667	23746.2229317334
0.170852310574795	0.0223118829307806	0.44945489027231	0.749770916964493	-11814.1536223663	23636.3072447325
0.161105600474812	0.0206340534404173	0.663209582693217	0.805975013626822	-11937.7179471761	23883.4358943523
0.157475986665577	0.0210508256825649	0.701562249866268	0.827451427914956	-11856.115410176	23720.230820352
0.168296581072786	0.029714274668144	0.437356966670694	0.561679273465807	-11714.2124384557	23436.4248769113
0.181005587900094	0.0220571582569195	0.104091285995979	0.701005498014675	-11776.0924560972	23560.1849121945
0.186497645730106	0.0231687891780746	-0.053944675244228	0.679227351306495	-11785.6900844623	23579.3801689246
0.1623274180544	0.0308313134507113	0.659668472667722	0.519483257555174	-11843.9242289822	23695.8484579643
0.168694790929567	0.0150138898212899	0.436175286061898	0.930117840040142	-11831.9086911354	23671.8173822708
0.183827682810033	0.0231170365794089	0.0789959339844551	0.759505682912534	-11883.6724923532	23775.3449847063
0.180975867093722	0.0171765938362073	0.0861891940248189	0.888845750842555	-11751.578210204	23511.1564204079
0.171049444322205	0.0351489993467785	0.425417360361826	0.40270867549924	-11767.4020422878	23542.8040845757
0.176921727742694	0.0224971473116142	0.249326512902304	0.763804126910511	-11975.3137468673	23958.6274937346
0.171634774893775	0.017905870133305	0.378647083013072	0.879910514974979	-11787.6494337959	23583.2988675917
0.173158036699247	0.0195223212083974	0.361788355228743	0.818521790251356	-11768.5490748479	23545.0981496958
0.176667583615654	0.022747745955242	0.279748870247759	0.678255323550433	-11799.3864161729	23606.7728323457
0.188543355416675	0.0224368086030962	-0.169014460142196	0.721438510525454	-11708.5782534154	23425.1565068308
0.175898609942758	0.0201772794805418	0.244192969623431	0.816259155121938	-11848.9381356175	23705.876271235
0.173902246777436	0.0259858459899567	0.296846737705531	0.718419957650659	-11947.5655429083	23903.1310858166
0.187070206496993	0.0198287702516365	-0.0374828177975416	0.785620362695605	-11734.5714339101	23477.1428678202
0.170040279395435	0.0246085292869469	0.394710142142858	0.715202819604075	-11806.2492985429	23620.4985970857
0.183769284524605	0.0211194537910689	0.0409624054300004	0.785206062854849	-11885.9561181763	23779.9122363525
0.164320263603175	0.024742470059101	0.628719204114387	0.663748139150127	-11882.7776630934	23773.5553261868
0.17292138642841	0.0253996880110116	0.368595214405201	0.652081809900847	-11817.4415925281	23642.8831850563
0.172588606783945	0.0223317992824788	0.417328866192285	0.736754506974254	-11773.3978984919	23554.7957969838
0.178390061618712	0.0127120803827724	0.157430560197487	0.978937531301828	-11773.488506016	23554.977012032
0.171685661766104	0.0314092474897167	0.338195988802657	0.5159509029084	-11769.1512224353	23546.3024448706
0.166003703087535	0.0248713318719889	0.558616584140697	0.702582435820954	-11736.6181186495	23481.2362372989
0.174543202152322	0.0222457444246717	0.242126144161513	0.783321244510264	-11800.1197492847	23608.2394985695
0.166440816067783	0.0260251527796915	0.547627342977552	0.626041944625993	-11827.7064144701	23663.4128289402
0.170777638585988	0.0245385353765406	0.419377758291664	0.714930643860369	-11879.0856303199	23766.1712606398
0.179872851219358	0.0211701122005411	0.126865404145227	0.760326080356968	-11769.5156145544	23547.0312291087
0.174423775706027	0.0124769155791435	0.338380670501243	1.01742791925402	-11944.6277550318	23897.2555100637
0.164583953850148	0.0227443337857315	0.559225271261665	0.742560942520488	-11867.313682206	23742.6273644121
0.165904253818316	0.0186797677176468	0.517446415263272	0.904355886049538	-11938.6476158108	23885.2952316215
0.18178451737145	0.0263371785213762	0.0832048981298797	0.618645637748936	-11819.209595125	23646.4191902499
0.184174217343685	0.0311610605455185	0.05679430092768	0.507869462368095	-11772.073548553	23552.147097106
0.1641695253681	0.018924322639441	0.557368305293117	0.866435963678459	-11771.4533516341	23550.9067032683
0.176143537018055	0.0273417415962132	0.234683259665956	0.601472722025991	-11835.2925428539	23678.5850857078
0.173861798829668	0.0134305435322231	0.284694364031689	0.979009349235818	-11742.4743229378	23492.9486458757
0.179481667256823	0.0273506687057456	0.216284521334194	0.608114046175316	-11801.4364040485	23610.872808097
0.172249211556348	0.0261669374036524	0.326148233464119	0.677481367595116	-11894.7079880801	23797.4159761602
0.187072404201354	0.0260369932123799	-0.0234774098157131	0.619868715894194	-11794.4632813638	23596.9265627276
0.172753413208708	0.0263039623020289	0.302577042715691	0.717160242436103	-12001.3476478053	24010.6952956106
0.163840733792065	0.0253188885560898	0.468607313399775	0.68382356354803	-11736.9736564098	23481.9473128196
0.164298399728763	0.027694625035306	0.599094307552395	0.633204490246017	-11903.7768370682	23815.5536741365
0.18087472858836	0.0202511145732683	0.111236344085768	0.819089035373674	-11913.3570186668	23834.7140373336
0.17786491169286	0.0242743098239734	0.172969732902915	0.694485634489031	-11751.0099832198	23510.0199664396
0.172265788883617	0.0288631220943725	0.362974365494265	0.573194918223627	-11799.1995429083	23606.3990858166
0.179315844856291	0.0205155422140088	0.234693197194619	0.751198205011147	-11781.6337459862	23571.2674919725
0.177379647881789	0.0229528614468326	0.178504835097348	0.718797909572036	-11762.3189609801	23532.6379219603
0.163690181940244	0.0338858820269109	0.612407619696569	0.389150583638757	-11792.9219658651	23593.8439317302
0.183191238997434	0.0235932340204895	0.0879424619535341	0.714017252842201	-11874.4497474649	23756.8994949299
0.174835567708857	0.0225094381806514	0.322599304071311	0.7514017826773	-11899.6142413284	23807.2284826568
0.168383039881178	0.015843762468951	0.40123750251928	0.912597659700943	-11758.9188146931	23525.8376293861
0.165534390021457	0.0262690334032264	0.514789757120199	0.702352680373707	-11824.1289408271	23656.2578816542
0.179486915774891	0.0208976614599366	0.131006014164498	0.779273494313149	-11770.5510403171	23549.1020806342
0.176065595473956	0.0277915394998353	0.213311402503482	0.647131143574648	-11833.1959108046	23674.3918216092
0.18289380246749	0.0233624294760022	0.047301136438805	0.745466938730183	-11854.4614310779	23716.9228621559
0.18144184059087	0.0171180445848608	0.070339910460502	0.875213337643565	-11747.4176428363	23502.8352856725
0.181547563599522	0.0180790158109919	0.0535631520482996	0.846279497763122	-11704.1740637469	23416.3481274939
0.175876108066575	0.0124203068896804	0.237589429327555	1.07728136418681	-11855.2532599113	23718.5065198226
0.167577584661802	0.0232144014993498	0.445484915583566	0.764869262715575	-11797.596451198	23603.192902396
0.175485501847778	0.0219532066279371	0.28244857415344	0.790187962280975	-11895.7588026957	23799.5176053913
0.176963302360106	0.0264898760594786	0.234252079529747	0.619308594382671	-11844.4036053488	23696.8072106977
0.181123093760191	0.0247734901983009	0.107054264750491	0.671014026515171	-11767.0418666935	23542.083733387
0.168454095177086	0.0187062602967091	0.514735841855235	0.864929397438643	-11910.518559718	23829.037119436
0.162599872416344	0.0214278476201563	0.694818172536182	0.816418433185125	-11949.0037959191	23906.0075918382
0.17264917849035	0.0217768131494493	0.317493903766381	0.777357948074366	-11779.6215897946	23567.2431795891
0.177832653175791	0.0254404650402225	0.320239443116016	0.62036737046553	-11744.1911110431	23496.3822220861
0.17798063646459	0.0167890686029463	0.172286776265216	0.872997013795869	-11779.9915721754	23567.9831443508
0.174149976973189	0.0238931200983918	0.265090479090452	0.74906428369879	-11807.5819674556	23623.1639349113
0.179072351071542	0.0239159742126302	0.168645249063715	0.729381209584776	-11966.3884299102	23940.7768598203
0.177173510347328	0.0228869148099324	0.253623536458906	0.724092893493137	-11818.4712130576	23644.9424261152
0.167460311210134	0.0235854062881318	0.568057560567177	0.710342641960112	-11807.5177015169	23623.0354030337
0.184690431649714	0.0178168948721721	-0.00972308519174564	0.933097832692885	-11856.8171810056	23721.6343620113
0.181040859767856	0.0150795102726558	0.18350245411163	0.941868539791817	-11895.2077091204	23798.4154182409
0.174119138049674	0.0224319919472074	0.292863606891715	0.741794826583267	-11830.4961313407	23668.9922626815
0.184044812851329	0.0224266030915771	0.00555620905862403	0.744604375537833	-11895.4676463198	23798.9352926395
0.175096515077231	0.0210848542044802	0.263143272916063	0.794066081599256	-11863.6238971833	23735.2477943665
0.175748668089292	0.0150321810488234	0.278161782961112	0.968196875704453	-11799.1984026359	23606.3968052717
0.168699374294282	0.0193259955192272	0.499970030795657	0.809017960242335	-11844.1631316567	23696.3262633135
0.163677321746277	0.0237889144645793	0.591642885291622	0.72482087984994	-11757.9283420261	23523.8566840522
0.181148167931362	0.0223952420702664	0.0911127791742687	0.757898613408681	-11839.0904162916	23686.1808325831
0.173597644426009	0.0265933027471612	0.394690707044309	0.612463855892669	-11884.663061913	23777.3261238261
0.176433159380121	0.0248838573356644	0.298627357709163	0.618093046415776	-11771.6859675658	23551.3719351317
0.172349786204796	0.0229543811963265	0.335069267217796	0.737536508673224	-11792.3716314038	23592.7432628076
0.171874305455056	0.0222478533677439	0.281061461433586	0.765255007168059	-11892.6827342602	23793.3654685203
0.173471597091933	0.0213724664628143	0.287629983343245	0.811845084599542	-11862.39906606	23732.79813212
0.16790799054038	0.0210889888238933	0.475713588579221	0.742885051266241	-11775.8802020068	23559.7604040135
0.184810688324277	0.0174664865658692	-0.0489090990824173	0.891752593511686	-11940.2684776714	23888.5369553428
0.186445984748441	0.012153678371772	-0.102487754881274	1.04481059019189	-11737.9947656731	23483.9895313462
0.180556442744076	0.0178930821572783	0.122604116778448	0.880289333385655	-11795.9625876308	23599.9251752615
0.182894174309061	0.0252465090161774	0.0094764203343464	0.764814239575599	-11850.3536966052	23708.7073932105
0.177498550790532	0.0266037014980323	0.195861073740449	0.7074897380991	-11828.3259631541	23664.6519263081
0.17868407794901	0.0291691152035584	0.246983636383933	0.515687121191426	-11845.4995296664	23698.9990593329
0.185300904891026	0.0128643956476023	-0.0509468710797659	1.00119949275837	-11718.9484640348	23445.8969280696
0.188252737880195	0.0253660904770001	-0.0747078882856666	0.695712688061566	-11794.0818125179	23596.1636250359
0.181962345616976	0.0258950770442072	0.0536429551344192	0.630431635956031	-11791.1563257525	23590.3126515051
0.189277265393917	0.016842780739819	-0.143357007683986	0.846187364056037	-11668.8819488794	23345.7638977589
0.16105714281981	0.0210369235960927	0.651325243929933	0.843798893112818	-11816.2599110481	23640.5198220961
0.175442804539924	0.0178697757637544	0.240175052106868	0.894352575551443	-11834.7078499784	23677.4156999568
0.174175556486317	0.0301376331787292	0.295534694654983	0.564546371831054	-11862.8000927319	23733.6001854638
0.174040548664402	0.0268460153135717	0.274307762588546	0.649978609400121	-11793.9025971849	23595.8051943699
0.168138193570425	0.0225430218694631	0.526266570823404	0.715182146647614	-11783.7908122002	23575.5816244004
0.179313309195286	0.01720018886755	0.0900615123837187	0.884007835145893	-11686.640289946	23381.280579892
0.191393451720324	0.02125125686587	-0.17308945564221	0.778148821359737	-11854.8580189851	23717.7160379702
0.179441791725248	0.0267662351348826	0.106073002598451	0.690786931904609	-11912.3458872309	23832.6917744619
0.188317832879761	0.0175981476234328	-0.138915023396593	0.899763611115304	-11779.5683096874	23567.1366193748
0.181943177163005	0.0243549151587892	0.0706125745432574	0.667637122126961	-11773.5444121396	23555.0888242791
0.17278260218788	0.01404107190586	0.283531512313158	0.996493848904556	-11908.7560358455	23825.512071691
0.173009647853884	0.0318971791748652	0.382331693693357	0.493760946558544	-11813.0914984689	23634.1829969378
0.168132802870417	0.0263559759449474	0.429103181164837	0.735774126914025	-11901.8830238432	23811.7660476864
0.173692400291018	0.0195969072066672	0.38753895827096	0.819743925144056	-11863.6517638114	23735.3035276229
0.179633644388179	0.0351056308851269	0.223060574990269	0.422845993753567	-11880.3013477918	23768.6026955836
0.167859680340323	0.0251570118006031	0.544785475174417	0.643453875203776	-11835.5624817731	23679.1249635463
0.170735443013444	0.0289879083581176	0.469432633876839	0.561161134211088	-11822.9854734653	23653.9709469306
0.162956987000108	0.0195467496045368	0.596637649675819	0.848542495030815	-11834.3322130377	23676.6644260753
0.181001885034961	0.0222008142479054	0.116942714474462	0.714882044147265	-11805.0963091922	23618.1926183845
0.168311189944664	0.030614846139285	0.442012610189911	0.539210344662324	-11822.5305659852	23653.0611319705
0.166325447743957	0.0260170207312431	0.534472344838355	0.646022960727887	-11816.8543600417	23641.7087200835
0.17471298306421	0.0285076200808827	0.2342798056202	0.542788160338522	-11760.3638343767	23528.7276687533
0.172453042577583	0.0262370618403819	0.357861216699264	0.658814019989339	-11827.3986535658	23662.7973071316
0.182373510873522	0.0267496231043329	0.0457658683507613	0.655684449386056	-11916.806124255	23841.6122485101
0.168349593351284	0.0210140142113814	0.510962603465847	0.779806921111891	-11832.9562039837	23673.9124079675
0.185501794039188	0.0226653975670994	-0.113476626042174	0.743129545132235	-11794.9452832078	23597.8905664155
0.169218725258066	0.0246270117107822	0.428187686122514	0.710639996454524	-11886.2632323434	23780.5264646868
0.17039396354006	0.0283205951356676	0.417259653391007	0.552531298278608	-11811.295135397	23630.590270794
0.179290684422075	0.0248862277155635	0.10582997520819	0.671112302889773	-11875.0932743631	23758.1865487262
0.174967525848987	0.015590521058499	0.277483904703279	0.994506111239621	-11937.9329860054	23883.8659720109
0.178264614828227	0.0157802775480525	0.159994345434392	0.899471577720414	-11629.6050167348	23267.2100334697
0.174941017474371	0.0186156496451147	0.315090104613606	0.808001187595459	-11865.9422389209	23739.8844778418
0.186164838877751	0.0213481177537937	-0.0113374075414146	0.752060708552498	-11837.798943064	23683.597886128
0.166277247609856	0.0260407507729681	0.543085831443041	0.649752305766303	-11869.5427571054	23747.0855142109
0.168921872495689	0.0188263545783666	0.532341238223945	0.81394549742569	-11785.5560489847	23579.1120979694
0.162835886154847	0.0316144693962	0.645852104917561	0.482238676728935	-11782.1139295313	23572.2278590626
0.15691835561028	0.0203728422292864	0.791210664165201	0.849030592445435	-11920.2217369339	23848.4434738678
0.177661939548534	0.0230761850409373	0.219929384550625	0.717598853526413	-11854.4624669802	23716.9249339604
0.174050799483054	0.0221910090621539	0.263205589942673	0.789508529543267	-11836.202021135	23680.40404227
0.174237765624482	0.0217299206590663	0.215573180476594	0.772964489402149	-11799.6993665203	23607.3987330406
0.175135726334642	0.0241979191692736	0.264626901984088	0.726963944122213	-11797.8684166792	23603.7368333585
0.171906002152873	0.0259252800271585	0.276839110047842	0.656633416839017	-11634.7793047264	23277.5586094528
0.175445420533527	0.0231214400091914	0.252696670597113	0.714043793024842	-11838.5703766096	23685.1407532193
0.163607586432431	0.0262478903911354	0.477383746087507	0.668184422393849	-11761.7274882485	23531.4549764969
0.171189159645112	0.0355900533650103	0.419840480204106	0.400724600254423	-11817.3752663901	23642.7505327801
0.171691575804001	0.0269857944212713	0.371135384901295	0.611021405881877	-11758.6670803724	23525.3341607448
0.185930427016355	0.018049573886632	-0.082475177326316	0.920058717092275	-11888.4810629774	23784.9621259548
0.173020573172124	0.0207549212188567	0.343843332309157	0.799525788430265	-11820.1101998067	23648.2203996133
0.190325120217768	0.0201285062474081	-0.21796940762273	0.777922461500926	-11677.7978417239	23363.5956834477
0.167539803199862	0.0319257851962665	0.411333911244831	0.490465766760059	-11722.0087900299	23452.0175800598
0.170563131765438	0.0324886217993699	0.38657720450652	0.485933738187299	-11843.9210936851	23695.8421873703
0.178529441870787	0.0205517933545001	0.198569487126562	0.792150425375305	-11869.5208449771	23747.0416899543
0.182683488372178	0.0095541739744805	0.0812179152069404	1.12200068655425	-11872.8424913711	23753.6849827423
0.167892731004132	0.031345693011261	0.449838266187476	0.492116498982333	-11859.7554517014	23727.5109034029
0.174854594546893	0.012148245864844	0.369761491728444	1.05187036998409	-11930.7182488857	23869.4364977714
0.174923971469588	0.0218758348992781	0.27861081418154	0.773022956567134	-11807.4078702738	23622.8157405476
0.183990693244603	0.0294021282423453	-0.030614275090315	0.55092897871931	-11790.2425570141	23588.4851140282
0.171697696969055	0.0222579310255097	0.465526177885389	0.753166429828597	-12015.1196770524	24038.2393541048
0.18332413777322	0.0185692008669703	0.0904724247535775	0.815738269282765	-11760.5306838926	23529.0613677851
0.170524639416343	0.0197968295489505	0.471750527069005	0.781368404755769	-11830.8398383498	23669.6796766997
0.179665778433764	0.0282463928710564	0.119818959008473	0.567327702759726	-11838.5682120554	23685.1364241107
0.175239000562556	0.0189205591911708	0.284735081744024	0.849093723695506	-11816.7832966812	23641.5665933623
0.165479162594321	0.0257829405206266	0.545711759615894	0.650958318606861	-11799.852139235	23607.7042784701
0.172207632645893	0.0166446236561112	0.277948829539336	0.934357240078765	-11865.3911235703	23738.7822471406
0.162491374385403	0.0191109321910567	0.591436989872194	0.835253011644465	-11828.6745008842	23665.3490017683
0.176459056015057	0.0155074642471029	0.259068602763593	0.96903362033354	-11832.2610194026	23672.5220388051
0.173173049421736	0.0223194401201349	0.329181679964163	0.763750312355206	-11887.7772118061	23783.5544236122
0.164860743255796	0.0242572180058602	0.60509269934722	0.713245819621094	-11774.2305553325	23556.461110665
0.180289638614769	0.0160745804524746	0.102713733784645	0.95405305759425	-11790.5202353427	23589.0404706854
0.179421706800563	0.0256817194426749	0.128733247539362	0.660716782612557	-11796.9409453254	23601.8818906507
0.181843234574752	0.0216737464861344	0.0863048409380499	0.730887424733476	-11707.6913723074	23423.3827446147
0.188943902158779	0.0145865627629668	-0.0322603549374446	0.95509459123306	-11829.8076581775	23667.615316355
0.173004584028902	0.0270394708867042	0.372276880662153	0.619705819633551	-11875.4951119598	23758.9902239196
0.172446185359699	0.030103208405081	0.323721633953306	0.544640110240376	-11807.5507575952	23623.1015151904
0.179196878136139	0.019990907631124	0.217807583876953	0.814704552087882	-11925.1357613656	23858.2715227311
0.171887625728577	0.0198106517706094	0.346637815395622	0.810984427325836	-11891.873665489	23791.747330978
0.174289758786299	0.0214737034134838	0.327828442461059	0.77940778998191	-11770.7468033157	23549.4936066315
0.187880247181395	0.0220360025220335	-0.140140765543675	0.76508110890305	-11780.60798768	23569.21597536
0.178393408742146	0.0225254748988182	0.260564278400843	0.699681762860558	-11799.2761644458	23606.5523288917
0.181444582663841	0.0196205493348444	0.0670508958237484	0.845748304723687	-11906.1041061501	23820.2082123003
0.173517768913823	0.0218839008055057	0.421568825442959	0.728519497088134	-11823.9687063247	23655.9374126493
0.18185409974314	0.015913675843098	0.0964214550747059	0.926924379060325	-11813.4365714717	23634.8731429434
0.166974122226127	0.027116610856311	0.482319237341656	0.612548549005564	-11819.9174649845	23647.834929969
0.180932570059906	0.0215665323227097	0.0898963573362018	0.782297806966817	-11834.2404167602	23676.4808335204
0.185425721722128	0.0230342029041243	-0.175545589627794	0.685808478663566	-11649.2384228526	23306.4768457052
0.178964152708725	0.0169452014473305	0.200990356001727	0.881844331911759	-11839.0687789835	23686.1375579671
0.172237312781049	0.0241182317280059	0.368768418701307	0.69920427664079	-11867.7582180368	23743.5164360736
0.173638478025073	0.0241431515502843	0.324879013059393	0.752612604675886	-11921.5909836118	23851.1819672236
0.183132400690679	0.0227592193676324	0.0643748298652665	0.692353713912484	-11885.4590268183	23778.9180536366
0.183496492531112	0.0214320814719429	0.0780316868605524	0.769508944821746	-11875.3512697454	23758.7025394907
0.161128699919363	0.0322378184652638	0.738638148601497	0.496050997949112	-11865.739303318	23739.4786066359
0.17165914115037	0.0227929984850857	0.448669038491628	0.704703723092838	-11768.5709926049	23545.1419852099
0.181345462603342	0.0188723217204564	0.0330183801689494	0.83893853425533	-11746.6367891309	23501.2735782618
0.179384289452931	0.0269821906360046	0.164643071644316	0.642165247322733	-11824.4625129176	23656.9250258352
0.1700769287657	0.0186492895810349	0.4461728766997	0.832949013482733	-11777.2001037329	23562.4002074659
0.185570459634932	0.0253315622871973	-0.0761733261569027	0.65797619278403	-11800.6676618095	23609.335323619
0.172463524294856	0.0267054546900469	0.299401759182649	0.589504572806846	-11761.6781307188	23531.3562614375
0.173803858680233	0.016320469082246	0.289372309138576	0.915988915275768	-11787.4508684995	23582.901736999
0.174110814377211	0.0201392307276562	0.361034502965497	0.812947182791698	-11902.7668603694	23813.5337207387
0.183490588612813	0.015849541299731	0.0301207283908081	0.90955443553958	-11797.429544234	23602.859088468
0.185006138839748	0.0189417329341453	-0.0146713674014895	0.877072246013905	-11839.8435886495	23687.687177299
0.18131384229114	0.0165599366278178	0.123335779044052	0.945564983386209	-11829.2663301336	23666.5326602671
0.16306827199951	0.0286163374354463	0.605883857482223	0.558505713302025	-11765.8408753727	23539.6817507454
0.179047283793057	0.0143244694900742	0.130422472420393	0.931345085957474	-11810.7603770571	23629.5207541142
0.162988288951779	0.0176172236027917	0.638818379339248	0.9003904760073	-11826.1426818335	23660.285363667
0.178883867277041	0.0158997125139783	0.115309222520348	0.921817872776772	-11760.5257353919	23529.0514707838
0.181263289975045	0.0228303256486083	0.205411918804706	0.747630579382715	-11875.6995722437	23759.3991444873
0.1690128204622	0.0193179911974212	0.446006623691514	0.80860469947917	-11881.052980774	23770.105961548
0.178507440270678	0.0259693529640745	0.136802629144632	0.633370641974795	-11778.676832231	23565.3536644619
0.175158586314365	0.0340483261008979	0.291377526234481	0.456082764154853	-11859.6585354729	23727.3170709457
0.1670047118536	0.0285345691101843	0.490970657572452	0.59554465809323	-11766.6055043632	23541.2110087264
0.175427489428547	0.0342339209011166	0.282697019271	0.452019373238648	-11822.8260703616	23653.6521407233
0.173269215872834	0.0226409597141286	0.375807481566256	0.693478947270396	-11734.0931493436	23476.1862986871
0.167134721202067	0.0267015116640135	0.491663264944914	0.608024880394987	-11773.897602358	23555.7952047161
0.172386086104566	0.0252957301964479	0.37283182375663	0.650227709682519	-11858.3975070656	23724.7950141313
0.166162696813566	0.0263098363315783	0.512738962683589	0.651046385300677	-11754.1498839742	23516.2997679485
0.176173291017277	0.0286294820032217	0.306264913711249	0.62553826441815	-11922.725361488	23853.450722976
0.174500168727133	0.0175341561032588	0.315730538283059	0.828959615679651	-11731.471462645	23470.9429252901
0.172898773784865	0.0243766459857453	0.321137261187418	0.713483918044499	-11893.2101934076	23794.4203868151
0.179830857567033	0.0187407641666078	0.173927390622452	0.828805279589917	-11823.329508431	23654.6590168621
0.172628583031659	0.0154037026468367	0.47320563134837	0.939809207012998	-11863.3285941796	23734.6571883591
0.169241737684472	0.0182109830220526	0.408786067030243	0.863725084694358	-11781.2130191576	23570.4260383153
0.170092475407889	0.0185732088206108	0.430080488633961	0.774201938206432	-11711.6537836863	23431.3075673725
0.172197969106629	0.0381423324604576	0.424250544865052	0.337686038885302	-11809.796528429	23627.593056858
0.162308000754918	0.0255367452798797	0.66843930215652	0.686660596242061	-11945.7475997794	23899.4951995588
0.187123346609004	0.0269605153474277	0.0210403213893309	0.574004139794862	-11712.0276833459	23432.0553666917
0.177920984354157	0.0178043225740376	0.195300333195806	0.898917063872703	-11828.7494564063	23665.4989128126
0.195152468237208	0.0189301313428828	-0.297766498746422	0.855542945636832	-11777.3608347823	23562.7216695646
0.168785897164635	0.0271583550599948	0.435670417814969	0.581319479102669	-11710.99551669	23429.9910333799
0.183005730200297	0.0169988429916839	0.113607699725595	0.83565550707935	-11858.7988052004	23725.5976104009
0.175527084410651	0.0237452520389372	0.319675146578442	0.738982806115924	-11927.0152603082	23862.0305206164
0.173102701210367	0.0208465528788344	0.35299326914351	0.793522868651982	-11967.0748996694	23942.1497993387
0.16786755214012	0.020170015334083	0.453970030469837	0.765699756438149	-11756.2687432664	23520.5374865327
0.170699908573859	0.0316262128174251	0.400941945635016	0.500544339528517	-11714.9469700869	23437.8939401738
0.173003928561156	0.0222246870771699	0.263904661899702	0.7518217617961	-11736.1502084595	23480.3004169189
0.179448119197293	0.0213001090608325	0.149710638016566	0.716329439446698	-11687.4405740733	23382.8811481465
0.1878423255638	0.023169535842477	-0.0792289810055069	0.718752375040177	-11753.6249430344	23515.2498860687
0.176512648326969	0.018829032057785	0.213494564892638	0.87035051960457	-11933.8719368587	23875.7438737174
0.153375282219874	0.0224711339491066	0.921264716269649	0.776529521053197	-11867.020520582	23742.041041164
0.176075353790396	0.0189549369956742	0.204224386965154	0.912146909933017	-11912.0299719953	23832.0599439907
0.185351237440056	0.0190918710785924	-0.0637120136092632	0.85672488115194	-11777.7919296367	23563.5838592735
0.181044961367837	0.0209751564818465	0.039180870035739	0.796655528099278	-11753.0515311643	23514.1030623287
0.177760956299983	0.026413583101001	0.201015990055218	0.621028617253352	-11683.8932646624	23375.7865293249
0.157859252687393	0.0208237539132988	0.841224770639831	0.796792976611954	-11924.6648339311	23857.3296678622
0.174586145048542	0.0252512726944064	0.265425641889549	0.661059586747208	-11833.6823186609	23675.3646373218
0.17151487133322	0.0248076659723701	0.403322761224339	0.696903350642347	-11910.4000753084	23828.8001506168
0.172805068700027	0.0176693772208781	0.369037066171181	0.893149267958699	-11908.5690656908	23825.1381313816
0.180272658202608	0.0185052458272018	0.117654395577018	0.805062443163932	-11836.1699001443	23680.3398002886
0.17307705542652	0.0200060811093161	0.328526381440695	0.774493826440778	-11658.1234494627	23324.2468989254
0.170955434375912	0.0270332370797955	0.379307433193727	0.620051595119763	-11737.8851380051	23483.7702760101
0.177683564654213	0.0293304369032101	0.203633919034207	0.559194885217305	-11790.6689504988	23589.3379009977
0.1680755143156	0.0288830772364111	0.483688521055375	0.554048102027155	-11882.3561865502	23772.7123731004
0.171505340545457	0.0168772278512388	0.349798079791953	0.829349816365259	-11667.4405100028	23342.8810200055
0.175578509111319	0.0216626625475121	0.263569907338269	0.774733959443866	-11792.1912249881	23592.3824499763
0.174126020961097	0.0146372318901562	0.303170538543257	0.923582147359711	-11736.6403954084	23481.2807908169
0.156725995619934	0.0281540158817162	0.812167915153949	0.62164504224714	-11732.8531590264	23473.7063180528
0.17281813731382	0.0228629728119637	0.359329391220275	0.664499097128036	-11764.3386692298	23536.6773384597
0.162099370516591	0.0145018142640144	0.679657643151339	0.948180315569787	-11826.5246985342	23661.0493970684
0.183635195141163	0.0258341747820017	0.0366457171655291	0.671964576829503	-11789.3011010711	23586.6022021423
0.168880703313832	0.0176551935871673	0.394988857297387	0.864323872694611	-11782.7383769	23573.4767537999
0.181619500549773	0.012757469871713	0.0895824969115176	0.986000339911306	-11792.3696924702	23592.7393849404
0.170223869685858	0.0256056693364508	0.353120207853885	0.685241687509573	-11796.775551363	23601.551102726
0.170398230573434	0.0266019600498054	0.43959390412936	0.656840193247006	-11873.2733008981	23754.5466017962
0.174255054308081	0.0255130479072836	0.310666525140713	0.606364264004293	-11757.3101838837	23522.6203677673
0.177128662155611	0.0216349585795139	0.203297621946637	0.784936610800764	-11840.8033131412	23689.6066262824
0.164970714150696	0.0276014855377367	0.634272618307969	0.612319341322608	-11919.0487759446	23846.0975518893
0.17095740733875	0.0213893031468575	0.395968028570613	0.790217841196605	-11803.3889420092	23614.7778840184
0.169589499072815	0.0263263386676462	0.433339218044778	0.634043092830961	-11841.0377585989	23690.0755171978
0.179179978228806	0.0223988695765514	0.186741871583434	0.736674276077277	-11866.0784797784	23740.1569595567
0.171020907436096	0.0303399834638015	0.394909016586409	0.560654891111879	-11858.2411017364	23724.4822034728
0.166957768704805	0.0332061538686468	0.54725966952201	0.467432221833397	-11872.8460999328	23753.6921998655
0.180273616933673	0.0265539403138498	0.157480923596777	0.642367724474909	-11834.3142739572	23676.6285479144
0.170232928763471	0.0278439669068869	0.36995703847661	0.60706846247565	-11809.6884805911	23627.3769611823
0.173150889736625	0.0187457276933601	0.303463533596812	0.896357103085711	-11914.7464562074	23837.4929124147
0.178032499237614	0.0141811447838217	0.16958614618514	0.964171183126932	-11787.385645183	23582.771290366
0.182619893949132	0.0187741344370781	0.112795969432693	0.844148684276452	-11850.3744236416	23708.7488472832
0.172664399668859	0.0315586451322001	0.291741878172406	0.50965808263926	-11898.3900825374	23804.7801650748
0.177443549700249	0.0163312193457461	0.247349110073475	0.912776948944924	-11879.0444932651	23766.0889865302
0.166163872884652	0.0260579329598248	0.511698956317601	0.689087817188984	-11865.7734806144	23739.5469612288
0.17035582671059	0.0314807711640754	0.439957050443183	0.508016013867956	-11782.0821676318	23572.1643352636
0.164829843175918	0.0283453885665046	0.545152716308442	0.632863552647826	-11893.1380279132	23794.2760558264
0.174095146704748	0.0116577314458088	0.280051593566844	1.004611376973	-11793.087824004	23594.1756480081
0.172777404713823	0.0202565432518629	0.359158279040229	0.793328354019701	-11722.2759249519	23452.5518499037
0.165435035835045	0.0198836471812377	0.540007517232595	0.850035792180297	-11840.752981856	23689.505963712
0.176062712936307	0.017607468733839	0.161598138985535	0.912134953286506	-11833.4551838033	23674.9103676066
0.177320204947353	0.0310703880480462	0.187173781530034	0.562568699423827	-11853.8796955891	23715.7593911781
0.180672408945476	0.0126968006545505	0.0411746826984193	1.01872040030355	-11826.6642638155	23661.328527631
0.164021651383816	0.0280907916734611	0.618077833128578	0.632328324675275	-11854.8560842551	23717.7121685102
0.180819790742346	0.0189254597214944	0.122114908939208	0.85780879502067	-11860.6667170676	23729.3334341353
0.167387725501071	0.0243121103048211	0.478936762424584	0.748711635133448	-11902.9082862043	23813.8165724086
0.187010200293264	0.0156898982218558	0.00617174523582422	0.898711962314062	-11824.7133841442	23657.4267682885
0.174646706840028	0.0233109914388126	0.325645398707466	0.71627969702982	-11880.694367823	23769.388735646
0.178309366765522	0.0217631281510001	0.184315025980778	0.77502265052266	-11892.0351398666	23792.0702797332
0.17025641628985	0.0175002271211781	0.440204225914604	0.874439793045623	-11811.1590610057	23630.3181220115
0.178629091895531	0.0229798279998061	0.250877273573503	0.767536035733044	-11861.4319693353	23730.8639386707
0.173488996777939	0.0173442346142678	0.337037774660441	0.920831332251495	-11826.5796347757	23661.1592695514
0.176411821343857	0.0229812793369999	0.231276274600354	0.719056557824492	-11837.4599681231	23682.9199362462
0.180603230503394	0.0327775402829709	0.102291628929353	0.50297012972213	-11870.75587758	23749.51175516
0.171508236244999	0.0275675575802074	0.405503997524413	0.587208111397902	-11734.7667532129	23477.5335064258
0.178162520385312	0.0197813751061017	0.220644517372813	0.826068765435781	-11833.805777557	23675.6115551141
0.190589801806966	0.0149384121133242	-0.190777431327227	0.93140237279683	-11885.3017184418	23778.6034368837
0.17741674686309	0.0151601227926672	0.239831478717283	0.957976187381382	-11783.3925321826	23574.7850643652
0.171807285569323	0.0256437380052057	0.284749833172567	0.66864159254189	-11776.4540089024	23560.9080178048
0.170637056854308	0.0199061979475454	0.411916995486285	0.815879641221117	-11896.9184087499	23801.8368174998
0.18480437271588	0.0244437927560344	-0.062312979704679	0.750441254305865	-11902.3138184024	23812.6276368048
0.17647337931026	0.0229383971097946	0.183696540563061	0.772619377772926	-11843.3305895915	23694.661179183
0.16532269742267	0.0256786300308909	0.621051457526573	0.677280956427362	-11942.4160724163	23892.8321448325
0.179305048931488	0.024254325786512	0.144346181894502	0.702365158096308	-11973.3358819124	23954.6717638249
0.180544269285465	0.0296260697501591	0.245171216981017	0.600810457926018	-11944.115327396	23896.230654792
0.183008861232059	0.0120724731194008	0.0468142396492297	0.958760237402483	-11790.6095520699	23589.2191041397
0.1657938841663	0.0197638743442232	0.559893504626275	0.846281558280812	-11854.6450070713	23717.2900141427
0.175172463135374	0.0201845840483488	0.239451504116355	0.846446045588363	-11918.1335042604	23844.2670085207
0.179078687199702	0.0214742480963816	0.171976412324053	0.770806939455161	-11886.2045643216	23780.4091286432
0.189086912379541	0.0279388032152622	-0.0724726964919341	0.589504030723682	-11715.430007521	23438.860015042
0.170237812083899	0.0223144801690508	0.41185921659451	0.722276855626968	-11855.9599175518	23719.9198351037
0.182860389343526	0.0268542230118786	0.0286137069364325	0.631616027947927	-11832.2852961787	23672.5705923573
0.174416268440622	0.0138038647519688	0.267513555615751	1.00948275883405	-11869.3066228777	23746.6132457554
