# Supplementary material for: Limited role of generation time changes in driving the evolution of the mutation spectrum in humans
Source: eLife. 2023 Feb 13;12:e81188. doi: 10.7554/eLife.81188 (PMC10014080; doi:10.7554/eLife.81188)
Supplement: Figure 3—source data 1. [file elife-81188-fig3-data1.zip › Figure3_SourceData/DNM_HSt_noCE_wMHS_bootstrap_estimate_Gm40_CG_nonCpG_500reps.csv]

b_f	b_m	a_f	a_m	logLik	AIC
0.0980837300723243	0.0396782954741462	0.222918790058819	-0.394666308550244	-9195.47328370282	18398.9465674056
0.0948343811894721	0.0482581502889064	0.243204098598982	-0.592654809135616	-9151.52572173891	18311.0514434778
0.0972062935940282	0.0409556374117082	0.255462359348704	-0.44305653652299	-9099.99151713489	18207.9830342698
0.0914868796220704	0.0479160589022678	0.432610347203061	-0.614778682098607	-9210.40081905737	18428.8016381147
0.0943345864514651	0.048734259866505	0.277722499830384	-0.596298276724435	-9216.309923545	18440.61984709
0.0909503703590803	0.0464199119683467	0.415557170051874	-0.551022486302774	-9188.47240001046	18384.9448000209
0.0940843121008657	0.0422530095093553	0.344593498772366	-0.469918315584443	-9137.32330614525	18282.6466122905
0.0946912213925869	0.0463771184411098	0.330837196079579	-0.524886765142921	-9278.72922455655	18565.4584491131
0.103050586640022	0.0407636303927078	0.069043012200951	-0.434733762979206	-9155.84150698337	18319.6830139667
0.0992154538433341	0.0408687061114637	0.18456540861748	-0.402024201002583	-9200.73423077252	18409.468461545
0.0954305877478332	0.0463552653596448	0.3104524725074	-0.548297927910137	-9175.9709605899	18359.9419211798
0.102311806275353	0.0466616308269649	0.098996566232628	-0.546719712792936	-9228.88907501402	18465.778150028
0.0879786028468352	0.0398547353263633	0.52264471857568	-0.351487758981426	-9216.70163926188	18441.4032785238
0.0938558483439178	0.0443825996028859	0.350837223940105	-0.510140919289305	-9224.79865841742	18457.5973168348
0.0960279873520304	0.0420895598746806	0.29545031207487	-0.454050734178371	-9223.01204325659	18454.0240865132
0.0971461877669926	0.0452939975888717	0.233236558577469	-0.501414873080749	-9240.1661166081	18488.3322332162
0.105601166995172	0.0398728175255628	-0.0628581765411159	-0.369666549218336	-9204.23939613633	18416.4787922727
0.0945528096162591	0.0452483815344503	0.310380808681345	-0.541243244290581	-9192.90352268549	18393.807045371
0.080726315041009	0.0493940344992186	0.743920973300623	-0.658541007611479	-9130.12014506214	18268.2402901243
0.0867584543026098	0.0429917757260413	0.556154475072913	-0.488210980649274	-9109.599188967	18227.198377934
0.0927949838623339	0.0475508086591233	0.46675774997539	-0.598567495852869	-9252.1588834141	18512.3177668282
0.0932879083404798	0.0467542545793507	0.356280040053306	-0.559804651452327	-9209.35339376992	18426.7067875398
0.0882205856433052	0.0432202912203852	0.522793760498824	-0.440720415460541	-9238.63565002609	18485.2713000522
0.0943455189379169	0.0440361180370218	0.385188540957519	-0.494063000377616	-9279.2404389383	18566.4808778766
0.0909458827097099	0.0457433619385072	0.362221342335505	-0.499296444613303	-9271.78120891618	18551.5624178324
0.100612547418967	0.0434883141747787	0.136820160842003	-0.480616240027982	-9177.15940894547	18362.3188178909
0.0966076340908659	0.0508918168944954	0.297553654107139	-0.627638261752845	-9341.85181141491	18691.7036228298
0.0943651185905675	0.0414541044730749	0.39379473822991	-0.45932636273273	-9185.57838594332	18379.1567718866
0.0943322408661198	0.0428013833732593	0.334952086991924	-0.477385763577318	-9136.58999750115	18281.1799950023
0.0985118889158921	0.0510530108655309	0.172757831154175	-0.700797473020434	-9129.91711247637	18267.8342249527
0.092959198251201	0.0372678634137491	0.357124516800031	-0.354592637774521	-8994.55360052663	17997.1072010533
0.0875943277808313	0.0507436711508437	0.476558291220969	-0.678654204103892	-9040.1728976916	18088.3457953832
0.101457286709516	0.0428128347324679	0.102127442179928	-0.497583849675289	-9118.94542417895	18245.8908483579
0.100244226971585	0.0424398830396863	0.120813082525032	-0.503233100216186	-9051.69207539125	18111.3841507825
0.0920241107828671	0.0416625374596361	0.326603753557226	-0.426689925226791	-9261.31157793828	18530.6231558766
0.097028176342642	0.0468754386054614	0.235932814639223	-0.612525522643416	-9025.49359418386	18058.9871883677
0.0903772292113109	0.0429880290863332	0.483717352780381	-0.48072177284283	-9202.87847179999	18413.7569436
0.0955479910596476	0.0492102635124438	0.287786914959219	-0.613404964840302	-9315.67084167149	18639.341683343
0.0912322767395711	0.0503820050877006	0.293011112665723	-0.638272314973497	-9144.14125297451	18296.282505949
0.0776665299077666	0.0494560810351807	0.831618466927732	-0.643002846904154	-9241.45761928681	18490.9152385736
0.0964045813967803	0.0396421939608697	0.275958375397096	-0.375793417026081	-9142.74232523848	18293.484650477
0.0934537228512048	0.0497406848295403	0.415812286945548	-0.6035464067731	-9405.50328340387	18819.0065668077
0.0878375670710781	0.0470981228306456	0.509761871139965	-0.564078119526395	-9171.41747568905	18350.8349513781
0.0935347107108528	0.0392143457219918	0.438784909438664	-0.415227323915003	-9147.72403703683	18303.4480740737
0.100642461818539	0.0374830943651289	0.0935155927098952	-0.315769446188175	-9166.65337127172	18341.3067425434
0.103318020523822	0.0454895545003078	0.0102079319020627	-0.500534303041443	-9209.90215505157	18427.8043101031
0.0977187492156781	0.0447143342058109	0.206696168294773	-0.531457223954952	-9135.04326195662	18278.0865239132
0.101823852048456	0.0509827327036568	0.145916183810817	-0.686622497457268	-9188.98124966763	18385.9624993353
0.0973235955533567	0.0464084575170189	0.210967390639116	-0.544954450599097	-9141.53491824276	18291.0698364855
0.0955215726749145	0.0453369471888818	0.344856174099347	-0.550936617069327	-9139.17710929986	18286.3542185997
0.0948351658627106	0.0450424719687084	0.34941360696682	-0.547196041847378	-9210.86135665866	18429.7227133173
0.0997591941922202	0.0415860302652772	0.136316271495142	-0.44247119551929	-9184.3934959988	18376.7869919976
0.093568414403006	0.0415270508096443	0.349996784138146	-0.435330325368714	-9140.59664663644	18289.1932932729
0.0957412690225336	0.0435239204150579	0.264153241898301	-0.522190417482684	-9120.8602541978	18249.7205083956
0.0914301500401722	0.0477776044414832	0.44322896515151	-0.608400767461331	-9180.65877477755	18369.3175495551
0.0875053091807945	0.0471291314934572	0.525085629120256	-0.574120699584206	-9142.35834356649	18292.716687133
0.0996590441214129	0.0479156278168442	0.21758680945274	-0.589237226068251	-9250.57090811386	18509.1418162277
0.104370110743661	0.0461353092932326	-0.00821637162032253	-0.552217170415613	-9156.56633742547	18321.1326748509
0.0968645685084842	0.0392240690366027	0.223344676469357	-0.347244635930318	-9280.01406150025	18568.0281230005
0.106099189027762	0.0517163205232065	0.00195850598277123	-0.689551190044602	-9324.99316180598	18657.986323612
0.085103459715487	0.0455318622582443	0.612063290827132	-0.549931090028194	-9083.15075390366	18174.3015078073
0.101832991398489	0.041971792649725	0.0955697542774344	-0.454027279589454	-9067.30138681224	18142.6027736245
0.0941393683992378	0.0466688635877574	0.323461949155179	-0.582078601421359	-9124.51903012106	18257.0380602421
0.0962545085031662	0.0422773463324818	0.308057891438767	-0.488706145076767	-9071.70129302038	18151.4025860408
0.103571035148771	0.0456669450214969	0.112207986365248	-0.582486156507107	-9141.77755646499	18291.55511293
0.0909159660756753	0.0519743803490358	0.449926468609679	-0.70787215142476	-9250.72808603011	18509.4561720602
0.0957847032710874	0.0478005330928514	0.24415658154788	-0.524834741628674	-9271.45420338157	18550.9084067631
0.102348701180676	0.0410240477262961	0.0951348770659088	-0.422579109587921	-9093.67089922324	18195.3417984465
0.0916848248810224	0.0459334145062962	0.426487659320119	-0.555986183952682	-9210.96508685661	18429.9301737132
0.0891370141154527	0.0495170431003364	0.467266943899375	-0.653382858756501	-9071.21784732295	18150.4356946459
0.0903525716134944	0.0397181744965348	0.401600805735856	-0.405071841254578	-9086.19744072861	18180.3948814572
0.0898187936391236	0.051827149897593	0.502831043607273	-0.711448289712568	-9094.11177801528	18196.2235560306
0.0944712860671537	0.0449431978991764	0.337516945389063	-0.526527444548617	-9116.89886649498	18241.79773299
0.0963790587669836	0.0447052445620482	0.221606062778665	-0.526034793684053	-9124.076802589	18256.153605178
0.0940409233759431	0.0402448177206214	0.272104856707101	-0.399888939298394	-9090.15336369067	18188.3067273813
0.0942821813427782	0.0466205168827493	0.30607337606385	-0.550798473879594	-9174.3524917014	18356.7049834028
0.0970637658343801	0.0508808051298654	0.231318496044712	-0.65012909314246	-9147.7120159105	18303.424031821
0.100414471037079	0.0457129042531943	0.224392867658874	-0.548188957556254	-9258.38095392838	18524.7619078568
0.0922749362380383	0.0442394042334593	0.380702897873128	-0.488467623237913	-9196.43810742776	18400.8762148555
0.0966300668152548	0.048788110784958	0.283484481050612	-0.596157786191928	-9288.21910775344	18584.4382155069
0.102840887899344	0.0443415407981562	0.0562387029960816	-0.452499289294365	-9305.60019342737	18619.2003868547
0.102091604407267	0.0460475337925512	0.108129421691113	-0.549780017317087	-9143.42327980786	18294.8465596157
0.0952427806229711	0.0444946659817717	0.267912293109699	-0.521342002419424	-9163.69401949328	18335.3880389866
0.0930669930904633	0.0418732219982862	0.315048678946976	-0.44482122656885	-9208.1454594789	18424.2909189578
0.104729045468117	0.0397715561844189	0.0713511427378363	-0.376971749372152	-9222.9855732897	18453.9711465794
0.090071181574725	0.0483495989045849	0.411165126814516	-0.607797649885149	-9218.43079607657	18444.8615921531
0.09876969423922	0.0456057278042438	0.206299857649342	-0.521240140281189	-9258.27825160685	18524.5565032137
0.0945110653454988	0.0442267783443719	0.253623969182277	-0.460862678491142	-9294.90225366507	18597.8045073301
0.0864670801578947	0.0455524410391678	0.548656018061435	-0.509525881642028	-9215.93706564217	18439.8741312843
0.102745775603802	0.0478693214509976	0.0601179261306388	-0.562943931036611	-9256.20486253826	18520.4097250765
0.0858258366173792	0.0457825823958063	0.559849938643302	-0.537570758934998	-9123.31402253339	18254.6280450668
0.0924524453530979	0.048857733036858	0.332897060790471	-0.601419560658889	-9123.01613162508	18254.0322632502
0.0967347571498591	0.0425977449186263	0.196252604779362	-0.453322032818465	-9024.70567571911	18057.4113514382
0.0883516214679274	0.0461120528758634	0.426746816964905	-0.547853623522987	-9095.18303292549	18198.366065851
0.0889888107621187	0.0459050128411811	0.515061345357611	-0.533956494666721	-9248.72667745222	18505.4533549044
0.0998557053998995	0.039306170467215	0.190432124087538	-0.370670100818012	-9209.84111937876	18427.6822387575
0.0914265024402087	0.0421646559083826	0.394256066848018	-0.44674506179421	-9080.69652235938	18169.3930447188
0.0916654595128273	0.0452917369901429	0.357167418934713	-0.531157381366304	-9004.94199701901	18017.883994038
0.0987339493766568	0.0438897330170711	0.196021469771951	-0.498698305287416	-9111.27132427183	18230.5426485437
0.0997010310601455	0.0483209689597654	0.154232593363814	-0.570549107421454	-9273.58082572179	18555.1616514436
0.0895905898577937	0.0482583493765675	0.425364917903746	-0.57023477206977	-9197.08465073051	18402.169301461
0.0915355068221508	0.0464312445511052	0.350907275173088	-0.547477212465732	-9163.68424369733	18335.3684873947
0.0987480839297015	0.0414006632022993	0.192121085315058	-0.405966026812051	-9181.73051623059	18371.4610324612
0.0948512584150807	0.0436588613066208	0.295228079035046	-0.499647977960014	-9083.17745398293	18174.3549079659
0.089108820828581	0.0431180428587875	0.509452857931198	-0.490579723421134	-9040.49465109301	18088.989302186
0.0862095432211672	0.0478515113435428	0.502470080533797	-0.593181831062627	-9111.81679685823	18231.6335937165
0.0963144298037804	0.0483018793077584	0.306896392236947	-0.600284350160331	-9173.29822666416	18354.5964533283
0.0983624412677891	0.0465492201741565	0.141954624841262	-0.514513381815568	-9318.5417114848	18645.0834229696
0.0940710553042279	0.0492744054555348	0.342784849442205	-0.607647659657342	-9241.70729315997	18491.4145863199
0.103638424119365	0.0383769812002993	0.100697400764847	-0.361294569020792	-9214.17154349494	18436.3430869899
0.0968341302079856	0.0460605458135281	0.300855587503563	-0.560987511577319	-9219.77320103802	18447.546402076
0.0897747701439325	0.0425190288439628	0.4423520925982	-0.466330249281145	-9156.93356443019	18321.8671288604
0.0961178240597158	0.0408227255926902	0.347530355979142	-0.455285050710896	-9206.95225365017	18421.9045073003
0.0893773966044515	0.0459394167119187	0.444922352120745	-0.562165658490525	-9124.89229683662	18257.7845936732
0.0908072867769036	0.0474650749336316	0.40259688496278	-0.578503283374624	-9128.27737488787	18264.5547497757
0.0920912671418136	0.0471858581048688	0.352915316138086	-0.555852611603996	-9212.39378338384	18432.7875667677
0.0948538891445486	0.0445627365633782	0.334689632955492	-0.508355044402961	-9231.56717695768	18471.1343539154
0.106656476060334	0.0366599263042586	-0.0484796624841835	-0.3023807920238	-9172.43678379374	18352.8735675875
0.0874390241226556	0.0468762000865435	0.540590556203221	-0.578038058110611	-9209.69488730794	18427.3897746159
0.092842957041675	0.0487966941239676	0.414777804164821	-0.617461793032974	-9176.27290180432	18360.5458036086
0.100161549197803	0.0422723860357093	0.187970389598787	-0.446398087773493	-9180.22175385695	18368.4435077139
0.0850419474472831	0.0458794460817685	0.567446943990736	-0.545950890759286	-9166.17708832714	18340.3541766543
0.0926460634610606	0.0438775513421849	0.317761372802704	-0.474245533577844	-9157.07680426559	18322.1536085312
0.083039205700991	0.0556868915330714	0.657230088749582	-0.783950994976082	-9229.74745625228	18467.4949125046
0.0941250360569764	0.0386062559045456	0.328417537763473	-0.362200407062694	-9145.29883009748	18298.597660195
0.0876310417160277	0.0447066455029293	0.558221056941106	-0.506338887939055	-9187.00165841638	18382.0033168328
0.102991139850568	0.0462880000965995	0.0664097899067023	-0.554502541068784	-9209.98903543152	18427.978070863
0.0944235011476137	0.0395867583189164	0.35230774106211	-0.373324654030479	-9326.10528572925	18660.2105714585
0.0922924610945383	0.0378630106871454	0.369328455821162	-0.356452035107404	-9109.72678384562	18227.4535676912
0.0909725782378387	0.0482970489379383	0.43571753785084	-0.6088437976981	-9254.78332864884	18517.5666572977
0.0980273903244746	0.0393390852728432	0.200221410043742	-0.350440257438103	-9191.26846562942	18390.5369312588
0.0966017614483256	0.0473849656010179	0.206793386401824	-0.590986679333107	-9138.08419046466	18284.1683809293
0.0917862998964557	0.0414445802867534	0.395037963589982	-0.41741197422098	-9261.5057479224	18531.0114958448
0.0819584539068328	0.0497352772340718	0.669768400483822	-0.663256014214227	-9171.81642509952	18351.632850199
0.0960425084625062	0.04461996484254	0.275590740437977	-0.502869281134912	-9176.4774885817	18360.9549771634
0.0948492262945113	0.0445395069477342	0.30450636988237	-0.516985259193621	-9167.90914636712	18343.8182927342
0.0979505847512418	0.0426945471661931	0.181096584343702	-0.440046139019716	-9215.1636587427	18438.3273174854
0.0895224452586362	0.0410925440432085	0.434267189748424	-0.441216129659512	-9103.46264629917	18214.9252925983
0.0908657260863115	0.0437295488217658	0.375941106607573	-0.489447269366424	-9126.9698980026	18261.9397960052
0.0866280928956041	0.043549173302361	0.619149420795822	-0.479933127715491	-9195.42623992094	18398.8524798419
0.0914399200408162	0.0366222067305075	0.407058132517184	-0.297437317225405	-9201.32568643817	18410.6513728763
0.0868164900537073	0.0478263929588795	0.518584056074199	-0.546549399197444	-9314.66604166229	18637.3320833246
0.101884205734957	0.0507050864468852	0.0891275588670757	-0.64940667817034	-9343.8803022507	18695.7606045014
0.0943712501311766	0.051283148528111	0.356149874496393	-0.720817838819769	-9168.708020837	18345.416041674
0.0983994024931426	0.0444022275111232	0.269638635736227	-0.516091827739813	-9250.38632531092	18508.7726506218
0.100130935004645	0.0465716868830024	0.0984673037665809	-0.528175977576077	-9198.04197876231	18404.0839575246
0.0791500583780585	0.0491365213747741	0.740118791705271	-0.638260797102564	-9162.96336240987	18333.9267248197
0.0963702555033557	0.0408082462886604	0.257786597788048	-0.415600609945819	-9220.47422989413	18448.9484597883
0.0878841890233675	0.0511197439169809	0.493435412856882	-0.65902178419343	-9207.07737874399	18422.154757488
0.0880162450431426	0.0477034826985709	0.47971664301572	-0.583201568342056	-9194.6303338511	18397.2606677022
0.0949661534790224	0.0478144162297782	0.310319285365168	-0.598558330423623	-9162.41255983547	18332.8251196709
0.0987471139828591	0.0451663616666899	0.209231462822967	-0.572703387422872	-9040.98149319162	18089.9629863832
0.0943671098208903	0.0461686262460491	0.301168601331932	-0.560154645156872	-9155.37768591555	18318.7553718311
0.0968670822987707	0.0483885557979335	0.197232994836061	-0.600964937177991	-9096.59440065484	18201.1888013097
0.100387605345261	0.0467329116595845	0.103677040781748	-0.576200178861815	-9159.11823011392	18326.2364602278
0.0967159105581621	0.0459350933323764	0.260990859734968	-0.554295569472752	-9126.95089834694	18261.9017966939
0.0972131169063362	0.0367744078832771	0.271683149484169	-0.311340444969177	-9251.25403454324	18510.5080690865
0.0944347306301259	0.0450173965307896	0.354699911772435	-0.578632119843977	-9018.11512464921	18044.2302492984
0.093137059390811	0.0508481551990832	0.384218089928141	-0.704056295475566	-9088.79575601407	18185.5915120281
0.097117444502463	0.0477649715620401	0.262624240724202	-0.587922075586347	-9254.41699548107	18516.8339909621
0.0942725948721132	0.0457107960809106	0.349601160150872	-0.5828891377932	-9108.74659403925	18225.4931880785
0.0927048410759106	0.0446814000351211	0.336339300699341	-0.537176208247196	-9173.96675529751	18355.933510595
0.104756107457777	0.039598515095327	0.0373403944036471	-0.382663712279041	-9184.49353339524	18376.9870667905
0.0953291121754966	0.0440739853719578	0.283420156183774	-0.453019317202931	-9340.97678961771	18689.9535792354
0.0936719167089854	0.0398538144795149	0.343271725514622	-0.392287375902041	-9222.4001614759	18452.8003229518
0.0958726494742919	0.0459844782106207	0.299335510653446	-0.604786985444154	-9084.95378982726	18177.9075796545
0.0922800920278295	0.0446814330033345	0.409326738742022	-0.538381799009189	-9112.40813123594	18232.8162624719
0.0941443041379493	0.0469364735604216	0.290905991841312	-0.596221023949314	-9123.0722212988	18254.1444425976
0.0976961334303904	0.0447470566927072	0.180476250184805	-0.510493071828916	-9164.723465561	18337.446931122
0.0917851121599727	0.0472748047837019	0.357437580745519	-0.568954492345778	-9183.31709467794	18374.6341893559
0.0971341128809282	0.0489005389885931	0.190632775991832	-0.620158829802799	-9170.17376635801	18348.347532716
0.103328046229197	0.0444489111013128	0.0607855766217934	-0.48552625641746	-9281.15532120455	18570.3106424091
0.0965419977615193	0.0417154690028774	0.286008838248171	-0.457433627563425	-9068.27646600426	18144.5529320085
0.105398098545579	0.0426146444299416	0.0713055573204945	-0.440995022432646	-9278.82533025343	18565.6506605069
0.0848466214419317	0.0486489821273761	0.567528457920048	-0.590732581762725	-9183.30268989227	18374.6053797845
0.0965531318984774	0.0479870639453106	0.299951771455192	-0.643408356544241	-9204.29450462004	18416.5890092401
0.0837425550845205	0.0542989727449051	0.584729674791853	-0.756655150222243	-9150.15346414903	18308.3069282981
0.108158019658037	0.0456524381298487	-0.108109500977721	-0.557566174950035	-9161.215099681	18330.430199362
0.0969870470539166	0.041570154574117	0.244228970113933	-0.425816924539262	-9178.57127169216	18365.1425433843
0.0906073857990854	0.0409284421406265	0.479881314118875	-0.424365359819463	-9192.57308440757	18393.1461688151
0.0927778537205668	0.0497924424533834	0.351329484900422	-0.644401781831564	-9183.97102694784	18375.9420538957
0.0986868344598866	0.0454383631964713	0.201067648278559	-0.505141180133207	-9228.62745227404	18465.2549045481
0.0896453051951789	0.0414623182894743	0.454163872987206	-0.439309389393111	-9108.02934185663	18224.0586837133
0.0899649975624531	0.0481124040019478	0.43031371207335	-0.581417241472153	-9221.24502023761	18450.4900404752
0.0888346837157985	0.0454811743148476	0.443122551791308	-0.551741908743778	-9155.69237995184	18319.3847599037
0.0959183919472734	0.0486196886413538	0.240906974576772	-0.60863247225828	-9149.16800512135	18306.3360102427
0.0943810545152482	0.0418753751245139	0.384391345831503	-0.440999484764048	-9266.60627863708	18541.2125572742
0.0987706259651272	0.0468649500400231	0.181513402799849	-0.568519372524735	-9174.07793794058	18356.1558758812
0.0981230276860225	0.0475893881115025	0.197769752830753	-0.572951790213659	-9230.87058391569	18469.7411678314
0.098292758651753	0.0470310091504971	0.209801021596594	-0.561391205476775	-9272.40577993007	18552.8115598601
0.0948255746835717	0.0399707193890795	0.325003264934645	-0.411506844275631	-9148.33999467625	18304.6799893525
0.0886201958614685	0.04403024271371	0.457931494338493	-0.508490704055601	-9147.07492971734	18302.1498594347
0.0862008365918772	0.050732331712104	0.517402467699104	-0.650488092720285	-9165.99800884176	18339.9960176835
0.0879253254323105	0.0360421866158591	0.53340198575708	-0.31039920831298	-9150.90624714828	18309.8124942966
0.0900319451618916	0.0391624853866824	0.3988443942833	-0.352472446108309	-9189.76881045517	18387.5376209103
0.0887933028084074	0.043710777510932	0.460042849375959	-0.516367723388463	-9164.55685400958	18337.1137080192
0.100744123307633	0.0423691509424548	0.143290815824724	-0.473685648593856	-9144.77038709812	18297.5407741962
0.102376249987645	0.0449773557182255	0.0897730291787616	-0.538379160952202	-9129.37267563587	18266.7453512717
0.0906223898568534	0.0454794714149429	0.456196707196637	-0.571908855493814	-9121.77642321483	18251.5528464297
0.0970151033815285	0.0481279119330334	0.264499477727424	-0.611906531448535	-9230.17621677324	18468.3524335465
0.0934191581697551	0.0442122234750766	0.359891772618764	-0.513197128936134	-9155.26005977969	18318.5201195594
0.0910099180724337	0.0414422804742446	0.367576934189548	-0.399201849464946	-9194.68093674982	18397.3618734996
0.102742533009116	0.0463233381262963	0.128463941348688	-0.564529444787249	-9213.5185912265	18435.037182453
0.0932459590939498	0.0430618902089837	0.406092624335428	-0.465844983805002	-9207.1075991223	18422.2151982446
0.0945142178588815	0.0422732184595586	0.33220994033794	-0.425309472880505	-9178.72329947767	18365.4465989553
0.100438077001578	0.0420679520692635	0.176334075065655	-0.439572070751032	-9260.34274844796	18528.6854968959
0.108256539528738	0.0476055967711538	0.0133432534570705	-0.615211798297071	-9169.5422061134	18347.0844122268
0.0998704643862776	0.0403758419335365	0.141876456076992	-0.36795471384618	-9177.54822618092	18363.0964523618
0.0919650928109721	0.0451656750409316	0.408370712672553	-0.5030726087012	-9258.51324227374	18525.0264845475
0.0957485331140445	0.0403198223878016	0.308187310588393	-0.419949212517584	-9129.53780611799	18267.075612236
0.0951049782015948	0.0474941629790347	0.319357740091235	-0.584758911537296	-9195.24171933142	18398.4834386628
0.0899073318563486	0.0458561259134846	0.41151953329488	-0.526045103987279	-9203.72531974102	18415.450639482
0.0896286989197527	0.0483141892030109	0.487000178311108	-0.582540693679192	-9341.31863327682	18690.6372665536
0.0883611260808092	0.0519358913117076	0.452361811174364	-0.684944855950667	-9172.01689522747	18352.0337904549
0.0926065199282693	0.0477745826904099	0.307805027784855	-0.6010802647383	-9146.79534511896	18301.5906902379
0.0927873409877046	0.0459746053088228	0.44580994294816	-0.553177181461094	-9214.86027313311	18437.7205462662
0.0882785229198791	0.0423090777237262	0.493312141153744	-0.426661242966192	-9169.49255598477	18346.9851119695
0.0873555062552344	0.0456015897830933	0.482457053696631	-0.517304385271293	-9202.18647633606	18412.3729526721
0.0956931541073683	0.0481545143904755	0.226682984110793	-0.608761402364328	-9172.04414968008	18352.0882993602
0.0950244766692285	0.0478669699015563	0.259509466913761	-0.594163227380221	-9201.37552846855	18410.7510569371
0.0951868184853123	0.0451811703172335	0.292310312286045	-0.505579888818533	-9258.45439991975	18524.9087998395
0.105117634357146	0.0480286136098145	0.0253193308707359	-0.596562094941709	-9206.07264003682	18420.1452800736
0.0883075505809865	0.0452481226634445	0.461665942040631	-0.49384966542376	-9194.34975650734	18396.6995130147
0.0884429340072917	0.0444582481997253	0.497057862141457	-0.524735108935921	-9073.43814571373	18154.8762914275
0.0929833531424423	0.0471059500582934	0.387969712406049	-0.602911602065909	-9187.12702255504	18382.2540451101
0.110208688108121	0.0405297781212135	-0.124268335703615	-0.433332051236419	-9138.46205440808	18284.9241088162
0.0891875606744585	0.049341950408664	0.511271841466506	-0.619825465207338	-9310.54039467868	18629.0807893574
0.0964634071750125	0.0429814316700958	0.231463466574407	-0.444911870854829	-9177.65985853801	18363.319717076
0.0996258477599088	0.0427596414475158	0.134116854009843	-0.488672849782073	-9037.42590001487	18082.8518000297
0.0877020739438438	0.0447217972916125	0.467976336619871	-0.510752488374568	-9075.24251204148	18158.485024083
0.0970451792082338	0.0450269487908185	0.234672004377477	-0.497296297309063	-9170.71785274703	18349.4357054941
0.0986660926135075	0.0458186374406521	0.238481411880247	-0.526406282637011	-9288.98399007036	18585.9679801407
0.0917164956814302	0.0462630569781338	0.374896010241632	-0.544185819438184	-9197.17104820409	18402.3420964082
0.101001583293102	0.0398022036642862	0.0655323245995411	-0.342285270989461	-9292.37710692576	18592.7542138515
0.0908237694174904	0.0491847332088618	0.436602604367142	-0.619218176094281	-9257.74023369705	18523.4804673941
0.0917613055130422	0.0440692645590072	0.380334507416035	-0.513859110290931	-9177.1931704573	18362.3863409146
0.0885426494764472	0.0434176874062161	0.539371408222689	-0.491841679789482	-9210.03265939621	18428.0653187924
0.0945523751123626	0.0464292396705958	0.331445532719442	-0.551845845832504	-9227.64225898626	18463.2845179725
0.0957013571852909	0.0478308756547839	0.297474635698919	-0.617941734196262	-9131.80196620203	18271.6039324041
0.0907812715912029	0.0456434117530133	0.481885572860149	-0.553841605749923	-9231.23451720908	18470.4690344182
0.100680972384089	0.0486192353356671	0.187274290644665	-0.626735446961063	-9178.53316988546	18365.0663397709
0.106199960532992	0.0381096184529565	0.0131856489244794	-0.363326796513161	-9148.45708872658	18304.9141774532
0.10146460905853	0.0466509725329467	0.136948647584682	-0.567132077113451	-9195.44060971191	18398.8812194238
0.0961934104601177	0.0485545861647301	0.31075417829462	-0.613536226279594	-9164.39902454597	18336.7980490919
0.105293437681247	0.0437250568027355	0.0926459739328729	-0.462647321138588	-9320.85216088627	18649.7043217725
0.100671155092271	0.0459574093560678	0.12211256450564	-0.559643806193679	-9093.25187029901	18194.503740598
0.105000350739962	0.0482951053459073	0.0101205789642915	-0.62534704893382	-9211.57216700968	18431.1443340194
0.0822049530687934	0.0460510246682815	0.676910207300786	-0.556536865376409	-9141.46599849438	18290.9319969888
0.102904964184503	0.0443638866692164	0.107787937557221	-0.505758847956636	-9159.26406067883	18326.5281213577
0.0974515553832841	0.0410798866548918	0.224313928261956	-0.446838741001999	-9108.89663725815	18225.7932745163
0.089554357726141	0.0399687517343478	0.50264075541681	-0.411330048160316	-9156.50206137063	18321.0041227413
0.0948149344568073	0.0515282288527538	0.345326496402592	-0.692532806663828	-9238.53911200981	18485.0782240196
0.0922446912403098	0.0446960436197809	0.36846900802739	-0.522249519351368	-9109.52238680705	18227.0447736141
0.0940296644229025	0.045811327574822	0.337138142712656	-0.556273507704177	-9062.73755031305	18133.4751006261
0.104705711686172	0.0456371820042763	0.0511293066429022	-0.561468798246181	-9085.13291759107	18178.2658351821
0.0885160466986079	0.0415594101849385	0.476938806376416	-0.42429859572993	-9174.92246945784	18357.8449389157
0.0896245884837596	0.0504198273906942	0.459034230062788	-0.669755115993837	-9185.79311796899	18379.586235938
0.0868249213992294	0.0457166806061346	0.539376140484006	-0.513355614539924	-9103.20069291479	18214.4013858296
0.101523382638545	0.0404844229095642	0.128668022182146	-0.420911994153417	-9176.1246268449	18360.2492536898
0.0994069138810961	0.0411537869398718	0.188155309561099	-0.428511241132876	-9102.14206259561	18212.2841251912
0.096411538643641	0.0421536039575491	0.283346218694973	-0.443706196902065	-9162.00296424476	18332.0059284895
0.0852786484378835	0.0464767902101141	0.587570947284146	-0.565271418669967	-9156.51494033855	18321.0298806771
0.102247629328017	0.0419308649362356	0.115528860079372	-0.432851161005925	-9150.054588101	18308.109176202
0.0833179269241506	0.0575453818018326	0.615008720557263	-0.828324538591816	-9184.49878478101	18376.997569562
0.0964026495262268	0.0381531391984365	0.259437099428185	-0.320970187404883	-9184.90576346905	18377.8115269381
0.0964258846129293	0.0406500052543207	0.259006916459806	-0.379924855066318	-9267.27349153629	18542.5469830726
0.0941124665419971	0.0451104094020431	0.350738543984943	-0.515391221202202	-9264.71848946565	18537.4369789313
0.0887076528210534	0.0513475505754096	0.523643655465436	-0.696904233285293	-9150.0559184473	18308.1118368946
0.103896853355532	0.0455085722064135	0.0330335308013205	-0.526711088161181	-9274.2046543878	18556.4093087756
0.0941963796050755	0.0413720191608786	0.373740392826071	-0.450997681034856	-9215.339663655	18438.67932731
0.0886637659764762	0.0454251916644848	0.472855288800096	-0.529046230663503	-9151.5770298708	18311.1540597416
0.0814851884814006	0.0426473139627088	0.669500965195448	-0.493901873302615	-9093.17927328898	18194.358546578
0.101862978907142	0.0493471943965552	0.123347901609342	-0.624344050994296	-9169.63916687371	18347.2783337474
0.0833581900176792	0.0428008311147267	0.628554841043614	-0.484873422816899	-9053.67551852272	18115.3510370454
0.103567579212211	0.043416909348522	0.102942944085775	-0.480676088166734	-9175.79482753998	18359.58965508
0.102932732571117	0.0360312521082902	0.0546001639394722	-0.293637203872308	-9202.6499498548	18413.2998997096
0.0885931815460927	0.0488132508509747	0.583821207191534	-0.627879850030431	-9328.77346476189	18665.5469295238
0.0874611331785302	0.04180424804549	0.495873320851385	-0.422145571488869	-9234.71517173104	18477.4303434621
0.0934412078579199	0.0506692778090314	0.39947054691704	-0.669747278267146	-9230.19493794492	18468.3898758898
0.101444952987267	0.0467024430444751	0.156998458454374	-0.586444100771216	-9196.50906345499	18401.01812691
0.0861331195397809	0.0450544259439673	0.582383949918167	-0.476966891897651	-9397.30957889956	18802.6191577991
0.0907861955353148	0.0432789544191516	0.378459926903916	-0.453278941747248	-9149.30541922473	18306.6108384495
0.0952328307419473	0.0525059762522859	0.28233111126884	-0.701696445236354	-9189.91696211613	18387.8339242323
0.0795490042662906	0.0443152764774351	0.767356606950089	-0.476246802301695	-9285.85308922449	18579.706178449
0.0941773790585712	0.0487376232028451	0.312010824342145	-0.656408141800488	-9062.27055112949	18132.541102259
0.100981050784795	0.0359958005143335	0.069600855672886	-0.29581957377271	-8975.752635737	17959.505271474
0.0908296951620852	0.0455864033252568	0.456919147479183	-0.550246643961667	-9113.00369342429	18234.0073868486
0.0939258154476429	0.050165234243076	0.357115922056498	-0.664689432778161	-9109.26312761136	18226.5262552227
0.0982855804605908	0.0432168136969823	0.206190072460251	-0.505934714736125	-9037.91380411135	18083.8276082227
0.0931826569654918	0.0425491797426143	0.383046959613756	-0.41932151191256	-9285.25725342719	18578.5145068544
0.091358132112098	0.0445910908921741	0.383383496237828	-0.520377669974733	-9193.69087401719	18395.3817480344
0.0982671058903104	0.0449235040925543	0.189869298012397	-0.528512477880414	-9123.9444303547	18255.8888607094
0.0888926265088625	0.0522369342402093	0.420847766943445	-0.670077647656948	-9255.53852397697	18519.0770479539
0.0884922967356335	0.0460714707052106	0.472420942928021	-0.54864814470563	-9096.80651127198	18201.613022544
0.10149086214183	0.0457030419430827	0.102874898868757	-0.507803618046158	-9203.89625004294	18415.7925000859
0.0985683710910222	0.0524631582701224	0.188636538952189	-0.694153973225315	-9259.46256098019	18526.9251219604
0.0932393944067175	0.044995792779484	0.34749167035695	-0.513662767560518	-9123.0214160908	18254.0428321816
0.10270781510173	0.0430153563426941	0.0637812742670751	-0.477200726136205	-9172.49805652086	18352.9961130417
0.0935611212442154	0.0440283021581481	0.289916883446529	-0.489499803135874	-9054.24221789437	18116.4844357887
0.0868059603540719	0.0467067221008944	0.611232441883757	-0.599612090354485	-9199.76981759113	18407.5396351823
0.0900331914438775	0.0485707773842386	0.427981919080002	-0.602412636467939	-9169.67153915175	18347.3430783035
0.0904654871221468	0.0427457322842678	0.467455365486549	-0.448024696694538	-9303.08861905906	18614.1772381181
0.0977595279803589	0.0489501384116177	0.164343674938879	-0.622432653745274	-9195.1125335872	18398.2250671744
0.0885011307120694	0.0442652635202933	0.466255524744855	-0.493895170894418	-9119.19483627923	18246.3896725585
0.0913277015769888	0.0474257297449627	0.493887319135924	-0.640036204462849	-9155.32221349437	18318.6444269887
0.0910580112868546	0.0521486025967215	0.436101109212098	-0.704835931969589	-9208.91269550503	18425.8253910101
0.0912901421995175	0.0437397659529769	0.409986435404175	-0.499901610908944	-9167.92362984583	18343.8472596917
0.100076888705478	0.0457053865585298	0.210639071831155	-0.50760650370286	-9269.35344063427	18546.7068812685
0.098708672287215	0.0515734008597493	0.234735557230553	-0.710217177236586	-9193.17514427729	18394.3502885546
0.0956581447506543	0.0508212448455915	0.299157954835415	-0.668795551315524	-9132.04870010921	18272.0974002184
0.0984423935006958	0.0490551568217414	0.177502406919053	-0.65543612937763	-9120.51691234939	18249.0338246988
0.095677040359855	0.0467056338710044	0.303224118766609	-0.559788272102143	-9188.32324376884	18384.6464875377
0.102294368085352	0.0435026994847704	0.0717646751432732	-0.486141231193423	-9230.63528376406	18469.2705675281
0.0944794277298479	0.0453878949775935	0.339441664144749	-0.532355547725134	-9147.89845850945	18303.7969170189
0.090040899198752	0.0459621784181405	0.461996413569637	-0.556693513940365	-9152.77989888382	18313.5597977676
0.0894391407889132	0.0435638360821616	0.509457852741084	-0.445438651260697	-9250.41853037579	18508.8370607516
0.103287487323205	0.0482319605241284	0.0840629152882807	-0.605273014387647	-9131.02519962585	18270.0503992517
0.0880565038952306	0.0497903350183778	0.465936133253153	-0.621507488945299	-9183.93133688104	18375.8626737621
0.0920707139550669	0.0468814200561992	0.405485658090999	-0.576739493896484	-9223.6527581893	18455.3055163786
0.089901197849992	0.0382290542802781	0.472111459810006	-0.343888281848439	-9228.56984229426	18465.1396845885
0.100239410125389	0.0488250696707579	0.176822391751673	-0.617731602256669	-9227.48267180272	18462.9653436054
0.101286338302599	0.0400409918375047	0.119212334191581	-0.362290062368065	-9208.72083741448	18425.441674829
0.0963094087629406	0.0478350940847165	0.265192662791512	-0.585923108169692	-9209.87003925745	18427.7400785149
0.0851820654386366	0.0472498392811926	0.534105635741433	-0.591064681209909	-9160.98501259579	18329.9700251916
0.0805208836308499	0.0512897144907249	0.715100625937221	-0.677088882810826	-9242.22822297849	18492.456445957
0.104376741653224	0.0386587193592337	0.0418937562156362	-0.378306025711347	-9230.89531690017	18469.7906338003
0.101026979136669	0.0425550838495255	0.155656406063541	-0.4789484243532	-9213.19953242372	18434.3990648474
0.0971516754646827	0.0481819289662257	0.270327945475285	-0.595616882608855	-9274.9339636634	18557.8679273268
0.10138480391104	0.0406141058539688	0.0899574370673903	-0.396479855985763	-9181.78198967687	18371.5639793537
0.104303573509614	0.0423098661693845	-0.0191174970809545	-0.435948321879795	-9196.85758845196	18401.7151769039
0.0942763910292938	0.0475971951842127	0.346446591219874	-0.569682416443857	-9238.87495485202	18485.749909704
0.0943836606315758	0.0510198449673047	0.370691607168981	-0.663814498929101	-9287.49042146626	18582.9808429325
0.0954902195077746	0.0408969648011715	0.238756297939767	-0.413081353362991	-9108.14686957995	18224.2937391599
0.0903901675038654	0.037514202746939	0.426144103362768	-0.331626528326892	-9172.08359662413	18352.1671932483
0.0932962776321192	0.0445515062709919	0.285647616387741	-0.499809360223143	-9060.8979766947	18129.7959533894
0.0920834346722836	0.0513463852760788	0.412011462723411	-0.668531465746454	-9179.46519433099	18366.930388662
0.0854684265410442	0.0425186589709552	0.563681096561307	-0.453781970517557	-9187.93531506042	18383.8706301208
0.0997381607725929	0.0409072180077342	0.154835981298179	-0.437187144277993	-9170.58242529652	18349.164850593
0.0899395605867002	0.0464730964345276	0.391811241806245	-0.549121157172911	-9179.636167103	18367.272334206
0.0871604952992972	0.0498740583383961	0.504600327843826	-0.618816077047769	-9230.05121085476	18468.1024217095
0.0998933328041505	0.0363287376410856	0.18569229067849	-0.306037809205098	-9163.78887765293	18335.5777553059
0.103849018069852	0.041523898301846	0.0824641268542574	-0.442905257438321	-9138.3496975417	18284.6993950834
0.0887736013195839	0.0475389436425362	0.461200998765262	-0.594566407718834	-9155.14708196153	18318.2941639231
0.106302336390613	0.0443474817015678	0.0341528960199844	-0.487155915820969	-9275.61163904762	18559.2232780952
0.0974546940526168	0.0483877475644646	0.240644897318531	-0.580438071032216	-9224.96790664833	18457.9358132967
0.0984589905980122	0.0448327189844229	0.226688306568606	-0.513023886755461	-9211.56363494847	18431.1272698969
0.09547756506107	0.041129931421152	0.227864682818726	-0.407172625128238	-9115.79372202057	18239.5874440411
0.0942390043523886	0.0514949478279012	0.360837217644536	-0.701659604778604	-9202.68421911618	18413.3684382324
0.0947359025104271	0.0471805245708778	0.26930653297422	-0.551555166407178	-9172.49559005493	18352.9911801099
0.0956756289735163	0.0382361680193326	0.258039064084746	-0.368288022350825	-9117.8988218107	18243.7976436214
0.0914153486488171	0.0487787916403662	0.413697712897539	-0.601882932556489	-9239.89569706245	18487.7913941249
0.105339470869642	0.0437738966455876	0.00930002618334659	-0.521542671004576	-9124.59469335211	18257.1893867042
0.091026325158168	0.047691578700424	0.380030309590793	-0.561963448313173	-9262.24338804241	18532.4867760848
0.101301265259686	0.0408509803672024	0.109129455622017	-0.373943224701632	-9144.39931368872	18296.7986273774
0.0941531763191575	0.0485517248650868	0.334617177275067	-0.611175335410288	-9145.13383023933	18298.2676604787
0.0990668540057017	0.0425965049517961	0.178868533584886	-0.429591807314839	-9228.25721803079	18464.5144360616
0.102216012875311	0.0397537470030376	0.0950809038330654	-0.390127786622552	-9175.51552223351	18359.031044467
0.0870332447783959	0.0493686886246565	0.569196006372824	-0.661257137055229	-9223.10892060153	18454.2178412031
0.0913161599255811	0.0499911220868196	0.454147056434162	-0.635080574289609	-9312.27463319748	18632.549266395
0.0901658819967539	0.0451929982483526	0.50873246765242	-0.549758264012659	-9140.03406236375	18288.0681247275
0.091919644857468	0.0489182626898588	0.354839335566262	-0.634977583239108	-9143.92672168268	18295.8534433654
0.088196753344993	0.041588582655561	0.519283970908119	-0.492777967655815	-9082.38354263432	18172.7670852686
0.0965795602483468	0.0458114328303697	0.240353691565078	-0.485490962546665	-9341.33149823657	18690.6629964731
0.0910330291710578	0.0430574029828596	0.468116530096717	-0.465370704429088	-9251.76306280703	18511.5261256141
0.102926866822368	0.0355081537990151	0.099974329007054	-0.30016359270582	-9103.81614415611	18215.6322883122
0.0917906510092147	0.045222255324855	0.384818729618269	-0.528530764307482	-9144.15793841861	18296.3158768372
0.0920795326400759	0.0505696420910491	0.399305765306268	-0.675996003553577	-9195.51209800475	18399.0241960095
0.101408778468077	0.0417586701658423	0.121542110726247	-0.406610501879296	-9192.04294605434	18392.0858921087
0.0960326708724891	0.0446302278484004	0.287755662279297	-0.540963602190018	-9161.7483705003	18331.4967410006
0.0906286019555544	0.0499962790228428	0.323159393502911	-0.613495542039073	-9119.18440835933	18246.3688167187
0.0911807630192386	0.0411806977885222	0.38940229731903	-0.433616192583572	-9070.68536565745	18149.3707313149
0.0921520826587416	0.0434508321367344	0.378495022847204	-0.476267005625692	-9204.87771957005	18417.7554391401
0.0922365765746976	0.03997292511213	0.406123490845519	-0.393770461966435	-9207.96977652916	18423.9395530583
0.0961503312008538	0.0473179563359704	0.265438786074635	-0.588208751968123	-9184.84651480781	18377.6930296156
0.0916317934468194	0.0474775910347716	0.397415202606567	-0.59139530164933	-9190.82518697698	18389.650373954
0.101638194411803	0.0473757943219846	0.0582546022765113	-0.577716488629001	-9179.00027579238	18366.0005515848
0.092161541458994	0.0434961827972918	0.310584933387091	-0.430714280492655	-9132.49507946788	18272.9901589358
0.0817135397386861	0.0481530235171144	0.722188216170081	-0.602027135007255	-9181.84619995749	18371.692399915
0.0930093136559749	0.0514845887623179	0.323595087833514	-0.689383574960522	-9162.3459624285	18332.691924857
0.097935792112732	0.0412736826162495	0.223004907739411	-0.43614306372194	-9120.5723228185	18249.144645637
0.0861747866084344	0.0462226003319536	0.471783928246034	-0.517144139104396	-9213.81270694306	18435.6254138861
0.0979833568550765	0.0438484407254056	0.167306628134928	-0.424478224332364	-9307.56190567909	18623.1238113582
0.0939162491456872	0.0481862589976988	0.306611374413386	-0.612994003816958	-9159.19955094135	18326.3991018827
0.101994179034203	0.0355721488275122	0.231250085331581	-0.303477458450425	-9209.31536148618	18426.6307229724
0.0965678429079321	0.0472243965636634	0.295051868616065	-0.577438060548432	-9260.03934288401	18528.078685768
0.0991305382182379	0.0434656365767694	0.24045958456288	-0.475660590584025	-9182.22957987209	18372.4591597442
0.098580124343381	0.0448385843363537	0.171961078438307	-0.529261796748851	-9082.44779361481	18172.8955872296
0.08833108816313	0.0508692051927259	0.544795404396313	-0.678141282298202	-9257.58946893714	18523.1789378743
0.0989208385742105	0.044797908730707	0.130269681026864	-0.514775039958488	-9140.55820550876	18289.1164110175
0.0886878369652271	0.0455406225833908	0.545463789577896	-0.586373012666824	-9176.11221501685	18360.2244300337
0.0926869313808707	0.0440120626784276	0.386485308475391	-0.524951855382507	-9226.75940747541	18461.5188149508
0.0934767574552632	0.0446913825602499	0.354529818347968	-0.503459958896515	-9202.8320527426	18413.6641054852
0.0878587475706363	0.0510553056049245	0.55838084620073	-0.648476512299384	-9326.15125156039	18660.3025031208
0.0953917426010802	0.0496918286628927	0.312877773428558	-0.645388336714681	-9161.76065829128	18331.5213165826
0.0889970898262713	0.0519616998742644	0.491226971563295	-0.7119247489435	-9172.24482609761	18352.4896521952
0.091241397501497	0.0511239044034285	0.396469872940537	-0.66327038442556	-9129.28965814057	18266.5793162811
0.0926996755075576	0.0366556093368853	0.404479827066366	-0.298014847493461	-9148.89238778017	18305.7847755603
0.0897887422037027	0.0459409351019194	0.438416877137583	-0.522023264301951	-9188.36004708574	18384.7200941715
0.105996951653787	0.0449463411975693	0.029260051168949	-0.563490806817091	-8997.50270290132	18003.0054058026
0.0984229791091078	0.0476056867459552	0.221048597353816	-0.539085370434552	-9205.09514629397	18418.1902925879
0.0887023982280853	0.0460223820675791	0.490276157482784	-0.568938604768635	-9167.37104574317	18342.7420914863
0.101318604427992	0.0428386253855365	0.121484473071084	-0.459701377691534	-9253.9779157369	18515.9558314738
0.0889899030343908	0.0412255502788734	0.517665196904632	-0.477303488334381	-9075.55984575851	18159.119691517
0.101654448586481	0.0392020470044604	0.0755313370825726	-0.411343876052382	-9096.69371765145	18201.3874353029
0.0921361218835239	0.0435492234384238	0.344125495654952	-0.448904565801123	-9194.20767435094	18396.4153487019
0.0859178203075187	0.0419675036861359	0.592718813287729	-0.445719596948857	-9154.02399722723	18316.0479944545
0.0888601713550145	0.049204955533071	0.502282632122435	-0.636397556034489	-9107.28045023885	18222.5609004777
0.085626638597852	0.0427335731432412	0.504262740049913	-0.426561316850933	-9166.3965076182	18340.7930152364
0.0954712425431767	0.0457030370488116	0.302454311200277	-0.533286174125975	-9189.00060933528	18386.0012186706
0.103512319212168	0.0465103537875954	0.0996059586103611	-0.590703599396692	-9139.93588253248	18287.871765065
0.0995034593673569	0.0448541376678047	0.219340263379027	-0.55374815123176	-9116.48318611097	18240.9663722219
0.100109276900053	0.0389161570983914	0.17791620955914	-0.375005168494161	-9143.0259876982	18294.0519753964
0.0970883558508327	0.043331200550266	0.251532431235747	-0.494940039379956	-9225.05142376777	18458.1028475355
0.0963728815815321	0.0524490599684071	0.222584463865025	-0.700189806335223	-9197.30931170206	18402.6186234041
0.0947762915570043	0.0449715115102173	0.284566511009556	-0.489398990200809	-9205.33886657379	18418.6777331476
0.0911696051217729	0.0402351084657839	0.422222471565027	-0.380376664021009	-9280.62403018201	18569.248060364
0.0977468335910563	0.0445359618815108	0.256658696287567	-0.541033114279376	-9080.19650632353	18168.3930126471
0.100889229235967	0.0422463490724882	0.128685495073271	-0.499295681749184	-9062.4554707153	18132.9109414306
0.105289670683361	0.0422477567149183	-0.071464855571267	-0.452181143180719	-9067.73757313499	18143.47514627
0.0995310305033839	0.0446559577320659	0.147739816637155	-0.549180976816654	-9127.34042388616	18262.6808477723
0.0903460373496928	0.0410882411539007	0.407635744126376	-0.415430062899877	-9147.89544102436	18303.7908820487
0.0914706529607407	0.0445336379466041	0.436610520311285	-0.516142792363698	-9173.85181295407	18355.7036259081
0.0966489957087922	0.0383150128706629	0.176479522896089	-0.344699364731938	-9167.572565616	18343.145131232
0.0951576724127538	0.0437125761495875	0.27261947288899	-0.450826935584056	-9135.19742357525	18278.3948471505
0.090833880251826	0.0469510839874776	0.409378165491716	-0.586518994222854	-9056.85351232158	18121.7070246432
0.0910227336916016	0.0463531381482275	0.404169315451557	-0.569076301476403	-9104.47065985033	18216.9413197007
0.0975890763044831	0.0456533058676446	0.179215886947982	-0.525363158931122	-9212.10930499532	18432.2186099906
0.0944484738124004	0.0457988441388993	0.336257216765634	-0.564634860478999	-9052.27970713238	18112.5594142648
0.0971143225529575	0.0518566910806046	0.209009346975763	-0.690608731067989	-9091.19429019474	18190.3885803895
0.0991782484321438	0.0406201760042171	0.197046738734492	-0.410247090548415	-9246.11671333816	18500.2334266763
0.095372412988448	0.041567378760842	0.288323680241835	-0.409067314401454	-9222.44872469534	18452.8974493907
0.0919658646585315	0.0372569228118539	0.320079625352519	-0.310980932238044	-9132.26388019494	18272.5277603899
0.0963404004955167	0.0317673967579501	0.311944369923785	-0.166640885516158	-9271.38870583792	18550.7774116758
0.0873554233286655	0.0433753456400286	0.548393310504999	-0.513366940734357	-9070.58152654998	18149.1630531
0.0926318315076813	0.0514523208964375	0.423147809104691	-0.688698416534823	-9147.20887908577	18302.4177581715
0.0986836469863021	0.0384915250467195	0.127022258190938	-0.350647935835149	-9070.97073892561	18149.9414778512
0.101301421030069	0.0450920808715261	0.157804161308951	-0.512054274421791	-9291.00677796151	18590.013555923
0.0897414910016543	0.0457872864237258	0.49769490262813	-0.539853064657632	-9167.60225965076	18343.2045193015
0.0844219887060752	0.0490583485288004	0.510167851437257	-0.587233134320184	-9206.08851550988	18420.1770310198
0.104135772096304	0.0405850670195747	-0.0158723852652722	-0.395311038783992	-9150.4197457119	18308.8394914238
0.0990807113000272	0.0446495371825392	0.219787378980181	-0.508682573142012	-9213.76605850599	18435.532117012
0.10198274218658	0.0436347419858503	0.15274007167534	-0.468779441787801	-9270.50858379779	18549.0171675956
0.0958027197019589	0.042237774771902	0.310493179577384	-0.433541088886496	-9236.26609611893	18480.5321922379
0.096081397900792	0.0414428606173865	0.366975842732151	-0.439112608635927	-9166.35035597894	18340.7007119579
0.091268412154508	0.0475147695402988	0.394279047791315	-0.616340656078785	-9146.45666965251	18300.913339305
0.089990552669299	0.0441164165703511	0.411467534215344	-0.489828913116674	-9207.77136905743	18423.5427381149
0.0980742166118922	0.0404416997101994	0.232155339435632	-0.407047399752739	-9257.68164678727	18523.3632935745
0.0939581586069484	0.0501284473220319	0.298728511635442	-0.607408009353829	-9242.51017374327	18493.0203474865
0.0875365654498799	0.0441171249271469	0.51270096201742	-0.548375100967998	-9104.19104705974	18216.3820941195
0.103091974163038	0.0388126621469179	0.130369312256494	-0.366012210145312	-9162.39005769096	18332.7801153819
0.107479220311936	0.0514255575763569	-0.0501830058064422	-0.694350087517237	-9176.69402531362	18361.3880506272
0.0976851088665224	0.0540726550494669	0.198014301665045	-0.763528831145574	-9125.27505148435	18258.5501029687
0.0948227658963257	0.0506474302315087	0.300184198873094	-0.633779838716718	-9309.1116496524	18626.2232993048
0.101730777695148	0.0463969743765611	0.039954005297996	-0.55217551935281	-9278.03216799374	18564.0643359875
0.0943435853811701	0.0440257673962469	0.320250873078363	-0.5143194656537	-9168.93796226755	18345.8759245351
0.108222251376692	0.0390472583224855	-0.037979003603033	-0.362569288294019	-9185.6812700208	18379.3625400416
0.0942283376151852	0.042477329872059	0.340807612890057	-0.451499967695912	-9286.61515219587	18581.2303043917
0.0962958150946631	0.0490198228229314	0.249603108219174	-0.654217321111365	-9118.83857498861	18245.6771499772
0.0850052547931172	0.0485116169677748	0.572410858817467	-0.550664063534422	-9286.26391171156	18580.5278234231
0.0988054663554635	0.0455987741696094	0.171788656539012	-0.534760907976002	-9219.7721383158	18447.5442766316
0.0911908924987451	0.0465880404096311	0.429942852082448	-0.559904528367731	-9242.05759216879	18492.1151843376
0.0969202240503203	0.0425245621611008	0.289221372937926	-0.48491446475951	-9131.92863623866	18271.8572724773
0.093875941300058	0.0435159190512794	0.325626607918942	-0.485484731506319	-9173.94243707232	18355.8848741446
0.0987813405188861	0.0415893510034634	0.188161558258982	-0.46067778003794	-9106.76673804093	18221.5334760819
0.0902944990936772	0.0404266694624684	0.510827551332009	-0.386560271751676	-9408.89424298984	18825.7884859797
0.0852354997321871	0.0513669548209154	0.654190050371062	-0.682253351067026	-9335.1376962091	18678.2753924182
0.0885106102652108	0.0430105574813906	0.468247940233161	-0.485168346693022	-9050.54949607264	18109.0989921453
0.0895513815723889	0.0456461205970605	0.431103004935725	-0.510198896019374	-9174.48972807259	18356.9794561452
0.100581741337098	0.0426727690127235	0.122761059841155	-0.438360881720644	-9220.3283405111	18448.6566810222
0.0970938784304632	0.0458452921966905	0.18782718163786	-0.476535215174381	-9313.21998901524	18634.4399780305
0.0864783104714044	0.0455180756295967	0.571065480504805	-0.562417124368489	-9145.14924129424	18298.2984825885
0.0954335291086001	0.04803083471131	0.326674379020206	-0.601666922690533	-9195.88536518576	18399.7707303715
0.110857318795254	0.0415999412389833	-0.103039743803572	-0.431611398014412	-9300.86640298939	18609.7328059788
0.100672683868127	0.044898715586044	0.0838856000879975	-0.529089489948961	-9112.42312169391	18232.8462433878
0.100105875857736	0.0456611142520036	0.128853125202787	-0.551863155206288	-9054.59667537557	18117.1933507511
0.101807944718553	0.0399048233997515	0.0796770142282056	-0.352618565239014	-9269.35639435964	18546.7127887193
0.0999947224552868	0.0442274154957688	0.130535944684371	-0.476814541190698	-9207.9241913602	18423.8483827204
0.0835049501576144	0.0475935204025589	0.624966777529483	-0.551647143929368	-9273.0798025257	18554.1596050514
0.0941608066873313	0.0509164396616612	0.31518311745864	-0.636915067820823	-9285.47642419747	18578.9528483949
0.0885844971610709	0.0452690687067222	0.422123294946447	-0.517553111517698	-9182.53776164756	18373.0755232951
0.0865927539389181	0.044067682561209	0.590919286965427	-0.492688291766524	-9264.67846441547	18537.3569288309
0.0880455023440369	0.0447237986703951	0.502901702009965	-0.500317281113965	-9223.65816943625	18455.3163388725
0.0895078453463924	0.0448401544762285	0.453091153732014	-0.534996842480027	-9108.89569698661	18225.7913939732
0.091514441164665	0.0393405006108994	0.3638354940391	-0.341834101631258	-9232.99484461618	18473.9896892324
0.0868555191076382	0.0512296717907243	0.648889458442007	-0.685895173466909	-9231.48161224326	18470.9632244865
0.0906606279553802	0.0487533020875799	0.413715450174991	-0.601874984470586	-9234.33582771391	18476.6716554278
0.102202278593605	0.043909520108386	0.0319903656404156	-0.451760690001247	-9218.68574011784	18445.3714802357
0.0921802846308851	0.0421395550944152	0.372386292443774	-0.461067474872289	-9162.69199156017	18333.3839831203
0.0959649558243043	0.0446428449528109	0.318710290015835	-0.545963818302743	-9274.48607135679	18556.9721427136
0.0939125453072513	0.0526800538304911	0.338244711358264	-0.67796588469072	-9235.62614315036	18479.2522863007
0.0959152834232194	0.0477957596918411	0.19191009970838	-0.572670989004903	-9090.55251182604	18189.1050236521
0.0914100898697892	0.0440537358182693	0.410562137609404	-0.450808180861779	-9243.00613329431	18494.0122665886
0.0921339859186641	0.0397027218919106	0.378904852843666	-0.391452657297612	-9078.95088350006	18165.9017670001
0.0988712050837	0.0420018856246876	0.187711965855097	-0.469472337235603	-9049.47439972793	18106.9487994559
0.0951678081499412	0.045338242468801	0.296551483699617	-0.536903989784022	-9161.350073204	18330.700146408
0.0969166492444134	0.0420928208730576	0.195702297142728	-0.421621991394846	-9259.98248408382	18527.9649681676
0.0896223445478791	0.0386033985059972	0.446522935800235	-0.359412185414857	-9114.41285498046	18236.8257099609
0.0933037223079931	0.0544369606881934	0.374180289867349	-0.737085023408266	-9247.4112300945	18502.822460189
0.102595515928464	0.0517890652975002	0.0523193719662414	-0.726674851148897	-9064.01313814498	18136.02627629
0.101232364881874	0.0474670132468793	0.0785263403620731	-0.542363362767284	-9196.07284402561	18400.1456880512
