# Supplementary material for: Limited role of generation time changes in driving the evolution of the mutation spectrum in humans
Source: eLife. 2023 Feb 13;12:e81188. doi: 10.7554/eLife.81188 (PMC10014080; doi:10.7554/eLife.81188)
Supplement: Figure 3—source data 1. [file elife-81188-fig3-data1.zip › Figure3_SourceData/DNM_HSt_noCE_wMHS_bootstrap_estimate_Gm40_CG_500reps.csv]

b_f	b_m	a_f	a_m	logLik	AIC
0.100756156724196	0.0452268661075392	0.349100395633895	-0.480714410687284	-9463.23685733739	18934.4737146748
0.0978057208229846	0.0524019071825583	0.361223956650911	-0.637706704039818	-9462.82402721357	18933.6480544271
0.0998389589064075	0.0468887622273905	0.381227790890344	-0.535471593053148	-9384.6641974357	18777.3283948714
0.0935906401467777	0.0506745506710297	0.588470373664799	-0.629265150166036	-9526.48403782868	19060.9680756574
0.0961031152013988	0.053059159001944	0.432318355633226	-0.63924690198446	-9521.30984011023	19050.6196802205
0.095229029836837	0.0506668708641736	0.490531681147165	-0.600141604726303	-9498.76370181217	19005.5274036243
0.0957999956914786	0.0459079405825203	0.523297458344103	-0.498689783305239	-9445.59441546804	18899.1888309361
0.0993498962267438	0.0512095204180615	0.397967493201276	-0.581646757443274	-9576.26045601068	19160.5209120214
0.103071037006892	0.0443534028284094	0.292262489225846	-0.467920137660859	-9462.42008670498	18932.84017341
0.101788002907672	0.0450850642285407	0.315617647710653	-0.446060029900049	-9520.43947520521	19048.8789504104
0.0988157494762169	0.0508407985752154	0.422280461376238	-0.598285077914149	-9488.20014322622	18984.4002864524
0.106062793462231	0.0484440169308486	0.185626328580331	-0.533497212490926	-9497.39785332665	19002.7957066533
0.0893288705582454	0.0434016294991758	0.695226731770838	-0.377038551180724	-9536.49159326341	19080.9831865268
0.097058298103239	0.0493843705076073	0.472175140860357	-0.566232806787692	-9568.75940794079	19145.5188158816
0.100369893509819	0.0475291359421755	0.376282334535129	-0.515234001335409	-9548.94381880761	19105.8876376152
0.0991044565794444	0.0482652639625296	0.377405194049602	-0.505106857070637	-9555.60638813676	19119.2127762735
0.107469367976153	0.0428350674247767	0.0809901469659432	-0.376103306866354	-9496.20036832378	19000.4007366476
0.0969560594954227	0.0508645709185202	0.432299902175319	-0.620811422161146	-9483.98963482693	18975.9792696539
0.0831123148404783	0.053185988262974	0.897014012974444	-0.694547743029904	-9427.57692533254	18863.1538506651
0.0916324264506974	0.0469534800504331	0.6234486786299	-0.516375898553217	-9413.63494653421	18835.2698930684
0.0964980296592263	0.0502087567186383	0.577226190410619	-0.599349479534452	-9591.77505621069	19191.5501124214
0.0981652631872277	0.050726115899009	0.419171314652689	-0.598328818540894	-9519.6349134876	19047.2698269752
0.0959575442746099	0.0459899334538057	0.515012266088089	-0.441697901247264	-9563.43489424638	19134.8697884928
0.0985316432054281	0.045952931991986	0.455547058556661	-0.48030929385411	-9550.02949861072	19108.0589972214
0.0935501804855927	0.0473972827514451	0.501967797630031	-0.470001857008482	-9580.48963080552	19168.979261611
0.103982841044578	0.0470319771239716	0.240985622881773	-0.50289780325333	-9509.82565505657	19027.6513101131
0.100026083189723	0.0561510595686511	0.406996869887716	-0.704475357704193	-9622.02148103202	19252.042962064
0.0980975107370412	0.0455950239285391	0.491550539744773	-0.492473828706396	-9492.93321897495	18993.8664379499
0.0977682292455201	0.0472403765525886	0.45357212615344	-0.523445690945982	-9475.7812022867	18959.5624045734
0.100687319773229	0.0561938570061324	0.327095788517463	-0.779472377234587	-9456.18844534353	18920.3768906871
0.0957476777551006	0.0382344195899419	0.476585480979127	-0.314148147508149	-9302.90952106925	18613.8190421385
0.0931891770353026	0.056314903794301	0.512885390568402	-0.757319584888158	-9361.27125027859	18730.5425005572
0.104375956576467	0.0475134996307243	0.236308190765709	-0.551221583477141	-9448.79712716568	18905.5942543314
0.103501728540611	0.0464044960895668	0.209237758432554	-0.540474747523984	-9356.61484802203	18721.2296960441
0.0953411933096028	0.0447948959931848	0.421234420107438	-0.442264155356482	-9535.4278841253	19078.8557682506
0.100487759595835	0.0482717424439656	0.327982887431312	-0.568959171972139	-9352.46424591689	18712.9284918338
0.0930391534680072	0.0470571102289955	0.622498513549167	-0.525923397372001	-9515.44833699426	19038.8966739885
0.0991208749000558	0.0547414116943412	0.392246139246827	-0.687251802575657	-9607.22505208803	19222.4501041761
0.0936015324993228	0.0540100969485673	0.440838256276179	-0.673539084734927	-9456.58419169354	18921.1683833871
0.081806451687039	0.0528017603772299	0.915141214679387	-0.663285631911579	-9559.31587778373	19126.6317555675
0.0997795140260601	0.044186459905034	0.378297878479759	-0.424990947259146	-9429.95430935967	18867.9086187193
0.0960738066775949	0.0539168626280326	0.552810132245821	-0.640336777802137	-9704.73044458153	19417.4608891631
0.0900711807236086	0.0523434917102723	0.633973188816347	-0.633665847949942	-9460.45037618233	18928.9007523647
0.0948132236669833	0.0433995553062191	0.609013541640481	-0.463201414559042	-9422.84017584441	18853.6803516888
0.103009057090586	0.0432729273492507	0.239089818602604	-0.399571586305321	-9498.09545434825	19004.1909086965
0.107958655488216	0.0493318756555182	0.064750056382061	-0.537924637794193	-9513.45086919478	19034.9017383896
0.100013431235611	0.0484870021629463	0.317862311645999	-0.568215125895131	-9411.22221118707	18830.4444223741
0.104694975020065	0.0549310097130224	0.264488280072663	-0.716566150537506	-9496.54225372676	19001.0845074535
0.0990934352502515	0.0512743391514657	0.367708224148585	-0.602358476078644	-9425.591574408	18859.183148816
0.0994740576881722	0.0485535710720434	0.451934950577999	-0.577078585974107	-9441.80708531644	18891.6141706329
0.0988783173489884	0.0484416970866223	0.445407366483348	-0.560053378658751	-9562.81543823598	19133.630876472
0.105799731714162	0.0428380464358617	0.152098753608715	-0.399699102303732	-9505.7406721768	19019.4813443536
0.0976414884797956	0.0465195413680441	0.42958349149774	-0.501685350406671	-9435.09265821578	18878.1853164316
0.101471167104738	0.0482113698188241	0.298940903882185	-0.577043610291914	-9444.87717206713	18897.7543441343
0.0922791287646896	0.052040281846847	0.630531379274446	-0.65982888355375	-9479.97822439295	18967.9564487859
0.0898751351105765	0.0518845850956327	0.647963180675182	-0.624531345754897	-9465.1755422868	18938.3510845736
0.104870407188422	0.0538063812892909	0.267182393537284	-0.672701683717614	-9560.99689441287	19129.9937888257
0.108201117528984	0.0496283261505656	0.0714972329231585	-0.570668935938539	-9456.87017765692	18921.7403553138
0.101132012661516	0.0427866219769152	0.312889327925443	-0.372281454137827	-9611.04417806083	19230.0883561217
0.108079165806308	0.0571942235866397	0.14509716723532	-0.769068657756868	-9616.24984623935	19240.4996924787
0.0883532785138871	0.048075392270594	0.7267710800071	-0.545702989118945	-9428.58527308586	18865.1705461717
0.107455256494781	0.0445619636664141	0.134188132568493	-0.458456217561943	-9368.17525033383	18744.3505006677
0.0964637271987075	0.0511349881006141	0.469296519842091	-0.633990485415937	-9424.08444431776	18856.1688886355
0.100521351554759	0.0446837735925905	0.384508478330934	-0.481219840055385	-9400.0693272417	18808.1386544834
0.108072469637222	0.0506063136671642	0.19624438552789	-0.638223668805849	-9465.91419584067	18939.8283916813
0.0941645188693137	0.0558961063549911	0.566584968380552	-0.744968533994517	-9538.56567307537	19085.1313461507
0.0996007468142048	0.0516023776389779	0.35740289388207	-0.567386632456342	-9566.32706577083	19140.6541315417
0.107253043008441	0.0446555813405053	0.155265586636057	-0.444559661555854	-9401.20350002995	18810.4070000599
0.0929965006125181	0.0503055057322321	0.600676023068985	-0.605044364107852	-9516.76529855883	19041.5305971177
0.0934113885009767	0.0535479037800518	0.548028492106787	-0.692467406479473	-9393.57333540502	18795.14667081
0.0909805761660793	0.0429359685708848	0.590572795858309	-0.414101291683298	-9432.45661343595	18872.9132268719
0.0926814071898983	0.0529142735991296	0.629127361765369	-0.668858794850229	-9431.75390051808	18871.5078010362
0.0985278636223362	0.0503503269079042	0.426271184934081	-0.596507386717184	-9422.86082911613	18853.7216582323
0.0989081069386072	0.0483640632522956	0.348143232293891	-0.557268639652483	-9428.18234766492	18864.3646953298
0.0961156804401143	0.0438128832425044	0.410761449416278	-0.425622547396869	-9405.34095772848	18818.681915457
0.0989683029211504	0.0504901772377984	0.366222451521327	-0.584890609615093	-9487.0371498591	18982.0742997182
0.0997512741514391	0.0570800593780783	0.358541340274991	-0.737021270565475	-9459.23543897098	18926.470877942
0.10320463922819	0.0491078528386069	0.352523187097708	-0.565424988256069	-9572.48318305877	19152.9663661175
0.0937987565391231	0.048806321105733	0.530378855203736	-0.541688955143781	-9486.843342893	18981.686685786
0.0996871022573301	0.0501805229370246	0.405519442622913	-0.553407024403278	-9611.78524505719	19231.5704901144
0.104597188536415	0.0471438550515463	0.209149651060942	-0.455775666286906	-9604.53210234064	19217.0642046813
0.10486826318882	0.0486551911125844	0.221801630346443	-0.553420052019388	-9455.6064744248	18919.2129488496
0.0996339947781952	0.0497241320165932	0.348820440557043	-0.592190724800783	-9468.03023596097	18944.0604719219
0.0943947392089977	0.0451563226997527	0.489820687507786	-0.469423615279536	-9530.00253538388	19068.0050707678
0.107386168183853	0.0427717275398524	0.199805521623816	-0.38083975448904	-9537.92626098517	19083.8525219703
0.091631945631987	0.0519461505027726	0.569856467351228	-0.63193068986919	-9529.46210985069	19066.9242197014
0.101487855448141	0.0493561616602381	0.330418714692664	-0.546318100378392	-9553.47847588336	19114.9569517667
0.097163030674452	0.0480505537236234	0.368832774630496	-0.494482393131271	-9579.13720639374	19166.2744127875
0.0906773695190852	0.0482592059960747	0.632596546354425	-0.501887444306918	-9554.8438077987	19117.6876155974
0.106878562653475	0.0524418445707763	0.146789892486149	-0.613311219191499	-9575.56299613703	19159.1259922741
0.0878004792753757	0.0509875926583662	0.689440044103064	-0.605309376001657	-9425.81649953368	18859.6329990674
0.09522187402443	0.0509833618792505	0.448925352247584	-0.578436643387755	-9450.5343758423	18909.0687516846
0.0994471190154191	0.0473044805228334	0.315075633142327	-0.504422718380726	-9343.69665910072	18695.3933182014
0.0919075637152009	0.0496231976323756	0.529280474737215	-0.573611993906509	-9420.28545005508	18848.5709001102
0.0924848772335117	0.0487193331970703	0.620657784618766	-0.54445328611291	-9553.02789660973	19114.0557932195
0.104834346840221	0.0418585093074693	0.258631463745988	-0.379852483285492	-9521.97451447788	19051.9490289558
0.0945262344111131	0.0461330543234911	0.518159499913026	-0.488766112812163	-9359.56767681704	18727.1353536341
0.0951039471889179	0.0496280802459519	0.464939343152801	-0.580594940756361	-9318.77191131882	18645.5438226376
0.10354154906374	0.047817760605141	0.266964032348812	-0.526409795176087	-9454.84567250131	18917.6913450026
0.10217187663816	0.0525152929583467	0.295509292890789	-0.611504136406752	-9605.32318772376	19218.6463754475
0.0940533677558014	0.0525822159332509	0.505587174222697	-0.612655133339057	-9536.78531767086	19081.5706353417
0.095986560684191	0.0514350643435548	0.446804648927863	-0.612322342114344	-9470.01057053495	18948.0211410699
0.101594461242414	0.0461333167455242	0.302938340215545	-0.452717220420579	-9520.3198462287	19048.6396924574
0.0985497730928785	0.0477649872545783	0.39902239952833	-0.544525657490373	-9393.4707268668	18794.9414537336
0.0924652442972204	0.0488027729694416	0.614624629396056	-0.567211351835742	-9359.12138046519	18726.2427609304
0.0903845017024991	0.0525151981005614	0.588628205115879	-0.655514772999762	-9402.01346074181	18812.0269214836
0.0985803583642407	0.0545306707091546	0.439241200995318	-0.69020161709759	-9494.60143327434	18997.2028665487
0.0997350854288895	0.0518240247155	0.308516702884212	-0.593796182480398	-9622.52067213806	19253.0413442761
0.0959963054201981	0.0534816296416032	0.498625181434529	-0.642510116156467	-9568.66452522132	19145.3290504426
0.107164282639643	0.0416254767531437	0.194591968230686	-0.379757069964437	-9504.23474586082	19016.4694917216
0.0984782128821197	0.0521513965577082	0.467055281279054	-0.6540944845566	-9554.6412510028	19117.2825020056
0.0924140779911218	0.0452367647538993	0.565723938280224	-0.466247058148732	-9468.52144103009	18945.0428820602
0.0982932417157009	0.0445824379310839	0.49627351359817	-0.496313081672687	-9523.72393852588	19055.4478770518
0.0927045998063256	0.0497680413523943	0.538464280639165	-0.589198376314638	-9451.21037496808	18910.4207499362
0.0952743368973139	0.051022685957166	0.480969551615162	-0.612450632909393	-9395.24759412503	18798.4951882501
0.0937124028063973	0.0490570378685881	0.516836264076282	-0.534781788084552	-9529.70839858138	19067.4167971628
0.0997213640648587	0.0491545623471209	0.411622198239877	-0.556750863014474	-9564.24174669555	19136.4834933911
0.110412974351546	0.0405251384542378	0.049452366425345	-0.340160777718515	-9481.61680020781	18971.2336004156
0.0916044795448076	0.0499465438682902	0.633960344092003	-0.595412286716337	-9525.65621157674	19059.3124231535
0.0954687664039801	0.0537181627203271	0.544443321741674	-0.679853167436308	-9475.12818301192	18958.2563660238
0.103429304953294	0.047153310623354	0.29547427535264	-0.509917709559473	-9455.02581348633	18918.0516269727
0.086992821245742	0.0489905309088996	0.695339864563747	-0.555377678986173	-9456.31557801552	18920.631156031
0.0968045321619713	0.0450791180216004	0.42675606877136	-0.441753632848663	-9493.80464971041	18995.6092994208
0.0869599219037064	0.0601200074904579	0.760617397035081	-0.837424293082683	-9530.10712760851	19068.214255217
0.0995687450806185	0.0416700249288881	0.367486395947672	-0.381714495874486	-9423.0547217349	18854.1094434698
0.0893986811151158	0.0480876324606027	0.7078179684564	-0.521968292902631	-9509.77941199436	19027.5588239887
0.105772618539581	0.0503234146516458	0.193103175532234	-0.590052710702649	-9519.99133358819	19047.9826671764
0.0971401128741402	0.0443669210398017	0.489501130354132	-0.426420859647781	-9636.7058665832	19281.4117331664
0.0970408331583691	0.0429864868426423	0.425952751801483	-0.421836068640509	-9428.34577800644	18864.6915560129
0.0954368715573853	0.0533205759371286	0.517121071133856	-0.678796928915864	-9554.93440145404	19117.8688029081
0.10082776438159	0.0410742359719926	0.322375380734024	-0.322744433032514	-9534.15530421542	19076.3106084308
0.0989026517029189	0.0521761034263722	0.327815854624804	-0.644388994183447	-9463.93900472741	18935.8780094548
0.0957428215802442	0.0440236031719845	0.493916175681519	-0.410882802075282	-9565.51572471911	19139.0314494382
0.083558333115634	0.0511387151783954	0.813429785761682	-0.625606959270783	-9461.59140090482	18931.1828018096
0.100125603092307	0.0467567129200949	0.357514381570485	-0.485310492601583	-9484.16190257412	18976.3238051482
0.0967124428706414	0.0488653785731053	0.455520404168906	-0.549297803772911	-9496.92245469008	19001.8449093802
0.0997176427096354	0.046754808826421	0.350540472355882	-0.481869910732723	-9526.88839143505	19061.7767828701
0.0914399459679154	0.0442778214304288	0.58418703698592	-0.455634461482852	-9425.54883679808	18859.0976735962
0.0939058902525374	0.048455167900989	0.475285097899991	-0.542668071642332	-9426.27806667877	18860.5561333575
0.0907712431534441	0.0468645813634925	0.69015694219219	-0.505537586469124	-9483.41584702539	18974.8316940508
0.0945593340519517	0.0383443282183505	0.505733384621498	-0.277628983997562	-9489.35139311916	18986.7027862383
0.0903541502870752	0.05037230907465	0.619906526043792	-0.537351499006482	-9642.47953504558	19292.9590700912
0.105638256853412	0.0538101158293335	0.183582693032379	-0.660608446124829	-9676.54171928428	19361.0834385686
0.0967623070883425	0.0548844850250455	0.492706047331471	-0.750532563297464	-9473.15443888519	18954.3088777704
0.101008682475643	0.0478854816234336	0.375270966601089	-0.534840327484699	-9553.19042651438	19114.3808530288
0.105651377871898	0.0513305423652229	0.140766241039471	-0.586468776351958	-9479.39772569882	18966.7954513976
0.0825138870523465	0.053278785161412	0.845218869705743	-0.679088627073956	-9469.05434674046	18946.1086934809
0.0985864227052862	0.0444365491427002	0.413145417669171	-0.430707760904274	-9573.35144873837	19154.7028974767
0.0929667234850356	0.056034785747974	0.541386052022513	-0.71571361740807	-9527.15186486126	19062.3037297225
0.0915289969277583	0.0494113283455554	0.570370463169725	-0.570153735906216	-9465.16617861958	18938.3323572392
0.097490863192973	0.0520215431635203	0.443731067286739	-0.642470704474795	-9456.29310870798	18920.586217416
0.101429295743617	0.0478502925310932	0.330655874024465	-0.576401646297561	-9347.6608884668	18703.3217769336
0.097386322992121	0.0501892260172982	0.423367999699454	-0.596942197244226	-9475.42530393099	18958.850607862
0.101518939411015	0.0539044327153178	0.25938320195592	-0.681657481620902	-9364.36955820013	18736.7391164003
0.101283714746804	0.0500991337120642	0.29459974246298	-0.594086624044258	-9520.31284125715	19048.6256825143
0.101642415051681	0.0483930841801115	0.320636824139665	-0.549556620235961	-9448.29230279765	18904.5846055953
0.101971339136447	0.0403317102521276	0.342423397993576	-0.325906776287735	-9571.86943896267	19151.7388779253
0.0978376720813246	0.0497130393391142	0.454841506756206	-0.630760004747972	-9357.76862801259	18723.5372560252
0.0970588954605479	0.0554981819215155	0.467119179430936	-0.749540105205148	-9414.51972478004	18837.0394495601
0.099292000033001	0.0525143061387546	0.40301888272764	-0.640647347359624	-9554.28897512071	19116.5779502414
0.0968457698315228	0.0520085489346059	0.46257302871761	-0.673189238025155	-9439.65839779769	18887.3167955954
0.0966514580013733	0.0478907864477141	0.426958007625798	-0.547624745476611	-9497.61413951573	19003.2282790315
0.109889003786377	0.0426744682855158	0.107150989555307	-0.395052153144456	-9493.08898915573	18994.1779783115
0.0989852752632047	0.047576535732241	0.393338036031439	-0.479711903752839	-9669.38915957371	19346.7783191474
0.0970249889331719	0.0430768754723743	0.451538194346024	-0.409179918754696	-9552.95774386651	19113.915487733
0.0998881172509184	0.0506599643019121	0.386070296759965	-0.666937558405833	-9398.81442673897	18805.6288534779
0.0952245416279776	0.0486485800773067	0.533372863586497	-0.571724616360834	-9432.72075068167	18873.4415013633
0.0996178917949249	0.0506936762695556	0.334426886428745	-0.628061381441446	-9450.13693729389	18908.2738745878
0.0993611246903283	0.0489353474784191	0.326166774434303	-0.553811879432889	-9450.32594418869	18908.6518883774
0.094937342214775	0.0497797381806892	0.460507723094315	-0.555624389636207	-9500.45592509764	19008.9118501953
0.100425097156407	0.0536852038227997	0.294728906359125	-0.683847057276944	-9462.19587284158	18932.3917456832
0.105298378551875	0.0488365687922135	0.206859804808679	-0.534753240626602	-9576.13926364832	19160.2785272966
0.100997582713988	0.0455952421858403	0.357899202977143	-0.484657015626959	-9384.12601530135	18776.2520306027
0.107721950890441	0.0473819817672431	0.196099352900798	-0.491844933083583	-9563.7170609355	19135.434121871
0.0879571242906092	0.0530546140112541	0.683608342247317	-0.629311224190475	-9540.22034319012	19088.4406863802
0.101017322464146	0.0529273626155607	0.385161026820847	-0.705885995183298	-9513.24893920734	19034.4978784147
0.0867175682585902	0.0595918485072346	0.709843989533051	-0.832345450348604	-9455.65220613034	18919.3044122607
0.110393836477532	0.0496622085157014	0.0373833481066402	-0.603697817281414	-9442.53180949698	18893.063618994
0.0985927940515685	0.0481267910511048	0.425654171578019	-0.52571831037478	-9510.48483720989	19028.9696744198
0.0932101814161123	0.0457790905583495	0.612136375166838	-0.469612598116212	-9506.63241219181	19021.2648243836
0.0956113043538833	0.053251015673541	0.465869809950091	-0.661873637458523	-9500.7317894254	19009.4635788508
0.102293945583105	0.0493042693952746	0.300032157944519	-0.543001723345478	-9539.1187273524	19086.2374547048
0.0929934484919085	0.046047806058022	0.545997043322673	-0.483556698119429	-9400.20424194548	18808.408483891
0.09183625104005	0.0531108244310023	0.583973330389844	-0.64270702353648	-9538.62797824361	19085.2559564872
0.0926064887356153	0.0488084606279446	0.551815849262788	-0.579812584256312	-9467.93079224288	18943.8615844858
0.0978150600048648	0.0536519256375306	0.397828222295779	-0.67468075694784	-9428.76731008168	18865.5346201634
0.0975746816092747	0.0457358316632358	0.487353738068798	-0.470225941967162	-9586.85416608894	19181.7083321779
0.10351823039173	0.0521707328189796	0.238874823585994	-0.646339112070324	-9453.57657900206	18915.1531580041
0.101075129865389	0.052329397040951	0.316881086560897	-0.619962796337675	-9568.02447738478	19144.0489547696
0.102413684735778	0.0492981013698018	0.296329411513354	-0.551589410957735	-9589.65740655139	19187.3148131028
0.0981629286976567	0.0425027706668362	0.431460598810098	-0.411504573222198	-9475.32809805645	18958.6561961129
0.091497538042061	0.04771031395332	0.574639285313569	-0.532696246148421	-9463.84873393114	18935.6974678623
0.0911484225891371	0.0545980147353312	0.565298126548329	-0.691790340709668	-9429.44491519329	18866.8898303866
0.0905132940114793	0.0392668266829441	0.666586967420561	-0.331087750739524	-9441.72179604061	18891.4435920812
0.091462506785459	0.0429065977755708	0.574269834482586	-0.383970798390342	-9501.33369777031	19010.6673955406
0.0928545463458196	0.0477064180084183	0.536511352459222	-0.559966132037682	-9462.21096751358	18932.4219350272
0.103136065876716	0.0433618799139688	0.278336448366883	-0.426245930468742	-9481.06781861452	18970.135637229
0.103682728999674	0.0483140122888881	0.262561826489254	-0.558770095887113	-9438.08862072354	18884.1772414471
0.0937543253824873	0.0485108466359712	0.565780460781446	-0.583610680033581	-9452.49378061446	18912.9875612289
0.0993952945944373	0.0533879669143922	0.40541444123222	-0.693216320130502	-9529.2537475371	19066.5074950742
0.098330640334629	0.0483368787247983	0.417471322945859	-0.539474198993675	-9489.5652377064	18987.1304754128
0.0926565564616158	0.0456450341569683	0.510231310123945	-0.433126535044837	-9510.13974349541	19028.2794869908
0.106168081982469	0.0501332170070705	0.22520352608435	-0.590396894519297	-9538.09741742106	19084.1948348421
0.0969361272111505	0.0470622142290711	0.499062224510385	-0.503878150098224	-9486.99995065669	18981.9999013134
0.0964242240125655	0.0471471134368014	0.474810385235908	-0.480381860265443	-9483.97726550423	18975.9545310085
0.103563607819637	0.0455396540410906	0.298173327581581	-0.459284807643974	-9580.15486862729	19168.3097372546
0.111974858163615	0.0494744463412678	0.122884484245184	-0.602773082927199	-9493.46093674314	18994.9218734863
0.104219879439608	0.0430454488306754	0.197803989215699	-0.362163548704317	-9492.03631942929	18992.0726388586
0.0950711496350595	0.0478577704298642	0.515683003508416	-0.503819604478817	-9566.0742479021	19140.1484958042
0.0969200345118152	0.0426265740572903	0.48380261065434	-0.410552552992368	-9482.55309544429	18973.1061908886
0.101225104855683	0.0516826558676037	0.355274000090269	-0.625028343785944	-9527.86172569271	19063.7234513854
0.0925453718751193	0.0493373135229385	0.542961177808125	-0.54818153331462	-9527.78329538771	19063.5665907754
0.0921642982245462	0.0527839340908337	0.618505356914387	-0.63509496378651	-9622.77683008156	19253.5536601631
0.0899674265928174	0.056583335305909	0.599410674688655	-0.737985276839125	-9484.84144574817	18977.6828914963
0.0957134225119265	0.0503384427495747	0.434014404679561	-0.604810576468813	-9469.21035748947	18946.4207149789
0.0988445050252916	0.0483688739552756	0.456244294869548	-0.544658416875481	-9510.63067316796	19029.2613463359
0.0901364550483314	0.047218619333238	0.654817682521666	-0.49299871283649	-9465.8551104797	18939.7102209594
0.0882849701075791	0.0496934911942591	0.660685976788181	-0.553502943285866	-9523.06967608473	19054.1393521695
0.0987940660927027	0.052049988173541	0.324620422017841	-0.637266112942259	-9495.73813148181	18999.4762629636
0.0961214818787699	0.0520077445401894	0.443104556696825	-0.641584036889365	-9511.99576213727	19031.9915242745
0.0982713202619769	0.050462161090274	0.407624694284006	-0.563118993895747	-9594.24523932876	19196.4904786575
0.109917600583155	0.0524354777715265	0.0724290981001488	-0.637606203117967	-9531.01772595344	19070.0354519069
0.0904545810921318	0.0504497580343354	0.595503287293646	-0.559179384829844	-9509.38346037894	19026.7669207579
0.0923933858523563	0.0479052466362284	0.577723880649054	-0.540111525466208	-9384.81066946858	18777.6213389372
0.0976900621261061	0.0510913204682361	0.458196281420795	-0.648977037707033	-9486.43220790505	18980.8644158101
0.114572758912193	0.0448884075686727	-0.0427710174732999	-0.474439096593423	-9432.4688699603	18872.9377399206
0.0936863878849863	0.0533057530630878	0.582298490663547	-0.644375071969471	-9654.70227545519	19317.4045509104
0.0988162517637061	0.0466036966244133	0.355834158296818	-0.458959243193673	-9486.91214873279	18981.8242974656
0.103330877205744	0.0476341724754878	0.245448106485191	-0.5585528410499	-9347.51691445296	18703.0338289059
0.0907292627149212	0.0487965394418239	0.597199106067015	-0.546597438652585	-9387.61688718061	18783.2337743612
0.100997666526989	0.0457574356524043	0.317479792262382	-0.451957973283956	-9485.71436130248	18979.428722605
0.100959374287593	0.0504711537346507	0.375316176160599	-0.574204553033744	-9609.72825250333	19227.4565050067
0.0939466659014358	0.05243105434896	0.501689734317646	-0.638605413320747	-9501.22995148552	19010.459902971
0.104477439635281	0.0445577246740409	0.174244371523457	-0.395974584448419	-9596.10663964343	19200.2132792869
0.0936954649675048	0.0527309070386363	0.554618256945194	-0.642371986268893	-9551.12517525999	19110.25035052
0.0954837590967259	0.0483809165328776	0.483029937645781	-0.559937536468549	-9484.80427840633	18977.6085568127
0.0899261460350218	0.0485247156104865	0.691331995962942	-0.555519671370055	-9490.70186733523	18989.4037346705
0.0960891970774175	0.0516297688817896	0.491091393550378	-0.621590265618581	-9532.12916008911	19072.2583201782
0.0997636983510749	0.0514735121579955	0.390320768430174	-0.645798267419976	-9440.99298752767	18889.9859750553
0.0936004422951157	0.0521859743353681	0.616266446811489	-0.658613528841041	-9570.31904597156	19148.6380919431
0.102422384565283	0.0529231833146622	0.340182641083604	-0.681947640533267	-9462.86542703849	18933.730854077
0.10840774576105	0.040979687859084	0.149226564019243	-0.375189959153117	-9447.63228336067	18903.2645667213
0.107430657952431	0.0503484475621171	0.179833801123451	-0.612038610117127	-9471.93214484654	18951.8642896931
0.100508963724706	0.0536513120069809	0.391379472889742	-0.673077130579461	-9491.0319197492	18990.0638394984
0.106527621369426	0.0496295418934478	0.257734858364007	-0.546806821947888	-9630.98419009739	19269.9683801948
0.102570243105801	0.0503124207287299	0.271664333587331	-0.60538823003955	-9421.79357323049	18851.587146461
0.108169573741916	0.0529890560580922	0.128788080942177	-0.672236725010862	-9535.35403565759	19078.7080713152
0.0859622995147321	0.0507784586025962	0.769260584677519	-0.610553767031761	-9456.24633583058	18920.4926716612
0.10876000840698	0.0455209147389933	0.148994746453688	-0.475252287443458	-9456.47405110459	18920.9481022092
0.10188450833849	0.0439489881715375	0.289876248477357	-0.453864622278973	-9400.45115478822	18808.9023095764
0.0920510817294452	0.0436855868098201	0.646001799722187	-0.435284978830593	-9495.63169485516	18999.2633897103
0.100531639492907	0.055087884353165	0.386723758036321	-0.711917190599077	-9556.56650247815	19121.1330049563
0.0949998478235285	0.0486995149297669	0.492910336335339	-0.560254328149728	-9418.2733598855	18844.546719771
0.0971176454101111	0.0500476967055658	0.458130815075973	-0.599868377788229	-9365.41355961717	18738.8271192343
0.108890310436221	0.0483291224968641	0.114589034845595	-0.555886973804763	-9371.11605236015	18750.2321047203
0.0910758590373656	0.0475996630659452	0.59743382867537	-0.50587816249111	-9486.02257565618	18980.0451513124
0.0932191655286478	0.0557685466932939	0.531972607264868	-0.739191575886023	-9456.4240139766	18920.8480279532
0.0907913551292406	0.0490136228799091	0.621922432672928	-0.534109582395482	-9385.42119811496	18778.8423962299
0.105874214685342	0.0432688680349515	0.205184973001645	-0.418667072078333	-9499.38717993106	19006.7743598621
0.103000497415461	0.0452641928599373	0.304868906587305	-0.461815607299058	-9422.6276754404	18853.2553508808
0.0991074431469715	0.0458643943830664	0.41929541311062	-0.468288981198059	-9484.19493400086	18976.3898680017
0.0876320346509697	0.0498181995746204	0.733658193173199	-0.581943608760224	-9540.27222822493	19088.5444564499
0.103086102849246	0.0464169221425574	0.286094660257051	-0.487591014105831	-9449.26850535937	18906.5370107187
0.0884762134553166	0.0608509101196989	0.660728212024802	-0.84336046114257	-9487.03503395544	18982.0700679109
0.0987009352653413	0.040312255752683	0.403852208864971	-0.311511809841905	-9497.55893144718	19003.1178628944
0.0982799634229694	0.0423089491820513	0.404513092022472	-0.363077898787857	-9548.42149664444	19104.8429932889
0.0971211168482804	0.0465371840949366	0.463993756320978	-0.478647089684388	-9553.28087660902	19114.561753218
0.089284467066059	0.0579753927374868	0.694601263980831	-0.80601846451023	-9441.00396199929	18890.0079239986
0.107357440818416	0.0503095174601059	0.132875408999944	-0.580787649801918	-9579.48404629028	19166.9680925806
0.0948955674020063	0.0472485595798526	0.566957869538123	-0.543329509190809	-9503.42309085225	19014.8461817045
0.0927123438221571	0.0491546514195088	0.564435792742598	-0.568619123368801	-9461.43800193911	18930.8760038782
0.0841415827468344	0.0452397783624713	0.787659185768851	-0.494205762759406	-9404.82480185756	18817.6496037151
0.107661012651448	0.0524525805318523	0.157618389789705	-0.650286490866531	-9462.26538301856	18932.5307660371
0.0858398806619264	0.0449159329199558	0.761754679522883	-0.48381344458181	-9340.64361908221	18689.2872381644
0.106550973248488	0.0480041692319836	0.217948757196895	-0.53866085329524	-9454.82349026677	18917.6469805335
0.105965791789719	0.0412537109939733	0.163611599958638	-0.374799566499088	-9483.53534389254	18975.0706877851
0.0924069165176314	0.0513969080942346	0.68527545549226	-0.625323958317767	-9639.52625251622	19287.0525050324
0.0916361592408753	0.0449656187608776	0.571374377798841	-0.428866618875921	-9552.0517547996	19112.1035095992
0.095752291272099	0.0541193126200704	0.533668228744333	-0.685794655755219	-9560.86029392405	19129.7205878481
0.105406026659669	0.0505540202111752	0.247703414094691	-0.619270047222847	-9479.93182581622	18967.8636516324
0.0872918418485317	0.0495766599015374	0.75389243268158	-0.531893076411395	-9687.51082326188	19383.0216465238
0.0945417430926132	0.0463138060380741	0.471363226760678	-0.472786747086532	-9428.89859882499	18865.79719765
0.0967401109459874	0.0581929992035298	0.449258478444001	-0.784287299343738	-9515.1833999983	19038.3667999966
0.0810700045761599	0.0477219625668652	0.939398101761777	-0.486827703932856	-9656.0774615044	19320.1549230088
0.0965560820853358	0.0522055613692403	0.449722382740669	-0.678244164195307	-9387.893252532	18783.786505064
0.103909252656431	0.0405719781208038	0.190016247392068	-0.346202542963873	-9310.08521494564	18628.1704298913
0.0926607739044397	0.0510281793070385	0.609605976659429	-0.619428582140824	-9430.64390722683	18869.2878144537
0.0954619482031829	0.0554593056032236	0.521259955660788	-0.742146024636731	-9404.00358326817	18816.0071665363
0.100413839985846	0.0489540170640858	0.350663755749896	-0.582633599989843	-9362.52857921884	18733.0571584377
0.0961226690741859	0.0467478116397923	0.522146668064927	-0.469786170400015	-9569.86746366033	19147.7349273207
0.0965267844104774	0.0493086946482635	0.431018350076931	-0.569454360138148	-9505.39082651685	19018.7816530337
0.101618740001045	0.0493929592249961	0.30273880541513	-0.573207275243616	-9458.59492802739	18925.1898560548
0.0925109587830209	0.0539784452352884	0.515615603636185	-0.648765541021011	-9558.58732663396	19125.1746532679
0.0908815989907266	0.0484449073574243	0.603870238305832	-0.544083668503002	-9391.40038998923	18790.8007799785
0.103322676114613	0.0478190853515731	0.263289012459568	-0.49467075081269	-9522.87118561325	19053.7423712265
0.101156830907269	0.0569087443030053	0.322253055908785	-0.7395796522826	-9591.04794062689	19190.0958812538
0.0983362751277672	0.0486021292879859	0.399020443930708	-0.539393484578541	-9462.50540866261	18933.0108173252
0.105667134474592	0.0467240712955676	0.2053246632041	-0.510549438395187	-9501.06249444328	19010.1249888866
0.101291517385209	0.0482982810561323	0.263657289239864	-0.528704745997502	-9360.99287289365	18729.9857457873
0.0894204863113932	0.0495162948301486	0.744381004904198	-0.613348718594731	-9481.93710848734	18971.8742169747
0.0923001242272887	0.0521210463408169	0.571787013252682	-0.624668854495007	-9513.94647285849	19035.892945717
0.0919142352313239	0.0461278472314373	0.620285162724847	-0.46577137410378	-9596.1628534036	19200.3257068072
0.100421889635726	0.0529229098342997	0.275427957027348	-0.651522696553814	-9505.09383380669	19018.1876676134
0.090633279452189	0.050246481932726	0.622515527364111	-0.582876274651821	-9434.18279394502	18876.36558789
0.0951858379526627	0.0539067790913015	0.600392333545856	-0.730800666486738	-9490.16690215106	18988.3338043021
0.0958236931272121	0.0569965029292984	0.507182241994109	-0.762319656826479	-9531.52917727304	19071.0583545461
0.0923462406112374	0.0490821891650641	0.567752551908842	-0.57593590265344	-9451.53440242511	18911.0688048502
0.104159248271231	0.0501434358827531	0.287834078275093	-0.552118123534244	-9565.64693623751	19139.293872475
0.102342557730886	0.0565495776449147	0.315575255371715	-0.770211085075353	-9506.89560400209	19021.7912080042
0.0972353998837067	0.0559338130815127	0.470375403261575	-0.738923708195307	-9448.07413929857	18904.1482785971
0.100877973827315	0.0529938344187499	0.319692628826804	-0.692493681106925	-9437.50069460061	18883.0013892012
0.0993398921179746	0.0527718957066427	0.398762662772922	-0.655183428322364	-9494.76758800636	18997.5351760127
0.103330376612625	0.0491072825854807	0.252695862198018	-0.569402930689908	-9546.9711485335	19101.942297067
0.0967350293149599	0.0476578413141351	0.503352551502823	-0.526981857517869	-9461.91186346402	18931.823726928
0.0935737167792746	0.0499763871563482	0.558023813293036	-0.587636291954993	-9484.59628859903	18977.1925771981
0.0914142267247771	0.0462946739492404	0.658589097822561	-0.442453438326882	-9576.08765172025	19160.1753034405
0.107591582936677	0.052546317671503	0.151104265546078	-0.648888748780072	-9434.12785422366	18876.2557084473
0.0911164946614481	0.0536077835075582	0.592703654633579	-0.641926630943281	-9547.78423633069	19103.5684726614
0.0963960861741281	0.0497147983146232	0.488368926371072	-0.574526133115172	-9548.75991175595	19105.5198235119
0.0926447541354513	0.0439597825616149	0.609647429301492	-0.426980576271635	-9562.37457173945	19132.7491434789
0.103121883048987	0.0544596217728447	0.288028429245759	-0.690011816751429	-9526.57254624591	19061.1450924918
0.104027613322447	0.0442589295934889	0.249428571734124	-0.404756700312364	-9536.13952294565	19080.2790458913
0.0991394953988395	0.0524020828704144	0.381558081018481	-0.626551816395973	-9506.80065931115	19021.6013186223
0.0875973941854572	0.0506205499333132	0.667246327208177	-0.610988444033699	-9471.30981902113	18950.6196380423
0.0817137889561437	0.0559060958089193	0.867992261030748	-0.731064716448149	-9512.40486824198	19032.809736484
0.107610788601182	0.0419091942106785	0.14708572200033	-0.402203845552476	-9508.2444631009	19024.4889262018
0.105310067989456	0.0469428566525465	0.222129981697841	-0.519583052221653	-9525.87844859883	19059.7568971977
0.0985238373084912	0.0515068730048895	0.417405758557618	-0.600485874780791	-9629.23715145541	19266.4743029108
0.104725442678482	0.0464213214292186	0.201581683852873	-0.469791879066069	-9509.59013637405	19027.1802727481
0.108440162269082	0.0470673089891285	0.052197938135329	-0.487144550728005	-9503.02429186636	19014.0485837327
0.0952616654459556	0.0522967009299343	0.52381336239699	-0.625303359149405	-9523.70581587591	19055.4116317518
0.0957730557145573	0.055524384065204	0.535664096428877	-0.713861666763493	-9587.03237483421	19182.0647496684
0.09725246904531	0.0438003339000915	0.398453877354569	-0.407591653693898	-9460.04468978869	18928.0893795774
0.0954884475318451	0.0402990550683848	0.478837539288077	-0.327506945519919	-9486.17857867305	18980.3571573461
0.0971292854091199	0.0476794893880995	0.385417159979851	-0.502956358313767	-9387.8920815262	18783.7841630524
0.0925099300256878	0.0561528175733586	0.608363290364855	-0.726906894273184	-9486.66697125356	18981.3339425071
0.0885464534806898	0.0466634497151984	0.679029642771989	-0.497780775672859	-9499.99697320512	19007.9939464102
0.105309527982155	0.0430183072520679	0.194574920356385	-0.428317154787131	-9477.59475544352	18963.189510887
0.0948058839571232	0.0487840297164239	0.433768955696696	-0.537283387911165	-9473.90446638067	18955.8089327613
0.091074676228503	0.0543900406204423	0.583878790085217	-0.654897118711823	-9580.35192852613	19168.7038570523
0.104789854656683	0.0377338501250157	0.240634745771741	-0.262004837307416	-9524.44955105954	19056.8991021191
0.105675200223951	0.0453306194422493	0.240680498425521	-0.459395530826978	-9483.7991872189	18975.5983744378
0.0927849304548459	0.0524610155498479	0.547441869677999	-0.654263887880877	-9459.66989875422	18927.3397975084
0.110463763241838	0.0495123609766786	0.113007375035853	-0.554078033238252	-9577.16548471815	19162.3309694363
0.101407072010432	0.0529163040959997	0.351716291237096	-0.637007163657498	-9553.63032243519	19115.2606448704
0.101679343025313	0.0479650656106369	0.335663754672839	-0.529634133526314	-9505.87682254051	19019.753645081
0.0998641592723463	0.0452522041728819	0.298700283709802	-0.452902493660292	-9395.16598557702	18798.331971154
0.0958862344941439	0.056686995633622	0.526117792255102	-0.763712820188326	-9536.53806809252	19081.076136185
0.0977132809881664	0.0519252616493668	0.374451563964387	-0.608877808791008	-9497.39984511533	19002.7996902307
0.0976325706712589	0.0430752772655087	0.408220225110709	-0.435019242555241	-9420.19753005085	18848.3950601017
0.0957207839424521	0.0518240103655644	0.501794224815283	-0.610700314784265	-9544.49361093096	19096.9872218619
0.108114177039692	0.0483232537563153	0.129039809292602	-0.576785827612461	-9435.22601936224	18878.4520387245
0.0926992642924112	0.052662969568737	0.536484186966734	-0.623150394648443	-9571.31025675195	19150.6205135039
0.104739142351464	0.0450227612355585	0.200016811687822	-0.40303475365667	-9466.6254391032	18941.2508782064
0.0978553927154298	0.0536389898819463	0.441570199917201	-0.678680950150483	-9439.83941913389	18887.6788382678
0.0997008127630306	0.0462473838966373	0.363058763593605	-0.459703571776245	-9528.38514530832	19064.7702906166
0.106491996311002	0.0439601190451678	0.156717605938653	-0.436876840115376	-9445.97171411233	18899.9434282247
0.0916454590016112	0.0524900558366718	0.653043433793129	-0.688254253702883	-9509.31375174459	19026.6275034892
0.0926676933421622	0.0534930397532263	0.630058419238801	-0.663307544835248	-9630.65686163707	19269.3137232741
0.0949660816919629	0.0491851803604305	0.559686610638914	-0.590779870724936	-9439.18568514432	18886.3713702886
0.0955994691634251	0.0542818207553683	0.448717691614235	-0.711044702863264	-9430.89428952012	18869.7885790402
0.0888070715044415	0.0459848473496389	0.691107282612271	-0.534313410914868	-9390.72752345206	18789.4550469041
0.100872100470848	0.0492264931735037	0.328181375533253	-0.50107485470195	-9659.84160554497	19327.6832110899
0.094614647123211	0.0472390632759186	0.567080227507128	-0.501242728319529	-9556.71118752183	19121.4223750437
0.106415309029141	0.0380167730695542	0.203313214343183	-0.302711113398438	-9379.70421011144	18767.4084202229
0.0967820017214156	0.0477213403046856	0.453620659780881	-0.533303153236521	-9448.8261041398	18905.6522082796
0.0961127524028069	0.0545566576067592	0.476147066926866	-0.713916856700098	-9512.79610900948	19033.592218019
0.10512724156575	0.045775423682544	0.251999563023103	-0.452254170640614	-9518.36998808644	19044.7399761729
0.0985793915631826	0.0477417811730567	0.397530931706283	-0.545150574827074	-9457.10180997132	18922.2036199426
0.094246270375515	0.0538908042001501	0.408020826997806	-0.653858303703836	-9416.36068629523	18840.7213725905
0.0933465234567043	0.04493981630396	0.529297722807495	-0.480409521272396	-9394.85688764436	18797.7137752887
0.0955438957149596	0.0462431476065399	0.475483849598852	-0.479471922897398	-9520.48849027811	19048.9769805562
0.0958958819506625	0.0422449064164348	0.492183079599265	-0.381357102793349	-9538.15220000841	19084.3044000168
0.101140718742683	0.0492666891377143	0.326995951733056	-0.572343341957175	-9492.69977510977	18993.3995502195
0.0951276399094922	0.0513456629774066	0.494274636743582	-0.617902273620627	-9535.54551601118	19079.0910320224
0.106092527839941	0.0520738438339503	0.1380700898668	-0.628304901779774	-9499.18953036564	19006.3790607313
0.0963695757513617	0.0486047181840357	0.383959762148166	-0.50005180795188	-9414.05398136833	18836.1079627367
0.0880490673337262	0.0527596116782293	0.741162559738103	-0.657031691245966	-9468.62767448203	18945.2553489641
0.0974671904577924	0.0572558553967243	0.392873661572859	-0.765462437851018	-9476.77181277777	18961.5436255555
0.100051693595113	0.044819823853224	0.364777634759116	-0.461389688267157	-9411.07874704992	18830.1574940998
0.088634729802579	0.0514909014745	0.607823791287494	-0.580414380657134	-9521.04850051455	19050.0970010291
0.101515041653439	0.0498608462981517	0.269608816159952	-0.516005276576373	-9610.26905743618	19228.5381148724
0.0972669563154034	0.0506131586359627	0.420253216655086	-0.610143336128095	-9486.6560006117	18981.3120012234
0.106308370823436	0.039734346665583	0.305769469726003	-0.346289082936153	-9518.64032947146	19045.2806589429
0.0994315599507009	0.0499706516734504	0.426682238712963	-0.584917127214981	-9564.78653199291	19137.5730639858
0.101855318141141	0.0469272794210911	0.377401277511377	-0.503467964801066	-9480.25371329029	18968.5074265806
0.102157512862968	0.049552230843052	0.290205658594984	-0.583559534209157	-9415.11763327656	18838.2352665531
0.0916296159448822	0.0541784539411501	0.637997706554392	-0.698429933333505	-9572.5443994257	19153.0887988514
0.100520160700387	0.0486620113339215	0.285271766062748	-0.538241163892132	-9479.06172587055	18966.1234517411
0.0915282624589354	0.0503624147719341	0.676565880780314	-0.639209897698114	-9500.48646882409	19008.9729376482
0.0938366611212638	0.0487737165560581	0.559269301496475	-0.578540924197833	-9548.57129503997	19105.1425900799
0.0970191880711012	0.0483246953862837	0.471699527070879	-0.519870797659438	-9572.15303988467	19152.3060797693
0.0913236000502708	0.054946325603491	0.673154460247025	-0.686102454775969	-9624.73128641652	19257.462572833
0.0965703488012454	0.0549276580508421	0.481845057595781	-0.711118364234657	-9449.07106685511	18906.1421337102
0.0916761940825957	0.0561465274838061	0.62546920818595	-0.753108769091658	-9492.54181186879	18993.0836237376
0.091755003841959	0.0567444047618129	0.596887278241474	-0.743161111964514	-9465.55319018955	18939.1063803791
0.0965451229652199	0.0392444893521921	0.496933967530333	-0.299525546132036	-9436.47655644588	18880.9531128918
0.0923529382155721	0.0528122758278595	0.561740696447624	-0.628470785738059	-9464.01114916503	18936.0222983301
0.109636484925008	0.0492713132695113	0.104099128142734	-0.600224283916785	-9327.0602947576	18662.1205895152
0.1018460047137	0.0515605074427888	0.320404010582409	-0.565948340396982	-9516.99805329474	19041.9961065895
0.0894427020106122	0.0508183293370522	0.663490025708956	-0.634979026979071	-9443.60544957943	18895.2108991589
0.103386257426052	0.048797767077312	0.268943815583404	-0.557701892082356	-9533.64976117753	19075.2995223551
0.0908776905023707	0.0444339121542885	0.667873279034279	-0.497152582622352	-9397.33342341212	18802.6668468242
0.104629170645372	0.0418720597736615	0.186544753924084	-0.408012913391315	-9408.695455987	18825.390911974
0.0947634196626373	0.0483485075562588	0.464117873610921	-0.512399164222629	-9469.96897463168	18947.9379492634
0.086551425952926	0.044931068528826	0.788928419981476	-0.452056940827153	-9454.97615712081	18917.9523142416
0.0924675897602587	0.0524707639955372	0.589224855695776	-0.654586103735742	-9415.56459120944	18839.1291824189
0.090325575658687	0.0457183760113551	0.569343706501689	-0.436375412011453	-9481.74020457465	18971.4804091493
0.0982432925828045	0.0507740669791961	0.401214267025686	-0.595349085367219	-9501.91225374355	19011.8245074871
0.104917863907636	0.050373346453125	0.255244924846273	-0.632449246831298	-9442.54222248002	18893.08444496
0.100815154351244	0.0503996983510607	0.385983972280645	-0.63594129961492	-9404.41624026352	18816.832480527
0.100733961850872	0.0424427510358591	0.363176442907351	-0.392361977401347	-9472.68423628695	18953.3684725739
0.0992362960265969	0.0457396949604779	0.404008472479186	-0.487955900458018	-9545.15705825638	19098.3141165128
0.0989341446398819	0.0555952606884618	0.343598696858486	-0.717075547635177	-9501.27789450148	19010.555789003
0.0957347554458403	0.0484421444309361	0.458713127524705	-0.500406586060324	-9563.40805800858	19134.8161160172
0.0929852546377437	0.043249041707941	0.584751527270534	-0.398130699022511	-9598.9676396566	19205.9352793132
0.100142393787576	0.0481029691481621	0.388908002936066	-0.570458843452676	-9363.15349573401	18734.306991468
0.103503837329152	0.0470612057935819	0.247482407451785	-0.561426077837829	-9338.47588798794	18684.9517759759
0.107751055312004	0.0478465942059825	0.0569364790183294	-0.534152124214154	-9361.53456887822	18731.0691377564
0.10203554917049	0.0495845511745054	0.27850249841008	-0.602686696466575	-9429.82686375265	18867.6537275053
0.0940362291784592	0.0449078841195152	0.5150590496886	-0.456438612580362	-9455.81943995296	18919.6388799059
0.0947188917418619	0.0472898272488756	0.556227358334173	-0.521993391822399	-9500.90771399178	19009.8154279836
0.100081261727052	0.0419023320225144	0.272428330152421	-0.373369606780185	-9490.07432544412	18988.1486508882
0.0989619540979931	0.048161848417749	0.353254547216262	-0.497914198714876	-9447.92671724329	18903.8534344866
0.0931043910731319	0.0506985812024824	0.545795639139751	-0.614775968516112	-9357.04938396608	18722.0987679322
0.0965055593771158	0.0506436767799597	0.455690290019215	-0.609013255718606	-9430.53203731304	18869.0640746261
0.0997132135307997	0.0507256094897738	0.318134918706541	-0.586064650941763	-9535.03852801537	19078.0770560307
0.0954310513333488	0.0507602228227398	0.52310198010398	-0.624167437163327	-9381.76043554202	18771.520871084
0.101129817256383	0.0565468896387288	0.29566211182743	-0.741257765555149	-9410.40784243127	18828.8156848625
0.102147715013738	0.0433794377519193	0.315654370688076	-0.408546188202443	-9585.08524748672	19178.1704949734
0.0975767026793946	0.0462588485877879	0.435136509671765	-0.45957645475724	-9542.95941968704	19093.9188393741
0.0946369886182269	0.0411723612981677	0.444789617357255	-0.3532678775249	-9446.70157147023	18901.4031429405
0.0977188413342295	0.035475708589669	0.467542998107395	-0.192785515605501	-9577.98040430019	19163.9608086004
0.0880446553375175	0.0490212404984866	0.73347773871107	-0.594802710871926	-9370.62276006167	18749.2455201233
0.0958694511928235	0.0566270057284104	0.525758858689837	-0.753332247591222	-9472.27744083555	18952.5548816711
0.103974601366252	0.0418688016676789	0.14784709043913	-0.366891672399278	-9367.99796855498	18743.99593711
0.102219735063074	0.04763414477739	0.322189790931624	-0.505347753332131	-9596.07982022793	19200.1596404559
0.0925846896173663	0.0499553832062147	0.613771840522196	-0.581857448015146	-9441.03643399991	18890.0728679998
0.0893442450242814	0.0531901316519705	0.570585958581562	-0.637935320578693	-9479.85943376504	18967.7188675301
0.106237880487842	0.0443076006471491	0.117964219394823	-0.429088870426282	-9447.70966910168	18903.4193382034
0.100451618262926	0.0486605874917376	0.372587282388184	-0.543801344944975	-9514.45538655876	19036.9107731175
0.104278673336496	0.0485270879836832	0.28072099820578	-0.522534400785891	-9594.83938550105	19197.6787710021
0.099629217886682	0.0448917036683772	0.413203069721622	-0.431770726193913	-9548.25298156649	19104.505963133
0.0996437190354001	0.0430133205684544	0.473722788018711	-0.403450802230065	-9493.6230631568	18995.2461263136
0.0931046563154038	0.0523030181623372	0.557580205217586	-0.684399897577849	-9461.67350583194	18931.3470116639
0.0961409306645881	0.0468731850507153	0.449277194229321	-0.498214240886088	-9537.93878742985	19083.8775748597
0.103663282287379	0.0426619395874474	0.275484291559349	-0.402666232586878	-9565.07028240565	19138.1405648113
0.0966951692697804	0.0549472459011154	0.406112599001527	-0.671500654368514	-9515.55951821782	19039.1190364356
0.0898485615710296	0.0503575688209816	0.649644306756817	-0.645200686414062	-9396.93099604257	18801.8619920851
0.10570786012864	0.0411318607035153	0.265851839958942	-0.362490355920242	-9481.26581051268	18970.5316210254
0.110316008307023	0.0553090688271629	0.0823983523377099	-0.723831134031927	-9513.20100487935	19034.4020097587
0.100543930708428	0.0577095461670862	0.318505342712266	-0.798885374538709	-9406.56528266457	18821.1305653291
0.0988900878938302	0.054934362510308	0.390119057364385	-0.666719675068163	-9651.74759591261	19311.4951918252
0.102863502190139	0.0509593524966913	0.195577470329272	-0.601875611527027	-9583.01336334077	19174.0267266815
0.0984047958880954	0.0479072849568066	0.41308388619878	-0.544180166670576	-9494.51647815927	18997.0329563185
0.10960399240036	0.0435394888739769	0.133903186490991	-0.414181544047814	-9485.09033774404	18978.1806754881
0.0966059793139818	0.0460667556035868	0.468920934765942	-0.471297163481956	-9634.36762381	19276.73524762
0.099157100212488	0.0534684132152537	0.362515495206352	-0.701615866561822	-9430.52741480142	18869.0548296028
0.0892324382618469	0.0520131547014261	0.644435126248186	-0.57259501315613	-9570.82596490468	19149.6519298094
0.104347029585331	0.0488547410951032	0.21521991747005	-0.548854234829818	-9515.71072612637	19039.4214522527
0.0935847058740278	0.0510127725878243	0.571721086570835	-0.609155330385763	-9537.45129719488	19082.9025943898
0.100526050162239	0.0469207097210796	0.368712914978611	-0.530654677877083	-9425.54112411818	18859.0822482364
0.0974121284006564	0.0454033904429202	0.422441928754115	-0.458078040728931	-9488.75203572967	18985.5040714593
0.100768408305634	0.04626497040881	0.33695953749564	-0.508977985516144	-9449.00387396653	18906.0077479331
0.0945052786717471	0.0425418586135318	0.593456153467996	-0.363685336953384	-9736.00556328286	19480.0111265657
0.0860849188757659	0.0551038095539948	0.828950781878593	-0.711679434626972	-9604.70057083542	19217.4011416708
0.0930856245686557	0.0487218684183834	0.542052718730503	-0.565457479983867	-9349.9782787895	18707.956557579
0.091507280584921	0.0503252959559572	0.574663250448361	-0.565934730360287	-9471.47892302371	18950.9578460474
0.103248458993456	0.0457072447350669	0.249166856452728	-0.454871793170937	-9541.60077251115	19091.2015450223
0.100095932205093	0.0508186358732348	0.29546592518971	-0.524913937718596	-9635.00150184766	19278.0030036953
0.0912143479059645	0.0484111961897681	0.628236102932191	-0.564291933215514	-9433.3757149531	18874.7514299062
0.0973581820017316	0.0522499746178435	0.482512558371659	-0.654265092143268	-9508.28172203824	19024.5634440765
0.114002467350091	0.04393683070231	0.0038367012967642	-0.426524049391143	-9601.80188586684	19211.6037717337
0.102770248184432	0.0504851874572689	0.229119499688153	-0.610261723004398	-9455.93555357046	18919.8711071409
0.104209643212675	0.0504938069360846	0.222131793715874	-0.609602440590487	-9371.92726770469	18751.8545354094
0.106600176108009	0.0439119832423814	0.132095341912035	-0.385143805552404	-9573.48753722362	19154.9750744472
0.102296993014229	0.0476053379386159	0.272778102376663	-0.501941825191298	-9534.67928809467	19077.3585761893
0.0881370382790537	0.0502311657649529	0.693382471145619	-0.550894670128052	-9590.26430225891	19188.5286045178
0.0959127804217981	0.0527731805402845	0.467777091473424	-0.612688751416427	-9603.47523747711	19214.9504749542
0.0933044373291898	0.0475135089584731	0.474180329145941	-0.499676214768116	-9510.24694072854	19028.4938814571
0.0905186851470568	0.0484705115072041	0.681744783795769	-0.541241702993487	-9563.04362739837	19134.0872547967
0.0918198767547766	0.0515946619837519	0.59348479784237	-0.607845453917764	-9562.93092101232	19133.8618420246
0.0924673061274973	0.0479674829218668	0.577747726714791	-0.555625824663923	-9415.48453999891	18838.9690799978
0.0962729628540516	0.0436174178921856	0.423769292696253	-0.384009759032932	-9533.57223723722	19075.1444744744
0.0890589757093941	0.056155135394376	0.77495743737351	-0.746789283931655	-9519.8429316764	19047.6858633528
0.0930910473761022	0.0536852787139723	0.524411803310167	-0.657088615722537	-9551.14314341439	19110.2862868288
0.105751083223986	0.0478522597743921	0.158568325029151	-0.491721828260386	-9537.44625891724	19082.8925178345
0.0965992022509924	0.044807348497094	0.458415105931668	-0.461358038282311	-9474.32646523634	18956.6529304727
0.0960409049385018	0.0501718753196173	0.533210755775237	-0.617021280997389	-9608.57822655475	19225.1564531095
0.0976126136982727	0.0577734539822782	0.447553933478792	-0.74400487036254	-9530.42543809162	19068.8508761832
0.101517478736191	0.0512216042767816	0.217087805734352	-0.587414960967428	-9389.22256913113	18786.4451382623
0.0944444551150584	0.0487774287162491	0.511683193583337	-0.500931452119795	-9542.64207566384	19093.2841513277
0.0955071437548912	0.0435667288078339	0.480293697158229	-0.425574354948738	-9383.81984553519	18775.6396910704
0.102366779353763	0.0444872340637655	0.312086913658497	-0.468003600182999	-9374.60184412942	18757.2036882588
0.0986771541473469	0.049861991451908	0.403595641145825	-0.591584944261814	-9454.06081395268	18916.1216279054
0.10112445820804	0.0472255859326157	0.282205328354994	-0.489673729468672	-9583.76431138504	19175.5286227701
0.092177672548938	0.0417593327227516	0.564228102675963	-0.375303085635041	-9427.80141005365	18863.6028201073
0.0959731339725547	0.0574781244359945	0.518767789737544	-0.763654938650729	-9557.2675341848	19122.5350683696
0.106300092033145	0.0568755444860588	0.149773172925907	-0.791378336040849	-9398.9230145539	18805.8460291078
0.100813238195357	0.0515666764639987	0.280995108493463	-0.582770169875955	-9504.04355591555	19016.0871118311
