# Supplementary material for: Limited role of generation time changes in driving the evolution of the mutation spectrum in humans
Source: eLife. 2023 Feb 13;12:e81188. doi: 10.7554/eLife.81188 (PMC10014080; doi:10.7554/eLife.81188)
Supplement: Figure 3—source data 1. [file elife-81188-fig3-data1.zip › Figure3_SourceData/DNM_HSt_noCE_wMHS_bootstrap_estimate_Gm40_TA_nonTpG_500reps.csv]

b_f	b_m	a_f	a_m	logLik	AIC
0.0490833166985777	0.012595549977376	0.248113785109778	0.195584343013583	-7208.71074703304	14425.4214940661
0.0475423525367067	0.0242163754675639	0.356328128261405	-0.144548085583088	-7229.87184856525	14467.7436971305
0.0545756111948194	0.0144605186757219	0.159964804032021	0.0709340872443916	-7055.62050032104	14119.2410006421
0.0553987742418846	0.0229109817886104	0.101449190067752	-0.126103046027174	-7156.96769172269	14321.9353834454
0.0451261067110619	0.0162834002605307	0.40561596345402	0.108763577884465	-7240.41686030179	14488.8337206036
0.052763327827905	0.0232410894054824	0.173726244256063	-0.137981853296465	-7065.54311580581	14139.0862316116
0.0432383165918743	0.0187160887990453	0.471687270114597	-0.030804058676437	-7180.79452906092	14369.5890581218
0.0463676220467415	0.0224135073528166	0.363170340705926	-0.080266285786998	-7292.56881533665	14593.1376306733
0.0507852671142406	0.020704874949937	0.238420178463422	-0.0821405581349671	-7191.81100544648	14391.622010893
0.0530729726084572	0.0163927171114442	0.176030049613941	0.0426540129910694	-7165.8485855216	14339.6971710432
0.0523336481973466	0.0197154443311419	0.179517656475417	-0.0403290171598223	-7134.1525694394	14276.3051388788
0.0518712374654036	0.0228747868094429	0.160748872942723	-0.0925235872833311	-7113.60699740523	14235.2139948105
0.0455130754647648	0.0239588989666971	0.402478112862238	-0.14189663919426	-7237.17705107476	14482.3541021495
0.0499426239769239	0.0204589953290924	0.280796398524524	-0.0245918609325017	-7215.63323402955	14439.2664680591
0.0544246239568688	0.0161992086824736	0.186120617128991	0.0640433501779621	-7303.98813094794	14615.9762618959
0.0543493310236219	0.024942487511329	0.151742931884062	-0.167279571768491	-7231.74892726819	14471.4978545364
0.0486040922414541	0.0207838987710602	0.295207533138511	-0.0571286705618766	-7171.23088617645	14350.4617723529
0.0511191153477463	0.0151459062695849	0.242668746736545	0.0868593410965908	-7248.34364049298	14504.687280986
0.0493696918641399	0.0215941908785812	0.257181947853366	-0.0898112802281582	-7115.72304126943	14239.4460825389
0.0500446238057617	0.015267748828872	0.26071575072557	0.0835724926255093	-7213.9564826183	14435.9129652366
0.0496724522699807	0.0210113711259004	0.282973031560482	-0.0749404749519389	-7097.09255128384	14202.1851025677
0.0514575044247399	0.0150235229399171	0.259051902391403	0.0772717687992501	-7128.56794714522	14265.1358942904
0.0552217260906838	0.0179233969319751	0.135898399455225	0.035135182892301	-7190.08069149775	14388.1613829955
0.0583490943415079	0.0203788337283013	0.0745373775623246	-0.0857096683563155	-7186.62924607291	14381.2584921458
0.0544182424433138	0.0206979484366679	0.104274322130203	-0.0373051164493452	-7164.24292054013	14336.4858410803
0.0538417741091976	0.0242094907461425	0.0954714352167487	-0.145240174304415	-7090.82165048623	14189.6433009725
0.0524866367076655	0.0215977350933328	0.220274852479008	-0.0904209820763175	-7166.45393017695	14340.9078603539
0.0530350145424259	0.0196713975625898	0.166083107525095	-0.0371220630630448	-7130.38138218592	14268.7627643718
0.049493112927064	0.0168180866349067	0.301226176878672	0.0317720672509546	-7182.44899825693	14372.8979965139
0.046897956716541	0.0200148073939169	0.295444888910703	-0.0394143030589996	-7084.96682426294	14177.9336485259
0.0535504404425534	0.015233410057575	0.161592562773926	0.0836697177827455	-7084.23257289205	14176.4651457841
0.0447501308353602	0.021319166922266	0.463563937278538	-0.0711141539033315	-7307.24173831711	14622.4834766342
0.0514558883679995	0.0171725541991309	0.223308967852815	0.0433682338955171	-7185.94955769504	14379.8991153901
0.0468445704626823	0.021871926331735	0.346748940978995	-0.066414225697628	-7208.15187150602	14424.303743012
0.0505136993514677	0.0226643334724002	0.243944699945877	-0.111246776634382	-7182.23967848644	14372.4793569729
0.0469261164702269	0.0229998185360375	0.35833947753075	-0.138375319055666	-7146.92125316183	14301.8425063237
0.0573928525717912	0.0238184261073197	0.0340764848459306	-0.12434067937291	-7247.16298919061	14502.3259783812
0.0489599087061715	0.0209899808483816	0.296320926898212	-0.0698937013322007	-7162.01073352293	14332.0214670459
0.0530300436529006	0.0159193423603005	0.193274925329292	0.0436542130434557	-7051.19165419323	14110.3833083865
0.0465887199517911	0.0239367735653963	0.443274905454288	-0.148041674093797	-7301.80357173079	14611.6071434616
0.0489753125990972	0.0233266174574813	0.289448883618681	-0.103936395364473	-7212.63318969284	14433.2663793857
0.0520577195476512	0.0169148100220647	0.218403660564313	0.048679958133619	-7245.85826086674	14499.7165217335
0.0551074119753641	0.0219713571898894	0.137654745822833	-0.11150323443146	-7221.08481417976	14450.1696283595
0.0530014873362249	0.0136373063454358	0.138625547034796	0.159854320213428	-7191.89764619855	14391.7952923971
0.0548488918554703	0.0132137038498359	0.129095696667307	0.110158249874287	-7078.2067872662	14164.4135745324
0.0579363640695419	0.0154253509041412	0.053318552901107	0.0899798501431666	-7221.61160486497	14451.2232097299
0.0517480117352116	0.018436730977232	0.167885557209567	0.0332736460866622	-7197.2382168411	14402.4764336822
0.0518149285290896	0.0180994421571635	0.175105169141034	0.00347212303432606	-7039.19471991313	14086.3894398263
0.0454629193031345	0.0179440571963691	0.403471815299643	0.00836765042938012	-7149.1500210878	14306.3000421756
0.0496574031389101	0.0226745540978798	0.31867635916943	-0.128325880974768	-7180.08344845437	14368.1668969087
0.0482928741006621	0.0154406587570433	0.293628470538535	0.0822415175879389	-7142.9914740327	14293.9829480654
0.0511803927163676	0.0166472139070943	0.219985935744272	0.0427795891054009	-7112.16189239319	14232.3237847864
0.0472353204647298	0.0160236134324372	0.346477392461099	0.0572035641921325	-7163.4333229884	14334.8666459768
0.0442855854751129	0.0185520921824899	0.453135972273388	-0.0090482309410456	-7174.79185652443	14357.5837130489
0.0430296855687356	0.0187815670373085	0.456265199221291	0.0107086347175182	-7175.16008691403	14358.3201738281
0.0513901386125536	0.0226685274562061	0.248910086635491	-0.115248441312754	-7195.58633027563	14399.1726605513
0.0505508934440083	0.0165393165484587	0.236747726934231	0.0320480414676377	-7052.93722809269	14113.8744561854
0.0488236125841467	0.0268252796298214	0.330844989399354	-0.189891144649132	-7384.95849804422	14777.9169960884
0.0496489970144399	0.0204093454673087	0.280510450031766	-0.0633452027409044	-7138.94820207994	14285.8964041599
0.0583456418506221	0.0188463164670517	0.00878940947414228	-0.0212011161512413	-7128.84641365685	14265.6928273137
0.051128018529254	0.0221738967288406	0.22382313746952	-0.135655791368712	-7048.4282979385	14104.856595877
0.0607932653552818	0.0165568082887025	-0.0337092401097223	0.0123639346022023	-7125.39222764841	14258.7844552968
0.0476792997919396	0.021234586885661	0.337100739105193	-0.0793682596797118	-7191.89987999438	14391.7997599888
0.0507356455672384	0.0223296078894484	0.269872963819228	-0.102662754594164	-7152.61005142988	14313.2201028598
0.0489711231363477	0.0215324472583537	0.295656721649387	-0.0571142113270649	-7232.53634481957	14473.0726896391
0.0536253555327884	0.022113144669262	0.145917427463473	-0.11541623976973	-7120.57539723417	14249.1507944683
0.0532367016875327	0.021616691487635	0.188332706014694	-0.0927165711527667	-7195.30473165796	14398.6094633159
0.0543421680199876	0.0174513797344476	0.108690658095992	0.0221158707087949	-7096.70258546394	14201.4051709279
0.0520646057700895	0.0110945032975636	0.20020868638161	0.169219138291511	-7081.53550998084	14171.0710199617
0.0509240848628556	0.0211857523860174	0.196641693347948	-0.0297315896533366	-7210.23980495313	14428.4796099063
0.0478479358417857	0.0141935347596848	0.373578073628054	0.0842213254410755	-7138.60801324238	14285.2160264848
0.0473803141257732	0.0150601196725154	0.285663355591593	0.117525514357423	-7148.39265229174	14304.7853045835
0.0506860256355378	0.0247685826433914	0.167177855634191	-0.140128813100736	-7105.60471380943	14219.2094276189
0.0443254985614138	0.0223600240702198	0.415190143609912	-0.10245528366831	-7145.28297324402	14298.565946488
0.0495376669516819	0.0200248597413408	0.293919045579594	-0.0569138413195633	-7131.38723177955	14270.7744635591
0.0514515638077589	0.0197121913409386	0.231672038185463	0.0046394845090048	-7253.15945609148	14514.318912183
0.0480721259358271	0.0166161289903021	0.328424646274247	0.0264748965591219	-7132.48908401857	14272.9781680371
0.0475685106514875	0.0158426862640784	0.323175861417672	0.0788739214366478	-7230.72299504197	14469.4459900839
0.047012216691384	0.0248884479930001	0.346394228975441	-0.131212234141309	-7315.96772114057	14639.9354422811
0.0506951824382343	0.0240104790938572	0.259084997736409	-0.128789425026686	-7191.25627436788	14390.5125487358
0.0494378903109556	0.0178876525470276	0.228784765485031	0.0216593512016851	-7108.14173271215	14224.2834654243
0.0535945861166071	0.018706377351192	0.204478186832818	-0.0360378095010987	-7140.21319659933	14288.4263931987
0.0503550421504869	0.0176582134116132	0.240215543772695	0.0510123044130804	-7191.2962601184	14390.5925202368
0.0452542249229993	0.0161850882728205	0.408481544243794	0.061862063873386	-7214.17670928608	14436.3534185722
0.0532997518250315	0.0189220296841644	0.176299759046102	0.00491839112202202	-7363.60550724203	14735.2110144841
0.049244536252742	0.0219123723783875	0.241806772734988	-0.0996590652039542	-7056.14424381496	14120.2884876299
0.047098430245754	0.0195786679228262	0.328295143527848	-0.0414410107356465	-7080.5255287153	14169.0510574306
0.0528406627333836	0.0262771361658788	0.198106351875034	-0.195387538377535	-7218.17395050178	14444.3479010036
0.0587041779692506	0.0145201492617408	-0.0327912098541818	0.125916964898067	-7109.54240566954	14227.0848113391
0.0483755007283923	0.025311908909543	0.289577682641798	-0.186870384370731	-7176.43911823347	14360.8782364669
0.0500267767126636	0.0208572718684867	0.292362843025496	-0.0743384417253146	-7167.51067975472	14343.0213595094
0.0503556014659995	0.0212815823812995	0.262816521073559	-0.0723478665296837	-7206.66006525356	14421.3201305071
0.0493745706460601	0.0270481494673581	0.307448127745784	-0.212701383778887	-7218.65548464575	14445.3109692915
0.0439009530691845	0.0193272085154383	0.407652964593929	-0.018281479200908	-7104.60665890837	14217.2133178167
0.0505687698741193	0.0245398666201204	0.296056438152138	-0.168327235577259	-7248.39085822008	14504.7817164402
0.0545428599089823	0.0224735921447504	0.136910551857496	-0.0946936610134634	-7220.93885207017	14449.8777041403
0.0575582164575598	0.020800471388414	0.0765369790512233	-0.0414636877747983	-7270.51098314036	14549.0219662807
0.0527873171694545	0.0219620900394846	0.210027847054451	-0.0850465980876098	-7198.71174619271	14405.4234923854
0.0514892984686547	0.0159135570089699	0.263100449449059	0.0476848468383155	-7187.18835827638	14382.3767165528
0.0484606391811112	0.0215907114303679	0.310346459108467	-0.077581888474814	-7217.04938271955	14442.0987654391
0.0595340301596101	0.0177560724053175	-0.0243832782939048	0.0570631999895948	-7270.61838950507	14549.2367790101
0.0519939014722678	0.0213132561815512	0.164485735517937	-0.080524649684226	-7027.48667155464	14062.9733431093
0.0523396153691743	0.0170920612047792	0.195634668941857	0.0307401576326191	-7188.30171264534	14384.6034252907
0.0567712209450828	0.0341833247503728	0.0492112685247973	-0.37444725364921	-7235.5353065973	14479.0706131946
0.0475544287291681	0.0183409660127326	0.31999306977015	-0.000672282760607759	-7150.12089857575	14308.2417971515
0.0573316235949612	0.0202637187931162	0.0313137204883256	-0.0513842100342532	-7148.39360219963	14304.7872043993
0.0444936324282508	0.0233253344279184	0.479607064153488	-0.148103808483518	-7220.00559807583	14448.0111961517
0.0482872928896696	0.0250598527467964	0.311192968009153	-0.201370752050713	-7167.76148826976	14343.5229765395
0.0477586977530922	0.0259212148085603	0.341346973272125	-0.201826627870738	-7201.28593803195	14410.5718760639
0.0489872357821731	0.0227815766641994	0.299571827638204	-0.138862945521709	-7138.51177435548	14285.023548711
0.0595670909698422	0.0213235696216871	0.0466804513807672	-0.0739832520278229	-7233.12111569898	14474.242231398
0.0546161038044958	0.0242142179229136	0.14894204750794	-0.142827170303267	-7199.27111682808	14406.5422336562
0.0482255636087537	0.0213968574582512	0.293154287969693	-0.0726798599713399	-7096.96738323695	14201.9347664739
0.050779323789412	0.018146192488081	0.211657695713235	0.0165336281584506	-7126.35112856628	14260.7022571326
0.0527189328295167	0.0151377392825626	0.171120374203255	0.0923747514646936	-7104.16997968247	14216.3399593649
0.0453757442822486	0.0230870424368882	0.390656773721545	-0.127714930963372	-7136.91824756466	14281.8364951293
0.0555867230465352	0.0190361860625409	0.0911719590588048	-0.0304253606639614	-7067.07107132218	14142.1421426444
0.0570419899684693	0.0240349237018496	-0.00524619813057351	-0.11518395430329	-7157.81382882259	14323.6276576452
0.0556877753479087	0.0192600844365968	0.101364866580362	-0.00582841972865155	-7174.9081359424	14357.8162718848
0.0515796508057468	0.0159590495982291	0.205994917729951	0.058453843588911	-7080.07381795183	14168.1476359037
0.0506606577527316	0.0211489598513399	0.289497450103205	-0.0601552206116417	-7327.29799580091	14662.5959916018
0.0542268938773637	0.0196811314410426	0.125656466276031	-0.0396428187960705	-7128.14921763871	14264.2984352774
0.0524681517252695	0.0237800903926201	0.196327502707686	-0.115447936652147	-7297.98795783315	14603.9759156663
0.0513352390864354	0.0209463927695085	0.252314905412663	-0.0655384077493363	-7158.5642031425	14325.128406285
0.0577597079138891	0.0199976785222719	0.0177609484497187	-0.0158649424506066	-7207.17056909204	14422.3411381841
0.0491249790375992	0.025228953642405	0.264983717755369	-0.169560081921213	-7096.82952445095	14201.6590489019
0.0468293483880504	0.0187727128040438	0.394339455511884	-0.0370470492398627	-7158.97786625341	14325.9557325068
0.0434273074282046	0.0244028149717385	0.467949085156993	-0.184640901469169	-7156.94466642963	14321.8893328593
0.060147449383351	0.0150778896987956	-0.0462186241776102	0.0964251172154458	-7169.47700796336	14346.9540159267
0.0460278459560714	0.0230196577380168	0.369270325594285	-0.124891450182205	-7205.22441845895	14418.4488369179
0.0461315814124963	0.0216806125608783	0.403794929482083	-0.0938881290589387	-7227.21112821059	14462.4222564212
0.0531986584589952	0.0185431780317561	0.158929823498693	-0.00450482440073905	-7180.48851137652	14368.977022753
0.0433726639204189	0.0174421035779523	0.458209778282261	0.0136561521493343	-7096.64412058928	14201.2882411786
0.0537565012533897	0.024810508952899	0.132941771247211	-0.146051655340602	-7286.76498585292	14581.5299717058
0.0559438193743089	0.0171398174406416	0.113402540248717	0.0564544225412658	-7229.36802006849	14466.736040137
0.0500402381908763	0.0150925534848709	0.260010674886908	0.0813807272052988	-7136.96152573944	14281.9230514789
0.0524177889435871	0.023241769872942	0.192880466413308	-0.106610789984192	-7197.42398624047	14402.8479724809
0.0506856960787435	0.0231024134856983	0.274646632842266	-0.144644061187305	-7205.05639752259	14418.1127950452
0.0533397922972708	0.0193435330255277	0.188481730546282	-0.0130090981996901	-7189.37345224124	14386.7469044825
0.0496944507722368	0.025222605471647	0.289191827610779	-0.184891802329814	-7076.09560210178	14160.1912042036
0.0518078861221163	0.0203808052820275	0.250108098669403	-0.0667839954213088	-7179.66035103073	14367.3207020615
0.0489752231858598	0.0235998108963395	0.269634587779359	-0.126827285131585	-7189.52798791449	14387.055975829
0.0446143685448728	0.0191804872251729	0.455408380211389	-0.0363938211694939	-7236.21356349858	14480.4271269972
0.0518044072678992	0.0147170876916665	0.186090339692087	0.109267676509118	-7175.25263391896	14358.5052678379
0.0553325114942454	0.00787988648209641	0.119950860823669	0.268430185177586	-7114.83540964559	14237.6708192912
0.0556052440479413	0.0187696267337199	0.138673735892001	0.00179753174685091	-7240.62607330134	14489.2521466027
0.0546956958918754	0.0136212593618468	0.131252141104915	0.135222749136944	-7120.39048014242	14248.7809602848
0.0574727500814299	0.0236825797371432	0.076827022700728	-0.136195261419144	-7277.50921305724	14563.0184261145
0.0509790188129187	0.0209613504443443	0.233393223940616	-0.0578895829432034	-7155.13346208463	14318.2669241693
0.0449785876770732	0.017523402776826	0.418299287573305	0.0117228567219924	-7154.20371748762	14316.4074349752
0.0479669032871039	0.016069325986668	0.316568963628538	0.0253111702476506	-7092.97917558989	14193.9583511798
0.0506503428312951	0.0222843692840449	0.272746425040396	-0.0828050888106119	-7299.22310317713	14606.4462063543
0.0547332177367871	0.0213120845758074	0.120821864941231	-0.0709371076809611	-7272.66235675488	14553.3247135098
0.0551962461702616	0.0173510864287771	0.140329880191982	-0.00423298090082003	-7159.82393957485	14327.6478791497
0.0443600814892003	0.0233018838407405	0.439721858792533	-0.116023795495038	-7241.17955757333	14490.3591151467
0.054842929286947	0.0192817069988881	0.125090154176274	-0.0443357209690087	-7146.32318411093	14300.6463682219
0.0556988720028591	0.0193275538838303	0.136973732322038	-0.0236760578396609	-7158.67863558913	14325.3572711783
0.0568409074722207	0.0188542784659643	0.0541686964263592	0.0209727969917634	-7226.38437597119	14460.7687519424
0.0513797605161073	0.0180483877995943	0.151739109468822	0.0406082644669923	-7082.64107705418	14173.2821541084
0.0463056666851447	0.018455230789565	0.359483654224038	-0.0138303926083685	-7123.54434625286	14255.0886925057
0.049979787525523	0.0177331169789447	0.257284733238119	0.0201477610677539	-7189.35678285707	14386.7135657141
0.0601471829955143	0.0181971377026311	-0.0219459214599112	-0.00257096960042933	-7101.84245104451	14211.684902089
0.0482385177807371	0.017110868070621	0.323642869094823	0.0495191606636075	-7239.69277750921	14487.3855550184
0.0393105744124619	0.024729558381423	0.611293328256433	-0.184963878012757	-7198.89638585767	14405.7927717153
0.0520375609487246	0.0185137724549547	0.200993399951806	0.00694687585474065	-7203.2103236929	14414.4206473858
0.0446740375599409	0.0223219842885441	0.350268588838014	-0.116484905010865	-7046.25844675227	14100.5168935045
0.0543433004997236	0.0156810356481905	0.125078305602761	0.0930494198682911	-7223.08846208933	14454.1769241787
0.0521155178431084	0.0204886102769522	0.211995937904061	-0.0489502195630453	-7168.92565007919	14345.8513001584
0.0514867442093157	0.0185403979416181	0.204262748253397	0.0193065972441778	-7197.21679900222	14402.4335980044
0.0576607633507085	0.01761801405454	0.057309049834193	0.0194081514292892	-7189.80713075622	14387.6142615124
0.0508996145237661	0.019771273164405	0.258270438155956	-0.0877911846432285	-7019.02285210276	14046.0457042055
0.0522788728156826	0.0146066755728298	0.188387143390598	0.0855653686723775	-7090.89837843483	14189.7967568697
0.0493964961934598	0.0207814551113426	0.286949242706699	-0.0542400558222723	-7155.328407705	14318.65681541
0.0479614405408698	0.0217241208969405	0.358310466264641	-0.0814516951787495	-7210.8371738046	14429.6743476092
0.0536850741700846	0.0125565300461492	0.140227866074111	0.142138191110244	-7109.59988229941	14227.1997645988
0.0536603928043291	0.0219958473770693	0.165711199931857	-0.0725238355846382	-7235.63106222374	14479.2621244475
0.0496336117121355	0.0174393675271536	0.299998731479635	0.0226684944402682	-7166.1829566461	14340.3659132922
0.0475411681079036	0.0210737535675696	0.330140801779022	-0.0781145132075931	-7203.87224202437	14415.7444840487
0.0420193488166186	0.0184111384625305	0.480721409524137	0.00724485729826069	-7089.53341656874	14187.0668331375
0.051845580517876	0.0154368032399005	0.229988509513198	0.0611528438875899	-7141.80987604572	14291.6197520914
0.0525441405648831	0.0212408743354219	0.21588807106227	-0.0731796626633696	-7244.45133409591	14496.9026681918
0.0555045879367626	0.0184693985609174	0.0847380794069683	0.0260958619719251	-7218.33298846206	14444.6659769241
0.0524793206657726	0.0216502320954469	0.192892490577998	-0.0706190597174303	-7187.68180765022	14383.3636153004
0.0484759328124156	0.0173035881469015	0.27538406577189	0.0333559685132593	-7106.33310454831	14220.6662090966
0.0501357839774989	0.0178366046655277	0.256281571110016	0.0232463833281984	-7174.54911076238	14357.0982215248
0.04960166749692	0.0154886898858663	0.317249711654546	0.081718113955512	-7229.41013410392	14466.8202682078
0.0445066478598352	0.0176591771303046	0.398766217819097	0.00378547572163983	-7051.18075251575	14110.3615050315
0.0525008729462444	0.0156458700515015	0.151377039048653	0.111855997260473	-7255.80740557233	14519.6148111447
0.0480227488254138	0.0168487624476476	0.327764211490484	0.0626481525002292	-7226.96306088893	14461.9261217779
0.049361938477852	0.0181406827932613	0.242274857596439	0.0478451212284474	-7253.35929393898	14514.718587878
0.042278086982311	0.0196114111520432	0.486607501211803	-0.0322677947322693	-7130.42301340547	14268.8460268109
0.0437407691699118	0.0205395149044508	0.438365557055793	-0.0374408295306459	-7150.05366736775	14308.1073347355
0.0519465942845717	0.0198417778639702	0.179021741274202	-0.0226235218963233	-7092.39277285947	14192.7855457189
0.0500899083197356	0.0151764982553434	0.239671489173109	0.0896883040262578	-7171.8959480148	14351.7918960296
0.0422715626842279	0.0223237185714804	0.496071997680536	-0.131972163502465	-7001.078992358	14010.157984716
0.0480047986882581	0.0186214053729112	0.258396471036549	-0.0196305101928189	-7037.89658234372	14083.7931646874
0.0480274392070934	0.0216436822176856	0.326366487135929	-0.0569835290031169	-7284.89084547477	14577.7816909495
0.0498278360040334	0.0224150558177655	0.254755890202334	-0.104068280998606	-7074.47725392251	14156.954507845
0.0495541351168726	0.0220321963268944	0.275029648683559	-0.110648448424995	-7108.4346103457	14224.8692206914
0.0530448944549881	0.0178502549803394	0.165688991936527	-0.00233883878655903	-7152.09783038129	14312.1956607626
0.0484575124813558	0.0180426453341238	0.311804789859044	0.0126346194765989	-7091.47995023576	14190.9599004715
0.040587114152194	0.0184740417839028	0.54907719462365	0.00650678015469355	-7201.81228377114	14411.6245675423
0.0511732722766196	0.0199918158086268	0.24559532697156	-0.0531056452662071	-7108.69940540273	14225.3988108055
0.0447483076764118	0.0209036709968417	0.390268414031445	-0.0759872132369566	-7087.73839180887	14183.4767836177
0.0562672617703063	0.0239419506947078	0.13569075143863	-0.157208773221987	-7210.46735895225	14428.9347179045
0.0521058103048896	0.0208585513080021	0.255452191020904	-0.0755058951608009	-7240.39165478385	14488.7833095677
0.0508296334456747	0.0167551755924063	0.238030676291615	0.039620457743808	-7107.29607108494	14222.5921421699
0.0483294906836233	0.0243682192633395	0.325294269778638	-0.159910814123153	-7113.44269859353	14234.8853971871
0.0496022017147498	0.0139202573913318	0.276577123597922	0.124469617311757	-7271.21206926593	14550.4241385319
0.0502563764699102	0.0177287414963782	0.276260813945155	0.0133938133343699	-7156.30303030272	14320.6060606054
0.0459232482762564	0.0230127002503735	0.390732856574392	-0.133592334761	-7069.9294925028	14147.8589850056
0.0441369624587867	0.0214299865135444	0.496267498655974	-0.11558653378984	-7156.78104013452	14321.562080269
0.0478576775176654	0.0212340739286346	0.336128902263101	-0.0647020325355204	-7194.76291337675	14397.5258267535
0.0535158673819636	0.019381130796173	0.175504581040018	-0.0430350420584648	-7141.46262755435	14290.9252551087
0.0500727096263952	0.0200837099915937	0.278816469835793	-0.0278803659663429	-7167.02880334497	14342.0576066899
0.0477300971619907	0.0196239406059133	0.340383615298397	-0.0599304306159686	-7025.81700111805	14059.6340022361
0.0501009675015638	0.0214902908448777	0.251202450811528	-0.102238411920671	-7036.87214997039	14081.7442999408
0.0542830743132666	0.021674062466245	0.116105295506746	-0.109902219074177	-7081.27556348618	14170.5511269724
0.0497514791176201	0.0164909967011455	0.248467967210598	0.0606311149910807	-7218.63325486021	14445.2665097204
0.0484887140352069	0.0174298760991885	0.311371491050621	0.00822080022540434	-7104.02515688169	14216.0503137634
0.0482708008875851	0.0237437048288302	0.31684307086729	-0.135806787145332	-7156.27124722682	14320.5424944536
0.0551655989746798	0.0165540924627616	0.110745240298197	0.0423378108449211	-7110.61118874066	14229.2223774813
0.0521545842477889	0.0203463672309513	0.160448986939622	-0.0387026127454477	-7111.16209689999	14230.3241938
0.0508776318856928	0.0190887839726148	0.248995649216303	-0.0142306276313953	-7163.29095236896	14334.5819047379
0.047005610644705	0.023689683073856	0.369645700430204	-0.154495217547037	-7204.36171675904	14416.7234335181
0.0564873315471133	0.0169506790107336	0.0877313096274905	0.00348315542569655	-7061.79403302392	14131.5880660478
0.0528597866124665	0.0214878811220998	0.187113571675188	-0.0796816651590193	-7243.15874303799	14494.317486076
0.0492814149304687	0.0187196013858185	0.29071511589294	-0.0212153794234966	-7064.45625075228	14136.9125015046
0.0472989004289504	0.0187964645601161	0.369546629974545	-0.0390501789652506	-7137.17487609375	14282.3497521875
0.049138307215418	0.0174184830596879	0.251473980525234	0.0179625019472419	-7087.72441820246	14183.4488364049
0.050491173560657	0.0174368216446844	0.271964426857645	0.0136557834123829	-7189.2013555476	14386.4027110952
0.0540438949183545	0.0234014241621929	0.120105822533292	-0.132323329347311	-7175.0666743542	14358.1333487084
0.0506535783533631	0.0250687654559838	0.247465207965872	-0.175988719481106	-7231.6337624615	14471.267524923
0.0544951928588386	0.0163436864878276	0.106126874271708	0.0546055053639134	-7151.97075730304	14311.9415146061
0.0475340412346901	0.0186913767469532	0.321273610721708	-0.0132851894962454	-7158.58982335003	14325.1796467001
0.0568103160041229	0.0196952703539585	0.0799047811531232	-0.0441820050491692	-7214.80094739276	14437.6018947855
0.0423853374885756	0.0246728671028667	0.50353421701734	-0.163100273453003	-7176.12224338269	14360.2444867654
0.0509314681466852	0.0193474926964718	0.257071153502128	-0.0392437867066036	-7184.80372230229	14377.6074446046
0.0487920105686819	0.0175234978166241	0.286497388336108	0.0226834601185528	-7129.30099972674	14266.6019994535
0.0581048788724426	0.0169422984731675	-0.00177309858495422	0.0568546149284899	-7206.91759806672	14421.8351961334
0.03726288090611	0.0235666044646337	0.700159310288907	-0.108703164881229	-7351.28635665976	14710.5727133195
0.0515639082315165	0.0160990920337069	0.188872197181235	0.0442145582011074	-7030.41289199549	14068.825783991
0.0479775343141047	0.0178929138163416	0.350549290000565	0.00643720992509399	-7243.97512832156	14495.9502566431
0.0518096132261762	0.019640615920402	0.198384527018852	-0.0252968032702319	-7159.90068465299	14327.801369306
0.0537342357788735	0.020634807439018	0.156022665754192	-0.0868583925609022	-7081.45593313356	14170.9118662671
0.0502266521251895	0.0178436555391214	0.218765472709824	0.0266871515337571	-7072.67651760912	14153.3530352182
0.0505186727064548	0.0201279075876506	0.249128075986246	-0.0708973498395867	-7164.47236331287	14336.9447266257
0.0488728136833846	0.0136876965072426	0.275853808914085	0.135212846292873	-7136.40251572868	14280.8050314574
0.0500478252153466	0.0205468462621665	0.239191768399153	-0.0687130315232205	-7034.97417572426	14077.9483514485
0.0481230767977862	0.0188598091650469	0.289372813781455	-0.0456562071362551	-7065.82684235461	14139.6536847092
0.048806718877415	0.0194280778752909	0.310562860658997	-0.0470654360191678	-7186.24848808279	14380.4969761656
0.051207859379319	0.0170633644329412	0.241759318998387	0.0588682099948448	-7223.25488288729	14454.5097657746
0.0459691575465905	0.0198089582318616	0.400304206632043	-0.0340755912891037	-7174.13726765328	14356.2745353066
0.0448489685431021	0.0179640301463014	0.435942391058753	0.012149869876079	-7111.05578086994	14230.1115617399
0.0477753648891334	0.016754945854633	0.299770405371702	0.061745069059366	-7126.42875354738	14260.8575070948
0.0453427947517886	0.0258114542777403	0.372127003277237	-0.183151141290192	-7110.72055837663	14229.4411167533
0.0499344690256571	0.0234282326859317	0.255892186292633	-0.114910255020415	-7160.68733019862	14329.3746603972
0.0415492267139453	0.0199967800501421	0.541082442755437	-0.0307944017964621	-7219.15793634434	14446.3158726887
0.0519986098660811	0.0205070652518854	0.205401375739704	-0.0655157100038369	-7172.54872521876	14353.0974504375
0.0530305233781323	0.0130203318940054	0.209279233654895	0.120434697634023	-7141.3972117847	14290.7944235694
0.0524450503016271	0.0230310516722593	0.188411896473901	-0.114477017221029	-7160.66985474948	14329.339709499
0.0463935454184709	0.0219743275700392	0.315491420607466	-0.121699278959613	-6914.88721855782	13837.7744371156
0.0490401226430649	0.0215258342596319	0.266327516310297	-0.112198132496145	-7030.81639444533	14069.6327888907
0.0532235009021578	0.019543869383256	0.156202862745688	0.00609173815265907	-7253.68247176176	14515.3649435235
0.0515608088779235	0.0215965059230547	0.2345626453835	-0.0993209112709474	-7102.27266362074	14212.5453272415
0.0526951937601506	0.0250507839260704	0.161238529558617	-0.155266103899153	-7182.56024495579	14373.1204899116
0.0510915013952679	0.0152112017647382	0.238454093402631	0.0692422556757792	-7190.32124993053	14388.6424998611
0.0477948151610427	0.0211917716825824	0.340461106734651	-0.0582444061012509	-7262.84157970568	14533.6831594114
0.0492720704295085	0.0203623159320454	0.298606844787851	-0.0763029040848936	-7143.65298898272	14295.3059779654
0.0499982159016187	0.0224960947200439	0.278011573240381	-0.0964197854534333	-7264.51002728738	14537.0200545748
0.0488956103173806	0.0216344447318196	0.313511104971227	-0.0946655459745177	-7176.54462149224	14361.0892429845
0.0474169942825003	0.0178683166967287	0.308330776469698	0.0292520586410213	-7212.5478876038	14433.0957752076
0.0511385334964257	0.0216604023916427	0.217328367482169	-0.0650356484107587	-7285.64118267611	14579.2823653522
0.0528346005879533	0.0221596426595806	0.161234403085735	-0.119656335731402	-7038.40567916745	14084.8113583349
0.054273082571456	0.0221963982711518	0.136831689200209	-0.0982079463750316	-7123.73055631294	14255.4611126259
0.0524741631400113	0.0191416768583717	0.178981193561628	0.00279903201948777	-7171.4987424334	14350.9974848668
0.045463711609295	0.019937790048355	0.383586977940927	-0.0452113646169843	-7176.33498333097	14360.6699666619
0.0459155416741102	0.0192235927899154	0.410571652999255	-0.00371100004373663	-7294.23116550784	14596.4623310157
0.0489006157721428	0.018258236318463	0.246714506385613	0.00308344396855301	-7101.81042837011	14211.6208567402
0.0520941673011394	0.0190700647101993	0.205880673546112	-0.00238166755730563	-7261.26078275048	14530.521565501
0.0481803437953308	0.0203959558236491	0.336367607389807	-0.0482156297463483	-7203.08219156833	14414.1643831367
0.0473689153199865	0.018197508740353	0.386723719738583	0.0260852269587205	-7315.11944528025	14638.2388905605
0.0509375959731595	0.0224197636116436	0.190393055216147	-0.0637100923573451	-7206.41280280885	14420.8256056177
0.0451613620547884	0.019703476932086	0.438649352793589	-0.0272087450799664	-7176.78307329524	14361.5661465905
0.0540953804256798	0.0176935146481157	0.127585522562565	0.0457059079588312	-7239.49844938059	14486.9968987612
0.0398972957326318	0.0208434592483034	0.55255130573832	-0.0719907294773205	-7089.4996077719	14186.9992155438
0.0508330782711777	0.0163286963013059	0.24297941969995	0.0543849858219505	-7169.08036810661	14346.1607362132
0.041194711796207	0.0247293272968164	0.535155686497611	-0.195513800309034	-7082.27610710149	14172.552214203
0.0486828965600833	0.0170888779741241	0.340534383280298	0.0352678066184603	-7205.37914583662	14418.7582916732
0.041117796392832	0.0222611334165326	0.536800465309702	-0.0866257458743628	-7186.06579799259	14380.1315959852
0.0460837646281792	0.020600938732981	0.343897109328647	-0.0426966728467869	-7140.65359088524	14289.3071817705
0.0537346242591156	0.0201718408584211	0.127275113774417	-0.0552321573579766	-7131.86758031782	14271.7351606356
0.048340225034525	0.0204990338314809	0.329801561855382	-0.0376392363004179	-7283.22884052881	14574.4576810576
0.0490694295574204	0.0194226523618809	0.345876490518986	-0.0393657181047546	-7145.80687333089	14299.6137466618
0.0435503512660615	0.0194177910204405	0.479430852461892	-0.0179692484540087	-7172.80291863312	14353.6058372662
0.0486002768343781	0.0179392304583658	0.331983602285713	-0.0173795827469715	-7180.87057060285	14369.7411412057
0.0470793434949601	0.0237181921455077	0.347057046289393	-0.143867509440327	-7128.16244449296	14264.3248889859
0.0529296288182307	0.0172058309231948	0.216808547042159	0.00513064450566939	-7102.41322778644	14212.8264555729
0.0521764984300927	0.0221271144695038	0.200545993597457	-0.0955257882738278	-7182.32060229143	14372.6412045829
0.0518348437885361	0.0252253232335392	0.212768102863631	-0.163442448978571	-7205.97190727753	14419.9438145551
0.0503772380779761	0.021929890833302	0.258009929832942	-0.112775113118549	-7160.60499452631	14329.2099890526
0.0515999701254468	0.0163327061271906	0.220626188405862	0.0489839624802143	-7129.03534860873	14266.0706972175
0.0462002824049216	0.0239628544278317	0.350087763970697	-0.133891875469708	-7174.94027099872	14357.8805419974
0.0532007250409329	0.0201016436399095	0.133138394622221	-0.0585492059262706	-7031.14938155131	14070.2987631026
0.0528671365494557	0.0201189044748984	0.167351472694617	-0.0378400685873478	-7235.26615524047	14478.5323104809
0.0491720938009151	0.0201985004484489	0.277521981208306	-0.0111826564066336	-7246.53075142591	14501.0615028518
0.0466923545253539	0.0174730880766516	0.367714130468485	0.0198791465667409	-7157.0571814532	14322.1143629064
0.0529364765130248	0.0178845016388306	0.161178504959616	0.0255675774694368	-7215.65316547659	14439.3063309532
0.0457123650692184	0.0177922838953408	0.388461747467536	0.00766152357379845	-7134.96038105272	14277.9207621054
0.0479294900847328	0.0191323684452772	0.325571537374219	-0.0189152019483687	-7145.11364407261	14298.2272881452
0.0505276153220519	0.0197912447293436	0.284369037812003	-0.0707724991274027	-7180.84228568046	14369.6845713609
0.0533942016906891	0.016270460959264	0.149627759480139	0.0618060033399605	-7128.0777108136	14264.1554216272
0.0511117298438242	0.0161429808379074	0.215697123477102	0.0708414316044402	-7119.17697937859	14246.3539587572
0.0444139438341311	0.0194265585934004	0.426677193212968	-0.0275702171974149	-7209.13007147517	14426.2601429503
0.0499937787712944	0.0164872002271013	0.239458628936674	0.0663641327958094	-7186.58278535089	14381.1655707018
0.0561718991311264	0.0194106329516132	0.0721052166326126	-0.0574229889162503	-7055.45899992009	14118.9179998402
0.0413853936254834	0.0266868765547328	0.530671585950851	-0.243984424091834	-7063.03404728605	14134.0680945721
0.0470890108322583	0.0246696893411431	0.394906244989006	-0.160788673932185	-7273.57271475508	14555.1454295102
0.0443505330154099	0.0273270872725121	0.443050055298839	-0.238438344117254	-7173.54558637119	14355.0911727424
0.0548431172759674	0.0215533282518229	0.165803171504612	-0.0510523820527081	-7312.96775698532	14633.9355139706
0.0490105647484968	0.0209891375489335	0.284697397591977	-0.0663617892142944	-7126.72384160193	14261.4476832039
0.0491336708444027	0.01782797799249	0.327563157009894	-0.0219212925568939	-7158.50945787268	14325.0189157454
0.0603100583726336	0.0159366939714131	-0.0770990455090615	0.0927709162347937	-7168.42721394268	14344.8544278854
0.0578457205656415	0.0221333228015147	0.0676640909045163	-0.0812171592114727	-7264.78279684129	14537.5655936826
0.0545283002360402	0.0207985800128374	0.133532740497921	-0.0610245489171415	-7174.13121998414	14356.2624399683
0.0504235920920224	0.0198033596816248	0.254614448234096	-0.0111580127904098	-7256.62862483511	14521.2572496702
0.0493289657684346	0.0170599256535101	0.252889435093942	0.0254953281325479	-7155.89661075679	14319.7932215136
0.05499023893187	0.0228582176152533	0.133823198303015	-0.124671336740756	-7147.97335463279	14303.9467092656
0.0487089170759573	0.0202079573119742	0.277871409702919	-0.0463897199870798	-7210.49880211841	14428.9976042368
0.0520508146919475	0.014914015120154	0.258952190045974	0.0913904430785359	-7197.58841791217	14403.1768358243
0.0470262172192244	0.0188038266275225	0.377194382943204	-0.0100116661244547	-7209.01406085831	14426.0281217166
0.0505561581343393	0.0243288981364689	0.196614984542596	-0.127588102516411	-7200.09054737064	14408.1810947413
0.0444906648753789	0.0237324144763697	0.448083370964899	-0.134774726117738	-7276.44347058999	14560.88694118
0.0517527552671844	0.018797708804888	0.18801907312199	-0.0147697252582602	-7133.92826647988	14275.8565329598
0.0497074765019745	0.0183946581576105	0.26666706929075	0.0074725104913321	-7136.28697240763	14280.5739448153
0.0479166132351488	0.0194646790910369	0.355876686259321	-0.0387553994123695	-7129.51232202386	14267.0246440477
0.0452633244224909	0.0204017586159627	0.383046678084398	-0.0522655403878924	-7092.47598213449	14192.951964269
0.0483493217856753	0.0160500906314368	0.316278511117191	0.0784011222343195	-7207.53834000106	14423.0766800021
0.0591761790244088	0.0181561962489711	-0.0595141712544192	0.00271714909243967	-7097.72134645482	14203.4426929096
0.0464383367261317	0.019114476993938	0.344980949478632	-0.0256309017364571	-7086.31618441144	14180.6323688229
0.0540890271498618	0.0194809222296989	0.163685119013419	-0.00397195810855174	-7199.770077714	14407.540155428
0.0560933486385352	0.0231619936959348	0.131433004314399	-0.131486599507083	-7304.74090836763	14617.4818167353
0.0492963599551657	0.0234302457710722	0.271138071170039	-0.0848752110464835	-7239.45108166197	14486.9021633239
0.041440879489084	0.021117215541564	0.511230780680991	-0.0471914455458435	-7243.03322817539	14494.0664563508
0.0509653896573397	0.0164292556374281	0.217010007718963	0.0420127998079508	-7074.55681263742	14157.1136252748
0.0457461464885731	0.0224274576524439	0.365306610947134	-0.102226965112797	-7207.91253247832	14423.8250649566
0.047978456011673	0.0193724359539836	0.34082013604877	-0.0202641291845736	-7116.66121561908	14241.3224312382
0.0478055036473294	0.0200584020466396	0.305149795853164	-0.0248998229659281	-7174.83921418052	14357.678428361
0.048062706100872	0.019428312337229	0.329033183273313	-0.0184504371509079	-7199.12633789157	14406.2526757831
0.0550619097421411	0.0115066510819284	0.105571887782933	0.157653680959991	-7085.40594054162	14178.8118810832
0.051810699353747	0.0207455075102982	0.185684624509097	-0.0351303211297061	-7204.31538523809	14416.6307704762
0.0571716018326874	0.014072695361941	-0.00465065616949108	0.108471599338935	-7083.55659274545	14175.1131854909
0.0451594790446146	0.0182170976783645	0.4683021665693	0.00766836389219426	-7233.23569250996	14474.4713850199
0.0561816674227452	0.012021312369272	0.0757405003741454	0.179816151547612	-7246.62272696131	14501.2454539226
0.0496960818146622	0.0163941807561484	0.298020752957049	0.0645504964732493	-7179.0291500882	14366.0583001764
0.0486335258357642	0.0214325138277517	0.332404273250762	-0.0589454857042933	-7221.68031092875	14451.3606218575
0.0497422961106665	0.0164612357014082	0.286737274089911	0.0375161846554891	-7202.40348219481	14412.8069643896
0.0501647559430415	0.0192652296102435	0.272466731813302	-0.0428463637589589	-7100.02247149115	14208.0449429823
0.0526033648957263	0.0191328518423411	0.174553645010166	-0.0193636232037433	-7119.77282904598	14247.545658092
0.0508790327392427	0.0172135437419548	0.218897029994359	0.0212695984902302	-7103.04094616814	14214.0818923363
0.0525121224924081	0.0192434406392401	0.191252994276536	-0.0169723382940774	-7221.17982029445	14450.3596405889
0.0524527736268037	0.0179587209809739	0.214419380636203	-0.00442429453354239	-7171.96783884414	14351.9356776883
0.0552795786258877	0.0156236689809059	0.139829055550598	0.0740715302526765	-7341.94518657262	14691.8903731452
0.0600861611609273	0.0179436176094076	0.00145620553143728	-0.00504916661435992	-7188.35559800228	14384.7111960046
0.0573827309653365	0.0108825720542832	0.0676629595041488	0.200065361788517	-7143.25145181244	14294.5029036249
0.0420357260082556	0.0206917683440589	0.475352475255173	-0.0332035169030876	-7195.80902356857	14399.6180471371
0.0526397961075109	0.0203984901013978	0.179850881166149	-0.0685533314557717	-7136.08874285196	14280.1774857039
0.059237612526539	0.0179242874177431	-0.0216922594451048	0.00973795680788484	-7156.88123980321	14321.7624796064
0.0534291815131789	0.0199185727218098	0.159128259269334	-0.0406515760842726	-7185.95056120216	14379.9011224043
0.0503983904539236	0.0153843558928265	0.282666038510966	0.0684210365320307	-7130.72589107171	14269.4517821434
0.0446457207105653	0.0177537713707276	0.448974852698181	-0.038170702439968	-6989.92240631247	13987.8448126249
0.0487438388669051	0.0176802573642617	0.339406295846832	0.0171720693694703	-7191.96868531366	14391.9373706273
0.0447390750198067	0.0169346394898346	0.421365760072982	0.0284421689096747	-7078.24593671851	14164.491873437
0.0443924985487066	0.0172791772597803	0.465986049384658	0.0248330685360241	-7182.39840386567	14372.7968077313
0.0541620305983824	0.0174706403096442	0.160197341599132	0.0394709839632063	-7255.35173815991	14518.7034763198
0.0482492222221493	0.0253292575995596	0.300771031604503	-0.15694122290794	-7217.82268590369	14443.6453718074
0.0481670257132264	0.0217527570576957	0.337994122962559	-0.0792014487168916	-7186.28148857612	14380.5629771522
0.0536789060622503	0.0196350491900727	0.167203296447905	0.00413207645249312	-7286.08806253011	14580.1761250602
0.0505144742556864	0.0237470794930857	0.224172495380746	-0.137008905406599	-7112.89342253374	14233.7868450675
0.0510328839634698	0.0244832297559961	0.204192095806453	-0.136895962120378	-7163.21071501346	14334.4214300269
0.0553595489599171	0.0142885897335508	0.131233324388166	0.115999876697542	-7245.63627659007	14499.2725531801
0.0481466047692945	0.0177628210623291	0.319449750712079	0.0239487836209134	-7189.14196497547	14386.2839299509
0.0478239239830422	0.0190358457426759	0.369234641746343	-0.0259002938013028	-7253.92560563937	14515.8512112787
0.0553617520250998	0.0209294621765804	0.104631583767304	-0.0697297733276782	-7141.8444106976	14291.6888213952
0.0457688416192067	0.017390142485446	0.409643512226784	0.00932112591917619	-7184.78352799206	14377.5670559841
0.0432362682715804	0.022724932262456	0.46925020450861	-0.107037857433544	-7171.75838659429	14351.5167731886
0.0508374394985042	0.0205926853184221	0.218917686842396	-0.0230303009144674	-7203.16238873188	14414.3247774638
0.0503197468261495	0.0263045964178086	0.235813379771476	-0.19189486946817	-7182.67511372506	14373.3502274501
0.0484995703965523	0.0194267752062093	0.286954713161188	-0.0270480976510369	-7086.67721604724	14181.3544320945
0.0464220073121132	0.0138957474429719	0.383130236609727	0.099142040135827	-7168.29583353642	14344.5916670728
0.0480092323138342	0.0206199942717137	0.277888657676036	-0.0491661143054666	-7169.86214828186	14347.7242965637
0.0500981766296113	0.0190306331663989	0.235058599851004	-0.00148937978913632	-7171.37100613328	14350.7420122666
0.0435411836004787	0.0237492008635207	0.450273541369255	-0.112692843188003	-7223.07190427436	14454.1438085487
0.0426214140573003	0.0162016983216725	0.470575775435953	0.049980453552736	-7092.01579809182	14192.0315961836
0.0474436476663797	0.0227484549445198	0.320051371463822	-0.134569317903256	-7129.19135473281	14266.3827094656
0.0488167046617996	0.022616789331432	0.351303544489428	-0.131536463939945	-7195.32962497186	14398.6592499437
0.0493269134258187	0.0181053265816549	0.27613052345386	-0.0197540526870856	-7058.34688858583	14124.6937771717
0.0484875108249865	0.0175642374962753	0.340568032716687	0.00750902987450098	-7175.78976190202	14359.579523804
0.0491869620838232	0.0206184198272053	0.340511378948354	-0.0530337537841049	-7289.0031101779	14586.0062203558
0.0436053450680257	0.0198459866017311	0.473795472786047	-0.0440957139771201	-7131.28815013175	14270.5763002635
0.0558451277846713	0.0169042547228082	0.0711779933124512	0.0491536986266839	-7222.35643405576	14452.7128681115
0.0526049203678096	0.0191088360236221	0.182817623313185	0.00167856118202134	-7200.4916388889	14408.9832777778
0.0475200823600182	0.0233656114280123	0.367083614291159	-0.153530476118875	-7175.51257527691	14359.0251505538
0.0552091794680798	0.022597327193833	0.144350338074217	-0.111253249623084	-7225.11282910297	14458.2256582059
0.0556527590425583	0.0195402144745763	0.0752359329859833	-0.0268708591496567	-7140.85455034407	14289.7091006881
0.0519338915378871	0.0148009189776057	0.195614358175378	0.0951905219807394	-7039.37732778883	14086.7546555777
0.0509004122880031	0.0210994318153404	0.234769275277283	-0.0658450329201501	-7227.15393348669	14462.3078669734
0.0512843191912933	0.0212159442541416	0.250544979387043	-0.0595215320360124	-7263.30139771197	14534.6027954239
0.0512093248275396	0.0163812314755721	0.230146947444237	0.0341790892991551	-7108.04623924977	14224.0924784995
0.0483607254394583	0.0193581494732776	0.285483532037214	-0.0214085981687945	-7118.61810288279	14245.2362057656
0.0541138897190822	0.0193281287806695	0.165511485026432	-0.035190184956992	-7116.70209672615	14241.4041934523
0.0456754164001916	0.0200951286827963	0.380764072193525	-0.0494779551478064	-7128.40790959803	14264.8158191961
0.0460141230497635	0.0208377371133729	0.406161633718856	-0.0658042207962606	-7169.15211816757	14346.3042363351
0.0487359289859849	0.0204468930029636	0.345158600694131	-0.0212982922459278	-7269.60695156446	14547.2139031289
0.049266212856242	0.0192413692097528	0.2713252477232	-0.0527550786873277	-7089.71858270427	14187.4371654085
0.0450436397008488	0.0226423616993303	0.442636540003386	-0.117460946116074	-7159.45461063851	14326.909221277
0.046781532116958	0.0222465964183612	0.376118401404718	-0.0613925583112424	-7288.7054773526	14585.4109547052
0.0597952735076682	0.0212208383823336	-0.00412613016251436	-0.0798813564778272	-7165.56624652497	14339.1324930499
0.0590141129617364	0.0233312207799899	-0.00573832353483994	-0.104513904716197	-7208.17106529134	14424.3421305827
0.0498280755153754	0.014612958228388	0.27769584966882	0.0965408959734655	-7123.74004132689	14255.4800826538
0.0496416279134538	0.0223791216060466	0.260428822736423	-0.112805300807365	-7111.47723403402	14230.954468068
0.0583892989569925	0.0174129779707449	0.0609107122812933	0.0559556582023166	-7295.59964892675	14599.1992978535
0.0501842928547994	0.0194542898217476	0.251831944014688	-0.0456926240160642	-7144.93553916865	14297.8710783373
0.0502378868544143	0.0217292397546439	0.244795830187946	-0.0643048333278039	-7193.25407384105	14394.5081476821
0.0522729045863935	0.018369667348117	0.221115788518414	-0.0278873449236916	-7173.69414562238	14355.3882912448
0.052543510783271	0.0202514637391231	0.209831390782366	-0.0110683943151033	-7227.82010512486	14463.6402102497
0.0473069056103719	0.0246241902800991	0.301471433814752	-0.120289326886259	-7229.6982962581	14467.3965925162
0.048379330961732	0.0196551356425872	0.283740361225559	-0.0636911819455422	-7053.02966021337	14114.0593204267
0.0443372622792032	0.0171637600230543	0.422500429909821	0.0456086700911253	-7196.63313403061	14401.2662680612
0.0505518868920761	0.0221754457209827	0.258634176071494	-0.119256627213182	-7166.53379640181	14341.0675928036
0.0458969509311433	0.0239155974650608	0.331644527605649	-0.149031017325478	-7023.63335455939	14055.2667091188
0.0531645639918466	0.023051478255449	0.184582477607524	-0.101076917728624	-7297.74920883057	14603.4984176611
0.046211517735436	0.0181115874662258	0.358727969273465	0.0116865740779822	-7082.31617308145	14172.6323461629
0.0442972562958401	0.0191724160369662	0.432341098997166	-0.0462037547576176	-7143.42877488381	14294.8575497676
0.0531238535262627	0.0205918615520586	0.150185877147328	-0.0370814689965167	-7227.53961263426	14463.0792252685
0.0457015419056088	0.0219121794520192	0.392426323144086	-0.108296001965103	-7154.3572567058	14316.7145134116
0.0504400268503344	0.0201783458958725	0.239419674472761	-0.0397682821396476	-7187.72735767035	14383.4547153407
0.046447484230358	0.0241653570805597	0.351369657216095	-0.124706355796447	-7104.55320632098	14217.106412642
0.0506356860397945	0.0189246890155922	0.239102578358875	-0.0135388954327795	-7055.33429433201	14118.668588664
0.0559135451413643	0.0228404721702864	0.128254209862232	-0.130463636838821	-7137.90617146208	14283.8123429242
0.0497167092062868	0.0175174232850932	0.219256036339599	0.0482355590906555	-7078.71076984205	14165.4215396841
0.0472478470108514	0.0192880654072144	0.32679937024035	-0.0201959480126893	-7151.05337866681	14310.1067573336
0.0525135840906712	0.0197445211285672	0.168351900915709	-0.0422915428234214	-7074.42845292335	14156.8569058467
0.0467480723651665	0.0181914455534706	0.395015636113277	0.0241167493222974	-7243.91084172372	14495.8216834474
0.0568659301015341	0.0159975133192951	0.0510627388515986	0.0536632448830687	-7169.84617768315	14347.6923553663
0.0441983290503598	0.0226787412942241	0.439131065229055	-0.111572077703212	-7180.33836033913	14368.6767206783
0.0514943030922754	0.0205681198443579	0.205728173333449	-0.0270771966757976	-7202.18865928099	14412.377318562
0.0485662539293834	0.0190318039860176	0.347626854006379	-0.0143835079953275	-7226.52838475303	14461.0567695061
0.0451932893669709	0.0204481411893838	0.398574003551417	-0.0571600374408091	-7206.92192742773	14421.8438548555
0.0509861259445329	0.0164957778370745	0.230254233098766	0.036832338737037	-7073.34381781712	14154.6876356342
0.0456809025797827	0.0186415789381202	0.324105657328498	-0.00625714163669122	-7046.39131169713	14100.7826233943
0.0555721001400542	0.0231291478965165	0.124773604018878	-0.115777116849792	-7225.73701575576	14459.4740315115
0.0438100084362763	0.0203597282969357	0.425661717635987	-0.0284658664477538	-7136.57818428123	14281.1563685625
0.0518946217458905	0.0205643332141994	0.19616394703184	-0.0341368269679982	-7285.60631624505	14579.2126324901
0.0494755679503239	0.020911639735303	0.310379938402453	-0.0886723573642077	-7119.96130044958	14247.9226008992
0.0488043891905741	0.0198218928943993	0.313347896575614	-0.0636988225266561	-7117.37411707318	14242.7482341464
0.0508871639530886	0.0219643976740084	0.271056734134999	-0.0831931261833723	-7212.29100438502	14432.58200877
0.0508200094307175	0.0197369695008718	0.271853139565444	-0.0452711891922231	-7166.80471148522	14341.6094229704
0.0570144642015255	0.0211116279915084	0.0928133950164871	-0.0846216416134758	-7165.06427322849	14338.128546457
0.0496478955595436	0.0268630619733898	0.282172629379676	-0.222633739941989	-7142.48027181055	14292.9605436211
0.053331791683537	0.0177739724182845	0.203058032613785	-0.0165642154297739	-7115.29298713789	14238.5859742758
0.0461604627268794	0.0155244835176362	0.376878224342743	0.0912747281657396	-7177.77075798125	14363.5415159625
0.0541732790107621	0.0195659690113058	0.138298507672211	-0.0307756672142462	-7147.5994714879	14303.1989429758
0.0514031110010277	0.0168137236150683	0.277250507421538	0.0463409797408522	-7237.227656359	14482.455312718
0.0522677631917569	0.0205930005811391	0.236562533590262	-0.0511673729866129	-7278.12467426824	14564.2493485365
0.0461021415489053	0.0178683328227979	0.407305968938401	0.000363034231506619	-7174.6789431801	14357.3578863602
0.0552307660297944	0.0186193092204758	0.136792102881177	-0.00346099011846038	-7156.01266455762	14320.0253291152
0.0485493708693752	0.0206314423950142	0.331109468405059	-0.0601190640875663	-7229.44077715742	14466.8815543148
0.0541537651094442	0.0210658900709286	0.201555964314462	-0.106944888100734	-7173.63878750743	14355.2775750149
0.0489255261159748	0.0206905116192768	0.303510275210832	-0.0568976121164479	-7129.58925563538	14267.1785112708
0.049259050367717	0.0199530176385745	0.307141025084251	-0.0559716825292096	-7103.44049287473	14214.8809857495
0.0468123642895437	0.02248997207324	0.357147389762527	-0.089621725149787	-7146.22547386763	14300.4509477353
0.0495076258417659	0.0160734537277557	0.27918696439957	0.059868433081606	-7210.75205279651	14429.504105593
0.0501086618712337	0.0244721624219535	0.213954078368029	-0.117698313917123	-7182.26375701994	14372.5275140399
0.0451430880006506	0.0234774133047814	0.367702371815035	-0.113334217967249	-7055.24844987882	14118.4968997576
0.0495186751095526	0.0195710101003159	0.314999938346066	-0.0281473696721625	-7228.19731186304	14464.3946237261
0.0465122700092454	0.0193928967532226	0.346910844414166	-0.0277611148120078	-7185.6212225889	14379.2424451778
0.0502828265877666	0.0220836105564132	0.254850720288904	-0.121781149030318	-7098.0508481593	14204.1016963186
0.0478306220750539	0.016364554696961	0.321046968675126	0.0784612438898258	-7261.65335044135	14531.3067008827
0.0485258520445714	0.017940152958573	0.268441921461906	-0.0106410592645274	-7056.03712965012	14120.0742593002
0.0494444206056609	0.0146581533883392	0.30655805446013	0.0857151899072611	-7232.90696509579	14473.8139301916
0.0437608569402454	0.0212200567134655	0.465310429224027	-0.0683756375381873	-7182.48204835507	14372.9640967101
0.0460836384188911	0.0246353872787038	0.395218568719431	-0.175533860546376	-7167.37666180984	14342.7533236197
0.0523984920341331	0.0199889934335662	0.223475911095407	-0.0589045384416024	-7154.29904879844	14316.5980975969
0.0535322983251352	0.020720594431631	0.191818046706525	-0.0722757595961298	-7179.47041617179	14366.9408323436
0.0527593767644342	0.0157040756239422	0.152501933283104	0.0568310051435135	-7066.67837129784	14141.3567425957
0.0486058338190668	0.0189415843881388	0.324448895513788	0.0104267592629575	-7229.79128283885	14467.5825656777
0.046971555696236	0.0231029930800203	0.350045651750901	-0.159948836033086	-7053.76595452276	14115.5319090455
0.0540541635493732	0.0167760177879993	0.167175057842252	0.0291052721336483	-7152.75247322281	14313.5049464456
0.0546925932233778	0.0214967216100033	0.129024419010475	-0.0500775726213769	-7257.38469342103	14522.7693868421
0.0522221371975038	0.0160154790258905	0.139693972845636	0.0780674751078168	-7094.14119966788	14196.2823993358
0.0469060681249229	0.0180011027855415	0.32755823592735	0.011951532709739	-7210.06111509284	14428.1222301857
0.0523730569572907	0.0175194050211302	0.143116740853008	0.0486939914617237	-7115.4381095938	14238.8762191876
0.0526047403077536	0.0209904941082457	0.164434138072693	-0.0431027150189275	-7232.60549350476	14473.2109870095
0.0564647335860356	0.0193798971891323	0.10201921921632	-0.0329562688874905	-7126.8223003577	14261.6446007154
0.0451484552832652	0.0159890541721165	0.432012830773464	0.0516914519095811	-7212.05060414167	14432.1012082833
0.0536897259406717	0.0234392201236333	0.178218999305998	-0.140281767585444	-7118.61237069407	14245.2247413881
0.04321436085538	0.0212847270082132	0.470424175856077	-0.0952610075381952	-7139.33691980399	14286.673839608
0.0563884430000539	0.0223524077073867	0.0339708740555935	-0.0981623872262081	-7148.66266164295	14305.3253232859
0.0513041619536631	0.0205687256164651	0.239178983990117	-0.0625950778360113	-7111.02272912124	14230.0454582425
