# Supplementary material for: Limited role of generation time changes in driving the evolution of the mutation spectrum in humans
Source: eLife. 2023 Feb 13;12:e81188. doi: 10.7554/eLife.81188 (PMC10014080; doi:10.7554/eLife.81188)
Supplement: Figure 3—source data 1. [file elife-81188-fig3-data1.zip › Figure3_SourceData/DNM_HSt_noCE_wMHS_bootstrap_estimate_Gm40_TG_500reps.csv]

b_f	b_m	a_f	a_m	logLik	AIC
0.0960299097264687	0.0147197937987394	-0.344782420033671	0.0695135055941428	-8042.11230561166	16092.2246112233
0.0900885556416868	0.0188785811213782	-0.147870119335272	-0.0354886653085593	-8099.10095756088	16206.2019151218
0.0922353200002702	0.0151643526615901	-0.228604143978074	0.0491268033316115	-7946.46489071585	15900.9297814317
0.0910177236313611	0.0123300635584245	-0.213746152544544	0.148227312127132	-8061.14927619913	16130.2985523983
0.0889112557994909	0.0131865205642208	-0.164224652818991	0.0995924667325723	-7913.73798044622	15835.4759608924
0.0878250804614547	0.0149482875767853	-0.0774779532548878	0.0498141303340664	-7963.83667723947	15935.6733544789
0.0907758374537263	0.0115371755808361	-0.106044499492705	0.132494956130448	-8072.50164349151	16153.003286983
0.0880167228129812	0.0156402075064536	-0.0209893070045528	0.0015221529035619	-7943.43955143211	15894.8791028642
0.0912053256678121	0.0115684471039028	-0.182809354447838	0.155933550876437	-8039.92817066897	16087.8563413379
0.0845460156580266	0.010739281867123	0.0191328571882156	0.172526513136439	-8004.99486304649	16017.989726093
0.0932882703378225	0.0109204627886044	-0.252458850157056	0.142581769784444	-7949.45370775595	15906.9074155119
0.0884381817667886	0.0113540178135595	-0.0670610871122214	0.162791751289978	-8084.22101179581	16176.4420235916
0.0795042357573458	0.0097208816340468	0.155299175428782	0.193367216742715	-8115.74783647969	16239.4956729594
0.0915226897921771	0.01877785815698	-0.2130632282202	-0.0404867414704084	-8042.32423832786	16092.6484766557
0.0903860090430455	0.00820564142585507	-0.15363047712327	0.230177186807666	-8005.53563573205	16019.0712714641
0.0854422435776024	0.00811864742077035	0.0160518331211244	0.217147397228919	-7987.78310029313	15983.5662005863
0.0920392233901755	0.0160161589072705	-0.209692207997558	0.0487878881995958	-8126.48515432846	16260.9703086569
0.0905565587324265	0.0169494539060078	-0.190009703931307	0.00494445973650213	-8033.54995901058	16075.0999180212
0.0861452078201005	0.0124339590386239	-0.0826012174130772	0.148740587024575	-8045.41011344117	16098.8202268823
0.083897006065524	0.016754321282092	-0.00109128803690681	0.0155153997448714	-7924.56656193507	15857.1331238701
0.0909815216786709	0.0178813503966739	-0.170051949863701	-0.0220323761213679	-8063.63496117658	16135.2699223532
0.0913227640655013	0.019072782319416	-0.215307707102765	-0.0338019827785956	-7993.63453421786	15995.2690684357
0.103531888706314	0.0189313557322129	-0.540451490826721	-0.0643160172179964	-7928.28231378642	15864.5646275728
0.0911627229510459	0.0101567457027624	-0.139067214454274	0.17485810279831	-8094.98844823788	16197.9768964758
0.0878670462916576	0.0173676445267248	-0.0279189614277986	-0.03591998635182	-7953.58527339101	15915.170546782
0.0912318073787038	0.0100853469031877	-0.219479254082224	0.208594514469962	-8025.78110869721	16059.5622173944
0.0986534647547977	0.0127949127395299	-0.346066492191528	0.125131034972138	-8114.50051862045	16237.0010372409
0.0926142721002274	0.0141602586927892	-0.237921643113727	0.0798686128235716	-8018.35944806041	16044.7188961208
0.0869236646521151	0.00739780344008493	-0.00121530062433718	0.240756992154888	-8019.74388313301	16047.487766266
0.0873695383165937	0.0119438610696007	-0.0985121859794527	0.136826036227734	-7960.25781781306	15928.5156356261
0.0838115620301268	0.0150576238526377	0.0338647254689601	0.0534461120924149	-8015.11161357268	16038.2232271454
0.0865933546167491	0.0192082524565232	-0.0585560626199079	-0.0643783425222432	-7931.2080334582	15870.4160669164
0.0979208668684059	0.0092321701653956	-0.365231662200542	0.197066548366329	-8079.47669344773	16166.9533868955
0.0861985034138173	0.0101480007755195	-0.0693409658639285	0.194304564695069	-8077.0428285944	16162.0856571888
0.0869017508051238	0.0132545412937367	-0.107932916746549	0.127331953633961	-8112.42338422283	16232.8467684457
0.0847022685568692	0.00871189062544038	0.0528129932915658	0.243747901971481	-8115.70249427055	16239.4049885411
0.0865385381673742	0.012918070136503	-0.031996339046813	0.123383696667595	-8072.3617010986	16152.7234021972
0.0868029678846301	0.0141090544955358	-0.0583187897588816	0.0922786865877104	-8004.96369134089	16017.9273826818
0.0928540650630972	0.0186853164379504	-0.203479333280035	-0.0376930961436486	-7992.47851078072	15992.9570215614
0.0884707812846722	0.0164067990927552	-0.122123479623587	0.0282417767062678	-8117.06084633454	16242.1216926691
0.0904948743654655	0.0144665952738733	-0.146972139727892	0.0905062423598567	-8087.12138843288	16182.2427768658
0.0876218433597867	0.0146934451333233	-0.0712423435189164	0.0808767584471383	-8117.38314139812	16242.7662827962
0.0914167691096373	0.0149133917362825	-0.187236124854686	0.039518132034694	-7897.28194416966	15802.5638883393
0.0897675825342037	0.0118817994117856	-0.174420733612319	0.151871957583125	-8034.97863254337	16077.9572650867
0.0869792807548775	0.0229104232791	-0.0698461209580997	-0.150184695452847	-8014.65010311517	16037.3002062303
0.0898483916849592	0.0138905995884861	-0.153486427395856	0.124287718730846	-8170.89645258187	16349.7929051637
0.0901024624756209	0.0104223514127547	-0.142148916472007	0.202551321825819	-8090.79432498979	16189.5886499796
0.0840601532328338	0.00713988885472108	0.0501891938876711	0.244396440137809	-8006.408165202	16020.816330404
0.0882489078933994	0.009453605965143	-0.094017761776185	0.207651246322667	-8063.06290688199	16134.125813764
0.0868818390011441	0.0111427306421341	-0.0205701443902192	0.126426244009057	-8037.19723069882	16082.3944613976
0.0861625799685363	0.0108987548769208	-0.044411933760539	0.155154316144098	-7933.05080290731	15874.1016058146
0.0820427525834498	0.00918477800253436	0.107616543699139	0.216056176101527	-8134.05453699975	16276.1090739995
0.0898624764083643	0.0117129492973356	-0.133501463752589	0.133656986477357	-8049.00297133291	16106.0059426658
0.0901130650917815	0.0124537397332041	-0.157607060764787	0.0950339048618836	-7952.22155135384	15912.4431027077
0.0851098846010896	0.0163887753563442	-0.0187046322738892	-0.00145280936438675	-7988.42705866837	15984.8541173367
0.0912347146333633	0.0107572730594749	-0.177054431945682	0.147726306897811	-7866.91965500348	15741.839310007
0.0952074777152251	0.0179836605340308	-0.298152051981437	-0.00542141342859732	-8135.21760745874	16278.4352149175
0.0868755189233259	0.01438368777007	-0.0366456912685081	0.0935193986761587	-8206.12792452994	16420.2558490599
0.0852810468142749	0.0108610288447418	0.0273119127067263	0.150994629235081	-8059.48897724044	16126.9779544809
0.0918224393041071	0.0150301550500023	-0.218189133855317	0.0862607309995917	-8204.33618333022	16416.6723666604
0.0895730035303323	0.00834645567066819	-0.110992745007296	0.239463982124914	-8111.43626489308	16230.8725297862
0.0904777689284856	0.0115999695672924	-0.175577606130395	0.122801442370059	-7886.27189063463	15780.5437812693
0.095894579584984	0.0140861690368691	-0.313427466319178	0.0621946551594963	-8010.51284201017	16029.0256840203
0.0872112427920917	0.0126672219170833	-0.0982118171448224	0.143315164835294	-8020.74092366728	16049.4818473346
0.0942032515344485	0.0106952631518284	-0.248274407286354	0.174128330924521	-8152.94515844292	16313.8903168858
0.0967848616483835	0.013591689287862	-0.331457395756601	0.10990535280481	-8044.38813309108	16096.7762661822
0.0848475993607153	0.0176780203505181	0.0751465083488581	-0.0344743226707929	-8073.13206822644	16154.2641364529
0.09753441243235	0.0144792292705579	-0.366548780291278	0.0475520686289195	-7970.73487062446	15949.4697412489
0.085874466476711	0.0157071320907128	-0.00863202384293726	0.0373452672191831	-7964.45138726571	15936.9027745314
0.087171389802664	0.0202668923681815	-0.111723475091087	-0.0519986629684878	-8076.6078536389	16161.2157072778
0.0873809678720097	0.0102508655912516	-0.125933711114523	0.186850216864901	-7913.94889330075	15835.8977866015
0.0852281748824892	0.0200526468341435	0.00246489184738866	-0.0828121222590219	-7981.15962157442	15970.3192431488
0.088417137718835	0.0105031699963021	-0.133007589711607	0.197308072651748	-8047.09611345403	16102.1922269081
0.0908970942668318	0.0142545636789025	-0.171609276453162	0.0680421722011086	-8011.06141920366	16030.1228384073
0.0942311859347509	0.0117616216586713	-0.256143708280794	0.133752657661389	-8025.49797270213	16058.9959454043
0.0738901141026153	0.0125155582537213	0.323129183815835	0.124056571379464	-8028.01171507517	16064.0234301503
0.0920737716560386	0.0184355992301247	-0.171295454196523	-0.0411721418635727	-8059.9921906212	16127.9843812424
0.0988954059882116	0.0101932019998174	-0.387940406706493	0.182352215045793	-8087.17795574215	16182.3559114843
0.0823891777639935	0.0144789228453846	0.0958379830045647	0.0523502022165428	-8054.77380987067	16117.5476197413
0.0941714581844201	0.0107485995579507	-0.272803406325626	0.182312691526025	-8034.71619698968	16077.4323939794
0.0924693260455874	0.0174275409559306	-0.22009146628482	0.00219611844596176	-8032.39076919368	16072.7815383874
0.0878591444362929	0.0186031360981047	-0.0762113816749424	-0.0284996824551171	-7959.44475454874	15926.8895090975
0.0933754005038262	0.00759691860381322	-0.234200242149083	0.253136063177892	-8131.51650795218	16271.0330159044
0.0796649894074472	0.0125848488650117	0.179439818338609	0.133493580193719	-8083.9554899864	16175.9109799728
0.0842885884963504	0.0116835065442357	0.0171452377871324	0.12945931632703	-8021.32683110664	16050.6536622133
0.095180640854307	0.0145944439439107	-0.279632589024864	0.0616687674854116	-8064.06613478304	16136.1322695661
0.0932391983250277	0.0137995140425247	-0.234274743951112	0.101719629664382	-8087.94946769073	16183.8989353815
0.0847337658319553	0.0196458244279019	-0.0628317253628298	-0.0703334168678453	-7970.63515621315	15949.2703124263
0.0836392813738756	0.0173050751660155	0.0687819868681417	-0.0222519303270207	-8045.52478828915	16099.0495765783
0.0974410308381259	0.00613255772463786	-0.323136294760992	0.269898339118816	-8034.17579679188	16076.3515935838
0.086410118407753	0.0151653049195972	-0.0501880500571995	0.0445852721247337	-8000.68524438572	16009.3704887714
0.0865757810498407	0.0193815852062398	-0.0602860932474196	-0.0248678850157334	-8163.11090263931	16334.2218052786
0.0819193696839632	0.0181960282716216	0.0719752869462707	-0.0154801148775195	-8059.89963090941	16127.7992618188
0.089837211460485	0.0135275770757964	-0.19379392579514	0.10768565004998	-7999.85707658581	16007.7141531716
0.0869470576478671	0.0141135102361287	-0.0363962036114961	0.070416675246341	-8006.15978344734	16020.3195668947
0.0849554914097926	0.00871238398135706	0.00635672517183747	0.212254460120996	-8027.69766813952	16063.395336279
0.0919050169667487	0.0186896304738583	-0.180718477997344	-0.0631313220816182	-7986.71820277368	15981.4364055474
0.0906485182438633	0.00957702399339906	-0.169195820673822	0.198059819552368	-7943.95608940589	15895.9121788118
0.0943918460553626	0.0107470473798991	-0.25929306827143	0.163550552175157	-8072.91205829211	16153.8241165842
0.0966579270181425	0.0148001247822351	-0.349110865902047	0.0410070711178819	-7982.15310281019	15972.3062056204
0.0927565657795217	0.0129652690931765	-0.168645499939046	0.118576497266858	-8159.99802688095	16327.9960537619
0.0918550536425278	0.0105100127475836	-0.229965644341747	0.186405388417199	-8084.36480824709	16176.7296164942
0.0841865786814075	0.0177942105595129	0.00375306895375625	0.00213377836901273	-8028.17508089871	16064.3501617974
0.092539465224432	0.0163550536140277	-0.192534356315541	0.0249969920711295	-8010.19827487887	16028.3965497577
0.0930136983067581	0.00919943146719678	-0.241052751180081	0.195491635069777	-8022.61996249297	16053.2399249859
0.0928284057323002	0.0117664778433041	-0.222017523671255	0.144597618227877	-8085.85417154094	16179.7083430819
0.0989523010903457	0.00856508023621854	-0.463708008398336	0.220233857021552	-7988.94219247856	15985.8843849571
0.083988227944111	0.0151908771909421	0.0256213553494768	0.0564939323841698	-8064.84606567125	16137.6921313425
0.0833468741430451	0.0134862768077815	0.0579815587240187	0.100589945282229	-8081.76173881308	16171.5234776262
0.0820048553937545	0.0132751585892783	0.110176148783925	0.106095550734522	-8057.90807925257	16123.8161585051
0.0856921055570952	0.0138009352067386	-0.0576217315547382	0.105250269003256	-8031.07322832708	16070.1464566542
0.0971869642101365	0.0105065090711426	-0.332343692370655	0.179586469352564	-7992.39718534248	15992.794370685
0.0958742903268021	0.00607815749060441	-0.272015491737036	0.274029841949075	-8048.43204593872	16104.8640918774
0.0867803297245276	0.013902755965271	-0.0560897115453632	0.0644300585521268	-7969.21360890693	15946.4272178139
0.0945934759437137	0.00673238737182218	-0.252475301200245	0.269059139196716	-7982.0168725546	15972.0337451092
0.0888037770340124	0.0114471748385892	-0.160917061683202	0.162130147689283	-8025.0740585035	16058.148117007
0.0985420252694468	0.0103530168904734	-0.403698766667022	0.208375180637862	-8008.87556900846	16025.7511380169
0.0883071598619061	0.0121914351032194	-0.075039031376048	0.122033041132794	-8062.52922061803	16133.0584412361
0.0847242127572464	0.0186266161773035	-0.0155420030346701	-0.0288498450654233	-8051.21851935653	16110.4370387131
0.0870896513591668	0.0146957618072776	-0.0285470956065447	0.0849183461549283	-8122.2253758636	16252.4507517272
0.0951206247396913	0.0162319717359652	-0.296924280674954	0.047546652168502	-8161.29825223248	16330.596504465
0.0858207192581272	0.0131392238508426	0.0372502121569879	0.109079278271555	-8176.11525987003	16360.2305197401
0.0903309469250588	0.0112823955486871	-0.133072065839543	0.131881087071653	-7945.48250133197	15898.9650026639
0.0872048517160297	0.0142464492566431	-0.0276793479544285	0.0714269487666615	-8010.16492658587	16028.3298531717
0.0940585105723521	0.013204106585826	-0.256104062458149	0.108421131634679	-8069.8727752453	16147.7455504906
0.0861419261338188	0.0142521248067087	-0.0373865105181054	0.0789133326397894	-8118.53175014903	16245.0635002981
0.0925207589586743	0.0149600741730584	-0.275056155034824	0.0458951862616167	-8000.87443879702	16009.748877594
0.0934850826877569	0.00780108514384199	-0.252902172962917	0.25493254942788	-8143.21392359222	16294.4278471844
0.0998214143800877	0.010445125892184	-0.415199865135258	0.180098813486163	-8053.33665365365	16114.6733073073
0.0793925600389688	0.0127548804636694	0.176627437775884	0.135849769851499	-8135.84693310164	16279.6938662033
0.0864033362472845	0.0122957624341634	-0.0639186310102798	0.156166956776431	-8047.10633370927	16102.2126674185
0.0895195520344632	0.0201828075791588	-0.155688576493612	-0.0697419399134877	-8056.49570993738	16120.9914198748
0.0933787876311854	0.0119201204061683	-0.196023191581731	0.101247017441585	-8049.66877912677	16107.3375582535
0.0871286617952066	0.0170036211581064	-0.113441207537675	0.0460057068303561	-8107.18026865552	16222.360537311
0.0893804973363511	0.0158192413946146	-0.175720321190944	0.0484706362690051	-8067.86045279194	16143.7209055839
0.0876949150744751	0.0129020671482995	-0.0493465206075644	0.116366789611085	-8032.76677865301	16073.533557306
0.0988290609579168	0.0125964539934152	-0.336612750902977	0.101531667218817	-7996.418237588	16000.836475176
0.0869468794598338	0.00794908586415242	-0.0631629153789113	0.252527712534318	-8085.30569630244	16178.6113926049
0.0983574194475567	0.00959361764553837	-0.429844480967009	0.19983989116525	-7921.80841879691	15851.6168375938
0.0896556504510544	0.0130814161712734	-0.171472044358545	0.135194427283449	-8035.25709449561	16078.5141889912
0.0947216160693429	0.0137885115909049	-0.237215396660437	0.102289873233619	-8139.18309182513	16286.3661836503
0.0878408488474842	0.0186183469676314	-0.0832486890921932	-0.0150361447795807	-8122.65410674103	16253.3082134821
0.101241687183732	0.00859143001707331	-0.457076633024816	0.236035442020255	-8132.65899266635	16273.3179853327
0.0875378317448936	0.0159357652185712	-0.106974946002748	0.0323674169041515	-8050.14158559568	16108.2831711914
0.0840293690752593	0.0154431738002348	0.0346934833110716	0.0572967841026722	-8076.11922990594	16160.2384598119
0.0998892356794779	0.0208869972028178	-0.361326374271899	-0.101211892570612	-8140.7574897035	16289.514979407
0.0876981370510969	0.0179028173827453	-0.0620304462881733	-0.0262251015157807	-8066.4908574986	16140.9817149972
0.0866205052102568	0.0132173343624862	-0.0359109710010336	0.112947155181142	-8137.41767586906	16282.8353517381
0.087899770845637	0.0168382030973439	-0.072850506706341	0.023596451810291	-8114.79188579085	16237.5837715817
0.0857830794235227	0.0107558628462859	-0.0459611456278071	0.182350966082071	-8030.88526346096	16069.7705269219
0.0876007445322692	0.00679161260875153	-0.0737682542110361	0.266519006033006	-7905.14701195755	15818.2940239151
0.0891504026665551	0.0205315855513555	-0.109662942860559	-0.0600580611099797	-8111.32664187196	16230.6532837439
0.0928559767939977	0.0129800858078921	-0.20938737034739	0.12633684939686	-8059.07034093873	16126.1406818775
0.0950778218502543	0.0121146235583387	-0.307315793595013	0.14654411082511	-8077.7254396977	16163.4508793954
0.084799190770334	0.0105156202845339	0.000211121234410189	0.181535571368025	-8019.34429607499	16046.68859215
0.0843117488255147	0.0108298324118077	-0.0119611999243334	0.16705369864721	-7971.41695781638	15950.8339156328
0.0936264396580574	0.010928737774956	-0.264531321995812	0.155672898717001	-8090.6039466026	16189.2078932052
0.0908577514421922	0.0135571268572878	-0.154462291522684	0.070987459173413	-7984.24033714279	15976.4806742856
0.0824781965498414	0.0135213138963601	0.0387189347849468	0.110147920498249	-8032.81737966277	16073.6347593255
0.0899738417069773	0.0149852055304532	-0.110535726150736	0.0469674447967267	-8034.27177954199	16076.543559084
0.0878846528506619	0.0158339743357929	-0.0696341690597335	0.0258617827563019	-7978.47581501029	15964.9516300206
0.0830288258814351	0.0104413958102162	0.0130396779904031	0.191813409089795	-8021.16164267902	16050.323285358
0.0891145689974307	0.0123452695647307	-0.114030161181984	0.133608611423799	-8044.26400994079	16096.5280198816
0.0965015260715462	0.0147817186447332	-0.317983464629745	0.0421464025107046	-8025.24523155108	16058.4904631022
0.0904332439448414	0.0115112639756417	-0.148585029124975	0.127717046371434	-7985.25692293996	15978.5138458799
0.0898490918788449	0.012206314831833	-0.14046791449279	0.109987115886833	-7982.41888279622	15972.8377655924
0.0963274853970894	0.0184749542237984	-0.311835378979145	0.0014749732230482	-8183.31961108176	16374.6392221635
0.0922538189489251	0.011870465540345	-0.206683220756755	0.119661946074435	-8022.66437327159	16053.3287465432
0.0943624134554151	0.01491093391137	-0.328774473863125	0.0948327392674951	-8085.74962896254	16179.4992579251
0.098666125373448	0.0144160491825805	-0.399679844520143	0.0827069496609622	-8014.70036314336	16037.4007262867
0.101041799831668	0.0204614654016059	-0.485200565509316	-0.0681434994788802	-8116.62954015927	16241.2590803185
0.0881182680050878	0.00595004052879123	-0.0988455752165763	0.31118282498458	-8068.92404665166	16145.8480933033
0.0952604771634306	0.0148415800711918	-0.315325691216246	0.102656008707231	-8177.5772847969	16363.1545695938
0.0935507358669234	0.0121878639575268	-0.23389721299016	0.116250291666051	-8102.09937995544	16212.1987599109
0.0884940294339789	0.0165220780778405	-0.122147879982793	0.0332696640759522	-8109.78907803111	16227.5781560622
0.0894684514228218	0.00916570429220798	-0.0958237745614594	0.226709711963026	-8124.6568224557	16257.3136449114
0.0897447450215723	0.0183381994916969	-0.0898318128286303	-0.0304695568484402	-8143.79751216148	16295.595024323
0.0884662620065244	0.0112379207627534	-0.147292858195833	0.163689840951184	-8024.79985247536	16057.5997049507
0.0927077112780287	0.0127355586791827	-0.263937241842758	0.129039805127168	-7991.34569882902	15990.691397658
0.0917539328472829	0.0111677665942148	-0.186778864124078	0.153906949988712	-7939.52457633508	15887.0491526702
0.0878287589809792	0.0137597373016183	-0.0938192262385612	0.065033858391785	-7956.07260084853	15920.1452016971
0.0889426370050799	0.0117642406731917	-0.148585653115402	0.149888278826348	-8039.50648299587	16087.0129659917
0.0916095946731944	0.00807830629124865	-0.158307372082796	0.230539528073282	-8110.26387542618	16228.5277508524
0.0905927528408116	0.0131043904782959	-0.147403010308363	0.123928379679823	-8118.04816416319	16244.0963283264
0.0896472531517987	0.0165601678896673	-0.16612661575316	0.0377332849970086	-8098.67240918652	16205.344818373
0.0860514012294809	0.0111488315325011	-0.0409809760142395	0.160198401461844	-7989.37209966768	15986.7441993354
0.0890901552729898	0.0178554668944559	-0.127339373720376	-0.012200363666097	-7989.98525290775	15987.9705058155
0.0928200919344953	0.0169056031350989	-0.236354033798571	-0.00109849755420021	-8067.64237431298	16143.284748626
0.092864606988951	0.011731682810232	-0.279505017719575	0.169976982846712	-8034.50826959212	16077.0165391842
0.0856529434089213	0.0136289243747383	-0.0305733560635495	0.13858054451494	-8122.35298060901	16252.705961218
0.0898449159990917	0.00717825571272866	-0.16444004939465	0.25493121919697	-8073.97695501309	16155.9539100262
0.0861752021375621	0.0106854583049172	-0.0395311894780245	0.185973679669286	-8043.43361404433	16094.8672280887
0.0974416821350271	0.0108815951468242	-0.411611911076664	0.207514195167171	-8018.73450705191	16045.4690141038
0.0878998610142263	0.0108005465153282	-0.103672561214794	0.183769349141414	-8025.56757944786	16059.1351588957
0.0795577858489276	0.0163662881408885	0.178186362658747	0.0437215385354819	-8206.85331044219	16421.7066208844
0.0896019539809019	0.0146887270215374	-0.110237581712896	0.0717585272961972	-8094.08975987043	16196.1795197409
0.0948942017968567	0.00965531284097712	-0.309755125136597	0.186248376196923	-8004.56367271504	16017.1273454301
0.0873595378741569	0.0150800386278762	-0.108178732692853	0.0220867500578609	-7926.13202943822	15860.2640588764
0.0933500133368085	0.0106565174679942	-0.269831768706856	0.140525565425189	-7867.68315499574	15743.3663099915
0.0888721062299962	0.0100042460629309	-0.129615279066846	0.166497179618086	-7932.57809659964	15873.1561931993
0.0873562642930965	0.0198508031129864	-0.0816799588062384	-0.0960444383162374	-8010.22527213293	16028.4505442659
0.0819953465431281	0.0131473402764886	0.0584706430510035	0.126920774365794	-8066.74985119018	16141.4997023804
0.0910004430607933	0.0118853091200265	-0.170102337489662	0.115859962457828	-7876.25914753075	15760.5182950615
0.0926277075157338	0.0129858929336021	-0.202695678426405	0.110425285425113	-8051.81532207691	16111.6306441538
0.0850157137384133	0.0133493259485465	0.0281576385601756	0.109890186578552	-8059.27588455421	16126.5517691084
0.0964553597679284	0.0111824968924343	-0.379014722240562	0.199768998914382	-8087.44027732497	16182.8805546499
0.0948373935278097	0.0222759683580087	-0.258285937192277	-0.155101604306883	-7987.02383670853	15982.0476734171
0.0903529646770244	0.0082559771710918	-0.171827903633894	0.2306797158665	-7993.30826630083	15994.6165326017
0.0850088681332977	0.0131758967799791	-0.0246841894768971	0.112526811234406	-8056.97876919996	16121.9575383999
0.0806516938120768	0.0201687617604572	0.0882964109634082	-0.0388748324978861	-8017.74353628246	16043.4870725649
0.0905734581398468	0.0137295745776806	-0.209621556677761	0.123549698483227	-8021.30881385639	16050.6176277128
0.101209384717208	0.0106689434381854	-0.464404263140942	0.207278279785899	-8085.38660272352	16178.773205447
0.083237428713608	0.0115382841092152	0.0480549615941455	0.16761705690963	-8071.00813753369	16150.0162750674
0.0831576653277927	0.0117296227836741	0.0227034782859545	0.139328088133743	-7957.50266927671	15923.0053385534
0.098047888564859	0.00449235684537393	-0.38963946256771	0.340175567597619	-8064.42294156462	16136.8458831292
0.0933572563878602	0.0121270731715624	-0.227798534476115	0.103404198595752	-8006.89350745158	16021.7870149032
0.0960573720599582	0.0179240391011814	-0.241680515918615	-0.0203495521003144	-8187.60447547106	16383.2089509421
0.0863316543358679	0.0169971581032571	-0.123289435598698	0.0349191257207396	-8095.90499066372	16199.8099813274
0.0902048469047124	0.0152195991372964	-0.121411066392812	0.0605318208058168	-8147.09110270818	16302.1822054164
0.105081177189824	0.0129028046519208	-0.591689495038999	0.103326181899775	-7949.03557157121	15906.0711431424
0.0861700830130279	0.0135377516823496	-0.11369505022599	0.110279286166686	-7966.8948780562	15941.7897561124
0.0887963367367624	0.0184900955663264	-0.0943601148042786	-0.0380769154444205	-8030.18487114087	16068.3697422817
0.0856332159654432	0.0143129532704872	-0.0282795283975424	0.0662515436052365	-7971.21398577269	15950.4279715454
0.0894172356975518	0.0122942916308479	-0.113721284745841	0.140848208049087	-8008.12499625794	16024.2499925159
0.0851946562432872	0.0163015626868737	0.00440842996190715	0.0226062494015045	-8089.31411796914	16186.6282359383
0.0839815700276641	0.0152986893017161	-0.00744729130716884	0.0587937797616698	-8030.86782688231	16069.7356537646
0.0861503493758435	0.00674848951920728	-0.0537251863832838	0.291611123054234	-8067.81134353371	16143.6226870674
0.0913953471029356	0.0093194639600456	-0.222233879253552	0.244627547750293	-8226.0218142735	16460.043628547
0.0896959526896103	0.0139267787180647	-0.108971966725751	0.0826874384089191	-8035.1377547036	16078.2755094072
0.0913910501640015	0.0108328818737788	-0.181645633920624	0.179159510977364	-7973.26543089339	15954.5308617868
0.0901185107998757	0.0171378661377963	-0.0948652455332279	-0.00361575227948974	-8070.406635886	16148.813271772
0.0933522354444953	0.0160073502784511	-0.250138058327085	0.0330396034415167	-8047.98616062689	16103.9723212538
0.0958554831283904	0.0104687702923273	-0.314102832577026	0.15788675050812	-8041.56845057131	16091.1369011426
0.0932745729071687	0.0113409198750465	-0.273350852241554	0.151374751678362	-7998.27830806613	16004.5566161323
0.092289227209449	0.0136321212915652	-0.26184981554861	0.0843177701195388	-7998.25953121477	16004.5190624295
0.0923603672081413	0.014806874212031	-0.261466902312224	0.0816513930177182	-8097.83606845027	16203.6721369005
0.0856268771586639	0.0165320772272474	-0.085107915882298	0.0388264665758009	-7982.9364029767	15973.8728059534
0.0917283726283388	0.00990905915002037	-0.163604514036607	0.189922775457795	-8098.79009662844	16205.5801932569
0.0880279179828049	0.0159553224906142	-0.121023433581814	0.0351095887105086	-8001.0779389306	16010.1558778612
0.0880041044272191	0.0164388036813155	-0.0812295130495114	0.0297231404801766	-8154.06713146307	16316.1342629261
0.0934908758420849	0.0177702916898982	-0.235171282782765	0.0141220651247253	-8186.28194400145	16380.5638880029
0.0951861267198087	0.0174341861727244	-0.299973605184226	-0.00453121502001664	-8036.88007909783	16081.7601581957
0.0881852386348663	0.0123793651957457	-0.0738298931694328	0.120543654439669	-8030.5146307339	16069.0292614678
0.0860680161326988	0.01101912402138	-0.00187008890988007	0.122022825105127	-7932.45040317197	15872.9008063439
0.0885595384549956	0.0107955680292351	-0.16718619235608	0.190163843077091	-8023.78488357019	16055.5697671404
0.0980405121908895	0.0120293747604181	-0.325731809313693	0.118811337012921	-8002.90134873995	16013.8026974799
0.0924515121791375	0.0151161360829071	-0.214464086639741	0.0580791998415438	-8090.46185653213	16188.9237130643
0.0902916790053494	0.0168470082283994	-0.173208469319055	0.00662799705888793	-7991.651314265	15991.30262853
0.0803064743554957	0.0125259287816971	0.164337750993346	0.112817890397884	-8058.02572660182	16124.0514532036
0.0909256259000886	0.0079615667715467	-0.155868452230391	0.237782824029716	-8009.77413699194	16027.5482739839
0.0945001556504257	0.00904839892760805	-0.243902558496867	0.200277864829921	-8113.88832711229	16235.7766542246
0.0843253795402858	0.0159816232516842	-0.0456989905651191	0.0511312092025486	-8053.82489732176	16115.6497946435
0.0828795979232895	0.00896209710861948	-0.00182873508452132	0.22208995461961	-7883.81068317781	15775.6213663556
0.0846967136445018	0.00700485765597203	0.0777405416558947	0.279336630984564	-8143.91766180588	16295.8353236118
0.0934897492077206	0.0115842574040137	-0.226156735624098	0.136585284074786	-7936.70911247915	15881.4182249583
0.0919661441111747	0.00936633524301031	-0.21270819775526	0.218801493298612	-8009.94698580676	16027.8939716135
0.0896585112572559	0.0137773795043332	-0.121805499729976	0.0731957010273936	-7927.40016570759	15862.8003314152
0.080596185787802	0.0186643205572983	0.0710034182441704	-0.0146328782386485	-8029.54276649409	16067.0855329882
0.0913728242001368	0.00888580967897504	-0.179883877440225	0.232281591153189	-8159.4656357048	16326.9312714096
0.0917098617562009	0.0109282961208839	-0.163800069008508	0.165631355984647	-8080.010318628	16168.020637256
0.085918443663927	0.0153904279093247	-0.0372339112831082	0.0251741768629564	-8000.39043261691	16008.7808652338
0.089116272445521	0.0121006294878987	-0.141068377189382	0.146068609899612	-8042.53723326468	16093.0744665294
0.0882149249538836	0.00601266313491561	-0.198246975882254	0.308138852067356	-7970.64982231134	15949.2996446227
0.0865889637602741	0.0164824165839025	-0.127617698456308	0.0278720416177429	-7980.6344781998	15969.2689563996
0.0907542782331087	0.0111122821850585	-0.126686554026401	0.157211385323864	-8061.84364785882	16131.6872957176
0.0850431973982957	0.0176693260141527	0.0081110322180292	0.0257513307468613	-8078.20055421396	16164.4011084279
0.102027746666476	0.0138038879742389	-0.530486748955522	0.0978937542708276	-7990.08366274903	15988.1673254981
0.0917197321807306	0.0155333308582145	-0.183286450110269	0.0683449015762657	-8157.30972556329	16322.6194511266
0.090214709461617	0.0214151875310293	-0.137489767224172	-0.131389441725201	-8088.78954246356	16185.5790849271
0.0788819114362918	0.0152492543586729	0.163445032508822	0.0572502142454123	-8081.78968637149	16171.579372743
0.0879823340878389	0.0145007518014168	-0.0999584317351559	0.0788735456371625	-8037.34239570814	16082.6847914163
0.0946659882625746	0.0132738896367139	-0.291296852800585	0.0977654390344416	-8015.01458369701	16038.029167394
0.0958798962357843	0.0111665033001742	-0.394142120172034	0.181026916738931	-8090.2220712056	16188.4441424112
0.0836280803217038	0.0181237829573996	0.0489066852593104	-0.0314471653914794	-8020.57585803837	16049.1517160767
0.0919931657493922	0.0118712879927797	-0.204289390137082	0.115655955442739	-8055.82837890636	16119.6567578127
0.0844910275801785	0.0128436421039456	0.0133998487828541	0.105873904549011	-7943.58579500834	15895.1715900167
0.0974331580856458	0.015013479326097	-0.341751581349339	0.0764223254369734	-8112.53275317011	16233.0655063402
0.0902890364722237	0.0118512378976301	-0.142736530134252	0.172677536244934	-8185.66003361269	16379.3200672254
0.0852117924568399	0.014201744872672	-0.0385288930192178	0.100265840306829	-8141.83514724675	16291.6702944935
0.0921125863640041	0.0148712502963769	-0.168570372287681	0.0524861333912007	-8037.35332518637	16082.7066503727
0.0864036607250123	0.0147719353155453	0.0164159038796737	0.0485567433494963	-8072.01365167231	16152.0273033446
0.0907387277981418	0.0168805827383493	-0.191364848262098	0.0508580710973036	-8102.20578790207	16212.4115758041
0.0867295241842718	0.0178927300965808	-0.0706369322579491	-0.00713343316129398	-8073.70047984653	16155.4009596931
0.0826157595339056	0.0141307518852391	0.0656608973266496	0.0782152527490433	-8062.04714727509	16132.0942945502
0.0885158677065789	0.0108321668819966	-0.184287724976414	0.167203358881753	-7933.35541370194	15874.7108274039
0.0861196410970754	0.0105459299426471	-0.0400980355049318	0.200381476708509	-8047.0972094949	16102.1944189898
0.085369368303297	0.0192017604458726	-0.00374642104480965	-0.0434417646337943	-8044.63117483861	16097.2623496772
0.0974026952468525	0.0123084296160223	-0.36779035729111	0.15342495736819	-8049.07208535722	16106.1441707144
0.0919011687681473	0.0143130590626646	-0.204064203878426	0.0490776710479204	-7999.54910275762	16007.0982055152
0.0935385166197817	0.01317477390889	-0.281650607814932	0.11550770152712	-8001.25985915427	16010.5197183085
0.0859798561293245	0.0148773953717994	-0.0162940146145498	0.0339496172999896	-7943.83323760237	15895.6664752047
0.0867166358030806	0.0120263378677419	-0.0460514298693033	0.143188005063347	-8033.40668058798	16074.813361176
0.0896338866551159	0.0142935085118502	-0.177959378564547	0.0670165214672401	-7977.47547611117	15962.9509522223
0.087859733624259	0.0133950476293761	-0.0641402764584003	0.109539913287223	-8091.91076702805	16191.8215340561
0.0909606591243103	0.00944851694112582	-0.180233822930591	0.21014258667178	-7973.43909855796	15954.8781971159
0.0825612101814845	0.0187588957263764	0.02559453715966	-0.00593200664282426	-8040.21344918765	16088.4268983753
0.0890453132425627	0.0155379875173421	-0.0911225535085421	0.0215801376883306	-8003.5554066024	16015.1108132048
0.0797965950034524	0.0157218126962832	0.125913833399614	0.0429753873384673	-7980.20694709849	15968.413894197
0.0993832618884549	0.013223376499309	-0.416473843236816	0.12193352372525	-8163.60403028285	16335.2080605657
0.095520141098592	0.0159580940320055	-0.27938116987284	0.0337549704113946	-8057.28262648396	16122.5652529679
0.0883532647688598	0.00939223039241726	-0.107182644664261	0.20444035069345	-7966.64690754498	15941.29381509
0.0927345104715618	0.0129770382364564	-0.207232851108338	0.100841985737283	-8027.43080985722	16062.8616197144
0.0911010505571243	0.0113561634480687	-0.150132488029824	0.152246359417345	-8098.47323811494	16204.9464762299
0.092299906370418	0.0157144555345445	-0.174625345286072	0.00844018685378797	-7976.33714324454	15960.6742864891
0.0899637244396576	0.0133276632355204	-0.124889603924493	0.0834283809575016	-8015.92065654155	16039.8413130831
0.0820656806885359	0.0147631553888061	0.0827114779233407	0.0744353546510862	-8069.58806958133	16147.1761391627
0.0975787746264418	0.00889778037651136	-0.339668706519639	0.200336639350894	-8043.09260827275	16094.1852165455
0.0835234506925826	0.0142823249281342	0.0876699100502318	0.0695213911301968	-8044.17454741646	16096.3490948329
0.0913302017628445	0.00909592129537519	-0.167109442327793	0.220175977609498	-8005.91072211039	16019.8214442208
0.0924776680717077	0.018212506056309	-0.213370087960942	-0.0344130054288626	-7991.93848534243	15991.8769706849
0.0961973815151775	0.0173919833099422	-0.352158232153438	-0.00991327578479296	-7971.33303762503	15950.6660752501
0.0832094016729412	0.0228369127874501	-0.0491846074567314	-0.124814031416466	-8048.01377783915	16104.0275556783
0.0922740175123955	0.0123315898940598	-0.189971466226634	0.129415072283751	-8046.98930839949	16101.978616799
0.095350859937477	0.0165824599272714	-0.286794796488809	0.0252571416279189	-8149.91217530211	16307.8243506042
0.0820225375477937	0.0126981301273841	0.100243711169454	0.127730357349258	-8056.52595174098	16121.051903482
0.0846122227609539	0.0205526534721864	0.039799155090622	-0.100738848251284	-7952.18708019733	15912.3741603947
0.0913481158688172	0.00863241921483657	-0.204759597088394	0.226117406605016	-8027.3647516679	16062.7295033358
0.0949634380122757	0.0117203122805299	-0.336666633782092	0.143658626721329	-8023.44631235462	16054.8926247092
0.0896872621236914	0.0187890226270393	-0.0928337702481372	-0.0379913183651104	-8116.66675841009	16241.3335168202
0.0895583401099745	0.0216644483921773	-0.11741257444491	-0.0845458586450333	-8131.56019794371	16271.1203958874
0.0922536859323975	0.0133037637413726	-0.218027793017936	0.103531596490253	-8086.47279260291	16180.9455852058
0.0834194740617711	0.0116048557156298	0.0658289943916323	0.156636187189516	-8111.07677749823	16230.1535549965
0.0901896906078336	0.014696861424841	-0.236384172774643	0.0587325926873827	-7924.07374228017	15856.1474845603
0.0874031200994895	0.014917610104819	-0.0804566490530977	0.0474015779458095	-7942.43584820498	15892.87169641
0.0877214444247895	0.0127584047232501	-0.0600571857272164	0.0901787899638923	-7963.9970012435	15935.994002487
0.0941300988203495	0.0104756079956443	-0.278789853762475	0.190252327304468	-7985.81935839789	15979.6387167958
0.0897675010654759	0.0112081586234118	-0.191541848329161	0.155033888349468	-8013.88342230307	16035.7668446061
0.0955164560609541	0.0145793773000119	-0.319270515302369	0.0691667413951715	-8004.44122399526	16016.8824479905
0.0942892323578882	0.00825018160921292	-0.307524312803917	0.219425582892206	-7997.49082560235	16002.9816512047
0.093811732803937	0.0144540057649718	-0.25973572307009	0.0830617326159021	-8045.63436938889	16099.2687387778
0.0783611998173218	0.0190492644804211	0.153248406984213	-0.0532729941324864	-7970.19630618002	15948.39261236
0.0861294119150322	0.0134882008553352	-0.05866238884243	0.104348118044857	-7988.08037386929	15984.1607477386
0.0921574798206437	0.0107905778068528	-0.264111773753224	0.180166109523779	-7958.9599964262	15925.9199928524
0.0945197091435802	0.0160341494172659	-0.291963618656686	0.00415752896975271	-7933.9349631307	15875.8699262614
0.085195921240792	0.0103377907532072	-0.0111414283496608	0.185558510683429	-8054.62157011133	16117.2431402227
0.088768822036299	0.0129901111293068	-0.170066710659099	0.126308823168998	-7996.20326602291	16000.4065320458
0.0926061363178325	0.0153197257682272	-0.114345697285448	0.0428254863634229	-8150.57393713169	16309.1478742634
0.0858253526315411	0.0166565905206827	-0.0326730806695043	0.0143503008562264	-8026.34328471873	16060.6865694375
0.0919084549044869	0.0168272163672159	-0.238871611182654	0.0165925670321365	-8015.73260918508	16039.4652183702
0.0878340768540535	0.015911886675569	-0.088057478723292	0.00613381738432241	-7889.1419437003	15786.2838874006
0.0858012150610626	0.0114806318216434	0.0134226208951092	0.177944442931112	-8071.71689504659	16151.4337900932
0.0896587043014483	0.0143137861077118	-0.136728113399721	0.111506939653345	-8158.89967981956	16325.7993596391
0.0948956222801614	0.00851172780852162	-0.228160282599829	0.214299506252617	-8015.75098902241	16039.5019780448
0.0911927110093803	0.0146277548682243	-0.182428282015369	0.0694162302011476	-7983.367625548	15974.735251096
0.0889880158354994	0.00736409650048283	-0.175208490848312	0.266063929883146	-7938.09808971511	15884.1961794302
0.0919640119808705	0.00796786327277347	-0.187709710975941	0.24237117825004	-7994.06518506872	15996.1303701374
0.0884548541962613	0.0139828316001357	-0.0906316349730124	0.0862717455868398	-8076.78820465182	16161.5764093036
0.0909307931939189	0.0127436156079669	-0.212591526836997	0.1251433178989	-8010.44205567154	16028.8841113431
0.0906532156398695	0.0148204991256352	-0.16292431206742	0.0849302396596433	-8016.28088024214	16040.5617604843
0.0910071206424377	0.010814825551211	-0.123999512189787	0.143277362615382	-8003.44591436611	16014.8918287322
0.0900498445204641	0.0141846128156813	-0.137329546380247	0.110683698374044	-8144.06372962207	16296.1274592441
0.090802119049906	0.0174757842496905	-0.160650685860038	-0.0112964022702622	-8075.3855793537	16158.7711587074
0.085455169567494	0.0150123380486776	-0.0113017674725605	0.0501399601807397	-8051.26285729965	16110.5257145993
0.0845287375673647	0.0141199562710172	0.0316385348407817	0.0778971345896863	-8090.39020673407	16188.7804134681
0.0910589759364509	0.0180189088463812	-0.162289816900863	-0.043763597384594	-8040.70315552291	16089.4063110458
0.0849175139125904	0.0174880345525858	0.0191039069299927	0.0151286182875686	-8180.9647705758	16369.9295411516
0.0907437357255973	0.0156951207914999	-0.233697942653106	0.0607328660166152	-8045.1103356602	16098.2206713204
0.0860171827583433	0.0110040199330227	-0.0475928970425637	0.164426987092992	-7948.52405841416	15905.0481168283
0.0904505683423951	0.0138652686072454	-0.157804983971382	0.098056207907038	-8091.41234902234	16190.8246980447
0.099307953252451	0.0104077803555594	-0.44010349703109	0.161403520025435	-8005.50119846617	16019.0023969323
0.0971197911905405	0.0147909155851053	-0.354752005483065	0.074798562788387	-8080.25077256899	16168.501545138
0.0841323670690373	0.015211576094484	0.0565093045113088	0.0700074461583554	-8104.71856558188	16217.4371311638
0.0901205373255634	0.0151344590633695	-0.161780554982265	0.0574757569269507	-8003.272651346	16014.545302692
0.0847401036138304	0.0148487165230657	0.0164551717612346	0.0446553666518216	-8008.82972937677	16025.6594587535
0.0979117338262058	0.0108832104683492	-0.337630832214847	0.171937042165769	-8132.71270334506	16273.4254066901
0.0956828395968669	0.0171030043725962	-0.319701643409126	0.0191777677304676	-8118.45502519089	16244.9100503818
0.0830251561449493	0.0129392440923622	0.100024910380034	0.125430658985499	-8072.42239429779	16152.8447885956
0.0949630988951005	0.00981727982098216	-0.241575405044468	0.154634702163924	-8009.51214451235	16027.0242890247
0.0847858340931136	0.0145556228459936	0.0203937735091198	0.0767497955969271	-8076.83258267932	16161.6651653586
0.086544539553713	0.0118515530299035	-0.0407889967394053	0.112063592385727	-7940.31953202818	15888.6390640564
0.0981265361332028	0.0129007934785726	-0.349205663598381	0.097326488532518	-8060.87939619772	16129.7587923954
0.0911792345608144	0.00741403365817254	-0.124700687098084	0.270382586898241	-8100.61875403434	16209.2375080687
0.0929429202672582	0.0131546857374803	-0.225882058807793	0.114406882841675	-8075.29260333339	16158.5852066668
0.0879701564657805	0.0142168187476373	-0.0624008608789857	0.0825631221255434	-8072.52417096264	16153.0483419253
0.0857924238348951	0.0119562985195985	-0.0445045362660239	0.142539342223546	-8058.52533654055	16125.0506730811
0.0828937286883584	0.0154811222930303	0.0709640880240339	0.0346022615275469	-8009.67019687142	16027.3403937428
0.0947757526419769	0.0171824491232299	-0.233187909825353	-0.0172271025969343	-8023.23441074881	16054.4688214976
0.0836026273526723	0.012148118256482	0.033298530764542	0.145479139971253	-8100.2352301298	16208.4704602596
0.100904924073968	0.0137534206545871	-0.477112805520543	0.103268773422821	-8036.62621171253	16081.2524234251
0.0893678499424678	0.0144552070575134	-0.165330610538723	0.0803510699029607	-8023.88621671334	16055.7724334267
0.0917813261550833	0.0167871891269053	-0.210424454689794	0.0104008333110277	-8095.82836313546	16199.6567262709
0.088052671079625	0.0179717584115856	-0.113767783092307	-0.00825561246710605	-7995.39779589887	15998.7955917977
0.0974463577091737	0.00915637966721833	-0.382297451492132	0.209865608664127	-8004.82268122666	16017.6453624533
0.100003605253087	0.0121021900727837	-0.414343714794969	0.135498484702867	-8041.90066013961	16091.8013202792
0.08743260076704	0.0131690419402139	-0.0544058300808303	0.0931502031217594	-7985.2600041375	15978.520008275
0.0895843240297954	0.013773129680689	-0.0801405324060826	0.051266264594229	-7956.61334321327	15921.2266864265
0.0924717823239072	0.00721447365572963	-0.21854779450879	0.255994252976249	-8026.2530410032	16060.5060820064
0.0951508375752478	0.0115791068507905	-0.285764110415489	0.144209816281854	-8073.17311345112	16154.3462269022
0.0936663617632573	0.00748085121238779	-0.23082214284719	0.241485007005171	-7983.27127103563	15974.5425420713
0.0833460051335998	0.0171343795846897	0.0266650995023639	-0.00821081132306227	-7970.68234330371	15949.3646866074
0.0880038510374832	0.0153399241863368	-0.073970111327831	0.0189875797916104	-7957.87660221613	15923.7532044323
0.0903074016580343	0.0160723525816689	-0.133622911104954	0.011951220999328	-8050.37563326985	16108.7512665397
0.0824150329442238	0.0214335666925946	0.0473173256302921	-0.0763608293836899	-8080.60973612062	16169.2194722412
0.0907717365749588	0.0170496627818521	-0.139065848124711	-0.0140468055365135	-7935.80676199391	15879.6135239878
0.0843697388211242	0.0143081995636685	0.0271120840145627	0.0607862008181689	-7961.51117189832	15931.0223437966
0.0981521076834734	0.01285779011214	-0.341401895047475	0.104869412739538	-8070.66105372815	16149.3221074563
0.082402741775902	0.0075670485006053	0.0990429304194241	0.235861584286133	-8033.41146026642	16074.8229205328
0.0910631512689908	0.0152413686998468	-0.217494799738677	0.0807137072905698	-8100.94477403581	16209.8895480716
0.101784406571286	0.0150035141117605	-0.507421130807025	0.0757510799632675	-8063.45799673072	16134.9159934614
0.0895893813117799	0.0148495139027683	-0.149674289072262	0.0765593951294562	-8073.60446964846	16155.2089392969
0.0926790867469949	0.00912628748879438	-0.183195529568716	0.196166435153338	-8006.94722439378	16021.8944487876
0.0875883631515429	0.0161928352517727	-0.109365844188404	0.0272466716340754	-7993.65375798358	15995.3075159672
0.0912757179437825	0.0181533776341977	-0.132624495521482	-0.0285390393476735	-7993.25624213827	15994.5124842765
0.0907890962336748	0.015214902914687	-0.130451056263614	0.0505479903570415	-8013.91013586352	16035.820271727
0.0874297497815489	0.0155439544404487	-0.0942109816044467	0.0477568938245876	-7963.7936802126	15935.5873604252
0.0883820130379343	0.0115338697270121	-0.0993760908024078	0.161636307111324	-7997.19555182904	16002.3911036581
0.0954908680621359	0.0125092983706755	-0.325990167948856	0.116016086151621	-7958.17564857562	15924.3512971512
0.0939959927019909	0.0151507175742098	-0.316953989873955	0.0780830522189558	-8116.57664160879	16241.1532832176
0.0929555108841554	0.0139951800172886	-0.234782477274763	0.108031028486951	-8049.89630480123	16107.7926096025
0.0948821656698207	0.00681159966990558	-0.321024785123535	0.284542212021302	-7978.07074613183	15964.1414922637
0.0977071900705297	0.0168064322058712	-0.321201231745722	-0.00670026086438963	-8058.74180392427	16125.4836078485
0.0842973138433947	0.015541489954421	0.0526545162168852	0.0531504410833068	-8101.30907988098	16210.618159762
0.0908004902967208	0.0147905043484195	-0.185297605422972	0.0569349237437163	-8019.87863153857	16047.7572630771
0.0950004896073004	0.00465634739945536	-0.341130401068551	0.373294550571037	-8109.63529808097	16227.2705961619
0.0953915822970255	0.00879859195512742	-0.292870251786111	0.246445942976905	-8078.07724875128	16164.1544975026
0.0925332368639721	0.0128636957057383	-0.239147573668116	0.154183291358019	-8192.55684584238	16393.1136916848
0.0902925957668569	0.0135681721852118	-0.204234741868251	0.138646554940023	-8156.5934933074	16321.1869866148
0.0862398890376641	0.010581068699952	-0.033015363095089	0.14056429689649	-8041.79694618739	16091.5938923748
0.0972363637125488	0.0114934963161579	-0.370146237588513	0.178217691154356	-8097.20395660742	16202.4079132148
0.0879959459450708	0.0161801937787482	-0.125253665754367	0.0573894294605955	-8167.23228554365	16342.4645710873
0.0929507516522846	0.0123717980310791	-0.269481172092661	0.143923568174881	-8060.9442497516	16129.8884995032
0.096400949906462	0.0154983960869936	-0.308253775485136	0.0538403719022605	-8093.41965685296	16194.8393137059
0.0919137939862968	0.0179488938878982	-0.246194779431793	-0.0113223404871652	-8075.52418588989	16159.0483717798
0.0856421105371829	0.0134964122369483	0.0289770442915026	0.0917600433415685	-7995.97756476865	15999.9551295373
0.0841536569586286	0.00996628440541506	0.0725807900705241	0.19414828292652	-8103.46546228247	16214.9309245649
0.0887117681590027	0.0145785979576992	-0.084573494166701	0.0555398181959816	-8052.70876855277	16113.4175371055
0.0881770918678442	0.0142599318213437	-0.108015773132551	0.107004845569665	-8093.89231456205	16195.7846291241
0.0879535451325319	0.0117606548612263	-0.133328890221535	0.128541794205303	-7883.55996416939	15775.1199283388
0.0882594633119264	0.0173261900971358	-0.151718549578972	0.0333373490377356	-8083.77683173478	16175.5536634696
0.085763674307613	0.0122512626859316	-0.0298814396597173	0.146988368059283	-8159.93173930748	16327.863478615
0.0862441350431799	0.0159611702405887	-0.0322031844635009	0.0312743448517314	-7977.77518568936	15963.5503713787
0.0936735089503163	0.0163599291302006	-0.316174314749551	0.0184273185048243	-7934.53460603456	15877.0692120691
0.0924894241827364	0.00898802966068488	-0.213548643314312	0.228711664827073	-8058.54909713538	16125.0981942708
0.0963097422938844	0.0146511281229713	-0.322238205974138	0.0883895629354246	-8138.01018609083	16284.0203721817
0.0857791800351302	0.012770562430848	-0.0312155067224246	0.133086688423096	-8053.9695913393	16115.9391826786
0.0897285589784404	0.0145545485151414	-0.13043010299096	0.0564658190377418	-8002.28687951258	16012.5737590252
0.0831069993645176	0.0101978492392115	0.0491484953873946	0.196887469894955	-8045.11761714472	16098.2352342894
0.075926804161385	0.0201797237980471	0.270918238357008	-0.0879074523613309	-8062.26440469334	16132.5288093867
0.0908576449517536	0.0177803711035579	-0.136226749300862	-0.0463202934097137	-8019.64928352014	16047.2985670403
0.0886750069865248	0.0144312480625094	-0.112371343236958	0.052479288600856	-7935.25097070265	15878.5019414053
0.0855331252051912	0.0172031441287681	-0.0262223000751168	0.0138663976500975	-7963.16909295323	15934.3381859065
0.0846459548843756	0.0187499851216261	0.0458630848804731	-0.0377904228702872	-8056.05531333932	16120.1106266786
0.0910611703425447	0.0123873237760598	-0.113037287622703	0.14815076576927	-8198.33067774308	16404.6613554862
0.085031511247322	0.00931905759766313	-0.051219804220759	0.217087453890491	-8119.34631525345	16246.6926305069
0.0885213963263333	0.0162954872012587	-0.114847005487479	0.0546592414597842	-8098.67269181191	16205.3453836238
0.0852435528774926	0.0113834386890868	-0.0485453601213502	0.142781717356258	-7960.47756868568	15928.9551373714
0.08426969264835	0.010550468852664	-0.00500747149742443	0.172283749757435	-8018.83269724941	16045.6653944988
0.0883906489497626	0.0143567929705065	-0.0968054463587414	0.0798608000389168	-8105.61882940888	16219.2376588178
0.0849118446700981	0.0166483141376374	0.0794149672693509	-0.0182209943480882	-8000.7554953744	16009.5109907488
0.095935841540304	0.00865120420462161	-0.305754656978101	0.207067439854248	-7952.83721245722	15913.6744249144
0.0914290962834547	0.00609679275971811	-0.260234200473796	0.317753283508226	-8044.80390198985	16097.6078039797
0.0978626123058483	0.0157743581108	-0.382148864691225	0.021601857062373	-7973.94414340835	15955.8882868167
0.0909589001644136	0.012933491411669	-0.212464956469236	0.133181352266028	-8063.14126184272	16134.2825236854
0.0954941602441919	0.012541339368249	-0.318360904406857	0.0988001639467358	-8052.79162853941	16113.5832570788
0.0884504051905495	0.0167562942866726	-0.0662843946557758	0.0148172385418787	-8047.26697019894	16102.5339403979
0.094782448119393	0.00848044515408623	-0.254825016325725	0.175767712391509	-7909.91861242066	15827.8372248413
0.0957190163808657	0.0108853292443373	-0.293007504637316	0.179303978130831	-8148.52092078972	16305.0418415794
0.0968678404583382	0.00975119206917817	-0.371246260559017	0.230593299994909	-8127.73608575999	16263.47217152
0.0962743523858457	0.00845808046620997	-0.327469364394316	0.227298691139898	-7995.11878162191	15998.2375632438
0.0891047710607694	0.0137230426020741	-0.160094566942882	0.122250369909789	-8051.00089513515	16110.0017902703
0.0894507225929595	0.0142794467780282	-0.11168048436192	0.0593396645488121	-7988.14480781512	15984.2896156302
0.0918479579902453	0.00755323936196497	-0.199568376331734	0.258824142862958	-8036.16495651576	16080.3299130315
0.0899865822407447	0.0140153803389699	-0.129113877618612	0.10090102908104	-8064.07448528613	16136.1489705723
0.0919611917947081	0.0114848659052835	-0.183540177531412	0.154136123772807	-8018.01267035219	16044.0253407044
0.0913798678147583	0.0104628474560292	-0.131177721259708	0.146658376284331	-8073.53151811713	16155.0630362343
0.0849764712914779	0.0154001752732818	-0.0426726416869801	0.0291447880975609	-7989.43216295491	15986.8643259098
0.0982037772317624	0.00871544878429374	-0.340272841403761	0.22614918571861	-7994.26163413147	15996.5232682629
0.0976181770533357	0.0112076620922816	-0.349199412647906	0.150582476760732	-8041.02706462441	16090.0541292488
0.0928531445191634	0.0129406872631827	-0.237062619347622	0.112283132499648	-8046.13159601203	16100.2631920241
0.0872671360966257	0.0135778285178505	-0.0670599067680581	0.138126484760375	-8222.12127381632	16452.2425476326
0.0895197970533401	0.0169842021865831	-0.197115767142825	0.0347261207248461	-8011.66704884157	16031.3340976831
0.0860432710055761	0.0134805971341662	-0.0198313811063671	0.0706904614476069	-7925.17718817959	15858.3543763592
0.0869929230740235	0.013097404344351	-0.035687339379588	0.1324300613774	-8220.60956439063	16449.2191287813
0.0921740405313758	0.0115980005136129	-0.17239230965614	0.159939424930816	-8180.97074657448	16369.941493149
0.0875336663916491	0.0113657797634348	-0.0605109503680236	0.139666699533793	-8050.60960561131	16109.2192112226
0.0932605416072367	0.0107796481942168	-0.209524267847301	0.16167557287923	-8059.5148497262	16127.0296994524
0.0892179129141083	0.0109547251418041	-0.132247079407543	0.185396127833071	-8057.36998813007	16122.7399762601
0.0879378935298216	0.0110833128883639	-0.15599555914537	0.177313280526462	-8024.55495663139	16057.1099132628
0.0877826976629282	0.0114591784886173	-0.134949534566363	0.115986709116562	-7970.48994801146	15948.9798960229
0.0936273681847209	0.0136486768421126	-0.296176995281218	0.114142634828175	-7973.66800036192	15955.3360007238
0.0871029111137301	0.0227555544394647	-0.021878639728081	-0.14474573843726	-8087.99128383638	16183.9825676728
0.0883365674622613	0.016193526111591	-0.111028678953935	0.0467776245330244	-8040.06207106848	16088.124142137
0.0912829546279536	0.0109420205274883	-0.235653670347733	0.150847513490415	-8011.29327505473	16030.5865501095
0.0873618225042602	0.0135304545660956	-0.0197621443676191	0.0901482402189248	-8168.62310868521	16345.2462173704
0.0845700779765392	0.0145812032282483	0.01877854140873	0.0686318530458168	-7990.840350834	15989.680701668
0.0903437854550327	0.00779626270193466	-0.148977664620671	0.258277914360614	-8056.27842966009	16120.5568593202
0.0932817290133622	0.0131484785957214	-0.267764222826552	0.0849632202725519	-7857.94388572713	15723.8877714543
0.0851689675638049	0.0119886278032864	-0.0397825556917058	0.118655232498816	-7854.30972466651	15716.619449333
0.0772940634904357	0.0131576557036119	0.207791536067298	0.118947789314854	-8065.32939709873	16138.6587941975
0.0974033116297106	0.0154713763512647	-0.366038083623294	0.0494575532237138	-8037.28844980054	16082.5768996011
0.0858482351666629	0.0158654912508866	-0.0507435748936371	0.0600470214120888	-8100.895031805	16209.79006361
0.0913667780510185	0.0121918277219951	-0.215920243702371	0.134197177056313	-7951.70433091205	15911.4086618241
0.0958891861289539	0.0114658096560716	-0.340564456979419	0.162183841481366	-8092.6724853531	16193.3449707062
0.0821745325721243	0.0139390450067936	0.12142911441386	0.100677073727125	-8063.19336864457	16134.3867372891
0.0911331641052202	0.0214556223313489	-0.173828277449546	-0.0734179214484229	-8137.37798853553	16282.7559770711
0.0923624820478075	0.0125138158632197	-0.218130507606548	0.105816515173217	-8009.85609190439	16027.7121838088
0.0946121001065408	0.0147409692884545	-0.325540793367213	0.0537012788337087	-7931.25658488786	15870.5131697757
0.0865807090314276	0.0163913882821742	-0.0442107752689388	0.0138791826970557	-8029.0950199302	16066.1900398604
0.0995656934910058	0.00944958364041701	-0.400070642038738	0.200191492047349	-8110.23520585375	16228.4704117075
0.0923391965372725	0.0120216982405551	-0.177069924326609	0.132494569448743	-8073.39229305556	16154.7845861111
