# Supplementary material for: Limited role of generation time changes in driving the evolution of the mutation spectrum in humans
Source: eLife. 2023 Feb 13;12:e81188. doi: 10.7554/eLife.81188 (PMC10014080; doi:10.7554/eLife.81188)
Supplement: Figure 3—source data 1. [file elife-81188-fig3-data1.zip › Figure3_SourceData/DNM_HSt_noCE_wMHS_bootstrap_estimate_Gm40_CT_500reps.csv]

b_f	b_m	a_f	a_m	logLik	AIC
0.383494006062413	0.0890715870581465	2.52677483630602	1.71348513606242	-16758.1007482536	33524.2014965071
0.386973734393418	0.0912462012136472	2.63076907509102	1.63898634009702	-16766.4281756186	33540.8563512372
0.356241725974129	0.0842532684371637	3.54570026815954	1.74884215461374	-16715.7930105953	33439.5860211907
0.388682526242868	0.0930560437802542	2.39910534122654	1.60272718593416	-16768.8837356031	33545.7674712063
0.375823076983172	0.0854397703312836	2.74893913217192	1.77058100926581	-16657.6421309407	33323.2842618815
0.376539415925878	0.0989556109510124	2.74030590584742	1.40962638362083	-16853.4950637251	33714.9901274503
0.408879548970311	0.0774469192365605	2.05264470309072	1.8795665642249	-16707.0966953411	33422.1933906822
0.396675365743796	0.0744289336489411	2.43029252918698	2.04696560504888	-16756.8236227693	33521.6472455387
0.382329083047973	0.0742203648581103	2.66263957311605	2.04411961167235	-16747.5464405026	33503.0928810051
0.377277786212	0.0969806303308781	2.80964836547293	1.53078305725564	-16681.2763369137	33370.5526738273
0.386473133317238	0.0633249276600457	2.40103674374247	2.44853538379799	-16733.9081661944	33475.8163323888
0.382111937242351	0.0873319530023345	2.58509825658595	1.75208003093444	-16638.8908672454	33285.7817344907
0.374277736227937	0.079940578598739	3.07501593213893	1.82039560530468	-16643.5773889645	33295.154777929
0.393153969627694	0.0740846316063738	2.37635145887133	2.12194123010108	-16753.972355736	33515.9447114719
0.384532126800632	0.0762270709689701	2.75583809449924	2.01714638194081	-16717.8106704364	33443.6213408728
0.396165614529697	0.078601070732821	2.19175175229649	1.9511787106294	-16596.6797600453	33201.3595200907
0.391907471950185	0.0908817123762998	2.45457799684132	1.60942900654218	-16739.0385574112	33486.0771148223
0.371534464068918	0.0942254111629758	3.03955307081327	1.51344668843062	-16673.9676865646	33355.9353731291
0.391609997023075	0.0883175772568232	2.49745404654926	1.76734721458946	-16706.3440695956	33420.6881391912
0.377830153947674	0.0969442131438718	2.77235565937102	1.4528407797927	-16600.5754172777	33209.1508345553
0.390880784141625	0.0943155439175788	2.40780121466914	1.59411827199426	-16825.0985577693	33658.1971155385
0.387415328026608	0.0808396991996799	2.56286107877065	1.92110762102144	-16647.4161646347	33302.8323292694
0.404091583398268	0.041959159136016	2.01442493236634	2.86973784502068	-16604.6941194568	33217.3882389136
0.366073069999939	0.0964402526867391	3.22818600402113	1.46872681516686	-16747.3229329411	33502.6458658822
0.380812153798725	0.096168500971395	2.60498431831599	1.47432014678792	-16650.2299852548	33308.4599705095
0.391580108131618	0.0810306706798639	2.50362548370588	1.79958026511891	-16766.8753647072	33541.7507294144
0.385040177274947	0.0893061627335046	2.49556115138232	1.70205777667489	-16763.705985271	33535.4119705421
0.390366565136226	0.094446375773297	2.52082246014716	1.48053157893744	-16727.4141478373	33462.8282956747
0.402681924344572	0.075688512713014	2.14997778841877	1.93945256719199	-16689.9199491276	33387.8398982552
0.368935046824124	0.0951199412449975	2.99398292110826	1.51993109101089	-16713.7886863131	33435.5773726262
0.385560010161873	0.0759033460293803	2.62609952137285	1.88666353139204	-16651.0019583691	33310.0039167382
0.395783145967124	0.0836493334855188	2.31919711864077	1.83587189832666	-16821.8177265076	33651.6354530153
0.374061732711967	0.09141729635583	2.91357010390922	1.5715562775797	-16599.404794411	33206.8095888221
0.410000486987508	0.0671916384965797	1.89798039024828	2.16246373195606	-16765.8377466514	33539.6754933027
0.371463840231645	0.0844059155108812	2.99171514331846	1.6707096427862	-16635.6904018588	33279.3808037176
0.388384244699686	0.0983544125859914	2.4195719186717	1.44944472530702	-16682.1846938183	33372.3693876366
0.386828221660626	0.0829007792259872	2.52657432832782	1.88159902220068	-16752.416740813	33512.8334816261
0.408107460976438	0.072771948844175	1.8419488087389	2.07631613188299	-16687.4179081134	33382.8358162267
0.398906007749621	0.0882592398590471	2.25689748060803	1.72485442541842	-16748.8201436127	33505.6402872255
0.378908582199926	0.10933590181261	2.66384634892881	1.30027054174126	-16774.030120907	33556.060241814
0.40109824055786	0.0800691328325893	2.00436985923216	1.89122196372023	-16663.1600172653	33334.3200345307
0.37827948651287	0.0928774629825798	2.70795594601252	1.61731635003501	-16666.7777767203	33341.5555534406
0.362843827538432	0.100157666656561	3.23514685791565	1.35642147622001	-16769.2076201074	33546.4152402148
0.383566338315957	0.0751081869242284	2.65641344634407	2.04740104815734	-16717.9328412941	33443.8656825882
0.373082969911057	0.0927582832760002	2.88222436476594	1.58006167234928	-16697.477734945	33402.95546989
0.38880992946821	0.0818435298248784	2.52438774798534	1.92823338809108	-16747.4971785338	33502.9943570676
0.383268839160784	0.0721230463927021	2.63310607892045	2.10860923289699	-16669.4346707008	33346.8693414015
0.387835799339938	0.0763152421014252	2.36923914524569	1.97046386221623	-16816.234046777	33640.4680935541
0.390307437362731	0.106125428087425	2.47828880515254	1.19936282656999	-16738.4797080798	33484.9594161596
0.376932780542311	0.0806034854868026	2.87905013415581	1.89096811479424	-16814.308062492	33636.616124984
0.375790609897786	0.0896007955923192	2.83411030894252	1.7123619740469	-16709.3880971508	33426.7761943016
0.375560167315915	0.0909369637921023	2.87816927337217	1.65913231093308	-16687.3687348227	33382.7374696453
0.402299338101012	0.0947701219052495	1.99355093139799	1.6091681875152	-16571.7458168369	33151.4916336738
0.362806158296485	0.0801112571069454	3.20746597760594	1.92930636556036	-16638.5351573432	33285.0703146864
0.36504427584146	0.0869572484555834	3.16682811311198	1.73416573678664	-16748.3395533368	33504.6791066736
0.399265180051931	0.0813730393429	2.20326845698779	1.96289717189824	-16694.4312068349	33396.8624136699
0.372734044663968	0.0868860088488378	3.04200380862391	1.77704680683537	-16782.5577750083	33573.1155500165
0.39752604941184	0.087465861200661	2.23661624652082	1.82037908441794	-16800.4210505598	33608.8421011196
0.380631180016021	0.0902596324849302	2.71526347281578	1.55821940884739	-16710.3444518046	33428.6889036093
0.371955433865513	0.0923061640321182	2.97580866288266	1.55358365608754	-16706.4761388215	33420.952277643
0.378192471539377	0.0732068698714122	2.77849415772724	2.16508195770412	-16762.4683718436	33532.9367436872
0.390665476076658	0.0623422970966696	2.25960643537365	2.34733967004587	-16702.126133667	33412.2522673341
0.388281361425473	0.089301935503234	2.65758578933641	1.68469796629607	-16797.3125729588	33602.6251459176
0.389266015759602	0.0884922375793119	2.58961474044335	1.73246431112613	-16705.0852181831	33418.1704363661
0.387358873712292	0.0807916761452705	2.50413763405917	1.842399944471	-16742.4584698791	33492.9169397582
0.373226021795963	0.0859678220552084	3.01620800769676	1.76388432020191	-16682.5924685819	33373.1849371638
0.387053954970441	0.0701190910127526	2.56298551416228	2.17597302574959	-16653.1732859266	33314.3465718533
0.401819048364658	0.0765923034515492	2.17360674790854	2.06608723123504	-16765.8234536525	33539.646907305
0.367803680664366	0.0936289637434781	3.12032254426919	1.59455137807271	-16756.7253465336	33521.4506930672
0.385507852292821	0.0991516177254473	2.53869159708923	1.50098135461314	-16807.8243785327	33623.6487570654
0.400767734292009	0.0736678447529207	2.00149240034086	2.04335705170712	-16650.9643991276	33309.9287982552
0.385940394890773	0.0743122208336673	2.60889044725867	2.06133353640474	-16715.4375668701	33438.8751337402
0.38470866211291	0.0847818298362908	2.60655826568731	1.64210350272369	-16654.805234902	33317.6104698039
0.374714047121754	0.0935592653473426	3.07641807684436	1.51249614552711	-16786.8351120003	33581.6702240006
0.38559027745192	0.0982568726060232	2.61090249485728	1.43111778895965	-16708.094950013	33424.1899000259
0.381233326907088	0.0618764031362032	2.67090900690941	2.36443239769241	-16689.0850577494	33386.1701154988
0.389849183705841	0.107983885319571	2.43367297250996	1.21074816339644	-16715.6479365335	33439.295873067
0.367206314837141	0.0930157071140594	3.19231098107582	1.56277440724761	-16851.5956183977	33711.1912367954
0.384026136624471	0.0917316131856762	2.63161902919843	1.62658196983109	-16696.4277785086	33400.8555570172
0.379880232606209	0.076356423557884	2.85854610164987	2.17058902151506	-16737.9513085432	33483.9026170864
0.39987090333864	0.0712984166762555	2.11760078905511	2.10789613357527	-16629.8490848548	33267.6981697096
0.379812378015529	0.0886897067405488	2.58082296070383	1.8187579701483	-16710.1450388994	33428.2900777989
0.382029186163106	0.0781796449201814	2.67825181421148	1.90688443735586	-16623.5216481836	33255.0432963672
0.344610625491795	0.0945770487250614	3.76804936435163	1.57520256623336	-16741.0067629741	33490.0135259481
0.388396040081994	0.0768171700279976	2.55974872867028	1.92966332564074	-16670.12988925	33348.2597785
0.401450519425317	0.0839253828782568	2.05820920660665	1.8111856617586	-16725.0371054558	33458.0742109115
0.353131991926036	0.0654594127957133	3.46656671144024	2.3528870774828	-16738.6068022382	33485.2136044764
0.392157490435015	0.0744940878301985	2.41302412546247	2.03621670922888	-16643.5995253896	33295.1990507792
0.385486061466976	0.0710177196834472	2.42486519897278	2.11883936910424	-16589.6725868699	33187.3451737399
0.391727818889811	0.0926572214580272	2.52285728038992	1.56406676771935	-16784.5675265834	33577.1350531668
0.376511684850433	0.0859123403416586	2.80482051329453	1.80252285905525	-16718.3185611681	33444.6371223363
0.395099826347134	0.0849484784346382	2.37877967841082	1.74049692281366	-16603.3262663058	33214.6525326116
0.392216740233735	0.10248237778547	2.42040269078622	1.40563279920819	-16823.9800315598	33655.9600631196
0.368148746280266	0.0973719134553779	3.1260952523019	1.48090546069046	-16736.9237484755	33481.847496951
0.385586692355756	0.0684442860682016	2.78016591396265	2.25259608400563	-16664.5251964037	33337.0503928074
0.39408171416835	0.0757591018588774	2.31587910737688	2.0813724962528	-16789.9214110994	33587.8428221987
0.362969236309135	0.0966854860655823	3.08458861789645	1.52124401384955	-16644.7739443988	33297.5478887977
0.387120210581855	0.0905128268209708	2.57637270982087	1.6476484091844	-16668.1421529359	33344.2843058718
0.394206063549792	0.07587908252893	2.30116040601313	1.96261919274128	-16656.5235494714	33321.0470989428
0.404398062253723	0.0718202889570681	2.0213248882021	2.19801764035534	-16752.4837071352	33512.9674142703
0.412286946564901	0.0825140812123834	1.91139290804263	1.70015701172025	-16682.5168212479	33373.0336424957
0.374351173721485	0.0835197049827044	2.96694969648259	1.87840210591971	-16755.8230273953	33519.6460547906
0.371259968095361	0.097269042308572	2.89830468487368	1.55349635172927	-16836.3818368181	33680.7636736361
0.40388780929275	0.0853056830969496	2.08636656189054	1.7598266337856	-16731.0373655315	33470.074731063
0.386624087261472	0.0932293718734675	2.59041502321849	1.60991445475976	-16858.7765361596	33725.5530723192
0.356255932813631	0.096081962890351	3.38255049529279	1.53744819421351	-16723.4275751176	33454.8551502353
0.36463768647157	0.0878791104161354	3.02598470780822	1.7680850217607	-16785.4461147881	33578.8922295762
0.366820846591554	0.0938560662874423	3.03560801418622	1.62252131698603	-16743.8716235738	33495.7432471476
0.385366557033024	0.0930682991892489	2.57087418484313	1.53178561883465	-16736.5724743795	33481.1449487589
0.359776168058099	0.0745551738088122	3.44776048022833	1.99465702351895	-16635.1637732552	33278.3275465105
0.373571118234227	0.0910292766644032	3.05610391347214	1.66200404841083	-16757.0982879292	33522.1965758585
0.373378667558917	0.0783830321554894	2.95777630310167	2.00288027967016	-16763.0105327885	33534.021065577
0.381084046087419	0.07386982038605	2.65793003903144	2.02111192169485	-16724.6560432137	33457.3120864273
0.391456477865916	0.0993305031351849	2.3415040117856	1.5320728384631	-16814.9325922407	33637.8651844814
0.367305070275848	0.0885611531000332	3.2125598046523	1.66866934732214	-16693.62884743	33395.25769486
0.374184084133135	0.074014518473091	2.8802849506083	2.10693150774217	-16796.2698824572	33600.5397649143
0.385972401460774	0.0888585991928172	2.70639053082822	1.65724186612434	-16721.4509593301	33450.9019186602
0.391393953424206	0.0906337010252075	2.37816571185543	1.63876055981189	-16688.1563190354	33384.3126380708
0.4106520375424	0.0830641147417395	1.93329732898017	1.82996992835771	-16678.3751274466	33364.7502548933
0.383621247066516	0.0787021183965566	2.61429229296568	1.94924995269205	-16795.3244278558	33598.6488557116
0.361443169544774	0.0941240992758765	3.27896590665325	1.55482230418539	-16755.5996025851	33519.1992051703
0.363186830946717	0.0996219947978177	3.23031166664037	1.45764713249148	-16647.2138454408	33302.4276908817
0.386315007258953	0.0724176774455983	2.48802904267525	2.23815898621477	-16786.541334236	33581.0826684719
0.384491155091642	0.103687889041093	2.6106751811225	1.23974793224631	-16694.9450425984	33397.8900851967
0.373254840847761	0.0928094837581483	2.87350381961199	1.52038741706768	-16677.0260021001	33362.0520042002
0.371574552912975	0.0909957605937488	3.09518212542485	1.66077616526315	-16852.4071268737	33712.8142537474
0.379552008483601	0.0820346053404614	2.77104914225397	1.91306276774827	-16744.8593910916	33497.7187821832
0.366768234968787	0.0727650559689382	3.16419813317661	2.08140951952126	-16682.2348696955	33372.469739391
0.377867567386553	0.0952464367581022	2.76791348528367	1.46193581612367	-16756.1324236792	33520.2648473583
0.375557555924756	0.0802700685113101	2.91131352445196	1.9258099743374	-16867.4121007028	33742.8242014056
0.409552284104815	0.0870573657158006	1.90593048135081	1.80155416680777	-16807.3770640799	33622.7541281598
0.374152810832341	0.10204442995206	2.86641343346925	1.31643987206454	-16768.7339279323	33545.4678558645
0.404218017374672	0.06742624862151	1.88336964969424	2.24541734502136	-16736.1131701246	33480.2263402492
0.387868517691339	0.0947800858191326	2.4086009039293	1.55151000262625	-16679.7959435118	33367.5918870236
0.36667461630269	0.0860033738516689	3.20204835864136	1.74588910087617	-16706.8538190458	33421.7076380915
0.375233402083548	0.0761150920648055	2.9363367912838	2.05896521393575	-16670.2357651629	33348.4715303259
0.3743411951878	0.0793486570301851	2.99771672115031	1.94140465070026	-16654.1699114583	33316.3398229167
0.402364015217631	0.0805147947398304	1.91214761762247	1.92307459245909	-16659.4576328344	33326.9152656688
0.397387814944175	0.0725355736323263	2.17303864832899	2.20801709064414	-16739.0032397033	33486.0064794065
0.386996270669852	0.0787698378412713	2.61128887344849	1.88048888659078	-16633.2340165606	33274.4680331211
0.398052300822132	0.0758157822334247	2.17510351397742	1.9956818122929	-16604.8435514336	33217.6871028671
0.381704515633559	0.0995359128739891	2.65366368763912	1.3984908408045	-16734.8318222177	33477.6636444354
0.382527198835265	0.07916957786742	2.69459886939228	1.87752471661295	-16785.1530111178	33578.3060222357
0.372832559003036	0.0803598590632311	2.86718855493779	1.96521247214395	-16678.7398630626	33365.4797261253
0.376752798461801	0.0956529811635739	2.89354653930599	1.51173498410073	-16694.9120919228	33397.8241838457
0.387529486249966	0.0778677979135479	2.4638237958493	1.88871991381709	-16758.2580397602	33524.5160795204
0.355665120160034	0.0985885179610781	3.80522877898058	1.38462774413244	-16742.0632479898	33492.1264959796
0.374328519496656	0.0835244868925528	2.83822359360539	1.89183048430195	-16624.1934297229	33256.3868594458
0.385558762282308	0.102676575597936	2.72699986984324	1.20607497270691	-16766.9368759886	33541.8737519772
0.366412316158162	0.102219460782953	3.24706822087745	1.26752247677535	-16756.9475741409	33521.8951482818
0.390166521574084	0.0929972232915688	2.39963206964681	1.58539614446736	-16711.9699719302	33431.9399438605
0.398554011417457	0.0738147395181799	2.14286578176851	2.08707495799455	-16799.6358840182	33607.2717680365
0.366705239944704	0.0811473021838738	3.29460553245263	1.80250220941242	-16685.0684144233	33378.1368288466
0.366986908726627	0.096936005978663	3.1417555742396	1.40566052270102	-16738.6304762116	33485.2609524233
0.364686721493044	0.0863462444005545	3.14319578702463	1.77626897124453	-16687.320537993	33382.641075986
0.391161456208161	0.068991537768642	2.54540550575112	2.18359523490343	-16683.7753355957	33375.5506711914
0.383931451225553	0.066513115552358	2.82361549252278	2.32914946336968	-16739.4766202952	33486.9532405903
0.377060992714756	0.0781901982863584	2.89960243779526	1.90059536248867	-16811.5860787401	33631.1721574803
0.401988116972268	0.0756704624487118	2.03713468835668	2.03995860532615	-16755.792702287	33519.585404574
0.381114654831786	0.0997098212341674	2.66983020468364	1.36187581831164	-16666.6122810173	33341.2245620346
0.372988137758909	0.0912906080240758	2.89695971195432	1.61493775908885	-16600.32234616	33208.6446923201
0.370606223949318	0.0880996688076046	2.8715167187541	1.75985636729377	-16712.6480828168	33433.2961656336
0.393476302188163	0.0817419680918014	2.35327760083489	1.97283717144751	-16798.113455466	33604.226910932
0.381195401663567	0.0701635445337088	2.8207532129254	2.20008660156826	-16802.195326832	33612.390653664
0.377139357491974	0.0790991577851347	2.96509323465577	1.96595214212082	-16707.3840471576	33422.7680943151
0.395784575138548	0.0845074260097768	2.33397532643659	1.72262883681529	-16716.6012906207	33441.2025812414
0.379999266625604	0.0761163490573784	2.68181989113835	2.13702964471274	-16634.0256114181	33276.0512228363
0.389493607998947	0.0719419609410313	2.3884903047929	2.12502826540402	-16730.9605818982	33469.9211637963
0.374390580099756	0.0845231302927478	2.90944299903844	1.87878703269733	-16794.7375280598	33597.4750561195
0.3870683704917	0.0726209850894555	2.34004453348352	2.17827091362217	-16676.3604727172	33360.7209454343
0.394121950171491	0.0852309029668043	2.37172787068265	1.75385749118616	-16673.6655530179	33355.3311060359
0.383480130988665	0.107156161105592	2.70633815809642	1.15868845734843	-16803.1354473293	33614.2708946586
0.378753786320671	0.071046990652453	2.80030082020133	2.17793825495911	-16678.2633706916	33364.5267413832
0.392204868304425	0.079753733333116	2.45901822226057	1.90493731923732	-16779.9694242782	33567.9388485565
0.382627282589899	0.0883062275229293	2.61014067117472	1.70979343011345	-16801.4812251373	33610.9624502746
0.382106082975308	0.0979462447062832	2.619193408239	1.45596417101555	-16773.8847753073	33555.7695506145
0.382675914384775	0.0893820797923231	2.7332122101012	1.58076092188777	-16697.7701469131	33403.5402938262
0.379776452824556	0.0832929630497038	2.74946577848928	1.79030361546076	-16675.8638793706	33359.7277587413
0.395660420934116	0.0709081897807499	2.315795841052	2.2345557291805	-16704.7446122221	33417.4892244442
0.368543369396592	0.0902405314899249	3.02493575914689	1.67161199581144	-16697.2642092978	33402.5284185956
0.381705567111106	0.107175340147326	2.82833535101623	1.22827602472509	-16678.8381211992	33365.6762423984
0.382823531562213	0.0851212659947392	2.68810911040549	1.8224088401363	-16752.103693192	33512.207386384
0.36533029655174	0.0913890399453364	3.18342414967765	1.59288591021356	-16746.1585895653	33500.3171791306
0.387575048082762	0.0781690809067729	2.47648324618507	1.97309318566216	-16692.0576433158	33392.1152866316
0.383319625791901	0.0682211804519455	2.63327575216754	2.2950601613691	-16681.1283084083	33370.2566168167
0.369977181255125	0.0852468998911598	2.95961728440671	1.88617891129947	-16723.6489830061	33455.2979660122
0.36422193030082	0.0750534142911336	3.05471042871504	2.01214497866434	-16674.5040849822	33357.0081699643
0.365506375299186	0.10450137098208	3.16288282346513	1.27487962053257	-16598.0348894204	33204.0697788409
0.401169449044079	0.0804374683433713	2.20758872249364	1.89634800937877	-16752.2414447458	33512.4828894916
0.395834298157938	0.0818702252555751	2.2574959946589	1.86407966153243	-16785.0043132962	33578.0086265925
0.370650173631814	0.0954898269506716	2.97931098863689	1.57904235823794	-16753.5409861858	33515.0819723717
0.380946334599279	0.0783865162876306	2.66243620650608	1.98586077825654	-16726.9523634494	33461.9047268989
0.383323285471734	0.0841327500548692	2.68851065323384	1.88123609048737	-16852.8528931088	33713.7057862175
0.384121365012843	0.0828536662616159	2.61028227110392	1.81922485489286	-16645.0418458907	33298.0836917814
0.373618327358558	0.100288741132452	2.92454754163552	1.35484238030648	-16631.007086907	33270.0141738139
0.370395851935663	0.0864958943243937	2.96145983073093	1.80349151841323	-16820.0383471164	33648.0766942328
0.378643107899197	0.0814630616944384	2.76780522462595	1.95711380432516	-16729.3227629023	33466.6455258046
0.356641118048147	0.0859539922902032	3.43293757131129	1.72982742441907	-16626.0956181907	33260.1912363814
0.398702713590455	0.0774791888528957	2.26922215688588	1.85302741272836	-16602.1933084997	33212.3866169993
0.393193580554892	0.0907557843728766	2.4123388669999	1.57250075468927	-16662.0534955062	33332.1069910123
0.384692432449298	0.0743075744640889	2.57813817353254	2.11483718036035	-16750.0038175087	33508.0076350173
0.380367633017445	0.0893716398879148	2.63583705763774	1.79561043734798	-16757.7112934112	33523.4225868225
0.402313679553781	0.0739833281535313	2.12061683681869	2.11527626559996	-16745.0487203255	33498.097440651
0.351769941519211	0.0966146875288595	3.45585281266586	1.48600931149325	-16628.5058082217	33265.0116164433
0.391883081163033	0.0894789282116777	2.31885431414837	1.74263075822057	-16853.8596598255	33715.719319651
0.374030245488598	0.0944918549476387	2.96073295763737	1.5045553933682	-16766.3295617647	33540.6591235295
0.371739998875996	0.0849138136746794	3.04494822563156	1.76140565688195	-16712.9729265133	33433.9458530266
0.390703449733886	0.0783953500419615	2.46506880970241	1.91872476890725	-16631.6843011812	33271.3686023625
0.377926595167717	0.0783654222311646	2.87393015768931	1.94651861996394	-16802.1658647821	33612.3317295642
0.368777953970222	0.117299014290301	2.99077590434913	0.882713050308958	-16694.2393384816	33396.4786769632
0.361283267516469	0.0949695356163666	3.4481129717299	1.54630564745077	-16688.1963991321	33384.3927982642
0.378544378768467	0.074509009023398	2.84654669394511	2.06277678834236	-16681.9096792241	33371.8193584483
0.355627491364289	0.0878967376030717	3.54216975815588	1.7169573468276	-16839.4136619687	33686.8273239374
0.375777721593747	0.0940454291260943	2.86522673824491	1.62098094943875	-16796.7878819927	33601.5757639855
0.389686424275712	0.099091454409196	2.56391020828439	1.41099249770743	-16669.0006892931	33346.0013785861
0.380917074474726	0.0675613132877665	2.77117850346589	2.24398500252941	-16700.8029693106	33409.6059386211
0.368005202988498	0.0876078440403116	3.10817372979514	1.85450447131293	-16884.6828858157	33777.3657716314
0.37768321956908	0.0849545617440043	2.7836561352605	1.85579920415052	-16756.7623534169	33521.5247068338
0.374166091814396	0.0905857303348743	2.8604978507094	1.70565627873307	-16715.2376116172	33438.4752232344
0.385611677512284	0.094789245776143	2.50613300498254	1.5466574779951	-16644.9740476951	33297.9480953902
0.381879255811743	0.0730545590129106	2.64113854730638	2.19440026096544	-16820.5150644123	33649.0301288247
0.40169260352382	0.0907472802121639	2.01311026728407	1.61670283227457	-16693.2892926095	33394.5785852189
0.378970381568008	0.0870046049220199	2.67465209616654	1.74669120131093	-16699.0586324235	33406.117264847
0.390185913284047	0.0751731235046417	2.55039501647453	2.0401561395824	-16678.3336640231	33364.6673280461
0.377387424789528	0.0988170912988359	2.71736234452574	1.42191684037829	-16620.2913320428	33248.5826640855
0.392009794178254	0.0881077854419817	2.56525422101517	1.6217999756392	-16747.9446674476	33503.8893348952
0.378798627448638	0.0900030310978888	2.71900576581973	1.80441623209631	-16925.2873593942	33858.5747187884
0.373129591889619	0.0906272121317555	2.75968342795326	1.70090227709514	-16680.2217334797	33368.4434669595
0.364806551991513	0.0753386539009205	3.08154278299111	2.04118458562419	-16710.0784370346	33428.1568740691
0.379316444119622	0.0857406752194886	2.61477273987632	1.88051577676357	-16708.4145895281	33424.8291790562
0.404245005663548	0.0871618567265512	2.04351279533811	1.77290200061097	-16745.1059250798	33498.2118501595
0.367801513292045	0.0974847456458388	3.1894317371331	1.42794886240362	-16675.7046865346	33359.4093730692
0.392094402794314	0.0883007293386998	2.52119951372717	1.61308148875303	-16728.0724576325	33464.1449152649
0.384378377951145	0.088107413130068	2.5242938980836	1.70242873175403	-16689.9753918775	33387.9507837549
0.383059574965761	0.104588841112132	2.57047389630599	1.27338256959859	-16583.3983842068	33174.7967684136
0.389808338584533	0.0847185109809065	2.48125956511617	1.77763714116904	-16714.9757935203	33437.9515870407
0.362124286738799	0.0955204135673713	3.25222884794391	1.49959332741293	-16746.1454350035	33500.290870007
0.36298512834385	0.0850734375992415	3.13676865299909	1.75881401379853	-16706.3707075387	33420.7414150774
0.380881901411423	0.0910324006342268	2.65159110646758	1.74858645615927	-16706.0244188178	33420.0488376356
0.394670760780531	0.0861925195724007	2.3188945307761	1.69903646294704	-16640.2271351746	33288.4542703491
0.386071837432539	0.0917319379037935	2.62717615313109	1.68806708968045	-16883.4870774635	33774.974154927
0.387656688460536	0.0980441302707277	2.48977933741781	1.48262996559854	-16649.0299489634	33306.0598979267
0.370596630522312	0.0817168735867911	3.05153733994912	1.8676805807711	-16635.5683003516	33279.1366007033
0.377495996905181	0.0839398989391339	2.72886563183116	1.75298568485213	-16600.9743483129	33209.9486966258
0.370274890472308	0.096006708581782	2.99146214140654	1.61889339260731	-16784.9513936902	33577.9027873803
0.377528105199321	0.0917085362317404	2.79578505758258	1.57677378212323	-16791.6541641106	33591.3083282212
0.392821176597273	0.0677220468497773	2.35129665078423	2.22705089220071	-16757.0516464966	33522.1032929932
0.367436710681647	0.087351472894733	3.05726935785198	1.73859907569905	-16682.7055899688	33373.4111799375
0.375051504705172	0.0966385427467658	2.92528422399935	1.47550452777311	-16790.7163430574	33589.4326861148
0.369791574950911	0.0723640818924728	3.141228150457	2.18884482306976	-16762.0561403282	33532.1122806565
0.357134670728026	0.0800990468947824	3.4165417974387	2.04931021473036	-16768.0881663703	33544.1763327405
0.383195621625587	0.0815880188640382	2.48810731906703	1.92545742102564	-16563.9554978959	33135.9109957917
0.387071887154942	0.0856914991901188	2.57277120472702	1.76676347195062	-16669.1594897392	33346.3189794784
0.380117207651368	0.0753078868652609	2.7197749130403	1.99056353514616	-16788.2197241424	33584.4394482848
0.367950221405185	0.087975813043081	3.02577238434349	1.82916883839487	-16725.0314911989	33458.0629823978
0.382194506039149	0.0918314669132618	2.67563959374565	1.63602370057357	-16709.0938559786	33426.1877119572
0.37336690592629	0.0912561465120103	2.92310401614457	1.58913476865474	-16719.2866659042	33446.5733318083
0.364952299872474	0.0835300584030506	3.1983661122773	1.83698784775143	-16689.5730996006	33387.1461992011
0.401212547302679	0.0858275668515214	2.16236991049558	1.71572192483992	-16728.4219109743	33464.8438219487
0.375368176713175	0.0884523600834919	2.85890864092314	1.75460991883737	-16731.9400425785	33471.880085157
0.371777426148493	0.0923039756588683	3.03638549471466	1.57292551482485	-16738.1930307794	33484.3860615588
0.389949403134475	0.0909843309155718	2.57114569678371	1.68282976481017	-16817.9582851741	33643.9165703483
0.371536331439617	0.0812895883664618	2.91380618751617	1.90576841738456	-16726.0109411586	33460.0218823173
0.375976269180656	0.0781109199993535	2.85570084004097	2.05449612821844	-16692.3061879027	33392.6123758053
0.385412268056623	0.0738489005618668	2.63033367920385	2.14465646658257	-16690.0443992394	33388.0887984788
0.380258246893082	0.0933673965616126	2.66267108809462	1.58606497971994	-16662.6537277914	33333.3074555829
0.398168949979641	0.0849050555790822	2.26623617008829	1.83157186663617	-16731.9226169732	33471.8452339463
0.383581951766824	0.0907013396646798	2.59390652924249	1.66747882566514	-16739.4250526073	33486.8501052145
0.384435920874154	0.0834696068121628	2.60036667330866	1.7759013881333	-16750.7335915042	33509.4671830084
0.355412747882662	0.082611827762808	3.46284755970364	1.86736916051389	-16765.2865741077	33538.5731482154
0.382522899753944	0.0834671944130471	2.61353239181668	1.77508423700071	-16801.6399939105	33611.2799878209
0.374999332109889	0.0932028163813015	2.87850344413763	1.63778216897645	-16735.5881790858	33479.1763581716
0.374172860218786	0.0716787053758228	2.87612288976022	2.06881828311786	-16753.2796287529	33514.5592575057
0.391836807032696	0.083994945998132	2.28739355551289	1.89567012155435	-16753.0898534526	33514.1797069051
0.412912986791657	0.0747717742232401	1.76759905505057	1.99901384632621	-16720.5368316656	33449.0736633311
0.388535149138421	0.0806612992036272	2.43416843156806	1.9096543422527	-16655.6257245565	33319.251449113
0.390396993835791	0.0815276100638852	2.40743174807894	1.96693694661404	-16749.06781253	33506.13562506
0.377490908163564	0.0808137428310977	2.75976421931678	1.98313884725995	-16708.5924148166	33425.1848296333
0.388934112407396	0.0901869254128605	2.58403608360147	1.62788975401563	-16798.1343695092	33604.2687390184
0.360256486313102	0.0784045876811645	3.33621316655624	1.88394769282013	-16650.492884111	33308.9857682219
0.407050662543224	0.0893730278612395	2.07423747252364	1.65475532262652	-16739.212329171	33486.424658342
0.384143764472508	0.0992576844416431	2.64746939730453	1.37375916927859	-16685.0162536317	33378.0325072635
0.405823529585836	0.0724978857269169	1.85175933616117	2.08331126510993	-16516.3494562426	33040.6989124852
0.366237233229957	0.0685732344926223	3.3078336916614	2.29717561347802	-16750.5324800633	33509.0649601265
0.389194789794309	0.0920874651763413	2.44129774934379	1.59212877058998	-16645.0084584681	33298.0169169363
0.37521514831491	0.0791575900671031	2.97089363813716	1.91154387314894	-16799.6041802132	33607.2083604264
0.385954040606359	0.0845754973525698	2.59505771386678	1.75408755844953	-16652.3170524255	33312.6341048511
0.379588410739866	0.0854917052272273	2.79858799345838	1.83471315506981	-16606.075300754	33220.150601508
0.388705092141595	0.0648410311847361	2.36952125573461	2.31005323491256	-16619.6084009886	33247.2168019771
0.40673926454309	0.0784873168468549	1.92366134516992	1.97818904162654	-16830.0671552635	33668.134310527
0.392513419672701	0.0713402826000061	2.42343027380346	2.18140209078211	-16731.1351168861	33470.2702337722
0.388521838410652	0.0857585673735103	2.40575948770299	1.75895553312721	-16681.3130276309	33370.6260552618
0.404653848685399	0.0748013920441547	2.06106719971302	2.07259252983952	-16724.4286794344	33456.8573588688
0.386372296566987	0.0764542470574661	2.52815914159669	2.00368423928071	-16618.7630304636	33245.5260609271
0.400533351343422	0.0875613626121201	2.16982586706004	1.70834284500718	-16829.3607655192	33666.7215310383
0.365113226346894	0.0834082977200123	3.08106808801104	1.94744308884646	-16732.7037669193	33473.4075338386
0.373408696930005	0.0694859141361665	2.9329014973987	2.2650632654152	-16665.6731477853	33339.3462955706
0.389475855330742	0.104705973629077	2.57705412727283	1.3079158316462	-16822.4802079768	33652.9604159536
0.369713226021076	0.0923231947920651	3.06024078387516	1.58272617810337	-16817.9958778837	33643.9917557673
0.385864219007389	0.11259609044664	2.48776674575613	1.08831830584091	-16772.6349015961	33553.2698031921
0.362442294464364	0.0945224750648057	3.23138974706467	1.53741155961614	-16719.5297867653	33447.0595735305
0.379939584089371	0.101663585759642	2.74350934252296	1.28250946518099	-16602.3284815304	33212.6569630608
0.365235481800706	0.0933565593141307	3.08040503079978	1.55216315856788	-16606.3892306439	33220.7784612878
0.376784384488895	0.0989164314957753	2.77974905523063	1.49052948323263	-16720.042001523	33448.0840030461
0.384822755513957	0.0937775419024888	2.58414579298262	1.55479665469722	-16706.6447911067	33421.2895822134
0.377030274672938	0.0968890035155151	2.94603440328292	1.46312086963723	-16734.4744450817	33476.9488901634
0.390008845789181	0.082696023374793	2.43243138811665	1.84638062051858	-16832.2374566322	33672.4749132644
0.384558621117312	0.0769720311747044	2.75021931681476	1.96186132413855	-16700.0245693226	33408.0491386451
0.390441401051066	0.0903064869591888	2.37662505668046	1.71135687204168	-16825.8804796686	33659.7609593372
0.362005983784466	0.0844063689219117	3.29116598970786	1.85270850910796	-16767.923016859	33543.846033718
0.369283937948686	0.106473070847735	3.04421130723169	1.1695914274605	-16718.3975647002	33444.7951294003
0.390861902469261	0.0946363849841376	2.3989491135978	1.51812946223203	-16714.4595194936	33436.9190389873
0.375964992739566	0.0804641243504723	2.94187895596377	1.96244403764428	-16691.0538116851	33390.1076233703
0.383780882686815	0.0861518809410827	2.64868743429131	1.74613202739167	-16627.5446033473	33263.0892066945
0.369814958750138	0.0827562392035711	3.1533592810165	1.76828924555348	-16870.245160311	33748.490320622
0.389298781266094	0.0899361539719943	2.51117094243841	1.60499044444981	-16784.4900158783	33576.9800317567
0.359003540849583	0.0847628079890709	3.46423566361615	1.78939576453196	-16798.0213528617	33604.0427057234
0.370238600663634	0.0813906772180133	3.10140739196364	1.86772996191087	-16696.4856171509	33400.9712343018
0.373771954064583	0.098207689199567	2.99669416646787	1.44037580055055	-16702.932545192	33413.8650903839
0.360450327283537	0.0788524356044973	3.38360039662969	1.98212967394281	-16784.8541733184	33577.7083466367
0.37514698885689	0.0883068508133771	2.85995812618468	1.71838787191489	-16785.9864346407	33579.9728692814
0.388469897481346	0.0686086797711298	2.48025982651679	2.15790708800303	-16696.0217942201	33400.0435884402
0.388878073876161	0.0944734313850692	2.41759499163313	1.46745486252798	-16605.6617446814	33219.3234893628
0.385798873650134	0.0972443502575668	2.58293545598275	1.50824067587345	-16740.0537661914	33488.1075323829
0.38785159260955	0.0862252552133863	2.43687342524197	1.75864172923517	-16645.5264118624	33299.0528237248
0.368721923490318	0.0877288590696848	3.09565525268618	1.67230457499041	-16751.5538511227	33511.1077022453
0.37901038404943	0.0973123529912479	2.5493678264711	1.54839841973114	-16671.4357609974	33350.8715219947
0.38406319966832	0.0878481096625145	2.61669992656695	1.71151971278733	-16607.4587711169	33222.9175422339
0.369338052684555	0.0818073376260296	3.19921689089511	1.86052098040724	-16592.7781317709	33193.5562635418
0.38824916462009	0.0849648910843064	2.57008629141215	1.8614265861784	-16793.6978898802	33595.3957797604
0.370454528037452	0.0803634930313628	3.02782955128845	1.97634057468634	-16735.5027163013	33479.0054326027
0.395653845869184	0.0897504802220999	2.11941522710753	1.64612979410329	-16702.4455317308	33412.8910634615
0.371487770671577	0.0896556736408545	2.81493916121663	1.71623341140371	-16693.6219645893	33395.2439291787
0.370083488668493	0.0921000853523126	3.16027694261373	1.6478462895287	-16752.156218691	33512.3124373821
0.391424083837142	0.0759567385116637	2.39718980408538	2.04468800327449	-16753.3623979015	33514.724795803
0.392847517153756	0.0672718206440717	2.45480641648677	2.30665711451235	-16755.8214372865	33519.642874573
0.384646412405755	0.0924986836275966	2.55300632455208	1.60116472211419	-16662.5245095172	33333.0490190344
0.381950387556882	0.0671907769461182	2.74877559158262	2.32523186421411	-16880.0060524719	33768.0121049438
0.395870132270214	0.0763055197731908	2.14404646152909	2.08066397354971	-16713.0578987438	33434.1157974876
0.402710229769959	0.0996151068896333	2.04438276931804	1.39637473475365	-16657.6231116481	33323.2462232962
0.383673315044221	0.0769946431543306	2.83717319629329	1.98150736422791	-16771.1818546687	33550.3637093375
0.378381915051571	0.0781298019398176	2.90814258690891	1.98570785955519	-16695.777103183	33399.5542063659
0.384777308359368	0.0926559929791775	2.76087839852681	1.54375504866387	-16722.7910976609	33453.5821953219
0.404599190456924	0.0966616602262002	2.06490163547709	1.48042736558495	-16686.4779840579	33380.9559681159
0.395163465612205	0.0651118308175266	2.39398509273742	2.3277640650537	-16621.4843691951	33250.9687383903
0.37022343066681	0.105169089863212	2.95797320522356	1.2962311367235	-16729.2990201309	33466.5980402618
0.395840474116973	0.075015267995766	2.01551682904393	2.0730557840298	-16676.1104174335	33360.220834867
0.358761242430912	0.0825446060984377	3.31749568813454	1.84151067550009	-16669.9721391107	33347.9442782214
0.370965700460556	0.081517546785309	3.08134522423055	1.88493835585072	-16713.9019024339	33435.8038048678
0.391296875307249	0.0784180998758445	2.46864298563817	1.97286671360986	-16759.373988765	33526.7479775299
0.362076553717182	0.089194615100836	3.40131886574115	1.68178439457034	-16715.5401307761	33439.0802615522
0.386686730265429	0.0874761404061532	2.49524684118515	1.78617173277732	-16774.7813585881	33557.5627171762
0.39179138579896	0.0851513242823842	2.39271827315844	1.75398428048185	-16685.3136711618	33378.6273423235
0.392292544080007	0.0806661620034468	2.47549738346195	1.87022692763843	-16650.7461520386	33309.4923040772
0.393276113653939	0.0754440639912095	2.46223594251069	2.06415186311844	-16763.7042427785	33535.4084855571
0.370139046875694	0.0859351257027682	2.98535246306412	1.82178629482177	-16775.8593779378	33559.7187558756
0.389775897439833	0.0836685830006134	2.43172517064058	1.8207719236707	-16742.452254894	33492.9045097881
0.383040723747191	0.0793810932743846	2.66806487028945	2.04095794227932	-16767.7985837458	33543.5971674916
0.365081164940957	0.0992521549098755	3.26274140308204	1.40684335826295	-16690.9218396232	33389.8436792464
0.393748230700487	0.0915781657606549	2.43530957213064	1.62319659422751	-16738.4685452952	33484.9370905904
0.382110772109428	0.084998358389666	2.50751191685632	1.86051539639493	-16691.3373811503	33390.6747623006
0.371990218154724	0.0947539309564926	3.06394938971315	1.45810538875905	-16711.08264342	33430.1652868401
0.382640251346354	0.0845691389011022	2.68396059594793	1.7564904246133	-16743.0805406157	33494.1610812314
0.383732711050974	0.085221072639614	2.62861032638246	1.76707100915262	-16640.3667652521	33288.7335305042
0.387660171112686	0.0795173427367069	2.55621114899351	1.88742971334082	-16741.09364778	33490.1872955599
0.381610880450502	0.0973594559357967	2.6851637842774	1.46553991126628	-16804.5722490131	33617.1444980261
0.37770899827287	0.0883516173592122	2.8757357848549	1.71653381670451	-16723.0343882552	33454.0687765103
0.396812140935232	0.0891676733337035	2.04199411370917	1.58929110984787	-16627.1074929956	33262.2149859913
0.398021142709709	0.063530054424745	2.25258801186178	2.31367004129157	-16697.1296375947	33402.2592751893
0.371851389856967	0.0889849986847264	2.95759540645826	1.73254269997659	-16732.6422557344	33473.2845114687
0.371914462527162	0.0920775838699428	3.02656245099739	1.59597223439137	-16699.6638187951	33407.3276375901
0.38567684139252	0.0916728471213916	2.52388394360929	1.60871753836613	-16827.1990006647	33662.3980013294
0.379805037358958	0.0753030241700042	2.75694765285398	2.03993924480563	-16784.2282509944	33576.4565019888
0.370485699143889	0.0958674338805094	3.09922320176673	1.50925677323751	-16697.9855458556	33403.9710917113
0.371202252564258	0.090800322304142	2.99472026344497	1.71500347123537	-16786.0450514571	33580.0901029142
0.391912492899361	0.0883137215741965	2.40925349776237	1.66550305069034	-16691.0178602469	33390.0357204938
0.382906556560551	0.0757843582942767	2.57555965158196	2.07022539209235	-16696.0268708991	33400.0537417983
0.390188691724781	0.0805759106731391	2.46872394578733	1.90834172709206	-16706.9157960352	33421.8315920705
0.397333984084042	0.0808468445802482	2.11297145859708	1.91234835738571	-16666.5745608574	33341.1491217148
0.380641310044761	0.0906382287715739	2.60584795043527	1.61684434408127	-16677.0777062254	33362.1554124507
0.371940331893073	0.0908093727830254	3.03179701705672	1.63645650277343	-16781.1708342544	33570.3416685089
0.363520105934446	0.0736906016777885	3.19437001474527	2.14713804535208	-16746.1956972967	33500.3913945934
0.410270926663443	0.0806889307496053	1.79727881064405	1.91523438722243	-16687.3115287857	33382.6230575714
0.392008954640299	0.0867720213407309	2.44595041940082	1.79476834116253	-16735.0163163922	33478.0326327844
0.396472008342568	0.0773981618655318	2.32422659974069	2.10909631348471	-16757.1394599132	33522.2789198263
0.369604035324251	0.0770396103549553	3.0769782470188	1.94996193303056	-16713.4120123149	33434.8240246299
0.404360708340582	0.0538063203984962	1.94663170899392	2.4903294658155	-16626.2525483116	33260.5050966232
0.364693147397174	0.0763630493558517	3.13882517318649	2.02253301647386	-16720.2663092746	33448.5326185492
0.391845234271983	0.0713921423640572	2.18454169713505	2.21441484592303	-16671.5147354946	33351.0294709892
0.37706600128456	0.0921502746554038	2.99176159832606	1.52242765521941	-16680.5583127512	33369.1166255024
0.380961295958021	0.0821721194353315	2.7936184199907	1.84872035311657	-16840.8903930357	33689.7807860715
0.393142964570989	0.0960005642027881	2.30326371677299	1.46334350704796	-16666.7766207444	33341.5532414888
0.374677650562759	0.101231261426874	2.93585653413845	1.32930310321386	-16694.8747973552	33397.7495947104
0.353829892716972	0.103555746814179	3.54419136338121	1.3460897583526	-16768.3955762172	33544.7911524343
0.372705404222069	0.0992570020289096	2.94026014988461	1.4115461384913	-16624.0615890426	33256.1231780852
0.382443917428326	0.0865768670174184	2.81119324333206	1.66933146735035	-16677.6047944991	33363.2095889981
0.360166028644333	0.0905836698100556	3.38391929652424	1.57972050115421	-16736.438138872	33480.8762777441
0.376964272417959	0.0925326989206095	2.8645864951894	1.63992035485795	-16722.9364052126	33453.8728104251
0.378056418787077	0.0884538389756773	2.65840878163	1.79660196361742	-16737.551516611	33483.1030332219
0.38269173271461	0.0921925587259706	2.61760161746944	1.6204544468522	-16734.6406970762	33477.2813941524
0.384675296024951	0.0990892071511723	2.69833955859221	1.34975657228215	-16637.270394074	33282.540788148
0.370405773007935	0.0996598452944374	2.83601101176829	1.43849387923557	-16598.9990582295	33205.998116459
0.394029957308048	0.0730746902485342	2.39237735845947	2.05182253724101	-16758.0598320941	33524.1196641882
0.361696526235026	0.0733033543705863	3.34691610489418	2.09641179523541	-16721.9993619359	33451.9987238717
0.377754174531132	0.083658845649302	2.63964759287318	1.85813129557835	-16711.1687537835	33430.337507567
0.36466738938822	0.0942344652403642	3.2193776450171	1.39605573350964	-16563.0373648069	33134.0747296138
0.373808462032808	0.111518315869783	2.99658219967677	1.16321895358603	-16699.7087800795	33407.417560159
0.363817807231722	0.0905501949171112	3.1341068564461	1.7101090224316	-16834.5366412389	33677.0732824779
0.394386632669477	0.0813929654706653	2.2577031458748	1.93135295570423	-16651.2245843544	33310.4491687087
0.374990231614949	0.0781132711967496	2.83071133815138	2.00626302792044	-16567.2759469961	33142.5518939922
0.406818301733947	0.0843765726190394	2.0590380705083	1.77738635341113	-16655.6715091054	33319.3430182109
0.365300418227193	0.0884501287966052	3.14457781273984	1.65499210217631	-16651.226440364	33310.4528807281
0.390934581799157	0.0805431366031892	2.4616084828926	1.83475812401111	-16864.2847845808	33736.5695691617
0.374957289421318	0.0847706640799178	3.02429166421941	1.79557723143024	-16692.9288906376	33393.8577812752
0.392431902027148	0.0866879754390329	2.3889716002857	1.79268704468373	-16801.7949338112	33611.5898676224
0.385881665902767	0.0797536041716683	2.55557625480364	1.89642831298042	-16790.6178602864	33589.2357205727
0.382664013405534	0.0815330190970441	2.7960415348828	1.94848230617252	-16743.3300409447	33494.6600818893
0.370971993320301	0.0866348475410229	2.93381961794982	1.70935316336954	-16654.0111752169	33316.0223504338
0.39364546164576	0.0808955759155394	2.44672717783233	1.80111001484337	-16730.5676028244	33469.1352056488
0.39475991814043	0.0807902758621607	2.305852188213	1.84472201009509	-16610.0754269786	33228.1508539571
0.376234479900272	0.0813403766607894	2.75978522357846	1.9992106451664	-16968.0170628434	33944.0341256868
0.361434068576112	0.088704658685085	3.38573391954143	1.67035479047393	-16770.6036737472	33549.2073474944
0.366909678031307	0.0886955771307656	3.06739397306299	1.7947200525282	-16896.5659341406	33801.1318682811
0.389826096489164	0.0785848275870225	2.41097133217081	1.97897468024806	-16734.5703582615	33477.1407165229
0.379352320711189	0.0883375022272916	2.62445247419687	1.67602790802088	-16647.4126798511	33302.8253597023
0.39250800315114	0.100051509941625	2.45462321529753	1.39253934284421	-16615.4389884669	33238.8779769339
0.360741945880229	0.0914140456245396	3.51442666382725	1.62156825670294	-16913.0654088662	33834.1308177324
0.381522248813131	0.0990804920504315	2.61220564199672	1.43869747894443	-16637.1911607105	33282.382321421
0.368504928184381	0.100457593482491	3.16243870454156	1.4355038471233	-16841.5536570186	33691.1073140373
0.384946144629671	0.0842739920141208	2.63311640396126	1.89132676397816	-16805.7046191067	33619.4092382135
0.398205815013658	0.0724479494842591	2.27179888953218	2.12979708419026	-16694.4729397692	33396.9458795384
0.387589150163557	0.0802134790509067	2.52053678177278	1.88072541376876	-16647.4206231747	33302.8412463495
0.361446999514002	0.0972066714802306	3.21514040193599	1.45991059388734	-16639.673138917	33287.346277834
0.376017404364319	0.100503792623572	2.92860541765339	1.37381913951216	-16756.0046552231	33520.0093104461
0.382658374431766	0.0985345424519596	2.65207262085281	1.45725712945855	-16764.5237165937	33537.0474331874
0.374838090302422	0.0679423474263546	2.73999463984584	2.22262429659893	-16668.5320706177	33345.0641412355
0.398047089848482	0.0790246853795227	2.1896174007046	1.94987866180956	-16683.1293995039	33374.2587990079
0.393161925622987	0.0744793116871462	2.36283094495298	2.03966806050737	-16684.8866655696	33377.7733311393
0.356152152191637	0.100965076918988	3.3753941581882	1.40220233402585	-16655.1469869482	33318.2939738964
0.379938962846517	0.0824556782526621	2.74547558844227	1.80938971366497	-16691.616305797	33391.232611594
0.367023820735342	0.0709415871463712	3.18491651863937	2.11615288880215	-16743.17353142	33494.3470628401
0.385583619961984	0.0955224633857409	2.52981634815288	1.57160691668072	-16672.7992802619	33353.5985605237
0.389915367391423	0.0779157216156047	2.38637841208138	1.90372015827882	-16697.3890544364	33402.7781088729
0.382378450367576	0.0741478111509742	2.67027201717059	2.06785505357134	-16766.5020296088	33541.0040592176
0.380696342245694	0.0961877398283096	2.69905465460422	1.43867959062233	-16708.041885429	33424.0837708581
0.375141568071807	0.0831014288429825	2.94157103166942	1.79481636966366	-16784.7423985652	33577.4847971304
0.377166101092727	0.0798204875932692	2.80317440575531	1.80290742752773	-16708.9791351361	33425.9582702721
0.383360994767728	0.0929367776222252	2.56878669769191	1.64933684554356	-16689.0932594617	33386.1865189233
0.362932652906684	0.0878364412025746	3.3747989530282	1.68744938066187	-16778.907579116	33565.8151582319
0.377388373590656	0.0937220022925043	2.77190930561572	1.61022163235875	-16737.1623667588	33482.3247335176
0.371874671344128	0.0880603279580235	3.03983262802631	1.64972923998851	-16724.8849393429	33457.7698786858
0.378035890146271	0.0950296090016704	2.83932136603543	1.52037978554857	-16715.5380767554	33439.0761535109
0.369707407356273	0.0942130779863565	3.19796724816304	1.56602395477592	-16846.7524977205	33701.504995441
0.366194369471622	0.0974589937565497	3.11469507444771	1.47431202394612	-16860.5282737856	33729.0565475712
0.388679794641	0.0933222274190259	2.52660737680068	1.56876036977765	-16784.7654298609	33577.5308597217
0.38798062779132	0.0972812159793088	2.31581991400493	1.47488973380304	-16622.3873551809	33252.7747103618
0.388145894973623	0.0679814775713429	2.49377705681802	2.29844885544523	-16731.6431050362	33471.2862100724
0.376967864401419	0.0804703762933587	2.76514923408889	1.89751363743729	-16645.5911804327	33299.1823608653
0.393075700175012	0.0846728440776604	2.34456471971631	1.89834400248164	-16841.9621936787	33691.9243873574
0.380509735450199	0.110962432277428	2.719195799541	1.17340861560768	-16838.8847177857	33685.7694355714
0.363577834446112	0.0761537866765256	3.3251882368319	2.10526786869077	-16812.813831947	33633.627663894
0.363173536266047	0.0934947625136332	3.21511877780296	1.68410498998438	-16808.4665965432	33624.9331930863
0.375600362010194	0.0948826381595582	2.88718022686941	1.54680307946392	-16725.8117986001	33459.6235972002
0.370410738280864	0.0983796206631584	3.03039294739264	1.51125912054545	-16810.4708646695	33628.941729339
0.37476706596822	0.0751166300650484	2.75958207814715	2.0954748692707	-16672.5277996423	33353.0555992846
0.368039786985102	0.0879674779531105	3.22862679274935	1.67303726880469	-16708.7390996781	33425.4781993562
0.354696739881766	0.0868482424040074	3.45949118157394	1.79772861130842	-16624.8641009055	33257.7282018109
0.381454600471287	0.0910078400229708	2.52396988457976	1.67002005411956	-16728.0599362227	33464.1198724453
0.379394051635815	0.0942402437858994	2.72662397127804	1.59298932174792	-16734.2570599139	33476.5141198279
0.384580961967755	0.06623549803185	2.52243157356925	2.3291057115421	-16738.8940867589	33485.7881735178
0.363008267983105	0.0885175969328161	3.19491402677075	1.75952479903434	-16725.6300082866	33459.2600165732
0.384733054793952	0.0763194349096969	2.67566308375577	2.07727307033355	-16792.8638157529	33593.7276315057
0.382098480787735	0.0762467742822026	2.63628927047074	2.19475705708059	-16904.7605658715	33817.521131743
0.406034116222875	0.0667189952315876	1.94171502241019	2.20144625729471	-16685.4312333598	33378.8624667196
0.388851993714271	0.0976742210600726	2.38049052388188	1.47831600714517	-16690.8664746883	33389.7329493767
0.392619195969985	0.0876855676242144	2.57766953514617	1.69342787814739	-16789.2199622007	33586.4399244014
0.373617913825939	0.0740964404970067	2.86085901786648	2.0671324689193	-16733.0917821119	33474.1835642239
0.375459555208287	0.0758313518539895	2.91321013205054	2.13195498363118	-16760.8733154129	33529.7466308257
0.38005965931687	0.0779962721229001	2.691453054243	1.99782725332253	-16636.1846798017	33280.3693596034
0.387402407521072	0.097601648486241	2.50706872631539	1.48836998360704	-16770.2491745361	33548.4983490722
0.386513736906563	0.100574288707034	2.52998148185705	1.425276904748	-16770.1656816698	33548.3313633396
0.391558051880753	0.0893147838411222	2.55037192705478	1.57840096784012	-16672.7866344331	33353.5732688663
0.378661236041551	0.0842799138331917	2.87362440887469	1.86876583292116	-16723.248668822	33454.4973376441
0.402072686739812	0.0850060311577971	1.93262099405338	1.8359414091167	-16767.6300024453	33543.2600048905
0.389390542411431	0.0833944565952235	2.43386821402956	1.84783044311007	-16607.3962862024	33222.7925724048
0.38282171994298	0.0789565877054982	2.54817096970001	1.90835067414527	-16621.4222994006	33250.8445988012
0.384149842795554	0.0779100301720618	2.62864116528696	1.91971755157184	-16703.0575869297	33414.1151738595
0.386321669443556	0.0867513408025932	2.57527821585871	1.77930199957841	-16797.959347751	33603.9186955019
0.397668435726556	0.0782233910328805	2.25523836149572	2.01311361163839	-16756.3414607256	33520.6829214511
0.378215699140008	0.0821073598042948	2.85452309045357	1.97388527236596	-16896.0313282611	33800.0626565222
0.387150646375934	0.0875816909426666	2.45646329384771	1.78423086162779	-16824.862777922	33657.7255558439
0.381891939446218	0.101695163895444	2.73618612951201	1.50677311843274	-16812.6878043897	33633.3756087794
0.387075284704705	0.0625122430542183	2.47981270699001	2.24653262965479	-16730.3686303261	33468.7372606522
0.36578385000801	0.087816487426304	3.20776212874926	1.78741563500018	-16785.5423695748	33579.0847391496
0.373546067494614	0.0954041381889248	2.8065614483654	1.58163294133275	-16733.4263900861	33474.8527801722
0.377591477092892	0.079210944673626	2.77577401903022	1.95291674567583	-16803.8216611101	33615.6433222203
0.403552834390389	0.0878607460605282	2.09186041602713	1.65836795976191	-16620.1311913922	33248.2623827844
0.393110179409585	0.0780047178232397	2.29447067324953	1.98401180903727	-16751.8617026606	33511.7234053212
0.388416466072008	0.0736523416586575	2.41746463572922	2.10649788156539	-16618.7130332246	33245.4260664492
0.388771738900746	0.0694347301027864	2.37456105341873	2.26968884955103	-16653.0892218047	33314.1784436094
