# Supplementary material for: Limited role of generation time changes in driving the evolution of the mutation spectrum in humans
Source: eLife. 2023 Feb 13;12:e81188. doi: 10.7554/eLife.81188 (PMC10014080; doi:10.7554/eLife.81188)
Supplement: Figure 3—source data 1. [file elife-81188-fig3-data1.zip › Figure3_SourceData/mle_plml_all_types_HSt_noCE_wMHS_Gm40.csv]

mut_type	b_f	b_m	a_f	a_m	logLik	AIC
CA	0.093458227490187	0.0224319700367147	0.535544706460913	0.0745474985478712	-9280.10910610226	18568.2182122045
CA_CpG	0.0116261188306803	0	-0.0487738053111143	0.0695909382885857	-2492.62279222005	4991.24558444011
CA_nonCpG	0.0822495433215451	0.0213847849971659	0.571155231889153	0.0337577225743558	-8884.11736055966	17776.2347211193
CA_nonCpG_noTCCsig	0.0543706957664025	0.0114042686675629	0.259478962885378	0.0517447029417735	-7032.46995629757	14072.9399125951
CA_nonCpG_noSBS7	0.0454275040969132	0.00635480302917777	0.336755738251709	0.126676638395212	-6531.67673007674	13071.3534601535
CA_nonCpG_noSBS11	0.0292560508947012	0.00698961492021017	0.14753213926234	0.0198490405394431	-5138.26294390679	10284.5258878136
CG	0.0973985904355305	0.0494404427489214	0.437935704185204	-0.565777229019116	-9494.98928395567	18997.9785679113
CG_CpG	0.00451072988885813	0	0.067255101611995	0.0769109424904084	-2105.24390718857	4216.48781437713
CG_nonCpG	0.0943704440943968	0.0454657879372211	0.321779061189932	-0.530715505171059	-9184.86288926533	18377.7257785307
CG_nonCpG_noTCCsig	0.0542337051140322	0.0273692655212401	0.350511396060035	-0.317711114450958	-7275.90543984719	14559.8108796944
CG_nonCpG_noSBS7	0.0349053436926947	0.0185006562004462	0.319573405545936	-0.215994522941054	-5942.506980231	11893.013960462
CG_nonCpG_noSBS11	0.0262881791734252	0.0124662542350891	0.184861875985694	-0.141282088042298	-4966.95760822315	9941.91521644631
CT	0.381076890625718	0.0854839913534523	2.70328298513235	1.78324521423512	-16725.1384921083	33458.2769842166
CT_CpG	0.174886218251791	0.0231033997118021	0.280082017105984	0.727428315845296	-11823.9521937292	23655.9043874584
CT_nonCpG	0.205983553354907	0.0629099897229631	2.42545483999146	1.0431254938794	-14557.9228672246	29123.8457344492
CT_nonCpG_noTCCsig	0.148958851019074	0.040569492171303	1.51750014328356	0.789716879746186	-12803.1948870372	25614.3897740744
CT_nonCpG_noSBS7	0.10778670180998	0.0362203418230917	1.25388857764908	0.338480591525456	-11212.2540530731	22432.5081061462
CT_nonCpG_noSBS11	0.0767501624785608	0.0212430292599631	0.857361316722113	0.456971816566154	-9857.51778832841	19723.0355766568
TA	0.0642666346449149	0.024654624774716	0.499263476777393	-0.0551804271649042	-8259.63602621606	16527.2720524321
TA_nonTpG	0.0503067017305668	0.0198220537849251	0.254390310521321	-0.0338024208426745	-7171.23958321901	14350.479166438
TC	0.318784867430281	0.0728274511456281	0.520321417400781	0.559225384295647	-14620.2054258402	29248.4108516803
TC_nonTpG	0.227500740268075	0.0554690049137022	0.536213217785336	0.372915301450065	-13196.474192075	26400.9483841499
TG	0.089909691875756	0.0133903105197338	-0.143700832447879	0.10331767008279	-8046.12537524006	16100.2507504801
TG_nonTpG	0.0645552198401496	0.0103281209369002	-0.159821767049668	0.0795530400993315	-6825.38376162458	13658.7675232492
SNP	1.04523746568314	0.269624009433766	4.53819203082984	1.8634386819385	-21109.9145073235	42227.8290146471
indel	0.04424089931357	0.0297891004569527	1.36361100391484	-0.0975295999757708	-6298.60323866623	12605.2064773325
