# Supplementary material for: Limited role of generation time changes in driving the evolution of the mutation spectrum in humans
Source: eLife. 2023 Feb 13;12:e81188. doi: 10.7554/eLife.81188 (PMC10014080; doi:10.7554/eLife.81188)
Supplement: Figure 4—source data 1. [file elife-81188-fig4-data1.zip]

Archive with 5 entries (4 files):
- Figure4_SourceData/
- Figure4_SourceData/Gentime_est_HSt_noCE_decode2019_GptoGm1.2_500reps.csv
- Figure4_SourceData/Gentime_est_HSt_noCE_decode2019_GptoGm0.8_500reps.csv
- Figure4_SourceData/Gentime_est_HSt_noCE_decode2019_GptoGm1_500reps.csv
- Figure4_SourceData/Gentime_est_HSt_noCE_decode2019_GptoGm1.1_500reps.csv
