# Supplementary material for: Limited role of generation time changes in driving the evolution of the mutation spectrum in humans
Source: eLife. 2023 Feb 13;12:e81188. doi: 10.7554/eLife.81188 (PMC10014080; doi:10.7554/eLife.81188)
Supplement: Figure 4—source data 1. [file elife-81188-fig4-data1.zip › Figure4_SourceData/Gentime_est_HSt_noCE_decode2019_GptoGm1.2_500reps.csv]

age_bin	ratio_type	ratio	pop	rep	estGp	estGm
(0,55]	T>C / T>G	3.91945	CEU	1	42.2745093666834	35.2287578055695
(124,233]	T>C / T>G	4.01783	CEU	1	35.9022941995115	29.9185784995929
(13700,19900]	T>C / T>G	4.00647	CEU	1	36.531748569599	30.4431238079991
(1720,3130]	T>C / T>G	4.02943	CEU	1	35.2831525573107	29.4026271310923
(19900,28600]	T>C / T>G	4.06907	CEU	1	33.3305018520391	27.7754182100326
(233,425]	T>C / T>G	4.05247	CEU	1	34.1191402716827	28.4326168930689
(28600,42100]	T>C / T>G	4.20233	CEU	1	28.1885657364683	23.490471447057
(3130,5520]	T>C / T>G	3.98937	CEU	1	37.5253529023838	31.2711274186532
(42100,66500]	T>C / T>G	4.3391	CEU	1	24.4358004678935	20.363167056578
(425,860]	T>C / T>G	4.0552	CEU	1	33.9866783554226	28.3222319628522
(55,124]	T>C / T>G	3.9632	CEU	1	39.163721906581	32.6364349221508
(5520,9040]	T>C / T>G	3.972	CEU	1	38.5959395438922	32.1632829532435
(66500,3e+06]	T>C / T>G	4.27695	CEU	1	25.9952672230331	21.662722685861
(860,1720]	T>C / T>G	4.04963	CEU	1	34.25812904551	28.5484408712584
(9040,13700]	T>C / T>G	3.99731	CEU	1	37.0568674711382	30.8807228926151
(0,55]	T>C/T>G at nonTpG	4.04762	CEU	1	43.1030864113846	35.9192386761538
(124,233]	T>C/T>G at nonTpG	4.17128	CEU	1	36.1366429834309	30.113869152859
(13700,19900]	T>C/T>G at nonTpG	4.03977	CEU	1	43.6461982441434	36.3718318701195
(1720,3130]	T>C/T>G at nonTpG	4.14599	CEU	1	37.3560899536809	31.1300749614008
(19900,28600]	T>C/T>G at nonTpG	4.02386	CEU	1	44.7936038356346	37.3280031963622
(233,425]	T>C/T>G at nonTpG	4.19107	CEU	1	35.2415026660129	29.3679188883441
(28600,42100]	T>C/T>G at nonTpG	4.03587	CEU	1	43.9215612947204	36.6013010789337
(3130,5520]	T>C/T>G at nonTpG	4.09796	CEU	1	39.9395587773604	33.2829656478003
(42100,66500]	T>C/T>G at nonTpG	4.04003	CEU	1	43.6279731110969	36.3566442592475
(425,860]	T>C/T>G at nonTpG	4.19657	CEU	1	35.0013064978524	29.167755414877
(55,124]	T>C/T>G at nonTpG	4.11033	CEU	1	39.2375252996735	32.6979377497279
(5520,9040]	T>C/T>G at nonTpG	4.07388	CEU	1	41.3877455461109	34.4897879550924
(66500,3e+06]	T>C/T>G at nonTpG	4.05944	CEU	1	42.3122863493196	35.260238624433
(860,1720]	T>C/T>G at nonTpG	4.18146	CEU	1	35.6700204945092	29.7250170787577
(9040,13700]	T>C/T>G at nonTpG	4.07613	CEU	1	41.2476092672109	34.3730077226758
(0,55]	C>G / T>A	1.2377	CEU	1	23.5401673399493	19.6168061166244
(124,233]	C>G / T>A	1.23611	CEU	1	23.4502253980136	19.5418544983446
(13700,19900]	C>G / T>A	1.2132	CEU	1	22.2061746885106	18.5051455737588
(1720,3130]	C>G / T>A	1.24517	CEU	1	23.9693283656092	19.9744403046743
(19900,28600]	C>G / T>A	1.18641	CEU	1	20.864668752174	17.387223960145
(233,425]	C>G / T>A	1.2339	CEU	1	23.3260155522744	19.438346293562
(28600,42100]	C>G / T>A	1.15173	CEU	1	19.2866457122369	16.0722047601974
(3130,5520]	C>G / T>A	1.24979	CEU	1	24.2403329408225	20.2002774506854
(42100,66500]	C>G / T>A	1.12135	CEU	1	18.032113628584	15.0267613571533
(425,860]	C>G / T>A	1.23441	CEU	1	23.3545968421009	19.4621640350841
(55,124]	C>G / T>A	1.23957	CEU	1	23.6465733947312	19.7054778289427
(5520,9040]	C>G / T>A	1.23515	CEU	1	23.3961556310565	19.4967963592138
(66500,3e+06]	C>G / T>A	1.13286	CEU	1	18.4944553181481	15.4120460984567
(860,1720]	C>G / T>A	1.23767	CEU	1	23.5384658140569	19.6153881783808
(9040,13700]	C>G / T>A	1.22479	CEU	1	22.8236592854894	19.0197160712412
(0,55]	C>T/C>A at nonCpG	3.05212	CEU	1	30.2131558769624	25.1776298974686
(124,233]	C>T/C>A at nonCpG	3.31463	CEU	1	15.0947168899398	12.5789307416165
(13700,19900]	C>T/C>A at nonCpG	3.03213	CEU	1	32.275973840857	26.8966448673809
(1720,3130]	C>T/C>A at nonCpG	3.26849	CEU	1	16.7826709031189	13.9855590859324
(19900,28600]	C>T/C>A at nonCpG	3.03012	CEU	1	32.4962528509512	27.080210709126
(233,425]	C>T/C>A at nonCpG	3.46357	CEU	1	10.9945140039893	9.16209500332445
(28600,42100]	C>T/C>A at nonCpG	3.06156	CEU	1	29.313248704583	24.4277072538192
(3130,5520]	C>T/C>A at nonCpG	3.12119	CEU	1	24.5094034368109	20.424502864009
(42100,66500]	C>T/C>A at nonCpG	3.10299	CEU	1	25.8335666328988	21.5279721940824
(425,860]	C>T/C>A at nonCpG	3.47575	CEU	1	10.726704342788	8.93892028565663
(55,124]	C>T/C>A at nonCpG	3.16178	CEU	1	21.9131447174166	18.2609539311805
(5520,9040]	C>T/C>A at nonCpG	3.06054	CEU	1	29.4083589650301	24.5069658041917
(66500,3e+06]	C>T/C>A at nonCpG	3.12924	CEU	1	23.9575876699917	19.9646563916597
(860,1720]	C>T/C>A at nonCpG	3.40888	CEU	1	12.3066406143156	10.255533845263
(9040,13700]	C>T/C>A at nonCpG	3.04028	CEU	1	31.4076690109598	26.1730575091332
(0,55]	C>T/C>A at nonCpG-TCC*	3.35772	CEU	1	35.3994393587357	29.4995327989464
(124,233]	C>T/C>A at nonCpG-TCC*	3.54062	CEU	1	23.3971813078454	19.4976510898711
(13700,19900]	C>T/C>A at nonCpG-TCC*	3.42529	CEU	1	29.9422311240779	24.9518592700649
(1720,3130]	C>T/C>A at nonCpG-TCC*	3.56369	CEU	1	22.3718563415298	18.6432136179415
(19900,28600]	C>T/C>A at nonCpG-TCC*	3.41843	CEU	1	30.4280384708971	25.3566987257476
(233,425]	C>T/C>A at nonCpG-TCC*	3.65637	CEU	1	18.9051020575293	15.7542517146077
(28600,42100]	C>T/C>A at nonCpG-TCC*	3.45227	CEU	1	28.1543121284894	23.4619267737412
(3130,5520]	C>T/C>A at nonCpG-TCC*	3.49368	CEU	1	25.740430826978	21.4503590224816
(42100,66500]	C>T/C>A at nonCpG-TCC*	3.4893	CEU	1	25.9789824590763	21.6491520492303
(425,860]	C>T/C>A at nonCpG-TCC*	3.66412	CEU	1	18.6546235471939	15.5455196226616
(55,124]	C>T/C>A at nonCpG-TCC*	3.43887	CEU	1	29.0188190283687	24.1823491903072
(5520,9040]	C>T/C>A at nonCpG-TCC*	3.44732	CEU	1	28.468492497032	23.7237437475267
(66500,3e+06]	C>T/C>A at nonCpG-TCC*	3.49119	CEU	1	25.8755927234296	21.5629939361913
(860,1720]	C>T/C>A at nonCpG-TCC*	3.63348	CEU	1	19.6769182135355	16.3974318446129
(9040,13700]	C>T/C>A at nonCpG-TCC*	3.43094	CEU	1	29.5520154477675	24.6266795398062
(0,55]	T>C / T>G	3.91945	CEU	10	85.293142620492	71.07761885041
(124,233]	T>C / T>G	4.01783	CEU	10	48.2668012649118	40.2223343874265
(13700,19900]	T>C / T>G	4.00647	CEU	10	50.8565819582565	42.3804849652137
(1720,3130]	T>C / T>G	4.02943	CEU	10	45.8714834810302	38.2262362341918
(19900,28600]	T>C / T>G	4.06907	CEU	10	39.1665127261138	32.6387606050948
(233,425]	T>C / T>G	4.05247	CEU	10	41.7317913742702	34.7764928118918
(28600,42100]	T>C / T>G	4.20233	CEU	10	25.9815381341963	21.6512817784969
(3130,5520]	T>C / T>G	3.98937	CEU	10	55.2998232443763	46.0831860369803
(42100,66500]	T>C / T>G	4.3391	CEU	10	19.0529878832668	15.8774899027223
(425,860]	T>C / T>G	4.0552	CEU	10	41.2881942645446	34.4068285537872
(55,124]	T>C / T>G	3.9632	CEU	10	63.7579966078	53.1316638398333
(5520,9040]	T>C / T>G	3.972	CEU	10	60.6485644302222	50.5404703585185
(66500,3e+06]	T>C / T>G	4.27695	CEU	10	21.7231129027608	18.102594085634
(860,1720]	T>C / T>G	4.04963	CEU	10	42.2030033871401	35.1691694892834
(9040,13700]	T>C / T>G	3.99731	CEU	10	53.1473734980627	44.2894779150523
(0,55]	T>C/T>G at nonTpG	4.04762	CEU	10	692.634408078947	577.195340065789
(124,233]	T>C/T>G at nonTpG	4.17128	CEU	10	67.9824835468614	56.6520696223845
(13700,19900]	T>C/T>G at nonTpG	4.03977	CEU	10	1567.87476882545	1306.56230735454
(1720,3130]	T>C/T>G at nonTpG	4.14599	CEU	10	83.9889029037736	69.9907524198113
(19900,28600]	T>C/T>G at nonTpG	4.02386	CEU	10	-1017.23325406124	-847.694378384365
(233,425]	T>C/T>G at nonTpG	4.19107	CEU	10	59.0412104186763	49.2010086822302
(28600,42100]	T>C/T>G at nonTpG	4.03587	CEU	10	4185.34605635699	3487.78838029749
(3130,5520]	T>C/T>G at nonTpG	4.09796	CEU	10	148.980660633279	124.150550527732
(42100,66500]	T>C/T>G at nonTpG	4.04003	CEU	10	1505.04041525479	1254.20034604566
(425,860]	T>C/T>G at nonTpG	4.19657	CEU	10	56.9417188939555	47.4514324116296
(55,124]	T>C/T>G at nonTpG	4.11033	CEU	10	124.470244491743	103.725203743119
(5520,9040]	T>C/T>G at nonTpG	4.07388	CEU	10	239.794215388697	199.828512823914
(66500,3e+06]	T>C/T>G at nonTpG	4.05944	CEU	10	375.211259612287	312.676049676906
(860,1720]	T>C/T>G at nonTpG	4.18146	CEU	10	63.0842919118373	52.5702432598644
(9040,13700]	T>C/T>G at nonTpG	4.07613	CEU	10	226.960505459748	189.13375454979
(0,55]	C>G / T>A	1.2377	CEU	10	18.6638451505556	15.5532042921297
(124,233]	C>G / T>A	1.23611	CEU	10	18.5658369375584	15.4715307812987
(13700,19900]	C>G / T>A	1.2132	CEU	10	17.2407860935026	14.3673217445855
(1720,3130]	C>G / T>A	1.24517	CEU	10	19.1357244770636	15.9464370642196
(19900,28600]	C>G / T>A	1.18641	CEU	10	15.8730019851215	13.2275016542679
(233,425]	C>G / T>A	1.2339	CEU	10	18.4309870105245	15.3591558421037
(28600,42100]	C>G / T>A	1.15173	CEU	10	14.3397397767294	11.9497831472745
(3130,5520]	C>G / T>A	1.24979	CEU	10	19.4373571096676	16.1977975913897
(42100,66500]	C>G / T>A	1.12135	CEU	10	13.1753129291094	10.9794274409245
(425,860]	C>G / T>A	1.23441	CEU	10	18.4619654802512	15.3849712335427
(55,124]	C>G / T>A	1.23957	CEU	10	18.7801884906359	15.65015707553
(5520,9040]	C>G / T>A	1.23515	CEU	10	18.5070644077547	15.4225536731289
(66500,3e+06]	C>G / T>A	1.13286	CEU	10	13.5990399471666	11.3325332893055
(860,1720]	C>G / T>A	1.23767	CEU	10	18.661988197095	15.5516568309125
(9040,13700]	C>G / T>A	1.22479	CEU	10	17.891435463	14.9095295525
(0,55]	C>T/C>A at nonCpG	3.05212	CEU	10	44.0039308841005	36.669942403417
(124,233]	C>T/C>A at nonCpG	3.31463	CEU	10	11.0773049949154	9.2310874957628
(13700,19900]	C>T/C>A at nonCpG	3.03213	CEU	10	51.3227571424608	42.768964285384
(1720,3130]	C>T/C>A at nonCpG	3.26849	CEU	10	13.6000817960131	11.3334014966776
(19900,28600]	C>T/C>A at nonCpG	3.03012	CEU	10	52.1701643422966	43.4751369519138
(233,425]	C>T/C>A at nonCpG	3.46357	CEU	10	5.67917418086345	4.73264515071954
(28600,42100]	C>T/C>A at nonCpG	3.06156	CEU	10	41.123538512299	34.2696154269158
(3130,5520]	C>T/C>A at nonCpG	3.12119	CEU	10	28.247673376127	23.5397278134392
(42100,66500]	C>T/C>A at nonCpG	3.10299	CEU	10	31.4309820379544	26.1924850316286
(425,860]	C>T/C>A at nonCpG	3.47575	CEU	10	5.35810855497433	4.46509046247861
(55,124]	C>T/C>A at nonCpG	3.16178	CEU	10	22.6557077131949	18.8797564276624
(5520,9040]	C>T/C>A at nonCpG	3.06054	CEU	10	41.419846138015	34.5165384483459
(66500,3e+06]	C>T/C>A at nonCpG	3.12924	CEU	10	26.9909452128563	22.4924543440469
(860,1720]	C>T/C>A at nonCpG	3.40888	CEU	10	7.30479153009583	6.08732627507985
(9040,13700]	C>T/C>A at nonCpG	3.04028	CEU	10	48.1114473611553	40.0928728009628
(0,55]	C>T/C>A at nonCpG-TCC*	3.35772	CEU	10	42.4056934169238	35.3380778474365
(124,233]	C>T/C>A at nonCpG-TCC*	3.54062	CEU	10	26.1923342905425	21.8269452421187
(13700,19900]	C>T/C>A at nonCpG-TCC*	3.42529	CEU	10	34.8303246067136	29.0252705055947
(1720,3130]	C>T/C>A at nonCpG-TCC*	3.56369	CEU	10	24.8809961003008	20.7341634169174
(19900,28600]	C>T/C>A at nonCpG-TCC*	3.41843	CEU	10	35.4905277610201	29.5754398008501
(233,425]	C>T/C>A at nonCpG-TCC*	3.65637	CEU	10	20.527442162078	17.1062018017317
(28600,42100]	C>T/C>A at nonCpG-TCC*	3.45227	CEU	10	32.4236966247135	27.0197471872612
(3130,5520]	C>T/C>A at nonCpG-TCC*	3.49368	CEU	10	29.2310573116246	24.3592144263539
(42100,66500]	C>T/C>A at nonCpG-TCC*	3.4893	CEU	10	29.543723171353	24.6197693094608
(425,860]	C>T/C>A at nonCpG-TCC*	3.66412	CEU	10	20.2175972791272	16.847997732606
(55,124]	C>T/C>A at nonCpG-TCC*	3.43887	CEU	10	33.5828525850154	27.9857104875128
(5520,9040]	C>T/C>A at nonCpG-TCC*	3.44732	CEU	10	32.8439872814108	27.3699894011757
(66500,3e+06]	C>T/C>A at nonCpG-TCC*	3.49119	CEU	10	29.4081359471265	24.5067799559387
(860,1720]	C>T/C>A at nonCpG-TCC*	3.63348	CEU	10	21.486132678251	17.9051105652091
(9040,13700]	C>T/C>A at nonCpG-TCC*	3.43094	CEU	10	34.3019843693018	28.5849869744181
(0,55]	T>C / T>G	3.91945	CEU	100	52.22558572359	43.521321436325
(124,233]	T>C / T>G	4.01783	CEU	100	40.573379769525	33.8111498079375
(13700,19900]	T>C / T>G	4.00647	CEU	100	41.6302798020539	34.6918998350449
(1720,3130]	T>C / T>G	4.02943	CEU	100	39.5519547557643	32.9599622964702
(19900,28600]	T>C / T>G	4.06907	CEU	100	36.443401876708	30.3695015639234
(233,425]	T>C / T>G	4.05247	CEU	100	37.6787699025951	31.3989749188293
(28600,42100]	T>C / T>G	4.20233	CEU	100	28.9967189939417	24.1639324949514
(3130,5520]	T>C / T>G	3.98937	CEU	100	43.3377230330248	36.1147691941873
(42100,66500]	T>C / T>G	4.3391	CEU	100	24.1490528982196	20.1242107485163
(425,860]	T>C / T>G	4.0552	CEU	100	37.4694031829389	31.224502652449
(55,124]	T>C / T>G	3.9632	CEU	100	46.2627697759636	38.5523081466363
(5520,9040]	T>C / T>G	3.972	CEU	100	45.2331646505994	37.6943038754995
(66500,3e+06]	T>C / T>G	4.27695	CEU	100	26.1088035855388	21.7573363212823
(860,1720]	T>C / T>G	4.04963	CEU	100	37.8992753132814	31.5827294277345
(9040,13700]	T>C / T>G	3.99731	CEU	100	42.5265970852386	35.4388309043655
(0,55]	T>C/T>G at nonTpG	4.04762	CEU	100	49.0895692377174	40.9079743647645
(124,233]	T>C/T>G at nonTpG	4.17128	CEU	100	39.0696114664543	32.5580095553786
(13700,19900]	T>C/T>G at nonTpG	4.03977	CEU	100	49.9213000794145	41.6010833995121
(1720,3130]	T>C/T>G at nonTpG	4.14599	CEU	100	40.7411481133075	33.9509567610896
(19900,28600]	T>C/T>G at nonTpG	4.02386	CEU	100	51.7043166799038	43.0869305665865
(233,425]	T>C/T>G at nonTpG	4.19107	CEU	100	37.8634660595767	31.5528883829806
(28600,42100]	T>C/T>G at nonTpG	4.03587	CEU	100	50.3459778688606	41.9549815573839
(3130,5520]	T>C/T>G at nonTpG	4.09796	CEU	100	44.3948798763698	36.9957332303082
(42100,66500]	T>C/T>G at nonTpG	4.04003	CEU	100	49.8932635430635	41.5777196192196
(425,860]	T>C/T>G at nonTpG	4.19657	CEU	100	37.5427643816305	31.2856369846921
(55,124]	T>C/T>G at nonTpG	4.11033	CEU	100	43.3865006488737	36.1554172073947
(5520,9040]	T>C/T>G at nonTpG	4.07388	CEU	100	46.5128270561844	38.760689213487
(66500,3e+06]	T>C/T>G at nonTpG	4.05944	CEU	100	47.8922901798262	39.9102418165218
(860,1720]	T>C/T>G at nonTpG	4.18146	CEU	100	38.4386940106629	32.0322450088858
(9040,13700]	T>C/T>G at nonTpG	4.07613	CEU	100	46.3056163582979	38.5880136319149
(0,55]	C>G / T>A	1.2377	CEU	100	19.6672062873318	16.3893385727765
(124,233]	C>G / T>A	1.23611	CEU	100	19.5719243251247	16.3099369376039
(13700,19900]	C>G / T>A	1.2132	CEU	100	18.2821426010519	15.2351188342099
(1720,3130]	C>G / T>A	1.24517	CEU	100	20.1257332810055	16.7714444008379
(19900,28600]	C>G / T>A	1.18641	CEU	100	16.9476532708036	14.1230443923364
(233,425]	C>G / T>A	1.2339	CEU	100	19.4407990206279	16.2006658505232
(28600,42100]	C>G / T>A	1.15173	CEU	100	15.4479421612853	12.8732851344044
(3130,5520]	C>G / T>A	1.24979	CEU	100	20.4186347225257	17.0155289354381
(42100,66500]	C>G / T>A	1.12135	CEU	100	14.3063224191291	11.9219353492742
(425,860]	C>G / T>A	1.23441	CEU	100	19.4709245591649	16.2257704659707
(55,124]	C>G / T>A	1.23957	CEU	100	19.7802923661985	16.4835769718321
(5520,9040]	C>G / T>A	1.23515	CEU	100	19.5147788870978	16.2623157392481
(66500,3e+06]	C>G / T>A	1.13286	CEU	100	14.722017691167	12.2683480759725
(860,1720]	C>G / T>A	1.23767	CEU	100	19.6654011382159	16.3878342818466
(9040,13700]	C>G / T>A	1.22479	CEU	100	18.9158435903332	15.7632029919443
(0,55]	C>T/C>A at nonCpG	3.05212	CEU	100	34.4991508194014	28.7492923495011
(124,233]	C>T/C>A at nonCpG	3.31463	CEU	100	18.3431593117036	15.2859660930863
(13700,19900]	C>T/C>A at nonCpG	3.03213	CEU	100	36.6270449534158	30.5225374611798
(1720,3130]	C>T/C>A at nonCpG	3.26849	CEU	100	20.1974622357425	16.8312185297854
(19900,28600]	C>T/C>A at nonCpG	3.03012	CEU	100	36.8532258707726	30.7110215589771
(233,425]	C>T/C>A at nonCpG	3.46357	CEU	100	13.7838595360561	11.48654961338
(28600,42100]	C>T/C>A at nonCpG	3.06156	CEU	100	33.5652660933361	27.9710550777801
(3130,5520]	C>T/C>A at nonCpG	3.12119	CEU	100	28.5217012393643	23.7680843661369
(42100,66500]	C>T/C>A at nonCpG	3.10299	CEU	100	29.9218412292691	24.9348676910576
(425,860]	C>T/C>A at nonCpG	3.47575	CEU	100	13.4833167937015	11.2360973280846
(55,124]	C>T/C>A at nonCpG	3.16178	CEU	100	25.7542757059528	21.4618964216273
(5520,9040]	C>T/C>A at nonCpG	3.06054	CEU	100	33.664128768777	28.0534406406475
(66500,3e+06]	C>T/C>A at nonCpG	3.12924	CEU	100	27.9359753845832	23.2799794871526
(860,1720]	C>T/C>A at nonCpG	3.40888	CEU	100	15.2514650113484	12.7095541761237
(9040,13700]	C>T/C>A at nonCpG	3.04028	CEU	100	35.733512158108	29.7779267984234
(0,55]	C>T/C>A at nonCpG-TCC*	3.35772	CEU	100	50.9649857584993	42.470821465416
(124,233]	C>T/C>A at nonCpG-TCC*	3.54062	CEU	100	26.9037842071088	22.4198201725906
(13700,19900]	C>T/C>A at nonCpG-TCC*	3.42529	CEU	100	38.8837307172561	32.4031089310467
(1720,3130]	C>T/C>A at nonCpG-TCC*	3.56369	CEU	100	25.2290823715385	21.0242353096154
(19900,28600]	C>T/C>A at nonCpG-TCC*	3.41843	CEU	100	39.873350657895	33.2277922149125
(233,425]	C>T/C>A at nonCpG-TCC*	3.65637	CEU	100	19.9114123425709	16.5928436188091
(28600,42100]	C>T/C>A at nonCpG-TCC*	3.45227	CEU	100	35.3699383735885	29.4749486446571
(3130,5520]	C>T/C>A at nonCpG-TCC*	3.49368	CEU	100	30.9236615073822	25.7697179228185
(42100,66500]	C>T/C>A at nonCpG-TCC*	3.4893	CEU	100	31.3487372187154	26.1239476822628
(425,860]	C>T/C>A at nonCpG-TCC*	3.66412	CEU	100	19.5464918812803	16.2887432344002
(55,124]	C>T/C>A at nonCpG-TCC*	3.43887	CEU	100	37.0443125791748	30.8702604826457
(5520,9040]	C>T/C>A at nonCpG-TCC*	3.44732	CEU	100	35.9732278677052	29.9776898897544
(66500,3e+06]	C>T/C>A at nonCpG-TCC*	3.49119	CEU	100	31.1641341424066	25.9701117853389
(860,1720]	C>T/C>A at nonCpG-TCC*	3.63348	CEU	100	21.0516092810124	17.543007734177
(9040,13700]	C>T/C>A at nonCpG-TCC*	3.43094	CEU	100	38.0998651904218	31.7498876586848
(0,55]	T>C / T>G	3.91945	CEU	101	47.3104385468655	39.4253654557213
(124,233]	T>C / T>G	4.01783	CEU	101	35.3316594270459	29.4430495225383
(13700,19900]	T>C / T>G	4.00647	CEU	101	36.3923529358309	30.3269607798591
(1720,3130]	T>C / T>G	4.02943	CEU	101	34.311325932947	28.5927716107892
(19900,28600]	T>C / T>G	4.06907	CEU	101	31.2345366159662	26.0287805133052
(233,425]	T>C / T>G	4.05247	CEU	101	32.452187941724	27.0434899514367
(28600,42100]	T>C / T>G	4.20233	CEU	101	24.0336793695027	20.0280661412522
(3130,5520]	T>C / T>G	3.98937	CEU	101	38.1165930106975	31.7638275089146
(42100,66500]	T>C / T>G	4.3391	CEU	101	19.4704617205004	16.2253847670837
(425,860]	T>C / T>G	4.0552	CEU	101	32.2453531628329	26.8711276356941
(55,124]	T>C / T>G	3.9632	CEU	101	41.1014370220844	34.2511975184036
(5520,9040]	T>C / T>G	3.972	CEU	101	40.0462791288227	33.3718992740189
(66500,3e+06]	T>C / T>G	4.27695	CEU	101	21.3036689589357	17.7530574657798
(860,1720]	T>C / T>G	4.04963	CEU	101	32.6702350573829	27.2251958811524
(9040,13700]	T>C / T>G	3.99731	CEU	101	37.2958371776746	31.0798643147288
(0,55]	T>C/T>G at nonTpG	4.04762	CEU	101	45.5068890293907	37.9224075244923
(124,233]	T>C/T>G at nonTpG	4.17128	CEU	101	34.1274119136003	28.4395099280003
(13700,19900]	T>C/T>G at nonTpG	4.03977	CEU	101	46.4957701175433	38.7464750979527
(1720,3130]	T>C/T>G at nonTpG	4.14599	CEU	101	35.9598656050873	29.9665546709061
(19900,28600]	T>C/T>G at nonTpG	4.02386	CEU	101	48.6398183761014	40.5331819800845
(233,425]	T>C/T>G at nonTpG	4.19107	CEU	101	32.8207824081288	27.350652006774
(28600,42100]	T>C/T>G at nonTpG	4.03587	CEU	101	47.0034348093014	39.1695290077512
(3130,5520]	T>C/T>G at nonTpG	4.09796	CEU	101	40.0553733698214	33.3794778081845
(42100,66500]	T>C/T>G at nonTpG	4.04003	CEU	101	46.462320487354	38.7186004061284
(425,860]	T>C/T>G at nonTpG	4.19657	CEU	101	32.4755391639721	27.0629493033101
(55,124]	T>C/T>G at nonTpG	4.11033	CEU	101	38.912502546131	32.4270854551092
(5520,9040]	T>C/T>G at nonTpG	4.07388	CEU	101	42.4877621013922	35.4064684178268
(66500,3e+06]	T>C/T>G at nonTpG	4.05944	CEU	101	44.0957659072106	36.7464715893421
(860,1720]	T>C/T>G at nonTpG	4.18146	CEU	101	33.4423138395614	27.8685948663011
(9040,13700]	T>C/T>G at nonTpG	4.07613	CEU	101	42.2478528891039	35.2065440742532
(0,55]	C>G / T>A	1.2377	CEU	101	19.0310359030021	15.8591965858351
(124,233]	C>G / T>A	1.23611	CEU	101	18.9126762415194	15.7605635345995
(13700,19900]	C>G / T>A	1.2132	CEU	101	17.3345130548879	14.4454275457399
(1720,3130]	C>G / T>A	1.24517	CEU	101	19.6041024018502	16.3367520015418
(19900,28600]	C>G / T>A	1.18641	CEU	101	15.7473478308219	13.1227898590183
(233,425]	C>G / T>A	1.2339	CEU	101	18.7501958879535	15.6251632399612
(28600,42100]	C>G / T>A	1.15173	CEU	101	14.0167445425277	11.6806204521064
(3130,5520]	C>G / T>A	1.24979	CEU	101	19.973216803517	16.6443473362642
(42100,66500]	C>G / T>A	1.12135	CEU	101	12.7354581520203	10.6128817933502
(425,860]	C>G / T>A	1.23441	CEU	101	18.7874838065716	15.6562365054763
(55,124]	C>G / T>A	1.23957	CEU	101	19.171833820385	15.9765281836542
(5520,9040]	C>G / T>A	1.23515	CEU	101	18.8418085834994	15.7015071529162
(66500,3e+06]	C>G / T>A	1.13286	CEU	101	13.1984815234673	10.9987346028894
(860,1720]	C>G / T>A	1.23767	CEU	101	19.0287912367643	15.857326030637
(9040,13700]	C>G / T>A	1.22479	CEU	101	18.104360873461	15.0869673945508
(0,55]	C>T/C>A at nonCpG	3.05212	CEU	101	44.3403919316707	36.9503266097256
(124,233]	C>T/C>A at nonCpG	3.31463	CEU	101	16.1199838093672	13.4333198411394
(13700,19900]	C>T/C>A at nonCpG	3.03213	CEU	101	49.5672080994743	41.3060067495619
(1720,3130]	C>T/C>A at nonCpG	3.26849	CEU	101	18.6049963876825	15.5041636564021
(19900,28600]	C>T/C>A at nonCpG	3.03012	CEU	101	50.1519888277832	41.7933240231526
(233,425]	C>T/C>A at nonCpG	3.46357	CEU	101	10.5874646706506	8.82288722554214
(28600,42100]	C>T/C>A at nonCpG	3.06156	CEU	101	42.1925701384267	35.1604751153556
(3130,5520]	C>T/C>A at nonCpG	3.12119	CEU	101	31.8984085562303	26.582007130192
(42100,66500]	C>T/C>A at nonCpG	3.10299	CEU	101	34.5548221294795	28.7956851078996
(425,860]	C>T/C>A at nonCpG	3.47575	CEU	101	10.2487747117817	8.54064559315141
(55,124]	C>T/C>A at nonCpG	3.16178	CEU	101	27.0394922455689	22.5329102046408
(5520,9040]	C>T/C>A at nonCpG	3.06054	CEU	101	42.4159845135363	35.3466537612802
(66500,3e+06]	C>T/C>A at nonCpG	3.12924	CEU	101	30.828237018656	25.6901975155467
(860,1720]	C>T/C>A at nonCpG	3.40888	CEU	101	12.2854016053276	10.2378346711063
(9040,13700]	C>T/C>A at nonCpG	3.04028	CEU	101	47.3133726926031	39.4278105771692
(0,55]	C>T/C>A at nonCpG-TCC*	3.35772	CEU	101	446.049975333216	371.70831277768
(124,233]	C>T/C>A at nonCpG-TCC*	3.54062	CEU	101	31.8746302681164	26.562191890097
(13700,19900]	C>T/C>A at nonCpG-TCC*	3.42529	CEU	101	84.6074507375453	70.5062089479544
(1720,3130]	C>T/C>A at nonCpG-TCC*	3.56369	CEU	101	27.8709512618727	23.2257927182273
(19900,28600]	C>T/C>A at nonCpG-TCC*	3.41843	CEU	101	92.6700292055349	77.2250243379457
(233,425]	C>T/C>A at nonCpG-TCC*	3.65637	CEU	101	17.6831502316853	14.7359585264044
(28600,42100]	C>T/C>A at nonCpG-TCC*	3.45227	CEU	101	62.5090796812943	52.0908997344119
(3130,5520]	C>T/C>A at nonCpG-TCC*	3.49368	CEU	101	43.7470303064592	36.455858588716
(42100,66500]	C>T/C>A at nonCpG-TCC*	3.4893	CEU	101	45.2372511302032	37.6977092751693
(425,860]	C>T/C>A at nonCpG-TCC*	3.66412	CEU	101	17.0957148770436	14.246429064203
(55,124]	C>T/C>A at nonCpG-TCC*	3.43887	CEU	101	71.9674578577339	59.9728815481116
(5520,9040]	C>T/C>A at nonCpG-TCC*	3.44732	CEU	101	65.7263200968995	54.7719334140829
(66500,3e+06]	C>T/C>A at nonCpG-TCC*	3.49119	CEU	101	44.5835762322684	37.152980193557
(860,1720]	C>T/C>A at nonCpG-TCC*	3.63348	CEU	101	19.5996954912588	16.333079576049
(9040,13700]	C>T/C>A at nonCpG-TCC*	3.43094	CEU	101	78.886792264596	65.73899355383
(0,55]	T>C / T>G	3.91945	CEU	102	53.9847101028327	44.9872584190272
(124,233]	T>C / T>G	4.01783	CEU	102	40.7068305624659	33.922358802055
(13700,19900]	T>C / T>G	4.00647	CEU	102	41.8938707937501	34.9115589947917
(1720,3130]	T>C / T>G	4.02943	CEU	102	39.5628596028465	32.9690496690387
(19900,28600]	T>C / T>G	4.06907	CEU	102	36.1007304304215	30.0839420253512
(233,425]	T>C / T>G	4.05247	CEU	102	37.4731345363346	31.2276121136121
(28600,42100]	T>C / T>G	4.20233	CEU	102	27.9238222607146	23.2698518839288
(3130,5520]	T>C / T>G	3.98937	CEU	102	43.8187679308439	36.5156399423699
(42100,66500]	T>C / T>G	4.3391	CEU	102	22.6875336999538	18.9062780832948
(425,860]	T>C / T>G	4.0552	CEU	102	37.2402213349697	31.0335177791414
(55,124]	T>C / T>G	3.9632	CEU	102	47.1371972263116	39.280997688593
(5520,9040]	T>C / T>G	3.972	CEU	102	45.966104019665	38.3050866830542
(66500,3e+06]	T>C / T>G	4.27695	CEU	102	24.7962675523378	20.6635562936148
(860,1720]	T>C / T>G	4.04963	CEU	102	37.7185815077697	31.4321512564748
(9040,13700]	T>C / T>G	3.99731	CEU	102	42.9032263737961	35.7526886448301
(0,55]	T>C/T>G at nonTpG	4.04762	CEU	102	42.2667873388256	35.2223227823547
(124,233]	T>C/T>G at nonTpG	4.17128	CEU	102	35.3463829777382	29.4553191481152
(13700,19900]	T>C/T>G at nonTpG	4.03977	CEU	102	42.8021250800874	35.6684375667395
(1720,3130]	T>C/T>G at nonTpG	4.14599	CEU	102	36.5650088472984	30.470840706082
(19900,28600]	T>C/T>G at nonTpG	4.02386	CEU	102	43.9311342401299	36.6092785334416
(233,425]	T>C/T>G at nonTpG	4.19107	CEU	102	34.4498744900863	28.7082287417386
(28600,42100]	T>C/T>G at nonTpG	4.03587	CEU	102	43.0733171965125	35.8944309970938
(3130,5520]	T>C/T>G at nonTpG	4.09796	CEU	102	39.1365581241466	32.6137984367888
(42100,66500]	T>C/T>G at nonTpG	4.04003	CEU	102	42.7841705607336	35.653475467278
(425,860]	T>C/T>G at nonTpG	4.19657	CEU	102	34.2090265509106	28.5075221257588
(55,124]	T>C/T>G at nonTpG	4.11033	CEU	102	38.4391278630152	32.0326065525127
(5520,9040]	T>C/T>G at nonTpG	4.07388	CEU	102	40.5720464461375	33.8100387051146
(66500,3e+06]	T>C/T>G at nonTpG	4.05944	CEU	102	41.4862313339506	34.5718594449588
(860,1720]	T>C/T>G at nonTpG	4.18146	CEU	102	34.8792558500137	29.0660465416781
(9040,13700]	T>C/T>G at nonTpG	4.07613	CEU	102	40.4333270945358	33.6944392454465
(0,55]	C>G / T>A	1.2377	CEU	102	17.694933417046	14.7457778475383
(124,233]	C>G / T>A	1.23611	CEU	102	17.6040813481321	14.6700677901101
(13700,19900]	C>G / T>A	1.2132	CEU	102	16.3753627311866	13.6461356093221
(1720,3130]	C>G / T>A	1.24517	CEU	102	18.1322986205637	15.1102488504698
(19900,28600]	C>G / T>A	1.18641	CEU	102	15.1062018010533	12.5885015008777
(233,425]	C>G / T>A	1.2339	CEU	102	17.4790706425702	14.5658922021418
(28600,42100]	C>G / T>A	1.15173	CEU	102	13.6825082707368	11.402090225614
(3130,5520]	C>G / T>A	1.24979	CEU	102	18.4118176785005	15.3431813987504
(42100,66500]	C>G / T>A	1.12135	CEU	102	12.6005955699588	10.500496308299
(425,860]	C>G / T>A	1.23441	CEU	102	17.5077895040778	14.5898245867315
(55,124]	C>G / T>A	1.23957	CEU	102	17.802776341961	14.8356469516342
(5520,9040]	C>G / T>A	1.23515	CEU	102	17.5495981003058	14.6246650835882
(66500,3e+06]	C>G / T>A	1.13286	CEU	102	12.9943659414814	10.8286382845678
(860,1720]	C>G / T>A	1.23767	CEU	102	17.6932120899589	14.7443434082991
(9040,13700]	C>G / T>A	1.22479	CEU	102	16.978806527491	14.1490054395758
(0,55]	C>T/C>A at nonCpG	3.05212	CEU	102	43.411358234712	36.17613186226
(124,233]	C>T/C>A at nonCpG	3.31463	CEU	102	15.1498390761715	12.6248658968096
(13700,19900]	C>T/C>A at nonCpG	3.03213	CEU	102	48.6516894328952	40.5430745274127
(1720,3130]	C>T/C>A at nonCpG	3.26849	CEU	102	17.6363154674479	14.6969295562066
(19900,28600]	C>T/C>A at nonCpG	3.03012	CEU	102	49.2380970741617	41.0317475618014
(233,425]	C>T/C>A at nonCpG	3.46357	CEU	102	9.61555487364661	8.0129623947055
(28600,42100]	C>T/C>A at nonCpG	3.06156	CEU	102	41.2585178859839	34.3820982383199
(3130,5520]	C>T/C>A at nonCpG	3.12119	CEU	102	30.9446274114385	25.7871895095321
(42100,66500]	C>T/C>A at nonCpG	3.10299	CEU	102	33.6054472631888	28.0045393859906
(425,860]	C>T/C>A at nonCpG	3.47575	CEU	102	9.27682381348429	7.73068651123691
(55,124]	C>T/C>A at nonCpG	3.16178	CEU	102	26.0788832903675	21.7324027419729
(5520,9040]	C>T/C>A at nonCpG	3.06054	CEU	102	41.4824397656602	34.5686998047168
(66500,3e+06]	C>T/C>A at nonCpG	3.12924	CEU	102	29.8728152958145	24.8940127465121
(860,1720]	C>T/C>A at nonCpG	3.40888	CEU	102	11.3138142755589	9.42817856296576
(9040,13700]	C>T/C>A at nonCpG	3.04028	CEU	102	46.3917998616887	38.6598332180739
(0,55]	C>T/C>A at nonCpG-TCC*	3.35772	CEU	102	45.4847289323358	37.9039407769465
(124,233]	C>T/C>A at nonCpG-TCC*	3.54062	CEU	102	28.9970080402595	24.1641733668829
(13700,19900]	C>T/C>A at nonCpG-TCC*	3.42529	CEU	102	37.8165292667863	31.5137743889886
(1720,3130]	C>T/C>A at nonCpG-TCC*	3.56369	CEU	102	27.6509954517214	23.0424962097679
(19900,28600]	C>T/C>A at nonCpG-TCC*	3.41843	CEU	102	38.4872775486502	32.0727312905418
(233,425]	C>T/C>A at nonCpG-TCC*	3.65637	CEU	102	23.1687704160111	19.3073086800093
(28600,42100]	C>T/C>A at nonCpG-TCC*	3.45227	CEU	102	35.3674716486621	29.4728930405517
(3130,5520]	C>T/C>A at nonCpG-TCC*	3.49368	CEU	102	32.1088497107402	26.7573747589502
(42100,66500]	C>T/C>A at nonCpG-TCC*	3.4893	CEU	102	32.4284672184999	27.0237226820833
(425,860]	C>T/C>A at nonCpG-TCC*	3.66412	CEU	102	22.8489712650909	19.0408093875757
(55,124]	C>T/C>A at nonCpG-TCC*	3.43887	CEU	102	36.5478463431073	30.4565386192561
(5520,9040]	C>T/C>A at nonCpG-TCC*	3.44732	CEU	102	35.7956240745012	29.829686728751
(66500,3e+06]	C>T/C>A at nonCpG-TCC*	3.49119	CEU	102	32.2898784987114	26.9082320822595
(860,1720]	C>T/C>A at nonCpG-TCC*	3.63348	CEU	102	24.1575886729227	20.1313238941023
(9040,13700]	C>T/C>A at nonCpG-TCC*	3.43094	CEU	102	37.2794109862161	31.0661758218468
(0,55]	T>C / T>G	3.91945	CEU	103	97.2834282756071	81.069523563006
(124,233]	T>C / T>G	4.01783	CEU	103	53.7414374840885	44.7845312367404
(13700,19900]	T>C / T>G	4.00647	CEU	103	56.6716337051987	47.2263614209989
(1720,3130]	T>C / T>G	4.02943	CEU	103	51.0460398617567	42.5383665514639
(19900,28600]	T>C / T>G	4.06907	CEU	103	43.5756239485919	36.31301995716
(233,425]	T>C / T>G	4.05247	CEU	103	46.4208766429812	38.684063869151
(28600,42100]	T>C / T>G	4.20233	CEU	103	29.1981605718328	24.3318004765273
(3130,5520]	T>C / T>G	3.98937	CEU	103	61.7379873944361	51.4483228286968
(42100,66500]	T>C / T>G	4.3391	CEU	103	21.8044141475127	18.1703451229273
(425,860]	T>C / T>G	4.0552	CEU	103	45.9277295712073	38.2731079760061
(55,124]	T>C / T>G	3.9632	CEU	103	71.5211002597997	59.6009168831664
(5520,9040]	T>C / T>G	3.972	CEU	103	67.9032058582653	56.5860048818877
(66500,3e+06]	T>C / T>G	4.27695	CEU	103	24.6408887806519	20.5340739838766
(860,1720]	T>C / T>G	4.04963	CEU	103	46.945245169458	39.121037641215
(9040,13700]	T>C / T>G	3.99731	CEU	103	59.2774842733418	49.3979035611182
(0,55]	T>C/T>G at nonTpG	4.04762	CEU	103	57.5080938752883	47.9234115627403
(124,233]	T>C/T>G at nonTpG	4.17128	CEU	103	40.8822619802475	34.0685516502063
(13700,19900]	T>C/T>G at nonTpG	4.03977	CEU	103	59.0407509992358	49.2006258326965
(1720,3130]	T>C/T>G at nonTpG	4.14599	CEU	103	43.4400544936821	36.2000454114018
(19900,28600]	T>C/T>G at nonTpG	4.02386	CEU	103	62.4155262154084	52.0129385128403
(233,425]	T>C/T>G at nonTpG	4.19107	CEU	103	39.084807398271	32.5706728318925
(28600,42100]	T>C/T>G at nonTpG	4.03587	CEU	103	59.8333799152101	49.8611499293418
(3130,5520]	T>C/T>G at nonTpG	4.09796	CEU	103	49.318197297426	41.098497747855
(42100,66500]	T>C/T>G at nonTpG	4.04003	CEU	103	58.9886642313862	49.1572201928219
(425,860]	T>C/T>G at nonTpG	4.19657	CEU	103	38.6134850024704	32.1779041687254
(55,124]	T>C/T>G at nonTpG	4.11033	CEU	103	47.6549152643614	39.7124293869678
(5520,9040]	T>C/T>G at nonTpG	4.07388	CEU	103	52.9192137965805	44.0993448304838
(66500,3e+06]	T>C/T>G at nonTpG	4.05944	CEU	103	55.3465164617761	46.1220970514801
(860,1720]	T>C/T>G at nonTpG	4.18146	CEU	103	39.9371057215681	33.2809214346401
(9040,13700]	T>C/T>G at nonTpG	4.07613	CEU	103	52.5602909386592	43.8002424488826
(0,55]	C>G / T>A	1.2377	CEU	103	18.3934359081368	15.3278632567806
(124,233]	C>G / T>A	1.23611	CEU	103	18.2956264391856	15.246355365988
(13700,19900]	C>G / T>A	1.2132	CEU	103	16.9755263284108	14.1462719403424
(1720,3130]	C>G / T>A	1.24517	CEU	103	18.8646819259309	15.7205682716091
(19900,28600]	C>G / T>A	1.18641	CEU	103	15.6172596162002	13.0143830135002
(233,425]	C>G / T>A	1.2339	CEU	103	18.1610877168058	15.1342397640048
(28600,42100]	C>G / T>A	1.15173	CEU	103	14.0999614277116	11.7499678564264
(3130,5520]	C>G / T>A	1.24979	CEU	103	19.1661907767736	15.9718256473114
(42100,66500]	C>G / T>A	1.12135	CEU	103	12.951379664968	10.7928163874733
(425,860]	C>G / T>A	1.23441	CEU	103	18.1919908272353	15.1599923560295
(55,124]	C>G / T>A	1.23957	CEU	103	18.509573318516	15.4246444320967
(5520,9040]	C>G / T>A	1.23515	CEU	103	18.2369841691759	15.1974868076466
(66500,3e+06]	C>G / T>A	1.13286	CEU	103	13.3689699682244	11.1408083068537
(860,1720]	C>G / T>A	1.23767	CEU	103	18.3915825055428	15.326318754619
(9040,13700]	C>G / T>A	1.22479	CEU	103	17.6232184008368	14.6860153340306
(0,55]	C>T/C>A at nonCpG	3.05212	CEU	103	33.5869441986804	27.989120165567
(124,233]	C>T/C>A at nonCpG	3.31463	CEU	103	19.6221066743244	16.351755561937
(13700,19900]	C>T/C>A at nonCpG	3.03213	CEU	103	35.3096261461651	29.4246884551376
(1720,3130]	C>T/C>A at nonCpG	3.26849	CEU	103	21.3092120761525	17.7576767301271
(19900,28600]	C>T/C>A at nonCpG	3.03012	CEU	103	35.4912421277097	29.5760351064247
(233,425]	C>T/C>A at nonCpG	3.46357	CEU	103	15.3737123991098	12.8114269992582
(28600,42100]	C>T/C>A at nonCpG	3.06156	CEU	103	32.8227846425183	27.3523205354319
(3130,5520]	C>T/C>A at nonCpG	3.12119	CEU	103	28.6078254966203	23.8398545805169
(42100,66500]	C>T/C>A at nonCpG	3.10299	CEU	103	29.7930723546961	24.8275602955801
(425,860]	C>T/C>A at nonCpG	3.47575	CEU	103	15.0885328064209	12.5737773386841
(55,124]	C>T/C>A at nonCpG	3.16178	CEU	103	26.229961183085	21.8583009859042
(5520,9040]	C>T/C>A at nonCpG	3.06054	CEU	103	32.903916585706	27.4199304880884
(66500,3e+06]	C>T/C>A at nonCpG	3.12924	CEU	103	28.1084761340918	23.4237301117431
(860,1720]	C>T/C>A at nonCpG	3.40888	CEU	103	16.7570747310071	13.9642289425059
(9040,13700]	C>T/C>A at nonCpG	3.04028	CEU	103	34.5893536324133	28.8244613603444
(0,55]	C>T/C>A at nonCpG-TCC*	3.35772	CEU	103	44.9418390782303	37.4515325651919
(124,233]	C>T/C>A at nonCpG-TCC*	3.54062	CEU	103	25.7713450102041	21.4761208418367
(13700,19900]	C>T/C>A at nonCpG-TCC*	3.42529	CEU	103	35.6763465289996	29.7302887741664
(1720,3130]	C>T/C>A at nonCpG-TCC*	3.56369	CEU	103	24.3250305606537	20.2708588005447
(19900,28600]	C>T/C>A at nonCpG-TCC*	3.41843	CEU	103	36.4615251506474	30.3846042922061
(233,425]	C>T/C>A at nonCpG-TCC*	3.65637	CEU	103	19.6259589040393	16.3549657533661
(28600,42100]	C>T/C>A at nonCpG-TCC*	3.45227	CEU	103	32.848810517192	27.3740087643267
(3130,5520]	C>T/C>A at nonCpG-TCC*	3.49368	CEU	103	29.1796995181202	24.3164162651002
(42100,66500]	C>T/C>A at nonCpG-TCC*	3.4893	CEU	103	29.5349872478019	24.6124893731682
(425,860]	C>T/C>A at nonCpG-TCC*	3.66412	CEU	103	19.2973988667779	16.0811657223149
(55,124]	C>T/C>A at nonCpG-TCC*	3.43887	CEU	103	34.2039577467985	28.5032981223321
(5520,9040]	C>T/C>A at nonCpG-TCC*	3.44732	CEU	103	33.3387283341947	27.7822736118289
(66500,3e+06]	C>T/C>A at nonCpG-TCC*	3.49119	CEU	103	29.380810625739	24.4840088547825
(860,1720]	C>T/C>A at nonCpG-TCC*	3.63348	CEU	103	20.6474375712228	17.206197976019
(9040,13700]	C>T/C>A at nonCpG-TCC*	3.43094	CEU	103	35.0509634623784	29.2091362186487
(0,55]	T>C / T>G	3.91945	CEU	104	50.2119969506125	41.843330792177
(124,233]	T>C / T>G	4.01783	CEU	104	38.4843598884396	32.070299907033
(13700,19900]	T>C / T>G	4.00647	CEU	104	39.5414391195937	32.9511992663281
(1720,3130]	T>C / T>G	4.02943	CEU	104	37.4640152950365	31.2200127458637
(19900,28600]	T>C / T>G	4.06907	CEU	104	34.3663086853883	28.6385905711569
(233,425]	T>C / T>G	4.05247	CEU	104	35.5960062806752	29.6633385672293
(28600,42100]	T>C / T>G	4.20233	CEU	104	26.991568699914	22.492973916595
(3130,5520]	T>C / T>G	3.98937	CEU	104	41.2519653615149	34.3766378012624
(42100,66500]	T>C / T>G	4.3391	CEU	104	22.2252710454883	18.5210592045736
(425,860]	T>C / T>G	4.0552	CEU	104	35.3874744768314	29.4895620640261
(55,124]	T>C / T>G	3.9632	CEU	104	44.1903404309524	36.8252836924604
(5520,9040]	T>C / T>G	3.972	CEU	104	43.1548823869186	35.9624019890988
(66500,3e+06]	T>C / T>G	4.27695	CEU	104	24.1488675485902	20.1240562904918
(860,1720]	T>C / T>G	4.04963	CEU	104	35.8156880451258	29.8464067042715
(9040,13700]	T>C / T>G	3.99731	CEU	104	40.4389440320803	33.6991200267336
(0,55]	T>C/T>G at nonTpG	4.04762	CEU	104	50.541793280804	42.1181610673367
(124,233]	T>C/T>G at nonTpG	4.17128	CEU	104	36.8473273875099	30.7061061562583
(13700,19900]	T>C/T>G at nonTpG	4.03977	CEU	104	51.7818319501665	43.1515266251387
(1720,3130]	T>C/T>G at nonTpG	4.14599	CEU	104	38.983541497258	32.4862845810483
(19900,28600]	T>C/T>G at nonTpG	4.02386	CEU	104	54.4992429513245	45.4160357927704
(233,425]	T>C/T>G at nonTpG	4.19107	CEU	104	35.3396187368132	29.4496822806777
(28600,42100]	T>C/T>G at nonTpG	4.03587	CEU	104	52.4216749860166	43.6847291550139
(3130,5520]	T>C/T>G at nonTpG	4.09796	CEU	104	43.8520045041705	36.5433370868087
(42100,66500]	T>C/T>G at nonTpG	4.04003	CEU	104	51.7397506526667	43.1164588772223
(425,860]	T>C/T>G at nonTpG	4.19657	CEU	104	34.9433786423973	29.1194822019978
(55,124]	T>C/T>G at nonTpG	4.11033	CEU	104	42.4801567346732	35.4001306122276
(5520,9040]	T>C/T>G at nonTpG	4.07388	CEU	104	46.806701106867	39.0055842557225
(66500,3e+06]	T>C/T>G at nonTpG	4.05944	CEU	104	48.7865761504747	40.6554801253956
(860,1720]	T>C/T>G at nonTpG	4.18146	CEU	104	36.0552008516233	30.046000709686
(9040,13700]	T>C/T>G at nonTpG	4.07613	CEU	104	46.5131371621849	38.7609476351541
(0,55]	C>G / T>A	1.2377	CEU	104	-2.17349949310795	-1.81124957758996
(124,233]	C>G / T>A	1.23611	CEU	104	-2.11443649686795	-1.76203041405663
(13700,19900]	C>G / T>A	1.2132	CEU	104	-1.44289984670656	-1.20241653892213
(1720,3130]	C>G / T>A	1.24517	CEU	104	-2.48084421779638	-2.06737018149699
(19900,28600]	C>G / T>A	1.18641	CEU	104	-0.930643985932414	-0.775536654943678
(233,425]	C>G / T>A	1.2339	CEU	104	-2.0356104732682	-1.69634206105683
(28600,42100]	C>G / T>A	1.15173	CEU	104	-0.496995811384783	-0.414163176153986
(3130,5520]	C>G / T>A	1.24979	CEU	104	-2.69980959441808	-2.24984132868173
(42100,66500]	C>G / T>A	1.12135	CEU	104	-0.235930583355004	-0.196608819462503
(425,860]	C>G / T>A	1.23441	CEU	104	-2.05347541671419	-1.7112295139285
(55,124]	C>G / T>A	1.23957	CEU	104	-2.24564018140385	-1.87136681783654
(5520,9040]	C>G / T>A	1.23515	CEU	104	-2.07974102315112	-1.7331175192926
(66500,3e+06]	C>G / T>A	1.13286	CEU	104	-0.325341605160162	-0.271118004300135
(860,1720]	C>G / T>A	1.23767	CEU	104	-2.17236613740944	-1.81030511450787
(9040,13700]	C>G / T>A	1.22479	CEU	104	-1.74585010576693	-1.45487508813911
(0,55]	C>T/C>A at nonCpG	3.05212	CEU	104	37.6261643440046	31.3551369533372
(124,233]	C>T/C>A at nonCpG	3.31463	CEU	104	18.7040851550891	15.5867376292409
(13700,19900]	C>T/C>A at nonCpG	3.03213	CEU	104	40.3148299921934	33.5956916601611
(1720,3130]	C>T/C>A at nonCpG	3.26849	CEU	104	20.7508153106879	17.2923460922399
(19900,28600]	C>T/C>A at nonCpG	3.03012	CEU	104	40.6035204562798	33.8362670468998
(233,425]	C>T/C>A at nonCpG	3.46357	CEU	104	13.7983262280796	11.4986051900664
(28600,42100]	C>T/C>A at nonCpG	3.06156	CEU	104	36.4615427550514	30.3846189625428
(3130,5520]	C>T/C>A at nonCpG	3.12119	CEU	104	30.3284678989606	25.2737232491339
(42100,66500]	C>T/C>A at nonCpG	3.10299	CEU	104	32.0050733681396	26.6708944734496
(425,860]	C>T/C>A at nonCpG	3.47575	CEU	104	13.4811061359812	11.2342551133176
(55,124]	C>T/C>A at nonCpG	3.16178	CEU	104	27.0714742711715	22.5595618926429
(5520,9040]	C>T/C>A at nonCpG	3.06054	CEU	104	36.5843933993463	30.4869944994552
(66500,3e+06]	C>T/C>A at nonCpG	3.12924	CEU	104	29.6328752323746	24.6940626936455
(860,1720]	C>T/C>A at nonCpG	3.40888	CEU	104	15.3581821400947	12.7984851167456
(9040,13700]	C>T/C>A at nonCpG	3.04028	CEU	104	39.1798362020238	32.6498635016865
(0,55]	C>T/C>A at nonCpG-TCC*	3.35772	CEU	104	54.5342184720828	45.445182060069
(124,233]	C>T/C>A at nonCpG-TCC*	3.54062	CEU	104	29.4787827164084	24.5656522636737
(13700,19900]	C>T/C>A at nonCpG-TCC*	3.42529	CEU	104	41.9466902038058	34.9555751698382
(1720,3130]	C>T/C>A at nonCpG-TCC*	3.56369	CEU	104	27.7369823923384	23.1141519936153
(19900,28600]	C>T/C>A at nonCpG-TCC*	3.41843	CEU	104	42.9772448577752	35.8143707148127
(233,425]	C>T/C>A at nonCpG-TCC*	3.65637	CEU	104	22.2080657212087	18.5067214343406
(28600,42100]	C>T/C>A at nonCpG-TCC*	3.45227	CEU	104	38.2883252176164	31.906937681347
(3130,5520]	C>T/C>A at nonCpG-TCC*	3.49368	CEU	104	33.660835499273	28.0506962493942
(42100,66500]	C>T/C>A at nonCpG-TCC*	3.4893	CEU	104	34.1031522929964	28.419293577497
(425,860]	C>T/C>A at nonCpG-TCC*	3.66412	CEU	104	21.8287495944018	18.1906246620015
(55,124]	C>T/C>A at nonCpG-TCC*	3.43887	CEU	104	40.031440172152	33.3595334767934
(5520,9040]	C>T/C>A at nonCpG-TCC*	3.44732	CEU	104	38.9163509941672	32.4302924951393
(66500,3e+06]	C>T/C>A at nonCpG-TCC*	3.49119	CEU	104	33.911059546915	28.2592162890958
(860,1720]	C>T/C>A at nonCpG-TCC*	3.63348	CEU	104	23.3933255609021	19.4944379674184
(9040,13700]	C>T/C>A at nonCpG-TCC*	3.43094	CEU	104	41.13046864617	34.275390538475
(0,55]	T>C / T>G	3.91945	CEU	105	54.2864744257988	45.2387286881656
(124,233]	T>C / T>G	4.01783	CEU	105	40.9782697584561	34.1485581320468
(13700,19900]	T>C / T>G	4.00647	CEU	105	42.1690816815283	35.1409014012736
(1720,3130]	T>C / T>G	4.02943	CEU	105	39.830466684015	33.1920555700125
(19900,28600]	T>C / T>G	4.06907	CEU	105	36.3555597191906	30.2962997659922
(233,425]	T>C / T>G	4.05247	CEU	105	37.733241308342	31.4443677569517
(28600,42100]	T>C / T>G	4.20233	CEU	105	28.14142250952	23.4511854246
(3130,5520]	T>C / T>G	3.98937	CEU	105	44.099651968568	36.7497099738067
(42100,66500]	T>C / T>G	4.3391	CEU	105	22.876083903053	19.0634032525441
(425,860]	T>C / T>G	4.0552	CEU	105	37.4994521061227	31.2495434217689
(55,124]	T>C / T>G	3.9632	CEU	105	47.4265753211366	39.5221461009471
(5520,9040]	T>C / T>G	3.972	CEU	105	46.2526703447859	38.5438919539883
(66500,3e+06]	T>C / T>G	4.27695	CEU	105	24.9970062408424	20.8308385340354
(860,1720]	T>C / T>G	4.04963	CEU	105	37.9796027287406	31.6496689406171
(9040,13700]	T>C / T>G	3.99731	CEU	105	43.1814804144288	35.984567012024
(0,55]	T>C/T>G at nonTpG	4.04762	CEU	105	56.0323092930623	46.6935910775519
(124,233]	T>C/T>G at nonTpG	4.17128	CEU	105	42.4301350632577	35.358445886048
(13700,19900]	T>C/T>G at nonTpG	4.03977	CEU	105	57.204313645593	47.6702613713275
(1720,3130]	T>C/T>G at nonTpG	4.14599	CEU	105	44.6349638400132	37.195803200011
(19900,28600]	T>C/T>G at nonTpG	4.02386	CEU	105	59.7399479772462	49.7832899810385
(233,425]	T>C/T>G at nonTpG	4.19107	CEU	105	40.8545660051373	34.0454716709477
(28600,42100]	T>C/T>G at nonTpG	4.03587	CEU	105	57.805371315266	48.1711427627216
(3130,5520]	T>C/T>G at nonTpG	4.09796	CEU	105	49.5425949080426	41.2854957567021
(42100,66500]	T>C/T>G at nonTpG	4.04003	CEU	105	57.1646957226038	47.6372464355032
(425,860]	T>C/T>G at nonTpG	4.19657	CEU	105	40.4377860320189	33.6981550266824
(55,124]	T>C/T>G at nonTpG	4.11033	CEU	105	48.1758858922405	40.1465715768671
(5520,9040]	T>C/T>G at nonTpG	4.07388	CEU	105	52.4442273323873	43.7035227769894
(66500,3e+06]	T>C/T>G at nonTpG	4.05944	CEU	105	54.3571128916568	45.2975940763807
(860,1720]	T>C/T>G at nonTpG	4.18146	CEU	105	41.6043807891786	34.6703173243155
(9040,13700]	T>C/T>G at nonTpG	4.07613	CEU	105	52.1584678274271	43.4653898561893
(0,55]	C>G / T>A	1.2377	CEU	105	17.3862964223079	14.4885803519233
(124,233]	C>G / T>A	1.23611	CEU	105	17.2770953184305	14.3975794320255
(13700,19900]	C>G / T>A	1.2132	CEU	105	15.8141054555476	13.1784212129563
(1720,3130]	C>G / T>A	1.24517	CEU	105	17.9139985210517	14.9283321008764
(19900,28600]	C>G / T>A	1.18641	CEU	105	14.3296209424542	11.9413507853785
(233,425]	C>G / T>A	1.2339	CEU	105	17.1270696709446	14.2725580591205
(28600,42100]	C>G / T>A	1.15173	CEU	105	12.6957407818842	10.5797839849035
(3130,5520]	C>G / T>A	1.24979	CEU	105	18.2530000024847	15.2108333354039
(42100,66500]	C>G / T>A	1.12135	CEU	105	11.4756900277408	9.56307502311734
(425,860]	C>G / T>A	1.23441	CEU	105	17.1615114023669	14.3012595019724
(55,124]	C>G / T>A	1.23957	CEU	105	17.5161053887296	14.596754490608
(5520,9040]	C>G / T>A	1.23515	CEU	105	17.2116767016376	14.3430639180313
(66500,3e+06]	C>G / T>A	1.13286	CEU	105	11.9176104387317	9.93134203227639
(860,1720]	C>G / T>A	1.23767	CEU	105	17.3842261189288	14.4868550991073
(9040,13700]	C>G / T>A	1.22479	CEU	105	16.5293882709401	13.7744902257834
(0,55]	C>T/C>A at nonCpG	3.05212	CEU	105	33.8650058106831	28.2208381755693
(124,233]	C>T/C>A at nonCpG	3.31463	CEU	105	21.0344882384706	17.5287401987255
(13700,19900]	C>T/C>A at nonCpG	3.03213	CEU	105	35.3776316654926	29.4813597212438
(1720,3130]	C>T/C>A at nonCpG	3.26849	CEU	105	22.6405201113037	18.8671000927531
(19900,28600]	C>T/C>A at nonCpG	3.03012	CEU	105	35.5362449425017	29.6135374520848
(233,425]	C>T/C>A at nonCpG	3.46357	CEU	105	16.918406285103	14.0986719042525
(28600,42100]	C>T/C>A at nonCpG	3.06156	CEU	105	33.1892782603902	27.6577318836585
(3130,5520]	C>T/C>A at nonCpG	3.12119	CEU	105	29.4086667741892	24.5072223118243
(42100,66500]	C>T/C>A at nonCpG	3.10299	CEU	105	30.4810161178411	25.4008467648676
(425,860]	C>T/C>A at nonCpG	3.47575	CEU	105	16.6383561792032	13.8652968160027
(55,124]	C>T/C>A at nonCpG	3.16178	CEU	105	27.2350792258316	22.6958993548597
(5520,9040]	C>T/C>A at nonCpG	3.06054	CEU	105	33.2611605961745	27.7176338301454
(66500,3e+06]	C>T/C>A at nonCpG	3.12924	CEU	105	28.954687398885	24.1289061657375
(860,1720]	C>T/C>A at nonCpG	3.40888	CEU	105	18.2701302732831	15.2251085610693
(9040,13700]	C>T/C>A at nonCpG	3.04028	CEU	105	34.7469801689526	28.9558168074605
(0,55]	C>T/C>A at nonCpG-TCC*	3.35772	CEU	105	39.1559157854905	32.6299298212421
(124,233]	C>T/C>A at nonCpG-TCC*	3.54062	CEU	105	28.1168378694397	23.4306982245331
(13700,19900]	C>T/C>A at nonCpG-TCC*	3.42529	CEU	105	34.3053791658392	28.5878159715327
(1720,3130]	C>T/C>A at nonCpG-TCC*	3.56369	CEU	105	27.1081411886145	22.5901176571787
(19900,28600]	C>T/C>A at nonCpG-TCC*	3.41843	CEU	105	34.7481780674444	28.9568150562037
(233,425]	C>T/C>A at nonCpG-TCC*	3.65637	CEU	105	23.6141918818352	19.6784932348626
(28600,42100]	C>T/C>A at nonCpG-TCC*	3.45227	CEU	105	32.6565365745175	27.2137804787646
(3130,5520]	C>T/C>A at nonCpG-TCC*	3.49368	CEU	105	30.3813211736178	25.3177676446815
(42100,66500]	C>T/C>A at nonCpG-TCC*	3.4893	CEU	105	30.6087335705236	25.5072779754364
(425,860]	C>T/C>A at nonCpG-TCC*	3.66412	CEU	105	23.35663210003	19.4638600833583
(55,124]	C>T/C>A at nonCpG-TCC*	3.43887	CEU	105	33.4575955801162	27.8813296500969
(5520,9040]	C>T/C>A at nonCpG-TCC*	3.44732	CEU	105	32.9484877740976	27.4570731450814
(66500,3e+06]	C>T/C>A at nonCpG-TCC*	3.49119	CEU	105	30.5102415306728	25.4252012755606
(860,1720]	C>T/C>A at nonCpG-TCC*	3.63348	CEU	105	24.4034289382964	20.3361907819136
(9040,13700]	C>T/C>A at nonCpG-TCC*	3.43094	CEU	105	33.9481056940809	28.2900880784008
(0,55]	T>C / T>G	3.91945	CEU	106	78.1183573631479	65.0986311359566
(124,233]	T>C / T>G	4.01783	CEU	106	47.5938470740477	39.6615392283731
(13700,19900]	T>C / T>G	4.00647	CEU	106	49.829708059155	41.5247567159625
(1720,3130]	T>C / T>G	4.02943	CEU	106	45.5116360621725	37.9263633851437
(19900,28600]	T>C / T>G	4.06907	CEU	106	39.6091745981456	33.0076454984547
(233,425]	T>C / T>G	4.05247	CEU	106	41.8804035229023	34.9003362690853
(28600,42100]	T>C / T>G	4.20233	CEU	106	27.6744506599005	23.0620422165837
(3130,5520]	T>C / T>G	3.98937	CEU	106	53.6289545039073	44.6907954199227
(42100,66500]	T>C / T>G	4.3391	CEU	106	21.2219780975899	17.6849817479916
(425,860]	T>C / T>G	4.0552	CEU	106	41.4888127054375	34.5740105878646
(55,124]	T>C / T>G	3.9632	CEU	106	60.7354595063964	50.612882921997
(5520,9040]	T>C / T>G	3.972	CEU	106	58.1418466395581	48.4515388662984
(66500,3e+06]	T>C / T>G	4.27695	CEU	106	23.7237614086376	19.7698011738647
(860,1720]	T>C / T>G	4.04963	CEU	106	42.2958435162648	35.246536263554
(9040,13700]	T>C / T>G	3.99731	CEU	106	51.7942415902002	43.1618679918335
(0,55]	T>C/T>G at nonTpG	4.04762	CEU	106	55.6710683531378	46.3925569609482
(124,233]	T>C/T>G at nonTpG	4.17128	CEU	106	38.7677277334843	32.3064397779036
(13700,19900]	T>C/T>G at nonTpG	4.03977	CEU	106	57.2676603570243	47.7230502975202
(1720,3130]	T>C/T>G at nonTpG	4.14599	CEU	106	41.3196530783254	34.4330442319378
(19900,28600]	T>C/T>G at nonTpG	4.02386	CEU	106	60.8067065623331	50.6722554686109
(233,425]	T>C/T>G at nonTpG	4.19107	CEU	106	36.9847039726843	30.8205866439036
(28600,42100]	T>C/T>G at nonTpG	4.03587	CEU	106	58.0959590493533	48.4132992077944
(3130,5520]	T>C/T>G at nonTpG	4.09796	CEU	106	47.2504992079114	39.3754160065928
(42100,66500]	T>C/T>G at nonTpG	4.04003	CEU	106	57.2132919046021	47.6777432538351
(425,860]	T>C/T>G at nonTpG	4.19657	CEU	106	36.5185646150863	30.4321371792386
(55,124]	T>C/T>G at nonTpG	4.11033	CEU	106	45.5628623903159	37.9690519919299
(5520,9040]	T>C/T>G at nonTpG	4.07388	CEU	106	50.9301005896418	42.4417504913682
(66500,3e+06]	T>C/T>G at nonTpG	4.05944	CEU	106	53.430539676087	44.5254497300725
(860,1720]	T>C/T>G at nonTpG	4.18146	CEU	106	37.829103858866	31.5242532157217
(9040,13700]	T>C/T>G at nonTpG	4.07613	CEU	106	50.56174730298	42.13478941915
(0,55]	C>G / T>A	1.2377	CEU	106	12.68352641685	10.569605347375
(124,233]	C>G / T>A	1.23611	CEU	106	12.5666320763502	10.4721933969585
(13700,19900]	C>G / T>A	1.2132	CEU	106	11.0751274725106	9.22927289375882
(1720,3130]	C>G / T>A	1.24517	CEU	106	13.2600387880445	11.0500323233704
(19900,28600]	C>G / T>A	1.18641	CEU	106	9.69096995353891	8.07580829461576
(233,425]	C>G / T>A	1.2339	CEU	106	12.4073498497134	10.3394582080945
(28600,42100]	C>G / T>A	1.15173	CEU	106	8.2989525703663	6.91579380863858
(3130,5520]	C>G / T>A	1.24979	CEU	106	13.6408910467393	11.367409205616
(42100,66500]	C>G / T>A	1.12135	CEU	106	7.33890097902676	6.11575081585563
(425,860]	C>G / T>A	1.23441	CEU	106	12.4437832131728	10.3698193443107
(55,124]	C>G / T>A	1.23957	CEU	106	12.8235407247688	10.6862839373074
(5520,9040]	C>G / T>A	1.23515	CEU	106	12.496991334233	10.4141594451941
(66500,3e+06]	C>G / T>A	1.13286	CEU	106	7.67931709991139	6.39943091659282
(860,1720]	C>G / T>A	1.23767	CEU	106	12.681302712407	10.5677522603392
(9040,13700]	C>G / T>A	1.22479	CEU	106	11.7874762351163	9.82289686259691
(0,55]	C>T/C>A at nonCpG	3.05212	CEU	106	31.7725725263753	26.4771437719794
(124,233]	C>T/C>A at nonCpG	3.31463	CEU	106	20.3958495975101	16.9965413312584
(13700,19900]	C>T/C>A at nonCpG	3.03213	CEU	106	33.0572452320408	27.547704360034
(1720,3130]	C>T/C>A at nonCpG	3.26849	CEU	106	21.8687306262798	18.2239421885665
(19900,28600]	C>T/C>A at nonCpG	3.03012	CEU	106	33.1912938261999	27.6594115218332
(233,425]	C>T/C>A at nonCpG	3.46357	CEU	106	16.553866673446	13.7948888945383
(28600,42100]	C>T/C>A at nonCpG	3.06156	CEU	106	31.1949609051994	25.9958007543329
(3130,5520]	C>T/C>A at nonCpG	3.12119	CEU	106	27.9201971650772	23.2668309708976
(42100,66500]	C>T/C>A at nonCpG	3.10299	CEU	106	28.8565699607433	24.0471416339528
(425,860]	C>T/C>A at nonCpG	3.47575	CEU	106	16.2888900332351	13.5740750276959
(55,124]	C>T/C>A at nonCpG	3.16178	CEU	106	26.0036682355989	21.6697235296657
(5520,9040]	C>T/C>A at nonCpG	3.06054	CEU	106	31.2565156674219	26.0470963895182
(66500,3e+06]	C>T/C>A at nonCpG	3.12924	CEU	106	27.5219702944573	22.9349752453811
(860,1720]	C>T/C>A at nonCpG	3.40888	CEU	106	17.8263741912449	14.8553118260374
(9040,13700]	C>T/C>A at nonCpG	3.04028	CEU	106	32.5230245931419	27.1025204942849
(0,55]	C>T/C>A at nonCpG-TCC*	3.35772	CEU	106	45.3688333635087	37.8073611362573
(124,233]	C>T/C>A at nonCpG-TCC*	3.54062	CEU	106	29.3905761358385	24.4921467798654
(13700,19900]	C>T/C>A at nonCpG-TCC*	3.42529	CEU	106	38.0177377948671	31.6814481623892
(1720,3130]	C>T/C>A at nonCpG-TCC*	3.56369	CEU	106	28.0573447328579	23.3811206107149
(19900,28600]	C>T/C>A at nonCpG-TCC*	3.41843	CEU	106	38.6662471328931	32.2218726107443
(233,425]	C>T/C>A at nonCpG-TCC*	3.65637	CEU	106	23.5854564020699	19.6545470017249
(28600,42100]	C>T/C>A at nonCpG-TCC*	3.45227	CEU	106	35.6408174665972	29.7006812221643
(3130,5520]	C>T/C>A at nonCpG-TCC*	3.49368	CEU	106	32.4559454451657	27.0466212043047
(42100,66500]	C>T/C>A at nonCpG-TCC*	3.4893	CEU	106	32.7694596360454	27.3078830300378
(425,860]	C>T/C>A at nonCpG-TCC*	3.66412	CEU	106	23.2644859016402	19.3870715847001
(55,124]	C>T/C>A at nonCpG-TCC*	3.43887	CEU	106	36.788204462974	30.6568370524783
(5520,9040]	C>T/C>A at nonCpG-TCC*	3.44732	CEU	106	36.0573882495677	30.0478235413064
(66500,3e+06]	C>T/C>A at nonCpG-TCC*	3.49119	CEU	106	32.6335476673598	27.1946230561331
(860,1720]	C>T/C>A at nonCpG-TCC*	3.63348	CEU	106	24.5762810555961	20.4802342129968
(9040,13700]	C>T/C>A at nonCpG-TCC*	3.43094	CEU	106	37.497660217135	31.2480501809458
(0,55]	T>C / T>G	3.91945	CEU	107	49.1454575618106	40.9545479681755
(124,233]	T>C / T>G	4.01783	CEU	107	41.2284011206918	34.3570009339098
(13700,19900]	T>C / T>G	4.00647	CEU	107	42.003223048812	35.00268587401
(1720,3130]	T>C / T>G	4.02943	CEU	107	40.4678031374377	33.723169281198
(19900,28600]	T>C / T>G	4.06907	CEU	107	38.0789122104312	31.732426842026
(233,425]	T>C / T>G	4.05247	CEU	107	39.0419379052622	32.5349482543852
(28600,42100]	T>C / T>G	4.20233	CEU	107	31.8591486666277	26.5492905555231
(3130,5520]	T>C / T>G	3.98937	CEU	107	43.2294949111196	36.0245790925997
(42100,66500]	T>C / T>G	4.3391	CEU	107	27.3835358234973	22.8196131862478
(425,860]	T>C / T>G	4.0552	CEU	107	38.8800151637447	32.4000126364539
(55,124]	T>C / T>G	3.9632	CEU	107	45.2601209212505	37.7167674343754
(5520,9040]	T>C / T>G	3.972	CEU	107	44.5551830774707	37.1293192312256
(66500,3e+06]	T>C / T>G	4.27695	CEU	107	29.2369224728076	24.364102060673
(860,1720]	T>C / T>G	4.04963	CEU	107	39.2119131517584	32.676594293132
(9040,13700]	T>C / T>G	3.99731	CEU	107	42.650817081574	35.5423475679784
(0,55]	T>C/T>G at nonTpG	4.04762	CEU	107	45.970340643651	38.3086172030425
(124,233]	T>C/T>G at nonTpG	4.17128	CEU	107	39.3041471437099	32.7534559530916
(13700,19900]	T>C/T>G at nonTpG	4.03977	CEU	107	46.4780389765186	38.7316991470988
(1720,3130]	T>C/T>G at nonTpG	4.14599	CEU	107	40.4920730778591	33.7433942315492
(19900,28600]	T>C/T>G at nonTpG	4.02386	CEU	107	47.5450699488676	39.6208916240563
(233,425]	T>C/T>G at nonTpG	4.19107	CEU	107	38.426322127688	32.0219351064067
(28600,42100]	T>C/T>G at nonTpG	4.03587	CEU	107	46.734799479606	38.945666233005
(3130,5520]	T>C/T>G at nonTpG	4.09796	CEU	107	42.9789815023854	35.8158179186545
(42100,66500]	T>C/T>G at nonTpG	4.04003	CEU	107	46.4610297198538	38.7175247665448
(425,860]	T>C/T>G at nonTpG	4.19657	CEU	107	38.1899270938377	31.8249392448648
(55,124]	T>C/T>G at nonTpG	4.11033	CEU	107	42.3071524735486	35.2559603946239
(5520,9040]	T>C/T>G at nonTpG	4.07388	CEU	107	44.3556300719261	36.9630250599384
(66500,3e+06]	T>C/T>G at nonTpG	4.05944	CEU	107	45.228058666635	37.6900488888625
(860,1720]	T>C/T>G at nonTpG	4.18146	CEU	107	38.8471692292291	32.3726410243576
(9040,13700]	T>C/T>G at nonTpG	4.07613	CEU	107	44.2229563252173	36.8524636043478
(0,55]	C>G / T>A	1.2377	CEU	107	21.6832055260856	18.0693379384046
(124,233]	C>G / T>A	1.23611	CEU	107	21.5911706486589	17.9926422072158
(13700,19900]	C>G / T>A	1.2132	CEU	107	20.3300816151442	16.9417346792868
(1720,3130]	C>G / T>A	1.24517	CEU	107	22.1239719574704	18.436643297892
(19900,28600]	C>G / T>A	1.18641	CEU	107	18.9946333985119	15.8288611654266
(233,425]	C>G / T>A	1.2339	CEU	107	21.4642628750491	17.8868857292076
(28600,42100]	C>G / T>A	1.15173	CEU	107	17.4552576447088	14.5460480372573
(3130,5520]	C>G / T>A	1.24979	CEU	107	22.4036916762153	18.6697430635127
(42100,66500]	C>G / T>A	1.12135	CEU	107	16.2550718708627	13.545893225719
(425,860]	C>G / T>A	1.23441	CEU	107	21.4934452258925	17.9112043549104
(55,124]	C>G / T>A	1.23957	CEU	107	21.7922391094695	18.1601992578912
(5520,9040]	C>G / T>A	1.23515	CEU	107	21.5358990413456	17.9465825344547
(66500,3e+06]	C>G / T>A	1.13286	CEU	107	16.6949896911656	13.9124914093046
(860,1720]	C>G / T>A	1.23767	CEU	107	21.6814633182046	18.0678860985039
(9040,13700]	C>G / T>A	1.22479	CEU	107	20.9532604717435	17.4610503931196
(0,55]	C>T/C>A at nonCpG	3.05212	CEU	107	32.3883222931511	26.9902685776259
(124,233]	C>T/C>A at nonCpG	3.31463	CEU	107	22.5099645507022	18.7583037922518
(13700,19900]	C>T/C>A at nonCpG	3.03213	CEU	107	33.4453900806017	27.8711584005015
(1720,3130]	C>T/C>A at nonCpG	3.26849	CEU	107	23.8437821151624	19.869818429302
(19900,28600]	C>T/C>A at nonCpG	3.03012	CEU	107	33.5550425599046	27.9625354665872
(233,425]	C>T/C>A at nonCpG	3.46357	CEU	107	18.9486520225039	15.7905433520866
(28600,42100]	C>T/C>A at nonCpG	3.06156	CEU	107	31.9093571294065	26.591130941172
(3130,5520]	C>T/C>A at nonCpG	3.12119	CEU	107	29.149667637449	24.2913896978742
(42100,66500]	C>T/C>A at nonCpG	3.10299	CEU	107	29.9465279690519	24.95543997421
(425,860]	C>T/C>A at nonCpG	3.47575	CEU	107	18.6985503277957	15.5821252731631
(55,124]	C>T/C>A at nonCpG	3.16178	CEU	107	27.4988662027487	22.9157218356239
(5520,9040]	C>T/C>A at nonCpG	3.06054	CEU	107	31.960509111601	26.6337575930009
(66500,3e+06]	C>T/C>A at nonCpG	3.12924	CEU	107	28.8088592973151	24.0073827477626
(860,1720]	C>T/C>A at nonCpG	3.40888	CEU	107	20.1415749016587	16.7846457513823
(9040,13700]	C>T/C>A at nonCpG	3.04028	CEU	107	33.0071843220717	27.5059869350597
(0,55]	C>T/C>A at nonCpG-TCC*	3.35772	CEU	107	39.5076504736403	32.9230420613669
(124,233]	C>T/C>A at nonCpG-TCC*	3.54062	CEU	107	28.9269138949303	24.1057615791086
(13700,19900]	C>T/C>A at nonCpG-TCC*	3.42529	CEU	107	34.9154618692741	29.0962182243951
(1720,3130]	C>T/C>A at nonCpG-TCC*	3.56369	CEU	107	27.9367072621522	23.2805893851269
(19900,28600]	C>T/C>A at nonCpG-TCC*	3.41843	CEU	107	35.3383311045971	29.4486092538309
(233,425]	C>T/C>A at nonCpG-TCC*	3.65637	CEU	107	24.4755719152217	20.3963099293514
(28600,42100]	C>T/C>A at nonCpG-TCC*	3.45227	CEU	107	33.3342899303986	27.7785749419988
(3130,5520]	C>T/C>A at nonCpG-TCC*	3.49368	CEU	107	31.1353714885635	25.9461429071362
(42100,66500]	C>T/C>A at nonCpG-TCC*	3.4893	CEU	107	31.3560553684448	26.1300461403707
(425,860]	C>T/C>A at nonCpG-TCC*	3.66412	CEU	107	24.2184943239455	20.1820786032879
(55,124]	C>T/C>A at nonCpG-TCC*	3.43887	CEU	107	34.1037637782745	28.4198031485621
(5520,9040]	C>T/C>A at nonCpG-TCC*	3.44732	CEU	107	33.6150131010843	28.0125109175703
(66500,3e+06]	C>T/C>A at nonCpG-TCC*	3.49119	CEU	107	31.2605020177976	26.0504183481647
(860,1720]	C>T/C>A at nonCpG-TCC*	3.63348	CEU	107	25.2616663859879	21.0513886549899
(9040,13700]	C>T/C>A at nonCpG-TCC*	3.43094	CEU	107	34.5737279451752	28.8114399543127
(0,55]	T>C / T>G	3.91945	CEU	108	126.32799602548	105.273330021233
(124,233]	T>C / T>G	4.01783	CEU	108	54.7848611693678	45.6540509744731
(13700,19900]	T>C / T>G	4.00647	CEU	108	58.6497902897841	48.8748252414867
(1720,3130]	T>C / T>G	4.02943	CEU	108	51.3241842693356	42.7701535577797
(19900,28600]	T>C / T>G	4.06907	CEU	108	42.1779984566995	35.1483320472496
(233,425]	T>C / T>G	4.05247	CEU	108	45.5869608653914	37.9891340544928
(28600,42100]	T>C / T>G	4.20233	CEU	108	26.2232925302062	21.8527437751719
(3130,5520]	T>C / T>G	3.98937	CEU	108	65.5983887817746	54.6653239848122
(42100,66500]	T>C / T>G	4.3391	CEU	108	18.7603550875889	15.6336292396574
(425,860]	T>C / T>G	4.0552	CEU	108	44.9896951698332	37.4914126415277
(55,124]	T>C / T>G	3.9632	CEU	108	80.0590111943915	66.7158426619929
(5520,9040]	T>C / T>G	3.972	CEU	108	74.5419625911457	62.1183021592881
(66500,3e+06]	T>C / T>G	4.27695	CEU	108	21.5685358047811	17.9737798373176
(860,1720]	T>C / T>G	4.04963	CEU	108	46.2250367049625	38.5208639208021
(9040,13700]	T>C / T>G	3.99731	CEU	108	62.1805063600985	51.8170886334154
(0,55]	T>C/T>G at nonTpG	4.04762	CEU	108	92.5776831268499	77.1480692723749
(124,233]	T>C/T>G at nonTpG	4.17128	CEU	108	44.9384154016073	37.4486795013394
(13700,19900]	T>C/T>G at nonTpG	4.03977	CEU	108	99.1672418931778	82.6393682443148
(1720,3130]	T>C/T>G at nonTpG	4.14599	CEU	108	50.2801897585985	41.9001581321654
(19900,28600]	T>C/T>G at nonTpG	4.02386	CEU	108	115.840657980149	96.533881650124
(233,425]	T>C/T>G at nonTpG	4.19107	CEU	108	41.4752642325013	34.5627201937511
(28600,42100]	T>C/T>G at nonTpG	4.03587	CEU	108	102.798380971919	85.6653174765995
(3130,5520]	T>C/T>G at nonTpG	4.09796	CEU	108	64.8073634499602	54.0061362083002
(42100,66500]	T>C/T>G at nonTpG	4.04003	CEU	108	98.9341728905789	82.4451440754824
(425,860]	T>C/T>G at nonTpG	4.19657	CEU	108	40.6034987183555	33.836248931963
(55,124]	T>C/T>G at nonTpG	4.11033	CEU	108	60.3332830663758	50.2777358886465
(5520,9040]	T>C/T>G at nonTpG	4.07388	CEU	108	75.6963137619263	63.080261468272
(66500,3e+06]	T>C/T>G at nonTpG	4.05944	CEU	108	84.1429416144161	70.1191180120134
(860,1720]	T>C/T>G at nonTpG	4.18146	CEU	108	43.0893625889867	35.9078021574889
(9040,13700]	T>C/T>G at nonTpG	4.07613	CEU	108	74.5286979873453	62.1072483227878
(0,55]	C>G / T>A	1.2377	CEU	108	19.8992969504949	16.5827474587457
(124,233]	C>G / T>A	1.23611	CEU	108	19.8070334678496	16.505861223208
(13700,19900]	C>G / T>A	1.2132	CEU	108	18.5527847107985	15.4606539256654
(1720,3130]	C>G / T>A	1.24517	CEU	108	20.3425451757013	16.9521209797511
(19900,28600]	C>G / T>A	1.18641	CEU	108	17.2445301164181	14.3704417636818
(233,425]	C>G / T>A	1.2339	CEU	108	19.679973934833	16.3999782790275
(28600,42100]	C>G / T>A	1.15173	CEU	108	15.761357878892	13.1344648990766
(3130,5520]	C>G / T>A	1.24979	CEU	108	20.6250358652591	17.187529887716
(42100,66500]	C>G / T>A	1.12135	CEU	108	14.6230313888009	12.1858594906674
(425,860]	C>G / T>A	1.23441	CEU	108	19.7091744234126	16.4243120195105
(55,124]	C>G / T>A	1.23957	CEU	108	20.0087305885206	16.6739421571005
(5520,9040]	C>G / T>A	1.23515	CEU	108	19.751672491517	16.4597270762641
(66500,3e+06]	C>G / T>A	1.13286	CEU	108	15.0384642909491	12.5320535757909
(860,1720]	C>G / T>A	1.23767	CEU	108	19.8975494884959	16.5812912404133
(9040,13700]	C>G / T>A	1.22479	CEU	108	19.1702700248892	15.975225020741
(0,55]	C>T/C>A at nonCpG	3.05212	CEU	108	32.5506840116389	27.125570009699
(124,233]	C>T/C>A at nonCpG	3.31463	CEU	108	18.6833600283422	15.5694666902852
(13700,19900]	C>T/C>A at nonCpG	3.03213	CEU	108	34.2603279517932	28.550273293161
(1720,3130]	C>T/C>A at nonCpG	3.26849	CEU	108	20.3594584192519	16.9662153493766
(19900,28600]	C>T/C>A at nonCpG	3.03012	CEU	108	34.440556480919	28.7004637340992
(233,425]	C>T/C>A at nonCpG	3.46357	CEU	108	14.4617406069899	12.0514505058249
(28600,42100]	C>T/C>A at nonCpG	3.06156	CEU	108	31.7922370396481	26.4935308663735
(3130,5520]	C>T/C>A at nonCpG	3.12119	CEU	108	27.608004139768	23.0066701164734
(42100,66500]	C>T/C>A at nonCpG	3.10299	CEU	108	28.784744818473	23.9872873487275
(425,860]	C>T/C>A at nonCpG	3.47575	CEU	108	14.1783099794169	11.8152583161808
(55,124]	C>T/C>A at nonCpG	3.16178	CEU	108	25.2468887375292	21.039073947941
(5520,9040]	C>T/C>A at nonCpG	3.06054	CEU	108	31.8727645372983	26.5606371144152
(66500,3e+06]	C>T/C>A at nonCpG	3.12924	CEU	108	27.112207059471	22.5935058828925
(860,1720]	C>T/C>A at nonCpG	3.40888	CEU	108	15.8365326748474	13.1971105623729
(9040,13700]	C>T/C>A at nonCpG	3.04028	CEU	108	33.5455337129049	27.9546114274208
(0,55]	C>T/C>A at nonCpG-TCC*	3.35772	CEU	108	36.9378641185631	30.7815534321359
(124,233]	C>T/C>A at nonCpG-TCC*	3.54062	CEU	108	28.3014008921403	23.5845007434502
(13700,19900]	C>T/C>A at nonCpG-TCC*	3.42529	CEU	108	33.2576998557288	27.714749879774
(1720,3130]	C>T/C>A at nonCpG-TCC*	3.56369	CEU	108	27.4641284292848	22.8867736910707
(19900,28600]	C>T/C>A at nonCpG-TCC*	3.41843	CEU	108	33.6008720113134	28.0007266760945
(233,425]	C>T/C>A at nonCpG-TCC*	3.65637	CEU	108	24.4966886692815	20.4139072244013
(28600,42100]	C>T/C>A at nonCpG-TCC*	3.45227	CEU	108	31.9666787178168	26.638898931514
(3130,5520]	C>T/C>A at nonCpG-TCC*	3.49368	CEU	108	30.1504157020564	25.1253464183803
(42100,66500]	C>T/C>A at nonCpG-TCC*	3.4893	CEU	108	30.333803469396	25.27816955783
(425,860]	C>T/C>A at nonCpG-TCC*	3.66412	CEU	108	24.2737077001135	20.2280897500946
(55,124]	C>T/C>A at nonCpG-TCC*	3.43887	CEU	108	32.5965041514174	27.1637534595145
(5520,9040]	C>T/C>A at nonCpG-TCC*	3.44732	CEU	108	32.1967971477736	26.8306642898113
(66500,3e+06]	C>T/C>A at nonCpG-TCC*	3.49119	CEU	108	30.2544293862919	25.2120244885766
(860,1720]	C>T/C>A at nonCpG-TCC*	3.63348	CEU	108	25.1762964243842	20.9802470203202
(9040,13700]	C>T/C>A at nonCpG-TCC*	3.43094	CEU	108	32.9797268967898	27.4831057473248
(0,55]	T>C / T>G	3.91945	CEU	109	1074.80088893374	895.66740744478
(124,233]	T>C / T>G	4.01783	CEU	109	78.2041792897554	65.1701494081295
(13700,19900]	T>C / T>G	4.00647	CEU	109	87.7657371432558	73.1381142860465
(1720,3130]	T>C / T>G	4.02943	CEU	109	70.3425422201198	58.6187851834332
(19900,28600]	T>C / T>G	4.06907	CEU	109	52.217241967955	43.5143683066292
(233,425]	T>C / T>G	4.05247	CEU	109	58.566433193241	48.8053609943675
(28600,42100]	T>C / T>G	4.20233	CEU	109	27.5173420566497	22.9311183805414
(3130,5520]	T>C / T>G	3.98937	CEU	109	107.423243868555	89.5193698904625
(42100,66500]	T>C / T>G	4.3391	CEU	109	18.1781400813747	15.1484500678123
(425,860]	T>C / T>G	4.0552	CEU	109	57.4214294660245	47.8511912216871
(55,124]	T>C / T>G	3.9632	CEU	109	162.717376775198	135.597813979332
(5520,9040]	T>C / T>G	3.972	CEU	109	138.780020423886	115.650017019905
(66500,3e+06]	T>C / T>G	4.27695	CEU	109	21.5552999461838	17.9627499551532
(860,1720]	T>C / T>G	4.04963	CEU	109	59.8056269430631	49.8380224525526
(9040,13700]	T>C / T>G	3.99731	CEU	109	97.32065054641	81.1005421220084
(0,55]	T>C/T>G at nonTpG	4.04762	CEU	109	107.417392027454	89.5144933562114
(124,233]	T>C/T>G at nonTpG	4.17128	CEU	109	56.6419489228105	47.2016241023421
(13700,19900]	T>C/T>G at nonTpG	4.03977	CEU	109	113.886497116369	94.9054142636407
(1720,3130]	T>C/T>G at nonTpG	4.14599	CEU	109	62.7126710108397	52.2605591756997
(19900,28600]	T>C/T>G at nonTpG	4.02386	CEU	109	129.714127413123	108.095106177602
(233,425]	T>C/T>G at nonTpG	4.19107	CEU	109	52.6511585093348	43.8759654244457
(28600,42100]	T>C/T>G at nonTpG	4.03587	CEU	109	117.398518772954	97.8320989774621
(3130,5520]	T>C/T>G at nonTpG	4.09796	CEU	109	78.7197628665034	65.5998023887528
(42100,66500]	T>C/T>G at nonTpG	4.04003	CEU	109	113.659805742513	94.7165047854274
(425,860]	T>C/T>G at nonTpG	4.19657	CEU	109	51.6396447414079	43.0330372845066
(55,124]	T>C/T>G at nonTpG	4.11033	CEU	109	73.8663394477965	61.5552828731638
(5520,9040]	T>C/T>G at nonTpG	4.07388	CEU	109	90.2585294760776	75.2154412300647
(66500,3e+06]	T>C/T>G at nonTpG	4.05944	CEU	109	98.9517403099663	82.4597835916386
(860,1720]	T>C/T>G at nonTpG	4.18146	CEU	109	54.5166275838417	45.4305229865347
(9040,13700]	T>C/T>G at nonTpG	4.07613	CEU	109	89.0393890969049	74.1994909140874
(0,55]	C>G / T>A	1.2377	CEU	109	20.2614702603369	16.8845585502808
(124,233]	C>G / T>A	1.23611	CEU	109	20.1766296592598	16.8138580493832
(13700,19900]	C>G / T>A	1.2132	CEU	109	19.0105828541834	15.8421523784862
(1720,3130]	C>G / T>A	1.24517	CEU	109	20.6672977490826	17.2227481242355
(19900,28600]	C>G / T>A	1.18641	CEU	109	17.7685522824475	14.8071269020395
(233,425]	C>G / T>A	1.2339	CEU	109	20.059584713945	16.7163205949541
(28600,42100]	C>G / T>A	1.15173	CEU	109	16.3275474737551	13.6062895614626
(3130,5520]	C>G / T>A	1.24979	CEU	109	20.9244293067144	17.437024422262
(42100,66500]	C>G / T>A	1.12135	CEU	109	15.1970748850003	12.6642290708336
(425,860]	C>G / T>A	1.23441	CEU	109	20.08650501139	16.7387541761584
(55,124]	C>G / T>A	1.23957	CEU	109	20.361935516666	16.9682795972217
(5520,9040]	C>G / T>A	1.23515	CEU	109	20.125661754195	16.7713847951625
(66500,3e+06]	C>G / T>A	1.13286	CEU	109	15.6121538950278	13.0101282458565
(860,1720]	C>G / T>A	1.23767	CEU	109	20.2598645641155	16.8832204700962
(9040,13700]	C>G / T>A	1.22479	CEU	109	19.5876207908178	16.3230173256815
(0,55]	C>T/C>A at nonCpG	3.05212	CEU	109	27.6317339914379	23.0264449928649
(124,233]	C>T/C>A at nonCpG	3.31463	CEU	109	12.2196580034611	10.1830483362176
(13700,19900]	C>T/C>A at nonCpG	3.03213	CEU	109	29.8676849594684	24.8897374662236
(1720,3130]	C>T/C>A at nonCpG	3.26849	CEU	109	13.8598750987517	11.5498959156265
(19900,28600]	C>T/C>A at nonCpG	3.03012	CEU	109	30.1084614083998	25.0903845069998
(233,425]	C>T/C>A at nonCpG	3.46357	CEU	109	8.31417497080664	6.92847914233887
(28600,42100]	C>T/C>A at nonCpG	3.06156	CEU	109	26.6668261579084	22.2223551315903
(3130,5520]	C>T/C>A at nonCpG	3.12119	CEU	109	21.6211917213697	18.017659767808
(42100,66500]	C>T/C>A at nonCpG	3.10299	CEU	109	22.9945921180785	19.1621600983988
(425,860]	C>T/C>A at nonCpG	3.47575	CEU	109	8.06288569000944	6.7190714083412
(55,124]	C>T/C>A at nonCpG	3.16178	CEU	109	18.9658465070444	15.8048720892037
(5520,9040]	C>T/C>A at nonCpG	3.06054	CEU	109	26.7685071529903	22.3070892941586
(66500,3e+06]	C>T/C>A at nonCpG	3.12924	CEU	109	21.0526942976073	17.5439119146727
(860,1720]	C>T/C>A at nonCpG	3.40888	CEU	109	9.552033773693	7.96002814474417
(9040,13700]	C>T/C>A at nonCpG	3.04028	CEU	109	28.9223755657636	24.1019796381363
(0,55]	C>T/C>A at nonCpG-TCC*	3.35772	CEU	109	41.8534566855546	34.8778805712955
(124,233]	C>T/C>A at nonCpG-TCC*	3.54062	CEU	109	19.6777808860865	16.3981507384054
(13700,19900]	C>T/C>A at nonCpG-TCC*	3.42529	CEU	109	30.4852119618178	25.4043433015149
(1720,3130]	C>T/C>A at nonCpG-TCC*	3.56369	CEU	109	18.2022887300762	15.1685739417302
(19900,28600]	C>T/C>A at nonCpG-TCC*	3.41843	CEU	109	31.3982976784994	26.1652480654162
(233,425]	C>T/C>A at nonCpG-TCC*	3.65637	CEU	109	13.5727220325103	11.3106016937586
(28600,42100]	C>T/C>A at nonCpG-TCC*	3.45227	CEU	109	27.2685911657594	22.7238259714661
(3130,5520]	C>T/C>A at nonCpG-TCC*	3.49368	CEU	109	23.254336741523	19.3786139512691
(42100,66500]	C>T/C>A at nonCpG-TCC*	3.4893	CEU	109	23.6354412293277	19.6962010244397
(425,860]	C>T/C>A at nonCpG-TCC*	3.66412	CEU	109	13.2580816690695	11.0484013908913
(55,124]	C>T/C>A at nonCpG-TCC*	3.43887	CEU	109	28.7964345548468	23.9970287957056
(5520,9040]	C>T/C>A at nonCpG-TCC*	3.44732	CEU	109	27.8180566415114	23.1817138679262
(66500,3e+06]	C>T/C>A at nonCpG-TCC*	3.49119	CEU	109	23.4698652946305	19.5582210788587
(860,1720]	C>T/C>A at nonCpG-TCC*	3.63348	CEU	109	14.5583324707709	12.1319437256424
(9040,13700]	C>T/C>A at nonCpG-TCC*	3.43094	CEU	109	29.7642125763758	24.8035104803132
(0,55]	T>C / T>G	3.91945	CEU	11	164.414171632024	137.011809693353
(124,233]	T>C / T>G	4.01783	CEU	11	62.5952393234867	52.1626994362389
(13700,19900]	T>C / T>G	4.00647	CEU	11	67.3669931478075	56.1391609565062
(1720,3130]	T>C / T>G	4.02943	CEU	11	58.38299332898	48.6524944408167
(19900,28600]	T>C / T>G	4.06907	CEU	11	47.5166529592563	39.5972107993803
(233,425]	T>C / T>G	4.05247	CEU	11	51.5223973179351	42.9353310982793
(28600,42100]	T>C / T>G	4.20233	CEU	11	29.4371160590672	24.5309300492226
(3130,5520]	T>C / T>G	3.98937	CEU	11	76.1300433987957	63.4417028323298
(42100,66500]	T>C / T>G	4.3391	CEU	11	21.3398745817036	17.7832288180864
(425,860]	T>C / T>G	4.0552	CEU	11	50.8168103488043	42.3473419573369
(55,124]	T>C / T>G	3.9632	CEU	11	95.1644401113653	79.3037000928044
(5520,9040]	T>C / T>G	3.972	CEU	11	87.7711687914129	73.1426406595107
(66500,3e+06]	T>C / T>G	4.27695	CEU	11	24.3608489528512	20.3007074607093
(860,1720]	T>C / T>G	4.04963	CEU	11	52.2779754712475	43.5649795593729
(9040,13700]	T>C / T>G	3.99731	CEU	11	71.7896673629518	59.8247228024598
(0,55]	T>C/T>G at nonTpG	4.04762	CEU	11	319.940632258184	266.617193548486
(124,233]	T>C/T>G at nonTpG	4.17128	CEU	11	69.1305432267059	57.608786022255
(13700,19900]	T>C/T>G at nonTpG	4.03977	CEU	11	417.239998196007	347.699998496672
(1720,3130]	T>C/T>G at nonTpG	4.14599	CEU	11	82.1842835368877	68.4869029474064
(19900,28600]	T>C/T>G at nonTpG	4.02386	CEU	11	1091.58589127312	909.654909394268
(233,425]	T>C/T>G at nonTpG	4.19107	CEU	11	61.5168674473524	51.264056206127
(28600,42100]	T>C/T>G at nonTpG	4.03587	CEU	11	491.59883361824	409.665694681866
(3130,5520]	T>C/T>G at nonTpG	4.09796	CEU	11	128.635438382713	107.196198652261
(42100,66500]	T>C/T>G at nonTpG	4.04003	CEU	11	413.07621149882	344.230176249016
(425,860]	T>C/T>G at nonTpG	4.19657	CEU	11	59.6940632536847	49.7450527114039
(55,124]	T>C/T>G at nonTpG	4.11033	CEU	11	112.241550803579	93.5346256696493
(5520,9040]	T>C/T>G at nonTpG	4.07388	CEU	11	179.987584570098	149.989653808415
(66500,3e+06]	T>C/T>G at nonTpG	4.05944	CEU	11	236.909479603587	197.424566336322
(860,1720]	T>C/T>G at nonTpG	4.18146	CEU	11	64.989250707693	54.1577089230775
(9040,13700]	T>C/T>G at nonTpG	4.07613	CEU	11	173.502306186134	144.585255155112
(0,55]	C>G / T>A	1.2377	CEU	11	17.1680689803327	14.3067241502772
(124,233]	C>G / T>A	1.23611	CEU	11	17.0771948940176	14.2309957450146
(13700,19900]	C>G / T>A	1.2132	CEU	11	15.8518020362808	13.209835030234
(1720,3130]	C>G / T>A	1.24517	CEU	11	17.6060585130681	14.6717154275568
(19900,28600]	C>G / T>A	1.18641	CEU	11	14.5931203888713	12.1609336573928
(233,425]	C>G / T>A	1.2339	CEU	11	16.9522143495941	14.1268452913284
(28600,42100]	C>G / T>A	1.15173	CEU	11	13.1896264230603	10.9913553525502
(3130,5520]	C>G / T>A	1.24979	CEU	11	17.8864269822816	14.905355818568
(42100,66500]	C>G / T>A	1.12135	CEU	11	12.1289850277843	10.1074875231536
(425,860]	C>G / T>A	1.23441	CEU	11	16.9809200892501	14.1507667410417
(55,124]	C>G / T>A	1.23957	CEU	11	17.2759860813523	14.3966550677935
(5520,9040]	C>G / T>A	1.23515	CEU	11	17.0227161853263	14.1855968211052
(66500,3e+06]	C>G / T>A	1.13286	CEU	11	12.5144244701421	10.4286870584517
(860,1720]	C>G / T>A	1.23767	CEU	11	17.1663468922041	14.3052890768367
(9040,13700]	C>G / T>A	1.22479	CEU	11	16.4527706022107	13.7106421685089
(0,55]	C>T/C>A at nonCpG	3.05212	CEU	11	32.2738801283267	26.8949001069389
(124,233]	C>T/C>A at nonCpG	3.31463	CEU	11	21.261147570956	17.7176229757966
(13700,19900]	C>T/C>A at nonCpG	3.03213	CEU	11	33.5151425320307	27.9292854433589
(1720,3130]	C>T/C>A at nonCpG	3.26849	CEU	11	22.6889780933953	18.9074817444961
(19900,28600]	C>T/C>A at nonCpG	3.03012	CEU	11	33.6446345624726	28.0371954687271
(233,425]	C>T/C>A at nonCpG	3.46357	CEU	11	17.5337692923923	14.6114744103269
(28600,42100]	C>T/C>A at nonCpG	3.06156	CEU	11	31.7156341529601	26.4296951274668
(3130,5520]	C>T/C>A at nonCpG	3.12119	CEU	11	28.5488751104786	23.7907292587322
(42100,66500]	C>T/C>A at nonCpG	3.10299	CEU	11	29.4546760532716	24.5455633777264
(425,860]	C>T/C>A at nonCpG	3.47575	CEU	11	17.2765416400595	14.3971180333829
(55,124]	C>T/C>A at nonCpG	3.16178	CEU	11	26.6941432465594	22.2451193721328
(5520,9040]	C>T/C>A at nonCpG	3.06054	CEU	11	31.7751296637403	26.4792747197836
(66500,3e+06]	C>T/C>A at nonCpG	3.12924	CEU	11	28.1635746158845	23.4696455132371
(860,1720]	C>T/C>A at nonCpG	3.40888	CEU	11	18.7687845165943	15.6406537638286
(9040,13700]	C>T/C>A at nonCpG	3.04028	CEU	11	32.9990304992374	27.4991920826978
(0,55]	C>T/C>A at nonCpG-TCC*	3.35772	CEU	11	39.6431891982284	33.0359909985237
(124,233]	C>T/C>A at nonCpG-TCC*	3.54062	CEU	11	27.4229305159667	22.8524420966389
(13700,19900]	C>T/C>A at nonCpG-TCC*	3.42529	CEU	11	34.1956682211592	28.4963901842993
(1720,3130]	C>T/C>A at nonCpG-TCC*	3.56369	CEU	11	26.337347745396	21.94778978783
(19900,28600]	C>T/C>A at nonCpG-TCC*	3.41843	CEU	11	34.6878159914784	28.906513326232
(233,425]	C>T/C>A at nonCpG-TCC*	3.65637	CEU	11	22.6158369830185	18.8465308191821
(28600,42100]	C>T/C>A at nonCpG-TCC*	3.45227	CEU	11	32.3720263547147	26.9766886289289
(3130,5520]	C>T/C>A at nonCpG-TCC*	3.49368	CEU	11	29.8785682156335	24.8988068463613
(42100,66500]	C>T/C>A at nonCpG-TCC*	3.4893	CEU	11	30.1266070837445	25.1055059031204
(425,860]	C>T/C>A at nonCpG-TCC*	3.66412	CEU	11	22.3438568621792	18.6198807184827
(55,124]	C>T/C>A at nonCpG-TCC*	3.43887	CEU	11	33.2562491916638	27.7135409930531
(5520,9040]	C>T/C>A at nonCpG-TCC*	3.44732	CEU	11	32.6939033805453	27.2449194837878
(66500,3e+06]	C>T/C>A at nonCpG-TCC*	3.49119	CEU	11	30.019149531498	25.015957942915
(860,1720]	C>T/C>A at nonCpG-TCC*	3.63348	CEU	11	23.4512628551929	19.5427190459941
(9040,13700]	C>T/C>A at nonCpG-TCC*	3.43094	CEU	11	33.7993223816846	28.1661019847371
(0,55]	T>C / T>G	3.91945	CEU	110	-66.1107069662861	-55.0922558052384
(124,233]	T>C / T>G	4.01783	CEU	110	275.905799047762	229.921499206469
(13700,19900]	T>C / T>G	4.00647	CEU	110	728.201374261175	606.834478550979
(1720,3130]	T>C / T>G	4.02943	CEU	110	168.13725534657	140.114379455475
(19900,28600]	T>C / T>G	4.06907	CEU	110	71.0362209377396	59.1968507814496
(233,425]	T>C / T>G	4.05247	CEU	110	94.0182965911802	78.3485804926502
(28600,42100]	T>C / T>G	4.20233	CEU	110	22.8427287878158	19.0356073231798
(3130,5520]	T>C / T>G	3.98937	CEU	110	-507.173326486543	-422.644438738786
(42100,66500]	T>C / T>G	4.3391	CEU	110	12.7077322519855	10.5897768766546
(425,860]	T>C / T>G	4.0552	CEU	110	89.2978565732105	74.4148804776755
(55,124]	T>C / T>G	3.9632	CEU	110	-143.027207469244	-119.189339557703
(5520,9040]	T>C / T>G	3.972	CEU	110	-188.081953227599	-156.734961022999
(66500,3e+06]	T>C / T>G	4.27695	CEU	110	16.0746443389874	13.3955369491562
(860,1720]	T>C / T>G	4.04963	CEU	110	99.4743672805885	82.8953060671571
(9040,13700]	T>C / T>G	3.99731	CEU	110	-2352.7979481412	-1960.66495678433
(0,55]	T>C/T>G at nonTpG	4.04762	CEU	110	384.341143232587	320.284286027156
(124,233]	T>C/T>G at nonTpG	4.17128	CEU	110	69.8476357211714	58.2063631009761
(13700,19900]	T>C/T>G at nonTpG	4.03977	CEU	110	536.245139146596	446.87094928883
(1720,3130]	T>C/T>G at nonTpG	4.14599	CEU	110	83.9990628785118	69.9992190654265
(19900,28600]	T>C/T>G at nonTpG	4.02386	CEU	110	2677.83646750518	2231.53038958765
(233,425]	T>C/T>G at nonTpG	4.19107	CEU	110	61.6897679845494	51.4081399871245
(28600,42100]	T>C/T>G at nonTpG	4.03587	CEU	110	667.138199618966	555.948499682472
(3130,5520]	T>C/T>G at nonTpG	4.09796	CEU	110	136.109576391602	113.424646993002
(42100,66500]	T>C/T>G at nonTpG	4.04003	CEU	110	529.319653977389	441.099711647824
(425,860]	T>C/T>G at nonTpG	4.19657	CEU	110	59.7470434412031	49.7892028676692
(55,124]	T>C/T>G at nonTpG	4.11033	CEU	110	117.397974758557	97.8316456321307
(5520,9040]	T>C/T>G at nonTpG	4.07388	CEU	110	197.117019165689	164.264182638074
(66500,3e+06]	T>C/T>G at nonTpG	4.05944	CEU	110	269.315384492235	224.429487076863
(860,1720]	T>C/T>G at nonTpG	4.18146	CEU	110	65.4016501665699	54.5013751388082
(9040,13700]	T>C/T>G at nonTpG	4.07613	CEU	110	189.204653867569	157.670544889641
(0,55]	C>G / T>A	1.2377	CEU	110	18.2596117476135	15.2163431230112
(124,233]	C>G / T>A	1.23611	CEU	110	18.1705310817934	15.1421092348278
(13700,19900]	C>G / T>A	1.2132	CEU	110	16.9613370294896	14.1344475245747
(1720,3130]	C>G / T>A	1.24517	CEU	110	18.6878208506549	15.5731840422124
(19900,28600]	C>G / T>A	1.18641	CEU	110	15.7036137079527	13.0863447566272
(233,425]	C>G / T>A	1.2339	CEU	110	18.0478842464717	15.0399035387265
(28600,42100]	C>G / T>A	1.15173	CEU	110	14.2820772531605	11.9017310443004
(3130,5520]	C>G / T>A	1.24979	CEU	110	18.9609443456383	15.8007869546985
(42100,66500]	C>G / T>A	1.12135	CEU	110	13.1941766024036	10.9951471686697
(425,860]	C>G / T>A	1.23441	CEU	110	18.0760675940271	15.0633896616893
(55,124]	C>G / T>A	1.23957	CEU	110	18.3652936395898	15.3044113663248
(5520,9040]	C>G / T>A	1.23515	CEU	110	18.1170885532731	15.0975737943943
(66500,3e+06]	C>G / T>A	1.13286	CEU	110	13.5908932616447	11.325744384704
(860,1720]	C>G / T>A	1.23767	CEU	110	18.2579244002802	15.2149370002335
(9040,13700]	C>G / T>A	1.22479	CEU	110	17.5562255724447	14.6301879770372
(0,55]	C>T/C>A at nonCpG	3.05212	CEU	110	31.4279342169642	26.1899451808035
(124,233]	C>T/C>A at nonCpG	3.31463	CEU	110	23.2648635140504	19.3873862617087
(13700,19900]	C>T/C>A at nonCpG	3.03213	CEU	110	32.2570415671946	26.8808679726621
(1720,3130]	C>T/C>A at nonCpG	3.26849	CEU	110	24.4129070934709	20.3440892445591
(19900,28600]	C>T/C>A at nonCpG	3.03012	CEU	110	32.3425808177202	26.9521506814335
(233,425]	C>T/C>A at nonCpG	3.46357	CEU	110	20.1247678708644	16.770639892387
(28600,42100]	C>T/C>A at nonCpG	3.06156	CEU	110	31.0495575038343	25.8746312531952
(3130,5520]	C>T/C>A at nonCpG	3.12119	CEU	110	28.8359408520186	24.0299507100155
(42100,66500]	C>T/C>A at nonCpG	3.10299	CEU	110	29.4810519771314	24.5675433142762
(425,860]	C>T/C>A at nonCpG	3.47575	CEU	110	19.9000519020247	16.5833765850206
(55,124]	C>T/C>A at nonCpG	3.16178	CEU	110	27.4838674671253	22.9032228892711
(5520,9040]	C>T/C>A at nonCpG	3.06054	CEU	110	31.0900478861369	25.9083732384474
(66500,3e+06]	C>T/C>A at nonCpG	3.12924	CEU	110	28.558542485229	23.7987854043575
(860,1720]	C>T/C>A at nonCpG	3.40888	CEU	110	21.1889422330873	17.6574518609061
(9040,13700]	C>T/C>A at nonCpG	3.04028	CEU	110	31.9143273687104	26.5952728072586
(0,55]	C>T/C>A at nonCpG-TCC*	3.35772	CEU	110	32.3086657867666	26.9238881556388
(124,233]	C>T/C>A at nonCpG-TCC*	3.54062	CEU	110	26.3215257455079	21.9346047879233
(13700,19900]	C>T/C>A at nonCpG-TCC*	3.42529	CEU	110	29.829287020795	24.8577391839958
(1720,3130]	C>T/C>A at nonCpG-TCC*	3.56369	CEU	110	25.7087823022268	21.4239852518557
(19900,28600]	C>T/C>A at nonCpG-TCC*	3.41843	CEU	110	30.0648627973019	25.0540523310849
(233,425]	C>T/C>A at nonCpG-TCC*	3.65637	CEU	110	23.4876975450801	19.5730812875668
(28600,42100]	C>T/C>A at nonCpG-TCC*	3.45227	CEU	110	28.9347546024468	24.112295502039
(3130,5520]	C>T/C>A at nonCpG-TCC*	3.49368	CEU	110	27.6536670052649	23.0447225043874
(42100,66500]	C>T/C>A at nonCpG-TCC*	3.4893	CEU	110	27.7842387773027	23.1535323144189
(425,860]	C>T/C>A at nonCpG-TCC*	3.66412	CEU	110	23.3176108271219	19.4313423559349
(55,124]	C>T/C>A at nonCpG-TCC*	3.43887	CEU	110	29.3727987105324	24.477332258777
(5520,9040]	C>T/C>A at nonCpG-TCC*	3.44732	CEU	110	29.0951679076556	24.2459732563797
(66500,3e+06]	C>T/C>A at nonCpG-TCC*	3.49119	CEU	110	27.7277585530068	23.106465460839
(860,1720]	C>T/C>A at nonCpG-TCC*	3.63348	CEU	110	24.0033057202952	20.0027547669127
(9040,13700]	C>T/C>A at nonCpG-TCC*	3.43094	CEU	110	29.6377936011059	24.6981613342549
(0,55]	T>C / T>G	3.91945	CEU	111	283.885648544545	236.571373787121
(124,233]	T>C / T>G	4.01783	CEU	111	76.2746861344993	63.5622384454161
(13700,19900]	T>C / T>G	4.00647	CEU	111	83.3417332560681	69.4514443800568
(1720,3130]	T>C / T>G	4.02943	CEU	111	70.1904179559709	58.492014963309
(19900,28600]	T>C / T>G	4.06907	CEU	111	55.1268185507657	45.9390154589714
(233,425]	T>C / T>G	4.05247	CEU	111	60.57699662475	50.480830520625
(28600,42100]	T>C / T>G	4.20233	CEU	111	31.9119178924175	26.5932649103479
(3130,5520]	T>C / T>G	3.98937	CEU	111	96.8278438322446	80.6898698602039
(42100,66500]	T>C / T>G	4.3391	CEU	111	22.194021807957	18.4950181732975
(425,860]	T>C / T>G	4.0552	CEU	111	59.6084459965084	49.6737049970903
(55,124]	T>C / T>G	3.9632	CEU	111	128.612785665777	107.177321388148
(5520,9040]	T>C / T>G	3.972	CEU	111	115.836979510368	96.5308162586397
(66500,3e+06]	T>C / T>G	4.27695	CEU	111	25.7733552444421	21.4777960370351
(860,1720]	T>C / T>G	4.04963	CEU	111	61.6182686261747	51.348557188479
(9040,13700]	T>C / T>G	3.99731	CEU	111	90.0637577778525	75.0531314815437
(0,55]	T>C/T>G at nonTpG	4.04762	CEU	111	1327.46392414763	1106.21993678969
(124,233]	T>C/T>G at nonTpG	4.17128	CEU	111	80.462766301801	67.0523052515008
(13700,19900]	T>C/T>G at nonTpG	4.03977	CEU	111	34392.0915707986	28660.0763089988
(1720,3130]	T>C/T>G at nonTpG	4.14599	CEU	111	100.009762044869	83.3414683707238
(19900,28600]	T>C/T>G at nonTpG	4.02386	CEU	111	-697.956956351926	-581.630796959939
(233,425]	T>C/T>G at nonTpG	4.19107	CEU	111	69.7147613933927	58.0956344944939
(28600,42100]	T>C/T>G at nonTpG	4.03587	CEU	111	-3030.256351025	-2525.21362585417
(3130,5520]	T>C/T>G at nonTpG	4.09796	CEU	111	183.655934994011	153.046612495009
(42100,66500]	T>C/T>G at nonTpG	4.04003	CEU	111	18856.3719084197	15713.6432570164
(425,860]	T>C/T>G at nonTpG	4.19657	CEU	111	67.2085067056238	56.0070889213532
(55,124]	T>C/T>G at nonTpG	4.11033	CEU	111	151.274120041807	126.061766701505
(5520,9040]	T>C/T>G at nonTpG	4.07388	CEU	111	313.434560308441	261.195466923701
(66500,3e+06]	T>C/T>G at nonTpG	4.05944	CEU	111	541.255720978079	451.046434148399
(860,1720]	T>C/T>G at nonTpG	4.18146	CEU	111	74.5598278257983	62.1331898548319
(9040,13700]	T>C/T>G at nonTpG	4.07613	CEU	111	294.090421736432	245.075351447027
(0,55]	C>G / T>A	1.2377	CEU	111	20.1227197594938	16.7689331329115
(124,233]	C>G / T>A	1.23611	CEU	111	20.0026305956136	16.668858829678
(13700,19900]	C>G / T>A	1.2132	CEU	111	18.399143664371	15.3326197203092
(1720,3130]	C>G / T>A	1.24517	CEU	111	20.7038257505706	17.2531881254755
(19900,28600]	C>G / T>A	1.18641	CEU	111	16.782251886648	13.98520990554
(233,425]	C>G / T>A	1.2339	CEU	111	19.8377375098835	16.5314479249029
(28600,42100]	C>G / T>A	1.15173	CEU	111	15.0143488214814	12.5119573512345
(3130,5520]	C>G / T>A	1.24979	CEU	111	21.0778252607395	17.5648543839496
(42100,66500]	C>G / T>A	1.12135	CEU	111	13.7021497445248	11.4184581204373
(425,860]	C>G / T>A	1.23441	CEU	111	19.8755830730672	16.5629858942226
(55,124]	C>G / T>A	1.23957	CEU	111	20.265544255896	16.88795354658
(5520,9040]	C>G / T>A	1.23515	CEU	111	19.9307160793972	16.6089300661644
(66500,3e+06]	C>G / T>A	1.13286	CEU	111	14.1766685375725	11.8138904479771
(860,1720]	C>G / T>A	1.23767	CEU	111	20.1204425136138	16.7670354280115
(9040,13700]	C>G / T>A	1.22479	CEU	111	19.1818711454924	15.9848926212437
(0,55]	C>T/C>A at nonCpG	3.05212	CEU	111	56.3173542132827	46.931128511069
(124,233]	C>T/C>A at nonCpG	3.31463	CEU	111	19.4563324328745	16.2136103607288
(13700,19900]	C>T/C>A at nonCpG	3.03213	CEU	111	63.5969391438075	52.9974492865062
(1720,3130]	C>T/C>A at nonCpG	3.26849	CEU	111	22.5462821718772	18.7885684765643
(19900,28600]	C>T/C>A at nonCpG	3.03012	CEU	111	64.4207737459653	53.6839781216378
(233,425]	C>T/C>A at nonCpG	3.46357	CEU	111	12.6784479472148	10.5653732893456
(28600,42100]	C>T/C>A at nonCpG	3.06156	CEU	111	53.3690774421349	44.4742312017791
(3130,5520]	C>T/C>A at nonCpG	3.12119	CEU	111	39.5750034036126	32.9791695030105
(42100,66500]	C>T/C>A at nonCpG	3.10299	CEU	111	43.0822640455788	35.901886704649
(425,860]	C>T/C>A at nonCpG	3.47575	CEU	111	12.2679968192058	10.2233306826715
(55,124]	C>T/C>A at nonCpG	3.16178	CEU	111	33.2512174940694	27.7093479117245
(5520,9040]	C>T/C>A at nonCpG	3.06054	CEU	111	53.6746014721307	44.7288345601089
(66500,3e+06]	C>T/C>A at nonCpG	3.12924	CEU	111	38.1721152834122	31.8100960695101
(860,1720]	C>T/C>A at nonCpG	3.40888	CEU	111	14.74387307107	12.2865608925583
(9040,13700]	C>T/C>A at nonCpG	3.04028	CEU	111	60.4395304923281	50.3662754102734
(0,55]	C>T/C>A at nonCpG-TCC*	3.35772	CEU	111	1454.29048378543	1211.90873648786
(124,233]	C>T/C>A at nonCpG-TCC*	3.54062	CEU	111	40.0699334242283	33.3916111868569
(13700,19900]	C>T/C>A at nonCpG-TCC*	3.42529	CEU	111	117.924121570341	98.2701013086174
(1720,3130]	C>T/C>A at nonCpG-TCC*	3.56369	CEU	111	34.6425268165448	28.8687723471207
(19900,28600]	C>T/C>A at nonCpG-TCC*	3.41843	CEU	111	130.978683951692	109.148903293076
(233,425]	C>T/C>A at nonCpG-TCC*	3.65637	CEU	111	21.1104145490621	17.5920121242184
(28600,42100]	C>T/C>A at nonCpG-TCC*	3.45227	CEU	111	83.7813641978693	69.8178034982244
(3130,5520]	C>T/C>A at nonCpG-TCC*	3.49368	CEU	111	56.5412855966636	47.1177379972197
(42100,66500]	C>T/C>A at nonCpG-TCC*	3.4893	CEU	111	58.6496255218388	48.8746879348657
(425,860]	C>T/C>A at nonCpG-TCC*	3.66412	CEU	111	20.3420818081173	16.9517348400977
(55,124]	C>T/C>A at nonCpG-TCC*	3.43887	CEU	111	98.1104554594745	81.7587128828954
(5520,9040]	C>T/C>A at nonCpG-TCC*	3.44732	CEU	111	88.6089683320902	73.8408069434085
(66500,3e+06]	C>T/C>A at nonCpG-TCC*	3.49119	CEU	111	57.7236739209461	48.1030616007884
(860,1720]	C>T/C>A at nonCpG-TCC*	3.63348	CEU	111	23.6260932002125	19.6884110001771
(9040,13700]	C>T/C>A at nonCpG-TCC*	3.43094	CEU	111	108.860199304199	90.7168327534996
(0,55]	T>C / T>G	3.91945	CEU	112	40.2686135383021	33.5571779485851
(124,233]	T>C / T>G	4.01783	CEU	112	34.0321298547597	28.3601082122998
(13700,19900]	T>C / T>G	4.00647	CEU	112	34.6480135986533	28.8733446655444
(1720,3130]	T>C / T>G	4.02943	CEU	112	33.4263713341482	27.8553094451235
(19900,28600]	T>C / T>G	4.06907	CEU	112	31.5161545872354	26.2634621560295
(233,425]	T>C / T>G	4.05247	CEU	112	32.2876133880451	26.9063444900376
(28600,42100]	T>C / T>G	4.20233	CEU	112	26.4876030933487	22.0730025777906
(3130,5520]	T>C / T>G	3.98937	CEU	112	35.6202691380008	29.6835576150007
(42100,66500]	T>C / T>G	4.3391	CEU	112	22.8190923566836	19.0159102972363
(425,860]	T>C / T>G	4.0552	CEU	112	32.1580330935627	26.7983609113023
(55,124]	T>C / T>G	3.9632	CEU	112	37.223630136577	31.0196917804808
(5520,9040]	T>C / T>G	3.972	CEU	112	36.6679525201057	30.556627100088
(66500,3e+06]	T>C / T>G	4.27695	CEU	112	24.3433931224798	20.2861609353999
(860,1720]	T>C / T>G	4.04963	CEU	112	32.4235802520961	27.0196502100801
(9040,13700]	T>C / T>G	3.99731	CEU	112	35.1618385980475	29.3015321650396
(0,55]	T>C/T>G at nonTpG	4.04762	CEU	112	36.0577954216507	30.0481628513756
(124,233]	T>C/T>G at nonTpG	4.17128	CEU	112	31.5923329576151	26.326944131346
(13700,19900]	T>C/T>G at nonTpG	4.03977	CEU	112	36.3887728505858	30.3239773754881
(1720,3130]	T>C/T>G at nonTpG	4.14599	CEU	112	32.4047403779985	27.0039503149987
(19900,28600]	T>C/T>G at nonTpG	4.02386	CEU	112	37.0803137597385	30.9002614664487
(233,425]	T>C/T>G at nonTpG	4.19107	CEU	112	30.9872238869879	25.8226865724899
(28600,42100]	T>C/T>G at nonTpG	4.03587	CEU	112	36.5556820250101	30.4630683541751
(3130,5520]	T>C/T>G at nonTpG	4.09796	CEU	112	34.0818515052967	28.4015429210806
(42100,66500]	T>C/T>G at nonTpG	4.04003	CEU	112	36.3777045429206	30.3147537857672
(425,860]	T>C/T>G at nonTpG	4.19657	CEU	112	30.8235704094218	25.6863086745182
(55,124]	T>C/T>G at nonTpG	4.11033	CEU	112	33.6319063933334	28.0265886611112
(5520,9040]	T>C/T>G at nonTpG	4.07388	CEU	112	34.9967257155899	29.1639380963249
(66500,3e+06]	T>C/T>G at nonTpG	4.05944	CEU	112	35.5716189236877	29.6430157697398
(860,1720]	T>C/T>G at nonTpG	4.18146	CEU	112	31.2778351328018	26.0648626106682
(9040,13700]	T>C/T>G at nonTpG	4.07613	CEU	112	34.9089683752929	29.0908069794107
(0,55]	C>G / T>A	1.2377	CEU	112	12.7460919492364	10.6217432910303
(124,233]	C>G / T>A	1.23611	CEU	112	12.6139723811549	10.5116436509624
(13700,19900]	C>G / T>A	1.2132	CEU	112	10.9325381454112	9.11044845450936
(1720,3130]	C>G / T>A	1.24517	CEU	112	13.3984187758492	11.1653489798743
(19900,28600]	C>G / T>A	1.18641	CEU	112	9.37927993103063	7.81606660919219
(233,425]	C>G / T>A	1.2339	CEU	112	12.4340236706978	10.3616863922482
(28600,42100]	C>G / T>A	1.15173	CEU	112	7.82410521897787	6.52008768248156
(3130,5520]	C>G / T>A	1.24979	CEU	112	13.8300175479152	11.5250146232627
(42100,66500]	C>G / T>A	1.12135	CEU	112	6.75553666476447	5.62961388730373
(425,860]	C>G / T>A	1.23441	CEU	112	12.4751760718564	10.3959800598803
(55,124]	C>G / T>A	1.23957	CEU	112	12.9044080003715	10.7536733336429
(5520,9040]	C>G / T>A	1.23515	CEU	112	12.535284618166	10.4460705151384
(66500,3e+06]	C>G / T>A	1.13286	CEU	112	7.13405746590038	5.94504788825032
(860,1720]	C>G / T>A	1.23767	CEU	112	12.7435781502119	10.61964845851
(9040,13700]	C>G / T>A	1.22479	CEU	112	11.7345964337246	9.77883036143713
(0,55]	C>T/C>A at nonCpG	3.05212	CEU	112	37.5635549182753	31.3029624318961
(124,233]	C>T/C>A at nonCpG	3.31463	CEU	112	23.9723238608998	19.9769365507499
(13700,19900]	C>T/C>A at nonCpG	3.03213	CEU	112	39.1535198575902	32.6279332146585
(1720,3130]	C>T/C>A at nonCpG	3.26849	CEU	112	25.6839031988475	21.4032526657062
(19900,28600]	C>T/C>A at nonCpG	3.03012	CEU	112	39.3200932368063	32.7667443640053
(233,425]	C>T/C>A at nonCpG	3.46357	CEU	112	19.5721190777051	16.310099231421
(28600,42100]	C>T/C>A at nonCpG	3.06156	CEU	112	36.8524422700856	30.7103685584047
(3130,5520]	C>T/C>A at nonCpG	3.12119	CEU	112	32.8643023009503	27.3869185841253
(42100,66500]	C>T/C>A at nonCpG	3.10299	CEU	112	33.9971657328651	28.3309714440543
(425,860]	C>T/C>A at nonCpG	3.47575	CEU	112	19.2720237474052	16.0600197895043
(55,124]	C>T/C>A at nonCpG	3.16178	CEU	112	30.5640355412539	25.4700296177116
(5520,9040]	C>T/C>A at nonCpG	3.06054	CEU	112	36.9281133525662	30.7734277938052
(66500,3e+06]	C>T/C>A at nonCpG	3.12924	CEU	112	32.3843097436707	26.9869247863923
(860,1720]	C>T/C>A at nonCpG	3.40888	CEU	112	21.0193145492812	17.5160954577344
(9040,13700]	C>T/C>A at nonCpG	3.04028	CEU	112	38.490937887566	32.0757815729716
(0,55]	C>T/C>A at nonCpG-TCC*	3.35772	CEU	112	40.9987515414152	34.1656262845127
(124,233]	C>T/C>A at nonCpG-TCC*	3.54062	CEU	112	30.6486155594916	25.540512966243
(13700,19900]	C>T/C>A at nonCpG-TCC*	3.42529	CEU	112	36.5162601683435	30.4302168069529
(1720,3130]	C>T/C>A at nonCpG-TCC*	3.56369	CEU	112	29.6759746269292	24.7299788557743
(19900,28600]	C>T/C>A at nonCpG-TCC*	3.41843	CEU	112	36.9296428971929	30.7747024143274
(233,425]	C>T/C>A at nonCpG-TCC*	3.65637	CEU	112	26.270809569805	21.8923413081709
(28600,42100]	C>T/C>A at nonCpG-TCC*	3.45227	CEU	112	34.9694521181749	29.1412100984791
(3130,5520]	C>T/C>A at nonCpG-TCC*	3.49368	CEU	112	32.8154133933598	27.3461778277999
(42100,66500]	C>T/C>A at nonCpG-TCC*	3.4893	CEU	112	33.0317461560376	27.5264551300313
(425,860]	C>T/C>A at nonCpG-TCC*	3.66412	CEU	112	26.0175518480129	21.6812932066774
(55,124]	C>T/C>A at nonCpG-TCC*	3.43887	CEU	112	35.7224212659021	29.7686843882518
(5520,9040]	C>T/C>A at nonCpG-TCC*	3.44732	CEU	112	35.2442019656412	29.370168304701
(66500,3e+06]	C>T/C>A at nonCpG-TCC*	3.49119	CEU	112	32.9380809785606	27.4484008154672
(860,1720]	C>T/C>A at nonCpG-TCC*	3.63348	CEU	112	27.0449339156569	22.5374449297141
(9040,13700]	C>T/C>A at nonCpG-TCC*	3.43094	CEU	112	36.1821012978484	30.1517510815403
(0,55]	T>C / T>G	3.91945	CEU	113	59.1140178722104	49.2616815601754
(124,233]	T>C / T>G	4.01783	CEU	113	34.7430319545299	28.9525266287749
(13700,19900]	T>C / T>G	4.00647	CEU	113	36.4800338427542	30.4000282022951
(1720,3130]	T>C / T>G	4.02943	CEU	113	33.1320275667036	27.610022972253
(19900,28600]	T>C / T>G	4.06907	CEU	113	28.599714404792	23.8330953373267
(233,425]	T>C / T>G	4.05247	CEU	113	30.3377292755066	25.2814410629222
(28600,42100]	T>C / T>G	4.20233	CEU	113	19.587979260931	16.3233160507759
(3130,5520]	T>C / T>G	3.98937	CEU	113	39.448640483275	32.8738670693958
(42100,66500]	T>C / T>G	4.3391	CEU	113	14.7989209783618	12.3324341486348
(425,860]	T>C / T>G	4.0552	CEU	113	30.0375392852694	25.0312827377245
(55,124]	T>C / T>G	3.9632	CEU	113	45.059747829365	37.5497898578042
(5520,9040]	T>C / T>G	3.972	CEU	113	43.0030224067436	35.8358520056197
(66500,3e+06]	T>C / T>G	4.27695	CEU	113	16.6489361064418	13.8741134220348
(860,1720]	T>C / T>G	4.04963	CEU	113	30.6564450203473	25.5470375169561
(9040,13700]	T>C / T>G	3.99731	CEU	113	38.0123669577761	31.6769724648134
(0,55]	T>C/T>G at nonTpG	4.04762	CEU	113	78.3826252619932	65.3188543849943
(124,233]	T>C/T>G at nonTpG	4.17128	CEU	113	30.8688177690495	25.7240148075413
(13700,19900]	T>C/T>G at nonTpG	4.03977	CEU	113	86.6866675865609	72.2388896554674
(1720,3130]	T>C/T>G at nonTpG	4.14599	CEU	113	35.3116998685718	29.4264165571431
(19900,28600]	T>C/T>G at nonTpG	4.02386	CEU	113	110.282740341793	91.9022836181605
(233,425]	T>C/T>G at nonTpG	4.19107	CEU	113	28.0846854874833	23.4039045729027
(28600,42100]	T>C/T>G at nonTpG	4.03587	CEU	113	91.4939047610359	76.2449206341966
(3130,5520]	T>C/T>G at nonTpG	4.09796	CEU	113	48.3939411046715	40.3282842538929
(42100,66500]	T>C/T>G at nonTpG	4.04003	CEU	113	86.3838965677749	71.9865804731458
(425,860]	T>C/T>G at nonTpG	4.19657	CEU	113	27.3953390115619	22.8294491763016
(55,124]	T>C/T>G at nonTpG	4.11033	CEU	113	44.1992952314119	36.8327460261766
(5520,9040]	T>C/T>G at nonTpG	4.07388	CEU	113	59.2869014190641	49.4057511825534
(66500,3e+06]	T>C/T>G at nonTpG	4.05944	CEU	113	68.4765244872317	57.0637704060264
(860,1720]	T>C/T>G at nonTpG	4.18146	CEU	113	29.3731457531836	24.4776214609864
(9040,13700]	T>C/T>G at nonTpG	4.07613	CEU	113	58.0695790660386	48.3913158883655
(0,55]	C>G / T>A	1.2377	CEU	113	19.7488168067528	16.4573473389606
(124,233]	C>G / T>A	1.23611	CEU	113	19.6588494235372	16.3823745196143
(13700,19900]	C>G / T>A	1.2132	CEU	113	18.4250004415827	15.3541670346523
(1720,3130]	C>G / T>A	1.24517	CEU	113	20.1795320062882	16.8162766719068
(19900,28600]	C>G / T>A	1.18641	CEU	113	17.1161809141151	14.2634840950959
(233,425]	C>G / T>A	1.2339	CEU	113	19.5347748124708	16.2789790103923
(28600,42100]	C>G / T>A	1.15173	CEU	113	15.6046623421958	13.0038852851632
(3130,5520]	C>G / T>A	1.24979	CEU	113	20.4527445604634	17.0439538003861
(42100,66500]	C>G / T>A	1.12135	CEU	113	14.4240815902385	12.0200679918654
(425,860]	C>G / T>A	1.23441	CEU	113	19.5633074991245	16.3027562492704
(55,124]	C>G / T>A	1.23957	CEU	113	19.8553870504731	16.5461558753942
(5520,9040]	C>G / T>A	1.23515	CEU	113	19.6048142576189	16.3373452146825
(66500,3e+06]	C>G / T>A	1.13286	CEU	113	14.8570287223919	12.3808572686599
(860,1720]	C>G / T>A	1.23767	CEU	113	19.7471138365963	16.4559281971636
(9040,13700]	C>G / T>A	1.22479	CEU	113	19.0349722773047	15.8624768977539
(0,55]	C>T/C>A at nonCpG	3.05212	CEU	113	34.1550470279726	28.4625391899772
(124,233]	C>T/C>A at nonCpG	3.31463	CEU	113	21.0254359269075	17.5211966057562
(13700,19900]	C>T/C>A at nonCpG	3.03213	CEU	113	35.6853778909003	29.7378149090836
(1720,3130]	C>T/C>A at nonCpG	3.26849	CEU	113	22.683641711986	18.9030347599884
(19900,28600]	C>T/C>A at nonCpG	3.03012	CEU	113	35.8456356667378	29.8713630556149
(233,425]	C>T/C>A at nonCpG	3.46357	CEU	113	16.7561237519363	13.9634364599469
(28600,42100]	C>T/C>A at nonCpG	3.06156	CEU	113	33.470225161503	27.8918543012525
(3130,5520]	C>T/C>A at nonCpG	3.12119	CEU	113	29.6251664068641	24.6876386723868
(42100,66500]	C>T/C>A at nonCpG	3.10299	CEU	113	30.7181405951035	25.5984504959196
(425,860]	C>T/C>A at nonCpG	3.47575	CEU	113	16.4646232075838	13.7205193396531
(55,124]	C>T/C>A at nonCpG	3.16178	CEU	113	27.4040503595299	22.8367086329416
(5520,9040]	C>T/C>A at nonCpG	3.06054	CEU	113	33.543109773195	27.9525914776625
(66500,3e+06]	C>T/C>A at nonCpG	3.12924	CEU	113	29.1618941782328	24.3015784818607
(860,1720]	C>T/C>A at nonCpG	3.40888	CEU	113	18.1612754398527	15.1343961998773
(9040,13700]	C>T/C>A at nonCpG	3.04028	CEU	113	35.047789936322	29.2064916136016
(0,55]	C>T/C>A at nonCpG-TCC*	3.35772	CEU	113	36.2560451801055	30.2133709834213
(124,233]	C>T/C>A at nonCpG-TCC*	3.54062	CEU	113	26.7884600374572	22.323716697881
(13700,19900]	C>T/C>A at nonCpG-TCC*	3.42529	CEU	113	32.1717530066468	26.8097941722057
(1720,3130]	C>T/C>A at nonCpG-TCC*	3.56369	CEU	113	25.8920342798053	21.5766952331711
(19900,28600]	C>T/C>A at nonCpG-TCC*	3.41843	CEU	113	32.5494308384588	27.1245256987157
(233,425]	C>T/C>A at nonCpG-TCC*	3.65637	CEU	113	22.7445068639103	18.9537557199252
(28600,42100]	C>T/C>A at nonCpG-TCC*	3.45227	CEU	113	30.7567048547595	25.6305873789663
(3130,5520]	C>T/C>A at nonCpG-TCC*	3.49368	CEU	113	28.7812954278233	23.9844128565194
(42100,66500]	C>T/C>A at nonCpG-TCC*	3.4893	CEU	113	28.9799441505712	24.1499534588093
(425,860]	C>T/C>A at nonCpG-TCC*	3.66412	CEU	113	22.5098380217802	18.7581983514835
(55,124]	C>T/C>A at nonCpG-TCC*	3.43887	CEU	113	31.4458981108708	26.2049150923923
(5520,9040]	C>T/C>A at nonCpG-TCC*	3.44732	CEU	113	31.008263550338	25.8402196252817
(66500,3e+06]	C>T/C>A at nonCpG-TCC*	3.49119	CEU	113	28.893942621716	24.0782855180966
(860,1720]	C>T/C>A at nonCpG-TCC*	3.63348	CEU	113	23.4613186453439	19.5510988711199
(9040,13700]	C>T/C>A at nonCpG-TCC*	3.43094	CEU	113	31.8663046571246	26.5552538809372
(0,55]	T>C / T>G	3.91945	CEU	114	239.146344358583	199.28862029882
(124,233]	T>C / T>G	4.01783	CEU	114	64.4380641125425	53.6983867604521
(13700,19900]	T>C / T>G	4.00647	CEU	114	70.3801718066078	58.6501431721731
(1720,3130]	T>C / T>G	4.02943	CEU	114	59.3225741376187	49.4354784480156
(19900,28600]	T>C / T>G	4.06907	CEU	114	46.6586111760478	38.8821759800399
(233,425]	T>C / T>G	4.05247	CEU	114	51.2403917339952	42.700326444996
(28600,42100]	T>C / T>G	4.20233	CEU	114	27.14494379745	22.620786497875
(3130,5520]	T>C / T>G	3.98937	CEU	114	81.7205149914535	68.1004291595446
(42100,66500]	T>C / T>G	4.3391	CEU	114	18.9775193552796	15.814599462733
(425,860]	T>C / T>G	4.0552	CEU	114	50.4261488422707	42.0217907018923
(55,124]	T>C / T>G	3.9632	CEU	114	108.453182416456	90.3776520137133
(5520,9040]	T>C / T>G	3.972	CEU	114	97.7072683090547	81.4227235908789
(66500,3e+06]	T>C / T>G	4.27695	CEU	114	21.9857005991047	18.3214171659206
(860,1720]	T>C / T>G	4.04963	CEU	114	52.1157774431971	43.4298145359976
(9040,13700]	T>C / T>G	3.99731	CEU	114	76.0325005542888	63.360417128574
(0,55]	T>C/T>G at nonTpG	4.04762	CEU	114	47.5953982942645	39.6628319118871
(124,233]	T>C/T>G at nonTpG	4.17128	CEU	114	37.7397005571714	31.4497504643095
(13700,19900]	T>C/T>G at nonTpG	4.03977	CEU	114	48.4074637640538	40.3395531367115
(1720,3130]	T>C/T>G at nonTpG	4.14599	CEU	114	39.3932176537671	32.8276813781392
(19900,28600]	T>C/T>G at nonTpG	4.02386	CEU	114	50.1452345393262	41.7876954494385
(233,425]	T>C/T>G at nonTpG	4.19107	CEU	114	36.5442060733176	30.453505061098
(28600,42100]	T>C/T>G at nonTpG	4.03587	CEU	114	48.8217467311742	40.6847889426452
(3130,5520]	T>C/T>G at nonTpG	4.09796	CEU	114	42.9944374995833	35.8286979163194
(42100,66500]	T>C/T>G at nonTpG	4.04003	CEU	114	48.3801050658831	40.3167542215692
(425,860]	T>C/T>G at nonTpG	4.19657	CEU	114	36.2260038839823	30.1883365699853
(55,124]	T>C/T>G at nonTpG	4.11033	CEU	114	42.0023447778832	35.0019539815693
(5520,9040]	T>C/T>G at nonTpG	4.07388	CEU	114	45.0737418645117	37.5614515537598
(66500,3e+06]	T>C/T>G at nonTpG	4.05944	CEU	114	46.4248141930224	38.687345160852
(860,1720]	T>C/T>G at nonTpG	4.18146	CEU	114	37.1146007209512	30.928833934126
(9040,13700]	T>C/T>G at nonTpG	4.07613	CEU	114	44.8705765026954	37.3921470855795
(0,55]	C>G / T>A	1.2377	CEU	114	19.9245041017558	16.6037534181298
(124,233]	C>G / T>A	1.23611	CEU	114	19.8062918461693	16.5052432051411
(13700,19900]	C>G / T>A	1.2132	CEU	114	18.2201188337976	15.183432361498
(1720,3130]	C>G / T>A	1.24517	CEU	114	20.4953930286531	17.0794941905442
(19900,28600]	C>G / T>A	1.18641	CEU	114	16.6059496637172	13.838291386431
(233,425]	C>G / T>A	1.2339	CEU	114	19.6438447302533	16.3698706085444
(28600,42100]	C>G / T>A	1.15173	CEU	114	14.8238456217047	12.3532046847539
(3130,5520]	C>G / T>A	1.24979	CEU	114	20.8618250462722	17.3848542052268
(42100,66500]	C>G / T>A	1.12135	CEU	114	13.4893465139598	11.2411220949665
(425,860]	C>G / T>A	1.23441	CEU	114	19.6811423377759	16.4009519481466
(55,124]	C>G / T>A	1.23957	CEU	114	20.0649916456732	16.7208263713943
(5520,9040]	C>G / T>A	1.23515	CEU	114	19.7354627639094	16.4462189699245
(66500,3e+06]	C>G / T>A	1.13286	CEU	114	13.9730946872973	11.6442455727478
(860,1720]	C>G / T>A	1.23767	CEU	114	19.9222631960179	16.6018859966816
(9040,13700]	C>G / T>A	1.22479	CEU	114	18.9962003954829	15.8301669962357
(0,55]	C>T/C>A at nonCpG	3.05212	CEU	114	35.5082816771866	29.5902347309888
(124,233]	C>T/C>A at nonCpG	3.31463	CEU	114	20.4608039913715	17.0506699928096
(13700,19900]	C>T/C>A at nonCpG	3.03213	CEU	114	37.4306141986636	31.1921784988863
(1720,3130]	C>T/C>A at nonCpG	3.26849	CEU	114	22.2296020460214	18.5246683716845
(19900,28600]	C>T/C>A at nonCpG	3.03012	CEU	114	37.6341549770266	31.3617958141888
(233,425]	C>T/C>A at nonCpG	3.46357	CEU	114	16.064106027375	13.3867550228125
(28600,42100]	C>T/C>A at nonCpG	3.06156	CEU	114	34.6603461040101	28.8836217533417
(3130,5520]	C>T/C>A at nonCpG	3.12119	CEU	114	30.0353618469919	25.0294682058266
(42100,66500]	C>T/C>A at nonCpG	3.10299	CEU	114	31.3270745274594	26.1058954395495
(425,860]	C>T/C>A at nonCpG	3.47575	CEU	114	15.7718751585449	13.1432292987874
(55,124]	C>T/C>A at nonCpG	3.16178	CEU	114	27.4644396759085	22.887033063257
(5520,9040]	C>T/C>A at nonCpG	3.06054	CEU	114	34.7502338530053	28.9585282108378
(66500,3e+06]	C>T/C>A at nonCpG	3.12924	CEU	114	29.4932054545574	24.5776712121311
(860,1720]	C>T/C>A at nonCpG	3.40888	CEU	114	17.486824890726	14.572354075605
(9040,13700]	C>T/C>A at nonCpG	3.04028	CEU	114	36.6250397487348	30.520866457279
(0,55]	C>T/C>A at nonCpG-TCC*	3.35772	CEU	114	42.8428298182176	35.702358181848
(124,233]	C>T/C>A at nonCpG-TCC*	3.54062	CEU	114	28.4534539304278	23.7112116086898
(13700,19900]	C>T/C>A at nonCpG-TCC*	3.42529	CEU	114	36.2685408948269	30.2237840790224
(1720,3130]	C>T/C>A at nonCpG-TCC*	3.56369	CEU	114	27.2359925817121	22.6966604847601
(19900,28600]	C>T/C>A at nonCpG-TCC*	3.41843	CEU	114	36.8516373795424	30.7096978162854
(233,425]	C>T/C>A at nonCpG-TCC*	3.65637	CEU	114	23.1331791494404	19.2776492912003
(28600,42100]	C>T/C>A at nonCpG-TCC*	3.45227	CEU	114	34.1261757507882	28.4384797923235
(3130,5520]	C>T/C>A at nonCpG-TCC*	3.49368	CEU	114	31.2427238414059	26.0356032011716
(42100,66500]	C>T/C>A at nonCpG-TCC*	3.4893	CEU	114	31.5272231887207	26.2726859906006
(425,860]	C>T/C>A at nonCpG-TCC*	3.66412	CEU	114	22.8375533651627	19.0312944709689
(55,124]	C>T/C>A at nonCpG-TCC*	3.43887	CEU	114	35.1613592194166	29.3011326828472
(5520,9040]	C>T/C>A at nonCpG-TCC*	3.44732	CEU	114	34.5022305421044	28.751858785087
(66500,3e+06]	C>T/C>A at nonCpG-TCC*	3.49119	CEU	114	31.403907131295	26.1699226094125
(860,1720]	C>T/C>A at nonCpG-TCC*	3.63348	CEU	114	24.0447948309924	20.037329025827
(9040,13700]	C>T/C>A at nonCpG-TCC*	3.43094	CEU	114	35.8004831980931	29.8337359984109
(0,55]	T>C / T>G	3.91945	CEU	115	76.4446837420194	63.7039031183495
(124,233]	T>C / T>G	4.01783	CEU	115	41.998483040096	34.9987358667467
(13700,19900]	T>C / T>G	4.00647	CEU	115	44.3074755778437	36.9228963148697
(1720,3130]	T>C / T>G	4.02943	CEU	115	39.8756652993353	33.2297210827794
(19900,28600]	T>C / T>G	4.06907	CEU	115	33.9979510044779	28.3316258370649
(233,425]	T>C / T>G	4.05247	CEU	115	36.2355931502513	30.1963276252095
(28600,42100]	T>C / T>G	4.20233	CEU	115	22.7095924794338	18.9246603995281
(3130,5520]	T>C / T>G	3.98937	CEU	115	48.3028442581202	40.2523702151002
(42100,66500]	T>C / T>G	4.3391	CEU	115	16.9166158652827	14.0971798877356
(425,860]	T>C / T>G	4.0552	CEU	115	35.8476707860493	29.8730589883744
(55,124]	T>C / T>G	3.9632	CEU	115	56.0289718650243	46.6908098875203
(5520,9040]	T>C / T>G	3.972	CEU	115	53.1700679112343	44.3083899260286
(66500,3e+06]	T>C / T>G	4.27695	CEU	115	19.1380092528796	15.9483410440663
(860,1720]	T>C / T>G	4.04963	CEU	115	36.6481156337474	30.5400963614562
(9040,13700]	T>C / T>G	3.99731	CEU	115	46.3619824318189	38.6349853598491
(0,55]	T>C/T>G at nonTpG	4.04762	CEU	115	46.6701950190119	38.8918291825099
(124,233]	T>C/T>G at nonTpG	4.17128	CEU	115	35.7221869471025	29.7684891225855
(13700,19900]	T>C/T>G at nonTpG	4.03977	CEU	115	47.6058565597105	39.6715471330921
(1720,3130]	T>C/T>G at nonTpG	4.14599	CEU	115	37.5079737296093	31.2566447746744
(19900,28600]	T>C/T>G at nonTpG	4.02386	CEU	115	49.6260475663861	41.3550396386551
(233,425]	T>C/T>G at nonTpG	4.19107	CEU	115	34.4433922794637	28.7028268995531
(28600,42100]	T>C/T>G at nonTpG	4.03587	CEU	115	48.0852398038631	40.0710331698859
(3130,5520]	T>C/T>G at nonTpG	4.09796	CEU	115	41.4672899309959	34.5560749424966
(42100,66500]	T>C/T>G at nonTpG	4.04003	CEU	115	47.5742475307913	39.6452062756594
(425,860]	T>C/T>G at nonTpG	4.19657	CEU	115	34.1047435626584	28.4206196355486
(55,124]	T>C/T>G at nonTpG	4.11033	CEU	115	40.3668281057587	33.6390234214656
(5520,9040]	T>C/T>G at nonTpG	4.07388	CEU	115	43.7981686560155	36.498473880013
(66500,3e+06]	T>C/T>G at nonTpG	4.05944	CEU	115	45.3307196788806	37.7755997324005
(860,1720]	T>C/T>G at nonTpG	4.18146	CEU	115	35.052250153008	29.21020846084
(9040,13700]	T>C/T>G at nonTpG	4.07613	CEU	115	43.5689489047521	36.3074574206267
(0,55]	C>G / T>A	1.2377	CEU	115	21.7042143128738	18.0868452607281
(124,233]	C>G / T>A	1.23611	CEU	115	21.6060386117007	18.0050321764172
(13700,19900]	C>G / T>A	1.2132	CEU	115	20.2631059214509	16.8859216012091
(1720,3130]	C>G / T>A	1.24517	CEU	115	22.174707123125	18.4789226026042
(19900,28600]	C>G / T>A	1.18641	CEU	115	18.8456455411199	15.7047046175999
(233,425]	C>G / T>A	1.2339	CEU	115	21.4707006976063	17.8922505813386
(28600,42100]	C>G / T>A	1.15173	CEU	115	17.2176470526377	14.3480392105314
(3130,5520]	C>G / T>A	1.24979	CEU	115	22.4735643358356	18.727970279863
(42100,66500]	C>G / T>A	1.12135	CEU	115	15.95273658377	13.2939471531417
(425,860]	C>G / T>A	1.23441	CEU	115	21.5018177051351	17.9181814209459
(55,124]	C>G / T>A	1.23957	CEU	115	21.8205525215883	18.1837937679903
(5520,9040]	C>G / T>A	1.23515	CEU	115	21.5470901180723	17.9559084317269
(66500,3e+06]	C>G / T>A	1.13286	CEU	115	16.415935384688	13.6799461539067
(860,1720]	C>G / T>A	1.23767	CEU	115	21.7023556476565	18.0852963730471
(9040,13700]	C>G / T>A	1.22479	CEU	115	20.9261933231001	17.4384944359168
(0,55]	C>T/C>A at nonCpG	3.05212	CEU	115	38.9096747488111	32.4247289573426
(124,233]	C>T/C>A at nonCpG	3.31463	CEU	115	21.3262025280864	17.771835440072
(13700,19900]	C>T/C>A at nonCpG	3.03213	CEU	115	41.1467135587291	34.2889279656076
(1720,3130]	C>T/C>A at nonCpG	3.26849	CEU	115	23.3998002191639	19.4998335159699
(19900,28600]	C>T/C>A at nonCpG	3.03012	CEU	115	41.3834536830639	34.4862114025532
(233,425]	C>T/C>A at nonCpG	3.46357	CEU	115	16.164096263114	13.4700802192616
(28600,42100]	C>T/C>A at nonCpG	3.06156	CEU	115	37.922257900335	31.6018815836125
(3130,5520]	C>T/C>A at nonCpG	3.12119	CEU	115	32.5293053498896	27.1077544582413
(42100,66500]	C>T/C>A at nonCpG	3.10299	CEU	115	34.036726754076	28.36393896173
(425,860]	C>T/C>A at nonCpG	3.47575	CEU	115	15.8205984770493	13.1838320642077
(55,124]	C>T/C>A at nonCpG	3.16178	CEU	115	29.5262286526597	24.6051905438831
(5520,9040]	C>T/C>A at nonCpG	3.06054	CEU	115	38.0269510550551	31.6891258792126
(66500,3e+06]	C>T/C>A at nonCpG	3.12924	CEU	115	31.8963291983775	26.5802743319812
(860,1720]	C>T/C>A at nonCpG	3.40888	CEU	115	17.8357060390817	14.8630883659014
(9040,13700]	C>T/C>A at nonCpG	3.04028	CEU	115	40.2095126383082	33.5079271985902
(0,55]	C>T/C>A at nonCpG-TCC*	3.35772	CEU	115	50.0127762806006	41.6773135671672
(124,233]	C>T/C>A at nonCpG-TCC*	3.54062	CEU	115	31.9058976148544	26.5882480123787
(13700,19900]	C>T/C>A at nonCpG-TCC*	3.42529	CEU	115	41.6838475095066	34.7365395912555
(1720,3130]	C>T/C>A at nonCpG-TCC*	3.56369	CEU	115	30.3945149855121	25.3287624879268
(19900,28600]	C>T/C>A at nonCpG-TCC*	3.41843	CEU	115	42.4187220575839	35.3489350479866
(233,425]	C>T/C>A at nonCpG-TCC*	3.65637	CEU	115	25.3244709421413	21.1037257851177
(28600,42100]	C>T/C>A at nonCpG-TCC*	3.45227	CEU	115	38.9902132044463	32.4918443370386
(3130,5520]	C>T/C>A at nonCpG-TCC*	3.49368	CEU	115	35.3805581556364	29.4837984630303
(42100,66500]	C>T/C>A at nonCpG-TCC*	3.4893	CEU	115	35.7359083694146	29.7799236411789
(425,860]	C>T/C>A at nonCpG-TCC*	3.66412	CEU	115	24.9605318194799	20.8004431829
(55,124]	C>T/C>A at nonCpG-TCC*	3.43887	CEU	115	40.2905172718348	33.5754310598624
(5520,9040]	C>T/C>A at nonCpG-TCC*	3.44732	CEU	115	39.4623092201461	32.8852576834551
(66500,3e+06]	C>T/C>A at nonCpG-TCC*	3.49119	CEU	115	35.5818605718616	29.6515504765514
(860,1720]	C>T/C>A at nonCpG-TCC*	3.63348	CEU	115	26.4479078881135	22.0399232400946
(9040,13700]	C>T/C>A at nonCpG-TCC*	3.43094	CEU	115	41.0944944457299	34.2454120381082
(0,55]	T>C / T>G	3.91945	CEU	116	71.4097798609635	59.5081498841362
(124,233]	T>C / T>G	4.01783	CEU	116	47.3988451674613	39.4990376395511
(13700,19900]	T>C / T>G	4.00647	CEU	116	49.313645991667	41.0947049930558
(1720,3130]	T>C / T>G	4.02943	CEU	116	45.5911485263671	37.9926237719726
(19900,28600]	T>C / T>G	4.06907	CEU	116	40.3342753876788	33.611896156399
(233,425]	T>C / T>G	4.05247	CEU	116	42.380713267383	35.3172610561525
(28600,42100]	T>C / T>G	4.20233	CEU	116	29.0658555289368	24.221546274114
(3130,5520]	T>C / T>G	3.98937	CEU	116	52.5064737087882	43.7553947573235
(42100,66500]	T>C / T>G	4.3391	CEU	116	22.5876449642553	18.8230374702128
(425,860]	T>C / T>G	4.0552	CEU	116	42.0300154536528	35.025012878044
(55,124]	T>C / T>G	3.9632	CEU	116	58.2811461815119	48.5676218179266
(5520,9040]	T>C / T>G	3.972	CEU	116	56.2026762693305	46.8355635577754
(66500,3e+06]	T>C / T>G	4.27695	CEU	116	25.1333066812595	20.9444222343829
(860,1720]	T>C / T>G	4.04963	CEU	116	42.751805195691	35.6265043297425
(9040,13700]	T>C / T>G	3.99731	CEU	116	50.9740516985106	42.4783764154255
(0,55]	T>C/T>G at nonTpG	4.04762	CEU	116	55.1042307292309	45.9201922743591
(124,233]	T>C/T>G at nonTpG	4.17128	CEU	116	38.8391231702626	32.3659359752189
(13700,19900]	T>C/T>G at nonTpG	4.03977	CEU	116	56.6097457657335	47.1747881381112
(1720,3130]	T>C/T>G at nonTpG	4.14599	CEU	116	41.3335462235633	34.4446218529694
(19900,28600]	T>C/T>G at nonTpG	4.02386	CEU	116	59.9284108592747	49.9403423827289
(233,425]	T>C/T>G at nonTpG	4.19107	CEU	116	37.0879066204283	30.9065888503569
(28600,42100]	T>C/T>G at nonTpG	4.03587	CEU	116	57.388744328875	47.8239536073958
(3130,5520]	T>C/T>G at nonTpG	4.09796	CEU	116	47.076888807713	39.2307406730942
(42100,66500]	T>C/T>G at nonTpG	4.04003	CEU	116	56.5585644080756	47.1321370067297
(425,860]	T>C/T>G at nonTpG	4.19657	CEU	116	36.6289413839484	30.524117819957
(55,124]	T>C/T>G at nonTpG	4.11033	CEU	116	45.4502163259797	37.8751802716498
(5520,9040]	T>C/T>G at nonTpG	4.07388	CEU	116	50.6028010983462	42.1690009152885
(66500,3e+06]	T>C/T>G at nonTpG	4.05944	CEU	116	52.9826922678591	44.1522435565492
(860,1720]	T>C/T>G at nonTpG	4.18146	CEU	116	37.918104861911	31.5984207182592
(9040,13700]	T>C/T>G at nonTpG	4.07613	CEU	116	50.2511086979122	41.8759239149268
(0,55]	C>G / T>A	1.2377	CEU	116	20.6876829687277	17.2397358072731
(124,233]	C>G / T>A	1.23611	CEU	116	20.5914520904126	17.1595434086772
(13700,19900]	C>G / T>A	1.2132	CEU	116	19.27415922448	16.0617993537333
(1720,3130]	C>G / T>A	1.24517	CEU	116	21.1487224715283	17.6239353929403
(19900,28600]	C>G / T>A	1.18641	CEU	116	17.8818114782515	14.9015095652096
(233,425]	C>G / T>A	1.2339	CEU	116	20.4587794498167	17.0489828748472
(28600,42100]	C>G / T>A	1.15173	CEU	116	16.2801790813691	13.5668159011409
(3130,5520]	C>G / T>A	1.24979	CEU	116	21.4414606727504	17.8678838939587
(42100,66500]	C>G / T>A	1.12135	CEU	116	15.0339224970784	12.5282687475653
(425,860]	C>G / T>A	1.23441	CEU	116	20.4892852685681	17.0744043904734
(55,124]	C>G / T>A	1.23957	CEU	116	20.8017041520637	17.3347534600531
(5520,9040]	C>G / T>A	1.23515	CEU	116	20.533666737181	17.1113889476508
(66500,3e+06]	C>G / T>A	1.13286	CEU	116	15.4904765442607	12.9087304535506
(860,1720]	C>G / T>A	1.23767	CEU	116	20.6858612119824	17.238217676652
(9040,13700]	C>G / T>A	1.22479	CEU	116	19.9248111269576	16.6040092724647
(0,55]	C>T/C>A at nonCpG	3.05212	CEU	116	31.8753169145584	26.5627640954653
(124,233]	C>T/C>A at nonCpG	3.31463	CEU	116	21.4135125876684	17.844593823057
(13700,19900]	C>T/C>A at nonCpG	3.03213	CEU	116	33.0073370670442	27.5061142225369
(1720,3130]	C>T/C>A at nonCpG	3.26849	CEU	116	22.8138870530702	19.0115725442252
(19900,28600]	C>T/C>A at nonCpG	3.03012	CEU	116	33.1249046706251	27.6040872255209
(233,425]	C>T/C>A at nonCpG	3.46357	CEU	116	17.6929350192636	14.744112516053
(28600,42100]	C>T/C>A at nonCpG	3.06156	CEU	116	31.3631946832029	26.1359955693358
(3130,5520]	C>T/C>A at nonCpG	3.12119	CEU	116	28.4221910741427	23.6851592284522
(42100,66500]	C>T/C>A at nonCpG	3.10299	CEU	116	29.2697074327637	24.3914228606365
(425,860]	C>T/C>A at nonCpG	3.47575	CEU	116	17.4326517846468	14.527209820539
(55,124]	C>T/C>A at nonCpG	3.16178	CEU	116	26.6708169249427	22.2256807707856
(5520,9040]	C>T/C>A at nonCpG	3.06054	CEU	116	31.4178638461088	26.1815532050907
(66500,3e+06]	C>T/C>A at nonCpG	3.12924	CEU	116	28.0601374080847	23.3834478400706
(860,1720]	C>T/C>A at nonCpG	3.40888	CEU	116	18.9362286700035	15.7801905583362
(9040,13700]	C>T/C>A at nonCpG	3.04028	CEU	116	32.5377630833486	27.1148025694572
(0,55]	C>T/C>A at nonCpG-TCC*	3.35772	CEU	116	34.2397799807479	28.5331499839566
(124,233]	C>T/C>A at nonCpG-TCC*	3.54062	CEU	116	26.9474639527749	22.4562199606458
(13700,19900]	C>T/C>A at nonCpG-TCC*	3.42529	CEU	116	31.1801114018125	25.9834261681771
(1720,3130]	C>T/C>A at nonCpG-TCC*	3.56369	CEU	116	26.2193661153091	21.8494717627576
(19900,28600]	C>T/C>A at nonCpG-TCC*	3.41843	CEU	116	31.4683702509192	26.223641875766
(233,425]	C>T/C>A at nonCpG-TCC*	3.65637	CEU	116	23.6075847470146	19.6729872891788
(28600,42100]	C>T/C>A at nonCpG-TCC*	3.45227	CEU	116	30.0901612518977	25.0751343765814
(3130,5520]	C>T/C>A at nonCpG-TCC*	3.49368	CEU	116	28.5418640238635	23.7848866865529
(42100,66500]	C>T/C>A at nonCpG-TCC*	3.4893	CEU	116	28.6989936492492	23.915828041041
(425,860]	C>T/C>A at nonCpG-TCC*	3.66412	CEU	116	23.4093328682494	19.5077773902078
(55,124]	C>T/C>A at nonCpG-TCC*	3.43887	CEU	116	30.622985871282	25.519154892735
(5520,9040]	C>T/C>A at nonCpG-TCC*	3.44732	CEU	116	30.2850805732223	25.2375671443519
(66500,3e+06]	C>T/C>A at nonCpG-TCC*	3.49119	CEU	116	28.631006770275	23.8591723085625
(860,1720]	C>T/C>A at nonCpG-TCC*	3.63348	CEU	116	24.2100889240973	20.1750741034144
(9040,13700]	C>T/C>A at nonCpG-TCC*	3.43094	CEU	116	30.9461689367997	25.7884741139997
(0,55]	T>C / T>G	3.91945	CEU	117	51.6781070615572	43.0650892179644
(124,233]	T>C / T>G	4.01783	CEU	117	39.2620967696896	32.7184139747414
(13700,19900]	T>C / T>G	4.00647	CEU	117	40.3706142251692	33.6421785209744
(1720,3130]	T>C / T>G	4.02943	CEU	117	38.1940725755202	31.8283938129335
(19900,28600]	T>C / T>G	4.06907	CEU	117	34.9634214296672	29.1361845247226
(233,425]	T>C / T>G	4.05247	CEU	117	36.2437732211408	30.2031443509507
(28600,42100]	T>C / T>G	4.20233	CEU	117	27.3429459320549	22.7857882767124
(3130,5520]	T>C / T>G	3.98937	CEU	117	42.1687929087547	35.1406607572956
(42100,66500]	T>C / T>G	4.3391	CEU	117	22.4701462740022	18.7251218950019
(425,860]	T>C / T>G	4.0552	CEU	117	36.0264552459866	30.0220460383222
(55,124]	T>C / T>G	3.9632	CEU	117	45.2705493081485	37.7254577567904
(5520,9040]	T>C / T>G	3.972	CEU	117	44.175663349133	36.8130527909442
(66500,3e+06]	T>C / T>G	4.27695	CEU	117	24.4318257545681	20.3598547954734
(860,1720]	T>C / T>G	4.04963	CEU	117	36.4727977482259	30.3939981235216
(9040,13700]	T>C / T>G	3.99731	CEU	117	41.3134279466919	34.4278566222433
(0,55]	T>C/T>G at nonTpG	4.04762	CEU	117	50.8277320361001	42.3564433634168
(124,233]	T>C/T>G at nonTpG	4.17128	CEU	117	36.8276957608664	30.6897464673886
(13700,19900]	T>C/T>G at nonTpG	4.03977	CEU	117	52.1081021311224	43.423418442602
(1720,3130]	T>C/T>G at nonTpG	4.14599	CEU	117	38.9948379053029	32.495698254419
(19900,28600]	T>C/T>G at nonTpG	4.02386	CEU	117	54.9213347174124	45.767778931177
(233,425]	T>C/T>G at nonTpG	4.19107	CEU	117	35.3018455216322	29.4182046013602
(28600,42100]	T>C/T>G at nonTpG	4.03587	CEU	117	52.7695865914458	43.9746554928715
(3130,5520]	T>C/T>G at nonTpG	4.09796	CEU	117	43.9568015634091	36.6306679695075
(42100,66500]	T>C/T>G at nonTpG	4.04003	CEU	117	52.0646173573357	43.3871811311131
(425,860]	T>C/T>G at nonTpG	4.19657	CEU	117	34.9013425796885	29.0844521497404
(55,124]	T>C/T>G at nonTpG	4.11033	CEU	117	42.5553574815808	35.4627979013173
(5520,9040]	T>C/T>G at nonTpG	4.07388	CEU	117	46.9839479779454	39.1532899816212
(66500,3e+06]	T>C/T>G at nonTpG	4.05944	CEU	117	49.0190507890355	40.849208990863
(860,1720]	T>C/T>G at nonTpG	4.18146	CEU	117	36.025658258906	30.0213818824216
(9040,13700]	T>C/T>G at nonTpG	4.07613	CEU	117	46.6826523823216	38.9022103186013
(0,55]	C>G / T>A	1.2377	CEU	117	16.0612783604102	13.3843986336752
(124,233]	C>G / T>A	1.23611	CEU	117	15.9616361022565	13.3013634185471
(13700,19900]	C>G / T>A	1.2132	CEU	117	14.6358333653308	12.1965278044424
(1720,3130]	C>G / T>A	1.24517	CEU	117	16.5441340996776	13.786778416398
(19900,28600]	C>G / T>A	1.18641	CEU	117	13.3076813763823	11.0897344803186
(233,425]	C>G / T>A	1.2339	CEU	117	15.8248980281486	13.1874150234572
(28600,42100]	C>G / T>A	1.15173	CEU	117	11.8654215569368	9.8878512974473
(3130,5520]	C>G / T>A	1.24979	CEU	117	16.8555072456201	14.0462560380168
(42100,66500]	C>G / T>A	1.12135	CEU	117	10.8015738385091	9.00131153209088
(425,860]	C>G / T>A	1.23441	CEU	117	15.8562734322231	13.2135611935192
(55,124]	C>G / T>A	1.23957	CEU	117	16.1798485927119	13.4832071605933
(5520,9040]	C>G / T>A	1.23515	CEU	117	15.9019894579629	13.2516578816358
(66500,3e+06]	C>G / T>A	1.13286	CEU	117	11.1856332101724	9.321361008477
(860,1720]	C>G / T>A	1.23767	CEU	117	16.0593883936767	13.3828236613972
(9040,13700]	C>G / T>A	1.22479	CEU	117	15.2819289637272	12.734940803106
(0,55]	C>T/C>A at nonCpG	3.05212	CEU	117	31.2932018898223	26.0776682415186
(124,233]	C>T/C>A at nonCpG	3.31463	CEU	117	19.8267598917064	16.5222999097554
(13700,19900]	C>T/C>A at nonCpG	3.03213	CEU	117	32.6288453737192	27.1907044780993
(1720,3130]	C>T/C>A at nonCpG	3.26849	CEU	117	21.2756243902497	17.7296869918748
(19900,28600]	C>T/C>A at nonCpG	3.03012	CEU	117	32.7687052086371	27.3072543405309
(233,425]	C>T/C>A at nonCpG	3.46357	CEU	117	16.0954861145405	13.4129050954505
(28600,42100]	C>T/C>A at nonCpG	3.06156	CEU	117	30.6954460044626	25.5795383370521
(3130,5520]	C>T/C>A at nonCpG	3.12119	CEU	117	27.3385867376774	22.7821556147312
(42100,66500]	C>T/C>A at nonCpG	3.10299	CEU	117	28.2929001749795	23.5774168124829
(425,860]	C>T/C>A at nonCpG	3.47575	CEU	117	15.8406722194136	13.2005601828447
(55,124]	C>T/C>A at nonCpG	3.16178	CEU	117	25.3989795666942	21.1658163055785
(5520,9040]	C>T/C>A at nonCpG	3.06054	CEU	117	30.7590659687174	25.6325549739311
(66500,3e+06]	C>T/C>A at nonCpG	3.12924	CEU	117	26.9340609330022	22.4450507775018
(860,1720]	C>T/C>A at nonCpG	3.40888	CEU	117	17.3237042263772	14.4364201886477
(9040,13700]	C>T/C>A at nonCpG	3.04028	CEU	117	32.0723919983783	26.7269933319819
(0,55]	C>T/C>A at nonCpG-TCC*	3.35772	CEU	117	36.2777768105716	30.2314806754764
(124,233]	C>T/C>A at nonCpG-TCC*	3.54062	CEU	117	27.8388447587488	23.1990372989574
(13700,19900]	C>T/C>A at nonCpG-TCC*	3.42529	CEU	117	32.6582078838751	27.2151732365626
(1720,3130]	C>T/C>A at nonCpG-TCC*	3.56369	CEU	117	27.0308970330249	22.5257475275208
(19900,28600]	C>T/C>A at nonCpG-TCC*	3.41843	CEU	117	32.9942389886032	27.4951991571693
(233,425]	C>T/C>A at nonCpG-TCC*	3.65637	CEU	117	24.1816361298848	20.1513634415707
(28600,42100]	C>T/C>A at nonCpG-TCC*	3.45227	CEU	117	31.3967796751719	26.1639830626433
(3130,5520]	C>T/C>A at nonCpG-TCC*	3.49368	CEU	117	29.6294138280441	24.6911781900368
(42100,66500]	C>T/C>A at nonCpG-TCC*	3.4893	CEU	117	29.8074804859166	24.8395670715972
(425,860]	C>T/C>A at nonCpG-TCC*	3.66412	CEU	117	23.9684283943314	19.9736903286095
(55,124]	C>T/C>A at nonCpG-TCC*	3.43887	CEU	117	32.0116304023437	26.6763586686198
(5520,9040]	C>T/C>A at nonCpG-TCC*	3.44732	CEU	117	31.6213082034568	26.3510901695473
(66500,3e+06]	C>T/C>A at nonCpG-TCC*	3.49119	CEU	117	29.7303989285052	24.775332440421
(860,1720]	C>T/C>A at nonCpG-TCC*	3.63348	CEU	117	24.8322244047238	20.6935203372698
(9040,13700]	C>T/C>A at nonCpG-TCC*	3.43094	CEU	117	32.3862428158182	26.9885356798485
(0,55]	T>C / T>G	3.91945	CEU	118	-241.195378497822	-200.996148748185
(124,233]	T>C / T>G	4.01783	CEU	118	105.285841022669	87.7382008522238
(13700,19900]	T>C / T>G	4.00647	CEU	118	126.368092019823	105.306743349852
(1720,3130]	T>C / T>G	4.02943	CEU	118	89.9405218725352	74.9504348937793
(19900,28600]	T>C / T>G	4.06907	CEU	118	59.9700132050922	49.9750110042435
(233,425]	T>C / T>G	4.05247	CEU	118	69.7129854597535	58.0941545497946
(28600,42100]	T>C / T>G	4.20233	CEU	118	28.112324970625	23.4269374755208
(3130,5520]	T>C / T>G	3.98937	CEU	118	180.744574157167	150.620478464306
(42100,66500]	T>C / T>G	4.3391	CEU	118	18.0763889625198	15.0636574687665
(425,860]	T>C / T>G	4.0552	CEU	118	67.9004607647589	56.5837173039657
(55,124]	T>C / T>G	3.9632	CEU	118	526.423704637393	438.686420531161
(5520,9040]	T>C / T>G	3.972	CEU	118	320.526136098258	267.105113415215
(66500,3e+06]	T>C / T>G	4.27695	CEU	118	21.5976599342972	17.9980499452477
(860,1720]	T>C / T>G	4.04963	CEU	118	71.7034109293013	59.7528424410844
(9040,13700]	T>C / T>G	3.99731	CEU	118	150.660657512023	125.550547926686
(0,55]	T>C/T>G at nonTpG	4.04762	CEU	118	-125.345237649168	-104.45436470764
(124,233]	T>C/T>G at nonTpG	4.17128	CEU	118	69.5330889606849	57.9442408005707
(13700,19900]	T>C/T>G at nonTpG	4.03977	CEU	118	-106.601801555441	-88.8348346295344
(1720,3130]	T>C/T>G at nonTpG	4.14599	CEU	118	102.372033630994	85.3100280258285
(19900,28600]	T>C/T>G at nonTpG	4.02386	CEU	118	-81.8485512851088	-68.207126070924
(233,425]	T>C/T>G at nonTpG	4.19107	CEU	118	55.5357576098631	46.2797980082192
(28600,42100]	T>C/T>G at nonTpG	4.03587	CEU	118	-99.2371047655614	-82.6975873046345
(3130,5520]	T>C/T>G at nonTpG	4.09796	CEU	118	939.500725588022	782.917271323352
(42100,66500]	T>C/T>G at nonTpG	4.04003	CEU	118	-107.132038666888	-89.2766988890737
(425,860]	T>C/T>G at nonTpG	4.19657	CEU	118	52.5869806479124	43.8224838732604
(55,124]	T>C/T>G at nonTpG	4.11033	CEU	118	303.13308058463	252.610900487191
(5520,9040]	T>C/T>G at nonTpG	4.07388	CEU	118	-305.701771885224	-254.75147657102
(66500,3e+06]	T>C/T>G at nonTpG	4.05944	CEU	118	-170.587287092101	-142.156072576751
(860,1720]	T>C/T>G at nonTpG	4.18146	CEU	118	61.5588769998874	51.2990641665728
(9040,13700]	T>C/T>G at nonTpG	4.07613	CEU	118	-348.815424212353	-290.679520176961
(0,55]	C>G / T>A	1.2377	CEU	118	15.7050389632811	13.0875324694009
(124,233]	C>G / T>A	1.23611	CEU	118	15.6056132677567	13.0046777231306
(13700,19900]	C>G / T>A	1.2132	CEU	118	14.2946612387218	11.9122176989349
(1720,3130]	C>G / T>A	1.24517	CEU	118	16.1886484480187	13.4905403733489
(19900,28600]	C>G / T>A	1.18641	CEU	118	13.0033236297033	10.8361030247527
(233,425]	C>G / T>A	1.2339	CEU	118	15.4693786460323	12.8911488716936
(28600,42100]	C>G / T>A	1.15173	CEU	118	11.6252731492131	9.68772762434426
(3130,5520]	C>G / T>A	1.24979	CEU	118	16.5021022359664	13.7517518633053
(42100,66500]	C>G / T>A	1.12135	CEU	118	10.6245726757725	8.85381056314378
(425,860]	C>G / T>A	1.23441	CEU	118	15.5006174613796	12.9171812178163
(55,124]	C>G / T>A	1.23957	CEU	118	15.8235169835863	13.1862641529886
(5520,9040]	C>G / T>A	1.23515	CEU	118	15.5461569208832	12.9551307674027
(66500,3e+06]	C>G / T>A	1.13286	CEU	118	10.9843099274959	9.1535916062466
(860,1720]	C>G / T>A	1.23767	CEU	118	15.7031519234512	13.0859599362093
(9040,13700]	C>G / T>A	1.22479	CEU	118	14.9307522013511	12.4422935011259
(0,55]	C>T/C>A at nonCpG	3.05212	CEU	118	38.7412068434589	32.2843390362157
(124,233]	C>T/C>A at nonCpG	3.31463	CEU	118	12.0152564798855	10.0127137332379
(13700,19900]	C>T/C>A at nonCpG	3.03213	CEU	118	44.1111882725807	36.7593235604839
(1720,3130]	C>T/C>A at nonCpG	3.26849	CEU	118	14.2262301765181	11.8551918137651
(19900,28600]	C>T/C>A at nonCpG	3.03012	CEU	118	44.7208561631762	37.2673801359801
(233,425]	C>T/C>A at nonCpG	3.46357	CEU	118	7.1839436211034	5.98661968425284
(28600,42100]	C>T/C>A at nonCpG	3.06156	CEU	118	36.5750747746075	30.4792289788395
(3130,5520]	C>T/C>A at nonCpG	3.12119	CEU	118	26.5067487850959	22.0889573209133
(42100,66500]	C>T/C>A at nonCpG	3.10299	CEU	118	29.0563970308441	24.2136641923701
(425,860]	C>T/C>A at nonCpG	3.47575	CEU	118	6.89218534697671	5.74348778914726
(55,124]	C>T/C>A at nonCpG	3.16178	CEU	118	21.9272165016979	18.2726804180816
(5520,9040]	C>T/C>A at nonCpG	3.06054	CEU	118	36.7993135073647	30.6660945894706
(66500,3e+06]	C>T/C>A at nonCpG	3.12924	CEU	118	25.4888578537011	21.2407148780842
(860,1720]	C>T/C>A at nonCpG	3.40888	CEU	118	8.65350358614276	7.2112529884523
(9040,13700]	C>T/C>A at nonCpG	3.04028	CEU	118	41.7782565242139	34.8152137701783
(0,55]	C>T/C>A at nonCpG-TCC*	3.35772	CEU	118	45.8457087221032	38.2047572684193
(124,233]	C>T/C>A at nonCpG-TCC*	3.54062	CEU	118	28.2053982590586	23.5044985492155
(13700,19900]	C>T/C>A at nonCpG-TCC*	3.42529	CEU	118	37.4602630654214	31.2168858878512
(1720,3130]	C>T/C>A at nonCpG-TCC*	3.56369	CEU	118	26.8280073706081	22.3566728088401
(19900,28600]	C>T/C>A at nonCpG-TCC*	3.41843	CEU	118	38.1808756648944	31.817396387412
(233,425]	C>T/C>A at nonCpG-TCC*	3.65637	CEU	118	22.3058657392296	18.588221449358
(28600,42100]	C>T/C>A at nonCpG-TCC*	3.45227	CEU	118	34.849569410232	29.04130784186
(3130,5520]	C>T/C>A at nonCpG-TCC*	3.49368	CEU	118	31.4248299362759	26.1873582802299
(42100,66500]	C>T/C>A at nonCpG-TCC*	3.4893	CEU	118	31.7583015750957	26.4652513125797
(425,860]	C>T/C>A at nonCpG-TCC*	3.66412	CEU	118	21.9869582505736	18.3224652088113
(55,124]	C>T/C>A at nonCpG-TCC*	3.43887	CEU	118	36.103863147124	30.0865526226033
(5520,9040]	C>T/C>A at nonCpG-TCC*	3.44732	CEU	118	35.3036814968981	29.4197345807485
(66500,3e+06]	C>T/C>A at nonCpG-TCC*	3.49119	CEU	118	31.6136409391342	26.3447007826119
(860,1720]	C>T/C>A at nonCpG-TCC*	3.63348	CEU	118	23.2950513923705	19.4125428269754
(9040,13700]	C>T/C>A at nonCpG-TCC*	3.43094	CEU	118	36.8849577317826	30.7374647764855
(0,55]	T>C / T>G	3.91945	CEU	119	61.8483648244447	51.5403040203706
(124,233]	T>C / T>G	4.01783	CEU	119	45.2995156945561	37.7495964121301
(13700,19900]	T>C / T>G	4.00647	CEU	119	46.7402660590116	38.950221715843
(1720,3130]	T>C / T>G	4.02943	CEU	119	43.9180094870744	36.5983412392287
(19900,28600]	T>C / T>G	4.06907	CEU	119	39.7781637503651	33.1484697919709
(233,425]	T>C / T>G	4.05247	CEU	119	41.4118662213994	34.5098885178328
(28600,42100]	T>C / T>G	4.20233	CEU	119	30.2396806616446	25.1997338847039
(3130,5520]	T>C / T>G	3.98937	CEU	119	49.0923788887041	40.9103157405868
(42100,66500]	T>C / T>G	4.3391	CEU	119	24.3017150718648	20.251429226554
(425,860]	T>C / T>G	4.0552	CEU	119	41.133930657276	34.27827554773
(55,124]	T>C / T>G	3.9632	CEU	119	53.1938502474016	44.3282085395013
(5520,9040]	T>C / T>G	3.972	CEU	119	51.7396303238297	43.1163586031914
(66500,3e+06]	T>C / T>G	4.27695	CEU	119	26.6774163080887	22.2311802567406
(860,1720]	T>C / T>G	4.04963	CEU	119	41.7050588591629	34.7542157159691
(9040,13700]	T>C / T>G	3.99731	CEU	119	47.9711908943003	39.9759924119169
(0,55]	T>C/T>G at nonTpG	4.04762	CEU	119	53.6215979188511	44.6846649323759
(124,233]	T>C/T>G at nonTpG	4.17128	CEU	119	40.1750085505562	33.4791737921302
(13700,19900]	T>C/T>G at nonTpG	4.03977	CEU	119	54.7929807813838	45.6608173178198
(1720,3130]	T>C/T>G at nonTpG	4.14599	CEU	119	42.3362373367261	35.280197780605
(19900,28600]	T>C/T>G at nonTpG	4.02386	CEU	119	57.3343014528922	47.7785845440768
(233,425]	T>C/T>G at nonTpG	4.19107	CEU	119	38.6349039182687	32.1957532652239
(28600,42100]	T>C/T>G at nonTpG	4.03587	CEU	119	55.3945155901764	46.162096325147
(3130,5520]	T>C/T>G at nonTpG	4.09796	CEU	119	47.1722294190894	39.3101911825745
(42100,66500]	T>C/T>G at nonTpG	4.04003	CEU	119	54.753350379732	45.62779198311
(425,860]	T>C/T>G at nonTpG	4.19657	CEU	119	38.2281039404566	31.8567532837138
(55,124]	T>C/T>G at nonTpG	4.11033	CEU	119	45.8219331719052	38.184944309921
(5520,9040]	T>C/T>G at nonTpG	4.07388	CEU	119	50.0481226831107	41.7067689025923
(66500,3e+06]	T>C/T>G at nonTpG	4.05944	CEU	119	51.9508426102135	43.2923688418446
(860,1720]	T>C/T>G at nonTpG	4.18146	CEU	119	39.367394338725	32.8061619489375
(9040,13700]	T>C/T>G at nonTpG	4.07613	CEU	119	49.7643467783072	41.4702889819227
(0,55]	C>G / T>A	1.2377	CEU	119	13.2125022058087	11.0104185048406
(124,233]	C>G / T>A	1.23611	CEU	119	13.091439981315	10.9095333177625
(13700,19900]	C>G / T>A	1.2132	CEU	119	11.5331903820538	9.61099198504483
(1720,3130]	C>G / T>A	1.24517	CEU	119	13.807336356435	11.5061136303625
(19900,28600]	C>G / T>A	1.18641	CEU	119	10.0642134108843	8.38684450907028
(233,425]	C>G / T>A	1.2339	CEU	119	12.9262315718244	10.771859643187
(28600,42100]	C>G / T>A	1.15173	CEU	119	8.56415722288856	7.13679768574047
(3130,5520]	C>G / T>A	1.24979	CEU	119	14.1982665587168	11.8318887989307
(42100,66500]	C>G / T>A	1.12135	CEU	119	7.51603018623042	6.26335848852535
(425,860]	C>G / T>A	1.23441	CEU	119	12.9640456176623	10.8033713480519
(55,124]	C>G / T>A	1.23957	CEU	119	13.3573072631569	11.1310893859641
(5520,9040]	C>G / T>A	1.23515	CEU	119	13.0192432980093	10.8493694150077
(66500,3e+06]	C>G / T>A	1.13286	CEU	119	7.88895730154945	6.57413108462454
(860,1720]	C>G / T>A	1.23767	CEU	119	13.2102006442444	11.0085005368703
(9040,13700]	C>G / T>A	1.22479	CEU	119	12.2805706431935	10.2338088693279
(0,55]	C>T/C>A at nonCpG	3.05212	CEU	119	41.9330159536092	34.944179961341
(124,233]	C>T/C>A at nonCpG	3.31463	CEU	119	17.5103152613194	14.5919293844329
(13700,19900]	C>T/C>A at nonCpG	3.03213	CEU	119	46.1321467915975	38.4434556596646
(1720,3130]	C>T/C>A at nonCpG	3.26849	CEU	119	19.7879775879057	16.4899813232548
(19900,28600]	C>T/C>A at nonCpG	3.03012	CEU	119	46.5961042366603	38.8300868638836
(233,425]	C>T/C>A at nonCpG	3.46357	CEU	119	12.3443421808257	10.2869518173548
(28600,42100]	C>T/C>A at nonCpG	3.06156	CEU	119	40.1797804848123	33.4831504040103
(3130,5520]	C>T/C>A at nonCpG	3.12119	CEU	119	31.5438883977988	26.2865736648323
(42100,66500]	C>T/C>A at nonCpG	3.10299	CEU	119	33.8100808045395	28.1750673371162
(425,860]	C>T/C>A at nonCpG	3.47575	CEU	119	12.0237452516477	10.0197877097064
(55,124]	C>T/C>A at nonCpG	3.16178	CEU	119	27.3285747024742	22.7738122520619
(5520,9040]	C>T/C>A at nonCpG	3.06054	CEU	119	40.3629143314067	33.635761942839
(66500,3e+06]	C>T/C>A at nonCpG	3.12924	CEU	119	30.6233249128929	25.5194374274107
(860,1720]	C>T/C>A at nonCpG	3.40888	CEU	119	13.9439486391269	11.6199571992724
(9040,13700]	C>T/C>A at nonCpG	3.04028	CEU	119	44.333050204315	36.9442085035958
(0,55]	C>T/C>A at nonCpG-TCC*	3.35772	CEU	119	45.9088592355777	38.2573826963147
(124,233]	C>T/C>A at nonCpG-TCC*	3.54062	CEU	119	29.9144683779	24.92872364825
(13700,19900]	C>T/C>A at nonCpG-TCC*	3.42529	CEU	119	38.4432840366245	32.0360700305204
(1720,3130]	C>T/C>A at nonCpG-TCC*	3.56369	CEU	119	28.6182086123147	23.8485071769289
(19900,28600]	C>T/C>A at nonCpG-TCC*	3.41843	CEU	119	39.094440199328	32.5787001661067
(233,425]	C>T/C>A at nonCpG-TCC*	3.65637	CEU	119	24.3118825164194	20.2599020970162
(28600,42100]	C>T/C>A at nonCpG-TCC*	3.45227	CEU	119	36.0687905799886	30.0573254833238
(3130,5520]	C>T/C>A at nonCpG-TCC*	3.49368	CEU	119	32.9167345305707	27.4306121088089
(42100,66500]	C>T/C>A at nonCpG-TCC*	3.4893	CEU	119	33.2255290839038	27.6879409032531
(425,860]	C>T/C>A at nonCpG-TCC*	3.66412	CEU	119	24.0052328571781	20.0043607143151
(55,124]	C>T/C>A at nonCpG-TCC*	3.43887	CEU	119	37.2126343536817	31.0105286280681
(5520,9040]	C>T/C>A at nonCpG-TCC*	3.44732	CEU	119	36.4835648332017	30.4029706943348
(66500,3e+06]	C>T/C>A at nonCpG-TCC*	3.49119	CEU	119	33.0916233989167	27.5763528324306
(860,1720]	C>T/C>A at nonCpG-TCC*	3.63348	CEU	119	25.2605469195487	21.0504557662906
(9040,13700]	C>T/C>A at nonCpG-TCC*	3.43094	CEU	119	37.9221120075739	31.6017600063116
(0,55]	T>C / T>G	3.91945	CEU	12	-164.348236290627	-136.956863575523
(124,233]	T>C / T>G	4.01783	CEU	12	55.7597240607034	46.4664367172528
(13700,19900]	T>C / T>G	4.00647	CEU	12	66.2127600033523	55.1773000027936
(1720,3130]	T>C / T>G	4.02943	CEU	12	47.9819838126855	39.9849865105712
(19900,28600]	T>C / T>G	4.06907	CEU	12	32.3634363657794	26.9695303048162
(233,425]	T>C / T>G	4.05247	CEU	12	37.5042777973179	31.2535648310983
(28600,42100]	T>C / T>G	4.20233	CEU	12	15.1102082074256	12.5918401728547
(3130,5520]	T>C / T>G	3.98937	CEU	12	91.9970520381362	76.6642100317802
(42100,66500]	T>C / T>G	4.3391	CEU	12	9.52964495775065	7.94137079812554
(425,860]	T>C / T>G	4.0552	CEU	12	36.5525994427603	30.4604995356336
(55,124]	T>C / T>G	3.9632	CEU	12	224.302394844758	186.918662370632
(5520,9040]	T>C / T>G	3.972	CEU	12	151.391976648438	126.159980540365
(66500,3e+06]	T>C / T>G	4.27695	CEU	12	11.4958022959254	9.57983524660447
(860,1720]	T>C / T>G	4.04963	CEU	12	38.5469105689012	32.1224254740844
(9040,13700]	T>C / T>G	3.99731	CEU	12	77.9358229438764	64.946519119897
(0,55]	T>C/T>G at nonTpG	4.04762	CEU	12	72.6477073229027	60.5397561024189
(124,233]	T>C/T>G at nonTpG	4.17128	CEU	12	35.7980114473613	29.8316762061344
(13700,19900]	T>C/T>G at nonTpG	4.03977	CEU	12	77.6871984588532	64.7393320490443
(1720,3130]	T>C/T>G at nonTpG	4.14599	CEU	12	39.9667703805007	33.3056419837506
(19900,28600]	T>C/T>G at nonTpG	4.02386	CEU	12	90.376877753053	75.3140647942108
(233,425]	T>C/T>G at nonTpG	4.19107	CEU	12	33.0903213848311	27.5752678206926
(28600,42100]	T>C/T>G at nonTpG	4.03587	CEU	12	80.4582681423012	67.048556785251
(3130,5520]	T>C/T>G at nonTpG	4.09796	CEU	12	51.2565751754649	42.7138126462208
(42100,66500]	T>C/T>G at nonTpG	4.04003	CEU	12	77.5091907265384	64.5909922721154
(425,860]	T>C/T>G at nonTpG	4.19657	CEU	12	32.408101472649	27.0067512272075
(55,124]	T>C/T>G at nonTpG	4.11033	CEU	12	47.7868876849703	39.8224064041419
(5520,9040]	T>C/T>G at nonTpG	4.07388	CEU	12	59.6738663379835	49.7282219483196
(66500,3e+06]	T>C/T>G at nonTpG	4.05944	CEU	12	66.1768065790874	55.1473388159061
(860,1720]	T>C/T>G at nonTpG	4.18146	CEU	12	34.3528082827238	28.6273402356031
(9040,13700]	T>C/T>G at nonTpG	4.07613	CEU	12	58.7731240405283	48.977603367107
(0,55]	C>G / T>A	1.2377	CEU	12	21.2682449178745	17.723537431562
(124,233]	C>G / T>A	1.23611	CEU	12	21.1848201988366	17.6540168323639
(13700,19900]	C>G / T>A	1.2132	CEU	12	20.0383290762034	16.6986075635028
(1720,3130]	C>G / T>A	1.24517	CEU	12	21.6673127459847	18.0560939549872
(19900,28600]	C>G / T>A	1.18641	CEU	12	18.8173249960722	15.6811041633935
(233,425]	C>G / T>A	1.2339	CEU	12	21.0697301379737	17.5581084483114
(28600,42100]	C>G / T>A	1.15173	CEU	12	17.4009690726172	14.5008075605143
(3130,5520]	C>G / T>A	1.24979	CEU	12	21.9201725976985	18.2668104980821
(42100,66500]	C>G / T>A	1.12135	CEU	12	16.2900244882973	13.5750204069144
(425,860]	C>G / T>A	1.23441	CEU	12	21.0962006532357	17.5801672110298
(55,124]	C>G / T>A	1.23957	CEU	12	21.3670347598504	17.8058622998754
(5520,9040]	C>G / T>A	1.23515	CEU	12	21.1347033383217	17.6122527819348
(66500,3e+06]	C>G / T>A	1.13286	CEU	12	16.6979138470252	13.9149282058544
(860,1720]	C>G / T>A	1.23767	CEU	12	21.2666660099041	17.7222216749201
(9040,13700]	C>G / T>A	1.22479	CEU	12	20.6056672218369	17.1713893515307
(0,55]	C>T/C>A at nonCpG	3.05212	CEU	12	33.0806793412886	27.5672327844072
(124,233]	C>T/C>A at nonCpG	3.31463	CEU	12	22.9034858310422	19.0862381925352
(13700,19900]	C>T/C>A at nonCpG	3.03213	CEU	12	34.1862378496985	28.4885315414154
(1720,3130]	C>T/C>A at nonCpG	3.26849	CEU	12	24.2615869070636	20.2179890892196
(19900,28600]	C>T/C>A at nonCpG	3.03012	CEU	12	34.3011059547473	28.5842549622894
(233,425]	C>T/C>A at nonCpG	3.46357	CEU	12	19.3014630657489	16.0845525547908
(28600,42100]	C>T/C>A at nonCpG	3.06156	CEU	12	32.5808073032952	27.150672752746
(3130,5520]	C>T/C>A at nonCpG	3.12119	CEU	12	29.7135140796637	24.7612617330531
(42100,66500]	C>T/C>A at nonCpG	3.10299	CEU	12	30.5392025897713	25.4493354914761
(425,860]	C>T/C>A at nonCpG	3.47575	CEU	12	19.0498124434052	15.8748437028377
(55,124]	C>T/C>A at nonCpG	3.16178	CEU	12	28.0087490068557	23.3406241723797
(5520,9040]	C>T/C>A at nonCpG	3.06054	CEU	12	32.6341604721717	27.1951337268098
(66500,3e+06]	C>T/C>A at nonCpG	3.12924	CEU	12	29.360929743506	24.4674414529216
(860,1720]	C>T/C>A at nonCpG	3.40888	CEU	12	20.5041320720866	17.0867767267388
(9040,13700]	C>T/C>A at nonCpG	3.04028	CEU	12	33.7275373110158	28.1062810925131
(0,55]	C>T/C>A at nonCpG-TCC*	3.35772	CEU	12	34.2940652558967	28.5783877132473
(124,233]	C>T/C>A at nonCpG-TCC*	3.54062	CEU	12	26.3028771213462	21.9190642677885
(13700,19900]	C>T/C>A at nonCpG-TCC*	3.42529	CEU	12	30.8697524787526	25.7247937322938
(1720,3130]	C>T/C>A at nonCpG-TCC*	3.56369	CEU	12	25.5364190902018	21.2803492418349
(19900,28600]	C>T/C>A at nonCpG-TCC*	3.41843	CEU	12	31.1878595430994	25.9898829525828
(233,425]	C>T/C>A at nonCpG-TCC*	3.65637	CEU	12	22.83154741912	19.0262895159334
(28600,42100]	C>T/C>A at nonCpG-TCC*	3.45227	CEU	12	29.6752382569855	24.7293652141546
(3130,5520]	C>T/C>A at nonCpG-TCC*	3.49368	CEU	12	28.000637948612	23.3338649571767
(42100,66500]	C>T/C>A at nonCpG-TCC*	3.4893	CEU	12	28.169410424029	23.4745086866909
(425,860]	C>T/C>A at nonCpG-TCC*	3.66412	CEU	12	22.6290234377758	18.8575195314798
(55,124]	C>T/C>A at nonCpG-TCC*	3.43887	CEU	12	30.2575467145809	25.2146222621507
(5520,9040]	C>T/C>A at nonCpG-TCC*	3.44732	CEU	12	29.887899287074	24.9065827392284
(66500,3e+06]	C>T/C>A at nonCpG-TCC*	3.49119	CEU	12	28.0963535714053	23.4136279761711
(860,1720]	C>T/C>A at nonCpG-TCC*	3.63348	CEU	12	23.4494309892261	19.5411924910218
(9040,13700]	C>T/C>A at nonCpG-TCC*	3.43094	CEU	12	30.612263693871	25.5102197448925
(0,55]	T>C / T>G	3.91945	CEU	120	66.2768721028241	55.2307267523534
(124,233]	T>C / T>G	4.01783	CEU	120	39.2123220438148	32.6769350365123
(13700,19900]	T>C / T>G	4.00647	CEU	120	41.1633553547115	34.3027961289263
(1720,3130]	T>C / T>G	4.02943	CEU	120	37.3997464166643	31.1664553472203
(19900,28600]	T>C / T>G	4.06907	CEU	120	32.2844575564472	26.9037146303726
(233,425]	T>C / T>G	4.05247	CEU	120	34.2488043098078	28.5406702581732
(28600,42100]	T>C / T>G	4.20233	CEU	120	22.0433981888224	18.3694984906853
(3130,5520]	T>C / T>G	3.98937	CEU	120	44.4898373468802	37.0748644557335
(42100,66500]	T>C / T>G	4.3391	CEU	120	16.5626907139964	13.8022422616637
(425,860]	T>C / T>G	4.0552	CEU	120	33.9097694655257	28.2581412212714
(55,124]	T>C / T>G	3.9632	CEU	120	50.7502530823524	42.291877568627
(5520,9040]	T>C / T>G	3.972	CEU	120	48.4596327510952	40.3830272925793
(66500,3e+06]	T>C / T>G	4.27695	CEU	120	18.6830648826976	15.5692207355813
(860,1720]	T>C / T>G	4.04963	CEU	120	34.6086493042343	28.840541086862
(9040,13700]	T>C / T>G	3.99731	CEU	120	42.8816609463976	35.7347174553314
(0,55]	T>C/T>G at nonTpG	4.04762	CEU	120	43.1105396270774	35.9254496892312
(124,233]	T>C/T>G at nonTpG	4.17128	CEU	120	33.882273373009	28.2352278108409
(13700,19900]	T>C/T>G at nonTpG	4.03977	CEU	120	43.8732076772696	36.5610063977247
(1720,3130]	T>C/T>G at nonTpG	4.14599	CEU	120	35.4269327451276	29.522443954273
(19900,28600]	T>C/T>G at nonTpG	4.02386	CEU	120	45.5064516192921	37.9220430160767
(233,425]	T>C/T>G at nonTpG	4.19107	CEU	120	32.7663823444744	27.3053186203953
(28600,42100]	T>C/T>G at nonTpG	4.03587	CEU	120	44.2624253983108	36.8853544985923
(3130,5520]	T>C/T>G at nonTpG	4.09796	CEU	120	38.7960748254321	32.3300623545268
(42100,66500]	T>C/T>G at nonTpG	4.04003	CEU	120	43.8475074736778	36.5395895613982
(425,860]	T>C/T>G at nonTpG	4.19657	CEU	120	32.4694950850978	27.0579125709148
(55,124]	T>C/T>G at nonTpG	4.11033	CEU	120	37.8672312706457	31.5560260588714
(5520,9040]	T>C/T>G at nonTpG	4.07388	CEU	120	40.7445106202089	33.9537588501741
(66500,3e+06]	T>C/T>G at nonTpG	4.05944	CEU	120	42.0117791413117	35.0098159510931
(860,1720]	T>C/T>G at nonTpG	4.18146	CEU	120	33.2987024969864	27.7489187474887
(9040,13700]	T>C/T>G at nonTpG	4.07613	CEU	120	40.5540310262008	33.7950258551673
(0,55]	C>G / T>A	1.2377	CEU	120	20.1705627964788	16.808802330399
(124,233]	C>G / T>A	1.23611	CEU	120	20.0792145100102	16.7326787583419
(13700,19900]	C>G / T>A	1.2132	CEU	120	18.8301362865771	15.6917802388142
(1720,3130]	C>G / T>A	1.24517	CEU	120	20.6084002727559	17.1736668939633
(19900,28600]	C>G / T>A	1.18641	CEU	120	17.5126746263173	14.5938955219311
(233,425]	C>G / T>A	1.2339	CEU	120	19.9532959409804	16.6277466174836
(28600,42100]	C>G / T>A	1.15173	CEU	120	16.0007121669701	13.3339268058084
(3130,5520]	C>G / T>A	1.24979	CEU	120	20.8865698685517	17.4054748904598
(42100,66500]	C>G / T>A	1.12135	CEU	120	14.8268316454404	12.355693037867
(425,860]	C>G / T>A	1.23441	CEU	120	19.982246468431	16.6518720570258
(55,124]	C>G / T>A	1.23957	CEU	120	20.2788164933111	16.8990137444259
(5520,9040]	C>G / T>A	1.23515	CEU	120	20.0243676779265	16.6869730649388
(66500,3e+06]	C>G / T>A	1.13286	CEU	120	15.2566075504879	12.7138396254066
(860,1720]	C>G / T>A	1.23767	CEU	120	20.1688333452164	16.8073611210137
(9040,13700]	C>G / T>A	1.22479	CEU	120	19.4467741796872	16.2056451497393
(0,55]	C>T/C>A at nonCpG	3.05212	CEU	120	34.1818398700521	28.4848665583767
(124,233]	C>T/C>A at nonCpG	3.31463	CEU	120	15.1487095967803	12.6239246639836
(13700,19900]	C>T/C>A at nonCpG	3.03213	CEU	120	36.9967786440869	30.8306488700724
(1720,3130]	C>T/C>A at nonCpG	3.26849	CEU	120	17.1441127398578	14.2867606165482
(19900,28600]	C>T/C>A at nonCpG	3.03012	CEU	120	37.3007296951147	31.0839414125956
(233,425]	C>T/C>A at nonCpG	3.46357	CEU	120	10.4258387643416	8.68819897028465
(28600,42100]	C>T/C>A at nonCpG	3.06156	CEU	120	32.9713401704982	27.4761168087485
(3130,5520]	C>T/C>A at nonCpG	3.12119	CEU	120	26.6829840330576	22.235820027548
(42100,66500]	C>T/C>A at nonCpG	3.10299	CEU	120	28.3877795396887	23.6564829497406
(425,860]	C>T/C>A at nonCpG	3.47575	CEU	120	10.123314696255	8.43609558021248
(55,124]	C>T/C>A at nonCpG	3.16178	CEU	120	23.4013631735737	19.5011359779781
(5520,9040]	C>T/C>A at nonCpG	3.06054	CEU	120	33.0987805605095	27.5823171337579
(66500,3e+06]	C>T/C>A at nonCpG	3.12924	CEU	120	25.9788050779182	21.6490042315985
(860,1720]	C>T/C>A at nonCpG	3.40888	CEU	120	11.91847159207	9.93205966005834
(9040,13700]	C>T/C>A at nonCpG	3.04028	CEU	120	35.8049969725316	29.8374974771097
(0,55]	C>T/C>A at nonCpG-TCC*	3.35772	CEU	120	51.5533220743757	42.9611017286464
(124,233]	C>T/C>A at nonCpG-TCC*	3.54062	CEU	120	27.6303838120029	23.0253198433357
(13700,19900]	C>T/C>A at nonCpG-TCC*	3.42529	CEU	120	39.6281497842022	33.0234581535018
(1720,3130]	C>T/C>A at nonCpG-TCC*	3.56369	CEU	120	25.9392848921933	21.6160707434944
(19900,28600]	C>T/C>A at nonCpG-TCC*	3.41843	CEU	120	40.6115053894141	33.8429211578451
(233,425]	C>T/C>A at nonCpG-TCC*	3.65637	CEU	120	20.5466763284569	17.1222302737141
(28600,42100]	C>T/C>A at nonCpG-TCC*	3.45227	CEU	120	36.1271105823846	30.1059254853205
(3130,5520]	C>T/C>A at nonCpG-TCC*	3.49368	CEU	120	31.6756321801016	26.3963601500846
(42100,66500]	C>T/C>A at nonCpG-TCC*	3.4893	CEU	120	32.102240456492	26.7518670470767
(425,860]	C>T/C>A at nonCpG-TCC*	3.66412	CEU	120	20.175331936984	16.8127766141533
(55,124]	C>T/C>A at nonCpG-TCC*	3.43887	CEU	120	37.797257804086	31.4977148367383
(5520,9040]	C>T/C>A at nonCpG-TCC*	3.44732	CEU	120	36.7292659004597	30.6077215837164
(66500,3e+06]	C>T/C>A at nonCpG-TCC*	3.49119	CEU	120	31.9169987689289	26.5974989741075
(860,1720]	C>T/C>A at nonCpG-TCC*	3.63348	CEU	120	21.7058817924113	18.0882348270094
(9040,13700]	C>T/C>A at nonCpG-TCC*	3.43094	CEU	120	38.8484138756031	32.3736782296692
(0,55]	T>C / T>G	3.91945	CEU	121	46.6722084531145	38.8935070442621
(124,233]	T>C / T>G	4.01783	CEU	121	36.5570463056776	30.4642052547313
(13700,19900]	T>C / T>G	4.00647	CEU	121	37.4831947757958	31.2359956464965
(1720,3130]	T>C / T>G	4.02943	CEU	121	35.6603230782252	29.716935898521
(19900,28600]	T>C / T>G	4.06907	CEU	121	32.9211889996986	27.4343241664155
(233,425]	T>C / T>G	4.05247	CEU	121	34.0115703575742	28.3429752979785
(28600,42100]	T>C / T>G	4.20233	CEU	121	26.2970318741612	21.9141932284676
(3130,5520]	T>C / T>G	3.98937	CEU	121	38.9757254255389	32.4797711879491
(42100,66500]	T>C / T>G	4.3391	CEU	121	21.9368159576973	18.2806799647478
(425,860]	T>C / T>G	4.0552	CEU	121	33.8269451902044	28.189120991837
(55,124]	T>C / T>G	3.9632	CEU	121	41.5220885424976	34.6017404520813
(5520,9040]	T>C / T>G	3.972	CEU	121	40.6272879532039	33.8560732943366
(66500,3e+06]	T>C / T>G	4.27695	CEU	121	23.7041074519923	19.7534228766602
(860,1720]	T>C / T>G	4.04963	CEU	121	34.2059431710616	28.5049526425514
(9040,13700]	T>C / T>G	3.99731	CEU	121	38.2672603107598	31.8893835922998
(0,55]	T>C/T>G at nonTpG	4.04762	CEU	121	40.8716500139065	34.059708344922
(124,233]	T>C/T>G at nonTpG	4.17128	CEU	121	33.5120020006189	27.926668333849
(13700,19900]	T>C/T>G at nonTpG	4.03977	CEU	121	41.4623689986185	34.5519741655154
(1720,3130]	T>C/T>G at nonTpG	4.14599	CEU	121	34.7718517574338	28.9765431311948
(19900,28600]	T>C/T>G at nonTpG	4.02386	CEU	121	42.7186901635742	35.5989084696452
(233,425]	T>C/T>G at nonTpG	4.19107	CEU	121	32.5946516339857	27.1622096949881
(28600,42100]	T>C/T>G at nonTpG	4.03587	CEU	121	41.762834855241	34.8023623793675
(3130,5520]	T>C/T>G at nonTpG	4.09796	CEU	121	37.480277721129	31.2335647676075
(42100,66500]	T>C/T>G at nonTpG	4.04003	CEU	121	41.4425053849174	34.5354211540978
(425,860]	T>C/T>G at nonTpG	4.19657	CEU	121	32.3495591547707	26.9579659623089
(55,124]	T>C/T>G at nonTpG	4.11033	CEU	121	36.7389331055481	30.6157775879567
(5520,9040]	T>C/T>G at nonTpG	4.07388	CEU	121	39.0223809509807	32.5186507924839
(66500,3e+06]	T>C/T>G at nonTpG	4.05944	CEU	121	40.0160218888438	33.3466849073698
(860,1720]	T>C/T>G at nonTpG	4.18146	CEU	121	33.0330200592615	27.5275167160512
(9040,13700]	T>C/T>G at nonTpG	4.07613	CEU	121	38.8723958881288	32.3936632401073
(0,55]	C>G / T>A	1.2377	CEU	121	20.3599958108005	16.9666631756671
(124,233]	C>G / T>A	1.23611	CEU	121	20.2584756403317	16.8820630336097
(13700,19900]	C>G / T>A	1.2132	CEU	121	18.88303339549	15.7358611629083
(1720,3130]	C>G / T>A	1.24517	CEU	121	20.8483702237738	17.3736418531448
(19900,28600]	C>G / T>A	1.18641	CEU	121	17.4575240210343	14.5479366841952
(233,425]	C>G / T>A	1.2339	CEU	121	20.1187452142926	16.7656210119105
(28600,42100]	C>G / T>A	1.15173	CEU	121	15.8526150004753	13.2105125003961
(3130,5520]	C>G / T>A	1.24979	CEU	121	21.1601881285264	17.6334901071053
(42100,66500]	C>G / T>A	1.12135	CEU	121	14.6288470174871	12.1907058479059
(425,860]	C>G / T>A	1.23441	CEU	121	20.1508498185266	16.7923748487721
(55,124]	C>G / T>A	1.23957	CEU	121	20.4804697121793	17.0670580934827
(5520,9040]	C>G / T>A	1.23515	CEU	121	20.1975829013477	16.8313190844564
(66500,3e+06]	C>G / T>A	1.13286	CEU	121	15.0746620622948	12.5622183852456
(860,1720]	C>G / T>A	1.23767	CEU	121	20.3580725915805	16.9650604929838
(9040,13700]	C>G / T>A	1.22479	CEU	121	19.5591048856555	16.2992540713796
(0,55]	C>T/C>A at nonCpG	3.05212	CEU	121	33.6482497149883	28.0402080958236
(124,233]	C>T/C>A at nonCpG	3.31463	CEU	121	21.7218091180217	18.1015075983514
(13700,19900]	C>T/C>A at nonCpG	3.03213	CEU	121	34.9931494682547	29.1609578902122
(1720,3130]	C>T/C>A at nonCpG	3.26849	CEU	121	23.2675180766736	19.389598397228
(19900,28600]	C>T/C>A at nonCpG	3.03012	CEU	121	35.1334608532746	29.2778840443955
(233,425]	C>T/C>A at nonCpG	3.46357	CEU	121	17.6875296681311	14.7396080567759
(28600,42100]	C>T/C>A at nonCpG	3.06156	CEU	121	33.0434368971295	27.5361974142745
(3130,5520]	C>T/C>A at nonCpG	3.12119	CEU	121	29.6130240336054	24.6775200280045
(42100,66500]	C>T/C>A at nonCpG	3.10299	CEU	121	30.5941511686659	25.4951259738882
(425,860]	C>T/C>A at nonCpG	3.47575	CEU	121	17.4091665337502	14.5076387781252
(55,124]	C>T/C>A at nonCpG	3.16178	CEU	121	27.604272518014	23.0035604316783
(5520,9040]	C>T/C>A at nonCpG	3.06054	CEU	121	33.1078940341835	27.5899116951529
(66500,3e+06]	C>T/C>A at nonCpG	3.12924	CEU	121	29.1957033601647	24.3297528001372
(860,1720]	C>T/C>A at nonCpG	3.40888	CEU	121	19.0241005835383	15.8534171529486
(9040,13700]	C>T/C>A at nonCpG	3.04028	CEU	121	34.4339293852942	28.6949411544119
(0,55]	C>T/C>A at nonCpG-TCC*	3.35772	CEU	121	36.6610713272014	30.5508927726679
(124,233]	C>T/C>A at nonCpG-TCC*	3.54062	CEU	121	29.3503588314184	24.4586323595153
(13700,19900]	C>T/C>A at nonCpG-TCC*	3.42529	CEU	121	33.609340352509	28.0077836270908
(1720,3130]	C>T/C>A at nonCpG-TCC*	3.56369	CEU	121	28.613321977991	23.8444349816591
(19900,28600]	C>T/C>A at nonCpG-TCC*	3.41843	CEU	121	33.8978119138936	28.2481765949114
(233,425]	C>T/C>A at nonCpG-TCC*	3.65637	CEU	121	25.9587288935256	21.632274077938
(28600,42100]	C>T/C>A at nonCpG-TCC*	3.45227	CEU	121	32.5167707182387	27.0973089318656
(3130,5520]	C>T/C>A at nonCpG-TCC*	3.49368	CEU	121	30.9597990462179	25.7998325385149
(42100,66500]	C>T/C>A at nonCpG-TCC*	3.4893	CEU	121	31.1180748738499	25.9317290615416
(425,860]	C>T/C>A at nonCpG-TCC*	3.66412	CEU	121	25.756538049756	21.46378170813
(55,124]	C>T/C>A at nonCpG-TCC*	3.43887	CEU	121	33.0512349491346	27.5426957909455
(5520,9040]	C>T/C>A at nonCpG-TCC*	3.44732	CEU	121	32.7123696022508	27.2603080018757
(66500,3e+06]	C>T/C>A at nonCpG-TCC*	3.49119	CEU	121	31.049599440209	25.8746662001742
(860,1720]	C>T/C>A at nonCpG-TCC*	3.63348	CEU	121	26.5726055356809	22.1438379464007
(9040,13700]	C>T/C>A at nonCpG-TCC*	3.43094	CEU	121	33.3750777883307	27.8125648236089
(0,55]	T>C / T>G	3.91945	CEU	122	-22.5046438882184	-18.7538699068486
(124,233]	T>C / T>G	4.01783	CEU	122	301.02609963779	250.855083031492
(13700,19900]	T>C / T>G	4.00647	CEU	122	-389.579979097006	-324.649982580838
(1720,3130]	T>C / T>G	4.02943	CEU	122	105.877607210185	88.231339341821
(19900,28600]	T>C / T>G	4.06907	CEU	122	32.0026609721148	26.668884143429
(233,425]	T>C / T>G	4.05247	CEU	122	45.5643092556497	37.9702577130414
(28600,42100]	T>C / T>G	4.20233	CEU	122	8.60523300130825	7.17102750109021
(3130,5520]	T>C / T>G	3.98937	CEU	122	-88.99131384432	-74.1594282036
(42100,66500]	T>C / T>G	4.3391	CEU	122	4.38201324851534	3.65167770709612
(425,860]	T>C / T>G	4.0552	CEU	122	42.6269708435953	35.5224757029961
(55,124]	T>C / T>G	3.9632	CEU	122	-41.5406633685895	-34.6172194738246
(5520,9040]	T>C / T>G	3.972	CEU	122	-50.4704952500685	-42.0587460417237
(66500,3e+06]	T>C / T>G	4.27695	CEU	122	5.7617367902712	4.801447325226
(860,1720]	T>C / T>G	4.04963	CEU	122	49.0657502521229	40.8881252101024
(9040,13700]	T>C / T>G	3.99731	CEU	122	-138.125279917932	-115.10439993161
(0,55]	T>C/T>G at nonTpG	4.04762	CEU	122	-194.03174947949	-161.693124566241
(124,233]	T>C/T>G at nonTpG	4.17128	CEU	122	37.6038719604907	31.3365599670755
(13700,19900]	T>C/T>G at nonTpG	4.03977	CEU	122	-141.525453895433	-117.937878246194
(1720,3130]	T>C/T>G at nonTpG	4.14599	CEU	122	50.4009759637275	42.0008133031062
(19900,28600]	T>C/T>G at nonTpG	4.02386	CEU	122	-91.6967157577209	-76.4139297981008
(233,425]	T>C/T>G at nonTpG	4.19107	CEU	122	31.2741590312739	26.0617991927283
(28600,42100]	T>C/T>G at nonTpG	4.03587	CEU	122	-124.821009159133	-104.017507632611
(3130,5520]	T>C/T>G at nonTpG	4.09796	CEU	122	135.278154146221	112.731795121851
(42100,66500]	T>C/T>G at nonTpG	4.04003	CEU	122	-142.801567330469	-119.001306108724
(425,860]	T>C/T>G at nonTpG	4.19657	CEU	122	29.8625083167785	24.8854235973154
(55,124]	T>C/T>G at nonTpG	4.11033	CEU	122	94.7641156115485	78.9700963429571
(5520,9040]	T>C/T>G at nonTpG	4.07388	CEU	122	752.65250230141	627.210418584509
(66500,3e+06]	T>C/T>G at nonTpG	4.05944	CEU	122	-443.951236919744	-369.959364099787
(860,1720]	T>C/T>G at nonTpG	4.18146	CEU	122	34.0707543550552	28.3922952958794
(9040,13700]	T>C/T>G at nonTpG	4.07613	CEU	122	529.012025440971	440.843354534143
(0,55]	C>G / T>A	1.2377	CEU	122	15.4969238049985	12.9141031708321
(124,233]	C>G / T>A	1.23611	CEU	122	15.3579975060966	12.7983312550805
(13700,19900]	C>G / T>A	1.2132	CEU	122	13.5548476705243	11.2957063921036
(1720,3130]	C>G / T>A	1.24517	CEU	122	16.1771245971616	13.4809371643013
(19900,28600]	C>G / T>A	1.18641	CEU	122	11.8291707723718	9.85764231030987
(233,425]	C>G / T>A	1.2339	CEU	122	15.1681421903651	12.6401184919709
(28600,42100]	C>G / T>A	1.15173	CEU	122	10.0405217442306	8.36710145352552
(3130,5520]	C>G / T>A	1.24979	CEU	122	16.6219914716694	13.8516595597245
(42100,66500]	C>G / T>A	1.12135	CEU	122	8.77455472671117	7.31212893892598
(425,860]	C>G / T>A	1.23441	CEU	122	15.2116249807661	12.6763541506384
(55,124]	C>G / T>A	1.23957	CEU	122	15.6628782948983	13.0523985790819
(5520,9040]	C>G / T>A	1.23515	CEU	122	15.2750682040244	12.7292235033536
(66500,3e+06]	C>G / T>A	1.13286	CEU	122	9.22653353000174	7.68877794166811
(860,1720]	C>G / T>A	1.23767	CEU	122	15.4942841725116	12.911903477093
(9040,13700]	C>G / T>A	1.22479	CEU	122	14.4231703603527	12.0193086336273
(0,55]	C>T/C>A at nonCpG	3.05212	CEU	122	34.9507159651996	29.1255966376663
(124,233]	C>T/C>A at nonCpG	3.31463	CEU	122	18.6869823035267	15.572485252939
(13700,19900]	C>T/C>A at nonCpG	3.03213	CEU	122	37.0789612207683	30.8991343506402
(1720,3130]	C>T/C>A at nonCpG	3.26849	CEU	122	20.5631398623918	17.1359498853265
[truncated: 35,501 more rows]
