# Supplementary material for: Limited role of generation time changes in driving the evolution of the mutation spectrum in humans
Source: eLife. 2023 Feb 13;12:e81188. doi: 10.7554/eLife.81188 (PMC10014080; doi:10.7554/eLife.81188)
Supplement: Figure 4—source data 1. [file elife-81188-fig4-data1.zip › Figure4_SourceData/Gentime_est_HSt_noCE_decode2019_GptoGm0.8_500reps.csv]

age_bin	ratio_type	ratio	pop	rep	estGp	estGm
(0,55]	T>C / T>G	3.91945	CEU	1	47.3753623011385	59.2192028764231
(124,233]	T>C / T>G	4.01783	CEU	1	39.0802403188497	48.8503003985621
(13700,19900]	T>C / T>G	4.00647	CEU	1	39.8784002047618	49.8480002559522
(1720,3130]	T>C / T>G	4.02943	CEU	1	38.2995572471266	47.8744465589082
(19900,28600]	T>C / T>G	4.06907	CEU	1	35.8656126581062	44.8320158226328
(233,425]	T>C / T>G	4.05247	CEU	1	36.8435269704286	46.0544087130358
(28600,42100]	T>C / T>G	4.20233	CEU	1	29.6540902556785	37.0676128195981
(3130,5520]	T>C / T>G	3.98937	CEU	1	41.1475813864871	51.4344767331089
(42100,66500]	T>C / T>G	4.3391	CEU	1	25.2932990988886	31.6166238736107
(425,860]	T>C / T>G	4.0552	CEU	1	36.6787927535696	45.848490941962
(55,124]	T>C / T>G	3.9632	CEU	1	43.265515920595	54.0818949007438
(5520,9040]	T>C / T>G	3.972	CEU	1	42.5279580661232	53.159947582654
(66500,3e+06]	T>C / T>G	4.27695	CEU	1	27.0883052055986	33.8603815069983
(860,1720]	T>C / T>G	4.04963	CEU	1	37.0165878620574	46.2707348275718
(9040,13700]	T>C / T>G	3.99731	CEU	1	40.5477393307284	50.6846741634105
(0,55]	T>C/T>G at nonTpG	4.04762	CEU	1	52.2357088306121	65.2946360382651
(124,233]	T>C/T>G at nonTpG	4.17128	CEU	1	41.790668402405	52.2383355030062
(13700,19900]	T>C/T>G at nonTpG	4.03977	CEU	1	53.0922364308524	66.3652955385655
(1720,3130]	T>C/T>G at nonTpG	4.14599	CEU	1	43.5495012988405	54.4368766235506
(19900,28600]	T>C/T>G at nonTpG	4.02386	CEU	1	54.9230694286135	68.6538367857668
(233,425]	T>C/T>G at nonTpG	4.19107	CEU	1	40.517405131353	50.6467564141913
(28600,42100]	T>C/T>G at nonTpG	4.03587	CEU	1	53.5289630856428	66.9112038570535
(3130,5520]	T>C/T>G at nonTpG	4.09796	CEU	1	47.3710856395596	59.2138570494495
(42100,66500]	T>C/T>G at nonTpG	4.04003	CEU	1	53.0633898970786	66.3292373713482
(425,860]	T>C/T>G at nonTpG	4.19657	CEU	1	40.178273212071	50.2228415150887
(55,124]	T>C/T>G at nonTpG	4.11033	CEU	1	46.3195144895816	57.899393111977
(5520,9040]	T>C/T>G at nonTpG	4.07388	CEU	1	49.5720241402521	61.9650301753151
(66500,3e+06]	T>C/T>G at nonTpG	4.05944	CEU	1	50.9999396440079	63.7499245550098
(860,1720]	T>C/T>G at nonTpG	4.18146	CEU	1	41.1250751677238	51.4063439596547
(9040,13700]	T>C/T>G at nonTpG	4.07613	CEU	1	49.3571544437375	61.6964430546719
(0,55]	C>G / T>A	1.2377	CEU	1	18.9079949731218	23.6349937164023
(124,233]	C>G / T>A	1.23611	CEU	1	18.8423119892537	23.5528899865671
(13700,19900]	C>G / T>A	1.2132	CEU	1	17.9290881999247	22.4113602499059
(1720,3130]	C>G / T>A	1.24517	CEU	1	19.2207748069266	24.0259685086583
(19900,28600]	C>G / T>A	1.18641	CEU	1	16.9343655676582	21.1679569595728
(233,425]	C>G / T>A	1.2339	CEU	1	18.7515285111605	23.4394106389506
(28600,42100]	C>G / T>A	1.15173	CEU	1	15.750820580765	19.6885257259562
(3130,5520]	C>G / T>A	1.24979	CEU	1	19.4177536429135	24.2721920536419
(42100,66500]	C>G / T>A	1.12135	CEU	1	14.799357394819	18.4991967435237
(425,860]	C>G / T>A	1.23441	CEU	1	18.7724259698508	23.4655324623134
(55,124]	C>G / T>A	1.23957	CEU	1	18.9856423636344	23.732052954543
(5520,9040]	C>G / T>A	1.23515	CEU	1	18.8028037849039	23.5035047311299
(66500,3e+06]	C>G / T>A	1.13286	CEU	1	15.1511036766229	18.9388795957786
(860,1720]	C>G / T>A	1.23767	CEU	1	18.9067528037984	23.6334410047479
(9040,13700]	C>G / T>A	1.22479	CEU	1	18.3834693349691	22.9793366687114
(0,55]	C>T/C>A at nonCpG	3.05212	CEU	1	30.0510037406194	37.5637546757742
(124,233]	C>T/C>A at nonCpG	3.31463	CEU	1	14.5638444051194	18.2048055063993
(13700,19900]	C>T/C>A at nonCpG	3.03213	CEU	1	32.2386232803437	40.2982791004296
(1720,3130]	C>T/C>A at nonCpG	3.26849	CEU	1	16.2467854439486	20.3084818049358
(19900,28600]	C>T/C>A at nonCpG	3.03012	CEU	1	32.4733240833447	40.5916551041808
(233,425]	C>T/C>A at nonCpG	3.46357	CEU	1	10.522336584017	13.1529207300212
(28600,42100]	C>T/C>A at nonCpG	3.06156	CEU	1	29.1024180016554	36.3780225020693
(3130,5520]	C>T/C>A at nonCpG	3.12119	CEU	1	24.0970488326419	30.1213110408023
(42100,66500]	C>T/C>A at nonCpG	3.10299	CEU	1	25.4670394288926	31.8337992861158
(425,860]	C>T/C>A at nonCpG	3.47575	CEU	1	10.2606262826194	12.8257828532743
(55,124]	C>T/C>A at nonCpG	3.16178	CEU	1	21.4320940202218	26.7901175252772
(5520,9040]	C>T/C>A at nonCpG	3.06054	CEU	1	29.2025084709242	36.5031355886553
(66500,3e+06]	C>T/C>A at nonCpG	3.12924	CEU	1	23.5282961225658	29.4103701532072
(860,1720]	C>T/C>A at nonCpG	3.40888	CEU	1	11.8085725367925	14.7607156709906
(9040,13700]	C>T/C>A at nonCpG	3.04028	CEU	1	31.3155327131458	39.1444158914322
(0,55]	C>T/C>A at nonCpG-TCC*	3.35772	CEU	1	36.5449262562755	45.6811578203444
(124,233]	C>T/C>A at nonCpG-TCC*	3.54062	CEU	1	23.401867827022	29.2523347837775
(13700,19900]	C>T/C>A at nonCpG-TCC*	3.42529	CEU	1	30.4657499631871	38.0821874539839
(1720,3130]	C>T/C>A at nonCpG-TCC*	3.56369	CEU	1	22.3169493371865	27.8961866714831
(19900,28600]	C>T/C>A at nonCpG-TCC*	3.41843	CEU	1	30.9998132263685	38.7497665329606
(233,425]	C>T/C>A at nonCpG-TCC*	3.65637	CEU	1	18.6909759654865	23.3637199568581
(28600,42100]	C>T/C>A at nonCpG-TCC*	3.45227	CEU	1	28.5119784305194	35.6399730381492
(3130,5520]	C>T/C>A at nonCpG-TCC*	3.49368	CEU	1	25.9031206136777	32.3789007670971
(42100,66500]	C>T/C>A at nonCpG-TCC*	3.4893	CEU	1	26.1594753539741	32.6993441924677
(425,860]	C>T/C>A at nonCpG-TCC*	3.66412	CEU	1	18.4314904138406	23.0393630173007
(55,124]	C>T/C>A at nonCpG-TCC*	3.43887	CEU	1	29.4543818793455	36.8179773491819
(5520,9040]	C>T/C>A at nonCpG-TCC*	3.44732	CEU	1	28.8539723699127	36.0674654623909
(66500,3e+06]	C>T/C>A at nonCpG-TCC*	3.49119	CEU	1	26.0483304143546	32.5604130179432
(860,1720]	C>T/C>A at nonCpG-TCC*	3.63348	CEU	1	19.492647297248	24.36580912156
(9040,13700]	C>T/C>A at nonCpG-TCC*	3.43094	CEU	1	30.0377647881515	37.5472059851894
(0,55]	T>C / T>G	3.91945	CEU	10	387.634783343394	484.543479179242
(124,233]	T>C / T>G	4.01783	CEU	10	84.5354487154434	105.669310894304
(13700,19900]	T>C / T>G	4.00647	CEU	10	93.0723889355742	116.340486169468
(1720,3130]	T>C / T>G	4.02943	CEU	10	77.267944828432	96.5849310355399
(19900,28600]	T>C / T>G	4.06907	CEU	10	59.5945393992413	74.4931742490516
(233,425]	T>C / T>G	4.05247	CEU	10	65.9370921225445	82.4213651531806
(28600,42100]	T>C / T>G	4.20233	CEU	10	33.2167514507025	41.5209393133782
(3130,5520]	T>C / T>G	3.98937	CEU	10	109.655026386436	137.068782983045
(42100,66500]	T>C / T>G	4.3391	CEU	10	22.4721314723056	28.090164340382
(425,860]	T>C / T>G	4.0552	CEU	10	64.8056978213126	81.0071222766407
(55,124]	T>C / T>G	3.9632	CEU	10	150.322337131755	187.902921414693
(5520,9040]	T>C / T>G	3.972	CEU	10	133.701226999304	167.12653374913
(66500,3e+06]	T>C / T>G	4.27695	CEU	10	26.4097135269617	33.0121419087021
(860,1720]	T>C / T>G	4.04963	CEU	10	67.155499602104	83.94437450263
(9040,13700]	T>C / T>G	3.99731	CEU	10	101.289457608999	126.611822011249
(0,55]	T>C/T>G at nonTpG	4.04762	CEU	10	-71.2764727823293	-89.0955909779116
(124,233]	T>C/T>G at nonTpG	4.17128	CEU	10	-1345.53422699125	-1681.91778373906
(13700,19900]	T>C/T>G at nonTpG	4.03977	CEU	10	-67.3986442210231	-84.2483052762788
(1720,3130]	T>C/T>G at nonTpG	4.14599	CEU	10	-281.616808085545	-352.021010106932
(19900,28600]	T>C/T>G at nonTpG	4.02386	CEU	10	-60.751511297222	-75.9393891215274
(233,425]	T>C/T>G at nonTpG	4.19107	CEU	10	672.070685394582	840.088356743227
(28600,42100]	T>C/T>G at nonTpG	4.03587	CEU	10	-65.6314602968629	-82.0393253710786
(3130,5520]	T>C/T>G at nonTpG	4.09796	CEU	10	-114.245111560608	-142.80638945076
(42100,66500]	T>C/T>G at nonTpG	4.04003	CEU	10	-67.5200112235122	-84.4000140293902
(425,860]	T>C/T>G at nonTpG	4.19657	CEU	10	473.168866090661	591.461082613327
(55,124]	T>C/T>G at nonTpG	4.11033	CEU	10	-134.6026809802	-168.25335122525
(5520,9040]	T>C/T>G at nonTpG	4.07388	CEU	10	-88.5024090463198	-110.6280113079
(66500,3e+06]	T>C/T>G at nonTpG	4.05944	CEU	10	-78.0849767895067	-97.6062209868833
(860,1720]	T>C/T>G at nonTpG	4.18146	CEU	10	2495.48356822765	3119.35446028456
(9040,13700]	T>C/T>G at nonTpG	4.07613	CEU	10	-90.3918216123539	-112.989777015442
(0,55]	C>G / T>A	1.2377	CEU	10	14.7198658762491	18.3998323453114
(124,233]	C>G / T>A	1.23611	CEU	10	14.6510734765053	18.3138418456316
(13700,19900]	C>G / T>A	1.2132	CEU	10	13.7131084431162	17.1413855538953
(1720,3130]	C>G / T>A	1.24517	CEU	10	15.0499651821359	18.8124564776698
(19900,28600]	C>G / T>A	1.18641	CEU	10	12.7291913849048	15.9114892311311
(233,425]	C>G / T>A	1.2339	CEU	10	14.5562909872912	18.195363734114
(28600,42100]	C>G / T>A	1.15173	CEU	10	11.606787210457	14.5084840130713
(3130,5520]	C>G / T>A	1.24979	CEU	10	15.2600074929748	19.0750093662185
(42100,66500]	C>G / T>A	1.12135	CEU	10	10.7403062347804	13.4253827934755
(425,860]	C>G / T>A	1.23441	CEU	10	14.5780783561471	18.2225979451839
(55,124]	C>G / T>A	1.23957	CEU	10	14.8014241753261	18.5017802191577
(5520,9040]	C>G / T>A	1.23515	CEU	10	14.6097824332701	18.2622280415877
(66500,3e+06]	C>G / T>A	1.13286	CEU	10	11.0570388691197	13.8212985863996
(860,1720]	C>G / T>A	1.23767	CEU	10	14.7185632146803	18.3982040183503
(9040,13700]	C>G / T>A	1.22479	CEU	10	14.1755324784336	17.719415598042
(0,55]	C>T/C>A at nonCpG	3.05212	CEU	10	202.822977029845	253.528721287306
(124,233]	C>T/C>A at nonCpG	3.31463	CEU	10	14.9362550747005	18.6703188433756
(13700,19900]	C>T/C>A at nonCpG	3.03213	CEU	10	511.525176857274	639.406471071593
(1720,3130]	C>T/C>A at nonCpG	3.26849	CEU	10	19.3888413900154	24.2360517375193
(19900,28600]	C>T/C>A at nonCpG	3.03012	CEU	10	600.834648891448	751.04331111431
(233,425]	C>T/C>A at nonCpG	3.46357	CEU	10	6.86174678735134	8.57718348418918
(28600,42100]	C>T/C>A at nonCpG	3.06156	CEU	10	156.448927840034	195.561159800042
(3130,5520]	C>T/C>A at nonCpG	3.12119	CEU	10	60.3542546312861	75.4428182891076
(42100,66500]	C>T/C>A at nonCpG	3.10299	CEU	10	75.3188621803726	94.1485777254657
(425,860]	C>T/C>A at nonCpG	3.47575	CEU	10	6.43405386139174	8.04256732673968
(55,124]	C>T/C>A at nonCpG	3.16178	CEU	10	40.6644151981205	50.8305189976506
(5520,9040]	C>T/C>A at nonCpG	3.06054	CEU	10	160.458469022731	200.573086278413
(66500,3e+06]	C>T/C>A at nonCpG	3.12924	CEU	10	55.3028565049793	69.1285706312241
(860,1720]	C>T/C>A at nonCpG	3.40888	CEU	10	9.11102247501645	11.3887780937706
(9040,13700]	C>T/C>A at nonCpG	3.04028	CEU	10	317.557667054933	396.947083818666
(0,55]	C>T/C>A at nonCpG-TCC*	3.35772	CEU	10	55.2903832456877	69.1129790571096
(124,233]	C>T/C>A at nonCpG-TCC*	3.54062	CEU	10	30.2598717238	37.82483965475
(13700,19900]	C>T/C>A at nonCpG-TCC*	3.42529	CEU	10	42.8396257928334	53.5495322410417
(1720,3130]	C>T/C>A at nonCpG-TCC*	3.56369	CEU	10	28.4824303632446	35.6030379540557
(19900,28600]	C>T/C>A at nonCpG-TCC*	3.41843	CEU	10	43.8683112834078	54.8353891042597
(233,425]	C>T/C>A at nonCpG-TCC*	3.65637	CEU	10	22.807354200367	28.5091927504588
(28600,42100]	C>T/C>A at nonCpG-TCC*	3.45227	CEU	10	39.1742872125167	48.9678590156459
(3130,5520]	C>T/C>A at nonCpG-TCC*	3.49368	CEU	10	34.507331324058	43.1341641550724
(42100,66500]	C>T/C>A at nonCpG-TCC*	3.4893	CEU	10	34.954909270979	43.6936365887237
(425,860]	C>T/C>A at nonCpG-TCC*	3.66412	CEU	10	22.4161581577926	28.0201976972408
(55,124]	C>T/C>A at nonCpG-TCC*	3.43887	CEU	10	40.9233796910502	51.1542246138127
(5520,9040]	C>T/C>A at nonCpG-TCC*	3.44732	CEU	10	39.8050248530955	49.7562810663694
(66500,3e+06]	C>T/C>A at nonCpG-TCC*	3.49119	CEU	10	34.7605704626848	43.450713078356
(860,1720]	C>T/C>A at nonCpG-TCC*	3.63348	CEU	10	24.0281972948392	30.035246618549
(9040,13700]	C>T/C>A at nonCpG-TCC*	3.43094	CEU	10	42.0236914708697	52.5296143385872
(0,55]	T>C / T>G	3.91945	CEU	100	68.4211826255379	85.5264782819223
(124,233]	T>C / T>G	4.01783	CEU	100	48.7382159493832	60.922769936729
(13700,19900]	T>C / T>G	4.00647	CEU	100	50.3876063283092	62.9845079103864
(1720,3130]	T>C / T>G	4.02943	CEU	100	47.1676438875768	58.959554859471
(19900,28600]	T>C / T>G	4.06907	CEU	100	42.5246025601286	53.1557532001608
(233,425]	T>C / T>G	4.05247	CEU	100	44.3456389158002	55.4320486447502
(28600,42100]	T>C / T>G	4.20233	CEU	100	32.1754157492436	40.2192696865545
(3130,5520]	T>C / T>G	3.98937	CEU	100	53.1058187722325	66.3822734652907
(42100,66500]	T>C / T>G	4.3391	CEU	100	25.9670508218322	32.4588135272902
(425,860]	T>C / T>G	4.0552	CEU	100	44.0348053856526	55.0435067320657
(55,124]	T>C / T>G	3.9632	CEU	100	57.9227818425801	72.4034773032251
(5520,9040]	T>C / T>G	3.972	CEU	100	56.2035211492455	70.2544014365569
(66500,3e+06]	T>C / T>G	4.27695	CEU	100	28.4300279080257	35.5375348850321
(860,1720]	T>C / T>G	4.04963	CEU	100	44.6739942190513	55.8424927738141
(9040,13700]	T>C / T>G	3.99731	CEU	100	51.806152854791	64.7576910684887
(0,55]	T>C/T>G at nonTpG	4.04762	CEU	100	58.0343971367462	72.5429964209328
(124,233]	T>C/T>G at nonTpG	4.17128	CEU	100	43.7290076612175	54.6612595765218
(13700,19900]	T>C/T>G at nonTpG	4.03977	CEU	100	59.2945254868141	74.1181568585176
(1720,3130]	T>C/T>G at nonTpG	4.14599	CEU	100	46.0086110863465	57.5107638579331
(19900,28600]	T>C/T>G at nonTpG	4.02386	CEU	100	62.0361577062117	77.5451971327647
(233,425]	T>C/T>G at nonTpG	4.19107	CEU	100	42.1090908803449	52.6363636004311
(28600,42100]	T>C/T>G at nonTpG	4.03587	CEU	100	59.9425111851187	74.9281389813983
(3130,5520]	T>C/T>G at nonTpG	4.09796	CEU	100	51.1366185764031	63.9207732205039
(42100,66500]	T>C/T>G at nonTpG	4.04003	CEU	100	59.2518557342693	74.0648196678366
(425,860]	T>C/T>G at nonTpG	4.19657	CEU	100	41.6818386292651	52.1022982865814
(55,124]	T>C/T>G at nonTpG	4.11033	CEU	100	49.7009953229508	62.1262441536885
(5520,9040]	T>C/T>G at nonTpG	4.07388	CEU	100	54.2040903822653	67.7551129778316
(66500,3e+06]	T>C/T>G at nonTpG	4.05944	CEU	100	56.2409615485005	70.3012019356257
(860,1720]	T>C/T>G at nonTpG	4.18146	CEU	100	42.8790704941824	53.598838117728
(9040,13700]	T>C/T>G at nonTpG	4.07613	CEU	100	53.9008129095185	67.3760161368981
(0,55]	C>G / T>A	1.2377	CEU	100	16.4146858425276	20.5183573031595
(124,233]	C>G / T>A	1.23611	CEU	100	16.3387402958759	20.4234253698449
(13700,19900]	C>G / T>A	1.2132	CEU	100	15.3074216051566	19.1342770064458
(1720,3130]	C>G / T>A	1.24517	CEU	100	16.7796950649155	20.9746188311444
(19900,28600]	C>G / T>A	1.18641	CEU	100	14.2338763603418	17.7923454504272
(233,425]	C>G / T>A	1.2339	CEU	100	16.2341709881065	20.2927137351331
(28600,42100]	C>G / T>A	1.15173	CEU	100	13.019478847072	16.27434855884
(3130,5520]	C>G / T>A	1.24979	CEU	100	17.0124564121022	21.2655705151278
(42100,66500]	C>G / T>A	1.12135	CEU	100	12.0893640379915	15.1117050474894
(425,860]	C>G / T>A	1.23441	CEU	100	16.2582009683814	20.3227512104768
(55,124]	C>G / T>A	1.23957	CEU	100	16.5047791925698	20.6309739907122
(5520,9040]	C>G / T>A	1.23515	CEU	100	16.293175923142	20.3664699039275
(66500,3e+06]	C>G / T>A	1.13286	CEU	100	12.4286162207715	15.5357702759644
(860,1720]	C>G / T>A	1.23767	CEU	100	16.4132473375606	20.5165591719507
(9040,13700]	C>G / T>A	1.22479	CEU	100	15.8148990238366	19.7686237797957
(0,55]	C>T/C>A at nonCpG	3.05212	CEU	100	30.3959939453997	37.9949924317497
(124,233]	C>T/C>A at nonCpG	3.31463	CEU	100	16.4195288644991	20.5244110806238
(13700,19900]	C>T/C>A at nonCpG	3.03213	CEU	100	32.2041554733166	40.2551943416458
(1720,3130]	C>T/C>A at nonCpG	3.26849	CEU	100	18.046305667762	22.5578820847024
(19900,28600]	C>T/C>A at nonCpG	3.03012	CEU	100	32.3959118984234	40.4948898730292
(233,425]	C>T/C>A at nonCpG	3.46357	CEU	100	12.3941984238648	15.492748029831
(28600,42100]	C>T/C>A at nonCpG	3.06156	CEU	100	29.6000672881682	37.0000841102103
(3130,5520]	C>T/C>A at nonCpG	3.12119	CEU	100	25.2764257630303	31.5955322037879
(42100,66500]	C>T/C>A at nonCpG	3.10299	CEU	100	26.4809808865286	33.1012261081608
(425,860]	C>T/C>A at nonCpG	3.47575	CEU	100	12.1275737924463	15.1594672405579
(55,124]	C>T/C>A at nonCpG	3.16178	CEU	100	22.8858469909807	28.6073087387259
(5520,9040]	C>T/C>A at nonCpG	3.06054	CEU	100	29.6843939678541	37.1054924598177
(66500,3e+06]	C>T/C>A at nonCpG	3.12924	CEU	100	24.7715401100351	30.9644251375438
(860,1720]	C>T/C>A at nonCpG	3.40888	CEU	100	13.6938937273502	17.1173671591877
(9040,13700]	C>T/C>A at nonCpG	3.04028	CEU	100	31.4457933869239	39.3072417336549
(0,55]	C>T/C>A at nonCpG-TCC*	3.35772	CEU	100	46.6483668420946	58.3104585526182
(124,233]	C>T/C>A at nonCpG-TCC*	3.54062	CEU	100	24.7724172211609	30.9655215264511
(13700,19900]	C>T/C>A at nonCpG-TCC*	3.42529	CEU	100	35.6969593497881	44.6211991872351
(1720,3130]	C>T/C>A at nonCpG-TCC*	3.56369	CEU	100	23.2400655136866	29.0500818921082
(19900,28600]	C>T/C>A at nonCpG-TCC*	3.41843	CEU	100	36.5964953583394	45.7456191979242
(233,425]	C>T/C>A at nonCpG-TCC*	3.65637	CEU	100	18.3659247728814	22.9574059661018
(28600,42100]	C>T/C>A at nonCpG-TCC*	3.45227	CEU	100	32.499454509879	40.6243181373488
(3130,5520]	C>T/C>A at nonCpG-TCC*	3.49368	CEU	100	28.4454010340758	35.5567512925947
(42100,66500]	C>T/C>A at nonCpG-TCC*	3.4893	CEU	100	28.8333662501107	36.0417078126384
(425,860]	C>T/C>A at nonCpG-TCC*	3.66412	CEU	100	18.0309676535424	22.538709566928
(55,124]	C>T/C>A at nonCpG-TCC*	3.43887	CEU	100	34.023808127683	42.5297601596038
(5520,9040]	C>T/C>A at nonCpG-TCC*	3.44732	CEU	100	33.0488364106147	41.3110455132684
(66500,3e+06]	C>T/C>A at nonCpG-TCC*	3.49119	CEU	100	28.6648896875675	35.8311121094593
(860,1720]	C>T/C>A at nonCpG-TCC*	3.63348	CEU	100	19.4121087701905	24.2651359627381
(9040,13700]	C>T/C>A at nonCpG-TCC*	3.43094	CEU	100	34.9841348555928	43.730168569491
(0,55]	T>C / T>G	3.91945	CEU	101	80.8010346098313	101.001293262289
(124,233]	T>C / T>G	4.01783	CEU	101	50.1236247647755	62.6545309559693
(13700,19900]	T>C / T>G	4.00647	CEU	101	52.4143674477851	65.5179593097314
(1720,3130]	T>C / T>G	4.02943	CEU	101	47.9839544483508	59.9799430604385
(19900,28600]	T>C / T>G	4.06907	CEU	101	41.885096772548	52.356370965685
(233,425]	T>C / T>G	4.05247	CEU	101	44.2377859306148	55.2972324132685
(28600,42100]	T>C / T>G	4.20233	CEU	101	29.3997667172864	36.749708396608
(3130,5520]	T>C / T>G	3.98937	CEU	101	56.2907694312704	70.363461789088
(42100,66500]	T>C / T>G	4.3391	CEU	101	22.5626087265119	28.2032609081398
(425,860]	T>C / T>G	4.0552	CEU	101	43.8326772257758	54.7908465322198
(55,124]	T>C / T>G	3.9632	CEU	101	63.4876583866336	79.359572983292
(5520,9040]	T>C / T>G	3.972	CEU	101	60.8691580818462	76.0864476023078
(66500,3e+06]	T>C / T>G	4.27695	CEU	101	25.2208725202293	31.5260906502867
(860,1720]	T>C / T>G	4.04963	CEU	101	44.6673275056108	55.8341593820135
(9040,13700]	T>C / T>G	3.99731	CEU	101	54.4213207229674	68.0266509037093
(0,55]	T>C/T>G at nonTpG	4.04762	CEU	101	82.3510493800535	102.938811725067
(124,233]	T>C/T>G at nonTpG	4.17128	CEU	101	50.332196875844	62.915246094805
(13700,19900]	T>C/T>G at nonTpG	4.03977	CEU	101	85.8338627896383	107.292328487048
(1720,3130]	T>C/T>G at nonTpG	4.14599	CEU	101	54.6633404675418	68.3291755844273
(19900,28600]	T>C/T>G at nonTpG	4.02386	CEU	101	93.8885643954602	117.360705494325
(233,425]	T>C/T>G at nonTpG	4.19107	CEU	101	47.3982178182395	59.2477722727993
(28600,42100]	T>C/T>G at nonTpG	4.03587	CEU	101	87.6768678878417	109.596084859802
(3130,5520]	T>C/T>G at nonTpG	4.09796	CEU	101	65.3758540755566	81.7198175944458
(42100,66500]	T>C/T>G at nonTpG	4.04003	CEU	101	85.7137649646306	107.142206205788
(425,860]	T>C/T>G at nonTpG	4.19657	CEU	101	46.6432650552683	58.3040813190854
(55,124]	T>C/T>G at nonTpG	4.11033	CEU	101	62.2308635856639	77.7885794820799
(5520,9040]	T>C/T>G at nonTpG	4.07388	CEU	101	72.5196739202623	90.6495924003279
(66500,3e+06]	T>C/T>G at nonTpG	4.05944	CEU	101	77.6125493138802	97.0156866423502
(860,1720]	T>C/T>G at nonTpG	4.18146	CEU	101	48.7784651790999	60.9730814738749
(9040,13700]	T>C/T>G at nonTpG	4.07613	CEU	101	71.7861339768141	89.7326674710176
(0,55]	C>G / T>A	1.2377	CEU	101	14.0813389190849	17.6016736488561
(124,233]	C>G / T>A	1.23611	CEU	101	14.0067049223045	17.5083811528807
(13700,19900]	C>G / T>A	1.2132	CEU	101	12.998206643526	16.2477583044074
(1720,3130]	C>G / T>A	1.24517	CEU	101	14.4407553797478	18.0509442246848
(19900,28600]	C>G / T>A	1.18641	CEU	101	11.9582337523651	14.9477921904564
(233,425]	C>G / T>A	1.2339	CEU	101	13.9040246439786	17.3800308049732
(28600,42100]	C>G / T>A	1.15173	CEU	101	10.7937079439759	13.4921349299699
(3130,5520]	C>G / T>A	1.24979	CEU	101	14.6705666281312	18.3382082851639
(42100,66500]	C>G / T>A	1.12135	CEU	101	9.91020826387144	12.3877603298393
(425,860]	C>G / T>A	1.23441	CEU	101	13.9276120060111	17.4095150075139
(55,124]	C>G / T>A	1.23957	CEU	101	14.1699423732104	17.712427966513
(5520,9040]	C>G / T>A	1.23515	CEU	101	13.9619518257178	17.4524397821472
(66500,3e+06]	C>G / T>A	1.13286	CEU	101	10.2316186969165	12.7895233711456
(860,1720]	C>G / T>A	1.23767	CEU	101	14.0799247839871	17.5999059799839
(9040,13700]	C>G / T>A	1.22479	CEU	101	13.4932917453699	16.8666146817124
(0,55]	C>T/C>A at nonCpG	3.05212	CEU	101	34.6058035878256	43.257254484782
(124,233]	C>T/C>A at nonCpG	3.31463	CEU	101	13.5738657295872	16.967332161984
(13700,19900]	C>T/C>A at nonCpG	3.03213	CEU	101	38.1680123198336	47.710015399792
(1720,3130]	C>T/C>A at nonCpG	3.26849	CEU	101	15.5582529324979	19.4478161656224
(19900,28600]	C>T/C>A at nonCpG	3.03012	CEU	101	38.5606408569732	48.2008010712165
(233,425]	C>T/C>A at nonCpG	3.46357	CEU	101	9.05530153808649	11.3191269226081
(28600,42100]	C>T/C>A at nonCpG	3.06156	CEU	101	33.1138707759949	41.3923384699936
(3130,5520]	C>T/C>A at nonCpG	3.12119	CEU	101	25.7249882812794	32.1562353515992
(42100,66500]	C>T/C>A at nonCpG	3.10299	CEU	101	27.6704228821266	34.5880286026582
(425,860]	C>T/C>A at nonCpG	3.47575	CEU	101	8.77406621565226	10.9675827695653
(55,124]	C>T/C>A at nonCpG	3.16178	CEU	101	22.0939698430829	27.6174623038536
(5520,9040]	C>T/C>A at nonCpG	3.06054	CEU	101	33.2698381858728	41.5872977323411
(66500,3e+06]	C>T/C>A at nonCpG	3.12924	CEU	101	24.9333988242856	31.166748530357
(860,1720]	C>T/C>A at nonCpG	3.40888	CEU	101	10.4570868171262	13.0713585214078
(9040,13700]	C>T/C>A at nonCpG	3.04028	CEU	101	36.6437122112689	45.8046402640862
(0,55]	C>T/C>A at nonCpG-TCC*	3.35772	CEU	101	-461.061522122183	-576.326902652728
(124,233]	C>T/C>A at nonCpG-TCC*	3.54062	CEU	101	35.1128298211159	43.8910372763949
(13700,19900]	C>T/C>A at nonCpG-TCC*	3.42529	CEU	101	126.463923188768	158.079903985959
(1720,3130]	C>T/C>A at nonCpG-TCC*	3.56369	CEU	101	30.1013286839156	37.6266608548945
(19900,28600]	C>T/C>A at nonCpG-TCC*	3.41843	CEU	101	146.509176835037	183.136471043796
(233,425]	C>T/C>A at nonCpG-TCC*	3.65637	CEU	101	18.1919686693755	22.7399608367194
(28600,42100]	C>T/C>A at nonCpG-TCC*	3.45227	CEU	101	81.2780616046046	101.597577005756
(3130,5520]	C>T/C>A at nonCpG-TCC*	3.49368	CEU	101	51.2245983986931	64.0307479983664
(42100,66500]	C>T/C>A at nonCpG-TCC*	3.4893	CEU	101	53.3913511159919	66.7391888949898
(425,860]	C>T/C>A at nonCpG-TCC*	3.66412	CEU	101	17.5396383786217	21.9245479732772
(55,124]	C>T/C>A at nonCpG-TCC*	3.43887	CEU	101	99.0941717898603	123.867714737325
(5520,9040]	C>T/C>A at nonCpG-TCC*	3.44732	CEU	101	87.111202583005	108.889003228756
(66500,3e+06]	C>T/C>A at nonCpG-TCC*	3.49119	CEU	101	52.4366863766246	65.5458579707807
(860,1720]	C>T/C>A at nonCpG-TCC*	3.63348	CEU	101	20.3452838622681	25.4316048278351
(9040,13700]	C>T/C>A at nonCpG-TCC*	3.43094	CEU	101	113.518387918162	141.897984897703
(0,55]	T>C / T>G	3.91945	CEU	102	82.0980329996372	102.622541249546
(124,233]	T>C / T>G	4.01783	CEU	102	54.0408090826864	67.551011353358
(13700,19900]	T>C / T>G	4.00647	CEU	102	56.2556104694585	70.3195130868232
(1720,3130]	T>C / T>G	4.02943	CEU	102	51.9534567145335	64.9418208931669
(19900,28600]	T>C / T>G	4.06907	CEU	102	45.9029211466474	57.3786514333093
(233,425]	T>C / T>G	4.05247	CEU	102	48.2548645368798	60.3185806710998
(28600,42100]	T>C / T>G	4.20233	CEU	102	33.030650567426	41.2883132092825
(3130,5520]	T>C / T>G	3.98937	CEU	102	59.9573384867245	74.9466731084056
(42100,66500]	T>C / T>G	4.3391	CEU	102	25.6899008475857	32.1123760594821
(425,860]	T>C / T>G	4.0552	CEU	102	47.8514998017966	59.8143747522458
(55,124]	T>C / T>G	3.9632	CEU	102	66.6800823835729	83.3501029794661
(5520,9040]	T>C / T>G	3.972	CEU	102	64.2562587479271	80.3203234349089
(66500,3e+06]	T>C / T>G	4.27695	CEU	102	28.5693572630624	35.711696578828
(860,1720]	T>C / T>G	4.04963	CEU	102	48.6818270202051	60.8522837752564
(9040,13700]	T>C / T>G	3.99731	CEU	102	58.1793116401782	72.7241395502228
(0,55]	T>C/T>G at nonTpG	4.04762	CEU	102	50.6024743285152	63.253092910644
(124,233]	T>C/T>G at nonTpG	4.17128	CEU	102	40.5725855593585	50.7157319491981
(13700,19900]	T>C/T>G at nonTpG	4.03977	CEU	102	51.4144151370531	64.2680189213164
(1720,3130]	T>C/T>G at nonTpG	4.14599	CEU	102	42.2783328704772	52.8479160880965
(19900,28600]	T>C/T>G at nonTpG	4.02386	CEU	102	53.1446645579957	66.4308306974946
(233,425]	T>C/T>G at nonTpG	4.19107	CEU	102	39.3334441541891	49.1668051927364
(28600,42100]	T>C/T>G at nonTpG	4.03587	CEU	102	51.8278009005714	64.7847511257142
(3130,5520]	T>C/T>G at nonTpG	4.09796	CEU	102	45.9609614850239	57.4512018562799
(42100,66500]	T>C/T>G at nonTpG	4.04003	CEU	102	51.3870958894582	64.2338698618228
(425,860]	T>C/T>G at nonTpG	4.19657	CEU	102	39.0027879864409	48.7534849830512
(55,124]	T>C/T>G at nonTpG	4.11033	CEU	102	44.9508346163262	56.1885432704077
(5520,9040]	T>C/T>G at nonTpG	4.07388	CEU	102	48.0673264284941	60.0841580356176
(66500,3e+06]	T>C/T>G at nonTpG	4.05944	CEU	102	49.428246872012	61.785308590015
(860,1720]	T>C/T>G at nonTpG	4.18146	CEU	102	39.9252819901453	49.9066024876816
(9040,13700]	T>C/T>G at nonTpG	4.07613	CEU	102	47.8621548045258	59.8276935056572
(0,55]	C>G / T>A	1.2377	CEU	102	14.3820700538717	17.9775875673396
(124,233]	C>G / T>A	1.23611	CEU	102	14.3130946112573	17.8913682640716
(13700,19900]	C>G / T>A	1.2132	CEU	102	13.3756136980094	16.7195171225118
(1720,3130]	C>G / T>A	1.24517	CEU	102	14.7134649560129	18.3918311950161
(19900,28600]	C>G / T>A	1.18641	CEU	102	12.398134390531	15.4976679881638
(233,425]	C>G / T>A	1.2339	CEU	102	14.2181089796764	17.7726362245955
(28600,42100]	C>G / T>A	1.15173	CEU	102	11.2904172548902	14.1130215686127
(3130,5520]	C>G / T>A	1.24979	CEU	102	14.9246918730741	18.6558648413427
(42100,66500]	C>G / T>A	1.12135	CEU	102	10.4405776272001	13.0507220340002
(425,860]	C>G / T>A	1.23441	CEU	102	14.2399380145606	17.7999225182007
(55,124]	C>G / T>A	1.23957	CEU	102	14.4638841915839	18.0798552394799
(5520,9040]	C>G / T>A	1.23515	CEU	102	14.2717080851012	17.8396351063765
(66500,3e+06]	C>G / T>A	1.13286	CEU	102	10.7506941716717	13.4383677145896
(860,1720]	C>G / T>A	1.23767	CEU	102	14.3807636478692	17.9759545598365
(9040,13700]	C>G / T>A	1.22479	CEU	102	13.8371063239693	17.2963829049616
(0,55]	C>T/C>A at nonCpG	3.05212	CEU	102	72.3191054731195	90.3988818413994
(124,233]	C>T/C>A at nonCpG	3.31463	CEU	102	17.7305905713903	22.1632382142379
(13700,19900]	C>T/C>A at nonCpG	3.03213	CEU	102	87.9545273571236	109.943159196404
(1720,3130]	C>T/C>A at nonCpG	3.26849	CEU	102	21.1953508902836	26.4941886128545
(19900,28600]	C>T/C>A at nonCpG	3.03012	CEU	102	89.8715254031021	112.339406753878
(233,425]	C>T/C>A at nonCpG	3.46357	CEU	102	10.6340968469865	13.2926210587331
(28600,42100]	C>T/C>A at nonCpG	3.06156	CEU	102	66.5850057965207	83.2312572456508
(3130,5520]	C>T/C>A at nonCpG	3.12119	CEU	102	43.4374436801247	54.2968046001559
(42100,66500]	C>T/C>A at nonCpG	3.10299	CEU	102	48.8121349033669	61.0151686292086
(425,860]	C>T/C>A at nonCpG	3.47575	CEU	102	10.225036154824	12.78129519353
(55,124]	C>T/C>A at nonCpG	3.16178	CEU	102	34.4887825257168	43.110978157146
(5520,9040]	C>T/C>A at nonCpG	3.06054	CEU	102	67.1646705188328	83.9558381485411
(66500,3e+06]	C>T/C>A at nonCpG	3.12924	CEU	102	41.3731068220677	51.7163835275846
(860,1720]	C>T/C>A at nonCpG	3.40888	CEU	102	12.7272253975531	15.9090317469414
(9040,13700]	C>T/C>A at nonCpG	3.04028	CEU	102	80.8965958553758	101.12074481922
(0,55]	C>T/C>A at nonCpG-TCC*	3.35772	CEU	102	48.4337442534102	60.5421803167628
(124,233]	C>T/C>A at nonCpG-TCC*	3.54062	CEU	102	29.5647781254633	36.9559726568291
(13700,19900]	C>T/C>A at nonCpG-TCC*	3.42529	CEU	102	39.4539181417436	49.3173976771795
(1720,3130]	C>T/C>A at nonCpG-TCC*	3.56369	CEU	102	28.0949335799977	35.1186669749971
(19900,28600]	C>T/C>A at nonCpG-TCC*	3.41843	CEU	102	40.2248733442313	50.2810916802891
(233,425]	C>T/C>A at nonCpG-TCC*	3.65637	CEU	102	23.2727915396978	29.0909894246223
(28600,42100]	C>T/C>A at nonCpG-TCC*	3.45227	CEU	102	36.6619967621873	45.8274959527341
(3130,5520]	C>T/C>A at nonCpG-TCC*	3.49368	CEU	102	33.0022693110643	41.2528366388304
(42100,66500]	C>T/C>A at nonCpG-TCC*	3.4893	CEU	102	33.3584850666938	41.6981063333672
(425,860]	C>T/C>A at nonCpG-TCC*	3.66412	CEU	102	22.9329320955913	28.6661651194891
(55,124]	C>T/C>A at nonCpG-TCC*	3.43887	CEU	102	38.003134005583	47.5039175069787
(5520,9040]	C>T/C>A at nonCpG-TCC*	3.44732	CEU	102	37.1475018592458	46.4343773240573
(66500,3e+06]	C>T/C>A at nonCpG-TCC*	3.49119	CEU	102	33.2039543610633	41.5049429513291
(860,1720]	C>T/C>A at nonCpG-TCC*	3.63348	CEU	102	24.3271371656076	30.4089214570095
(9040,13700]	C>T/C>A at nonCpG-TCC*	3.43094	CEU	102	38.8385207472017	48.5481509340021
(0,55]	T>C / T>G	3.91945	CEU	103	85.2084682158942	106.510585269868
(124,233]	T>C / T>G	4.01783	CEU	103	48.3365834776258	60.4207293470322
(13700,19900]	T>C / T>G	4.00647	CEU	103	50.880023120164	63.600028900205
(1720,3130]	T>C / T>G	4.02943	CEU	103	45.9888103599423	57.4860129499278
(19900,28600]	T>C / T>G	4.06907	CEU	103	39.4407464936742	49.3009331170927
(233,425]	T>C / T>G	4.05247	CEU	103	41.9418587457605	52.4273234322006
(28600,42100]	T>C / T>G	4.20233	CEU	103	26.6657938367513	33.3322422959391
(3130,5520]	T>C / T>G	3.98937	CEU	103	55.2560604280463	69.0700755350579
(42100,66500]	T>C / T>G	4.3391	CEU	103	20.0060560699158	25.0075700873947
(425,860]	T>C / T>G	4.0552	CEU	103	41.5089917291792	51.8862396614739
(55,124]	T>C / T>G	3.9632	CEU	103	63.6295319766099	79.5369149707623
(5520,9040]	T>C / T>G	3.972	CEU	103	60.5446238937273	75.6807798671591
(66500,3e+06]	T>C / T>G	4.27695	CEU	103	22.5682631367562	28.2103289209453
(860,1720]	T>C / T>G	4.04963	CEU	103	42.4018404321328	53.002300540166
(9040,13700]	T>C / T>G	3.99731	CEU	103	53.1342214602463	66.4177768253078
(0,55]	T>C/T>G at nonTpG	4.04762	CEU	103	55.2228746676005	69.0285933345006
(124,233]	T>C/T>G at nonTpG	4.17128	CEU	103	38.8482084443483	48.5602605554354
(13700,19900]	T>C/T>G at nonTpG	4.03977	CEU	103	56.7497734907452	70.9372168634314
(1720,3130]	T>C/T>G at nonTpG	4.14599	CEU	103	41.3450899061934	51.6813623827418
(19900,28600]	T>C/T>G at nonTpG	4.02386	CEU	103	60.1223628858514	75.1529536073143
(233,425]	T>C/T>G at nonTpG	4.19107	CEU	103	37.0983474619549	46.3729343274437
(28600,42100]	T>C/T>G at nonTpG	4.03587	CEU	103	57.5405903208844	71.9257379011055
(3130,5520]	T>C/T>G at nonTpG	4.09796	CEU	103	47.1137832528996	58.8922290661245
(42100,66500]	T>C/T>G at nonTpG	4.04003	CEU	103	56.6978336603391	70.8722920754239
(425,860]	T>C/T>G at nonTpG	4.19657	CEU	103	36.6401571022292	45.8001963777865
(55,124]	T>C/T>G at nonTpG	4.11033	CEU	103	45.4771361581075	56.8464201976344
(5520,9040]	T>C/T>G at nonTpG	4.07388	CEU	103	50.6689270984621	63.3361588730776
(66500,3e+06]	T>C/T>G at nonTpG	4.05944	CEU	103	53.0744553850906	66.3430692313633
(860,1720]	T>C/T>G at nonTpG	4.18146	CEU	103	37.9275866135365	47.4094832669206
(9040,13700]	T>C/T>G at nonTpG	4.07613	CEU	103	50.3138503854033	62.8923129817541
(0,55]	C>G / T>A	1.2377	CEU	103	14.8324093475294	18.5405116844118
(124,233]	C>G / T>A	1.23611	CEU	103	14.7604458851404	18.4505573564255
(13700,19900]	C>G / T>A	1.2132	CEU	103	13.7825439297176	17.228179912147
(1720,3130]	C>G / T>A	1.24517	CEU	103	15.1781871146924	18.9727338933655
(19900,28600]	C>G / T>A	1.18641	CEU	103	12.7632971190525	15.9541213988156
(233,425]	C>G / T>A	1.2339	CEU	103	14.6613486189136	18.326685773642
(28600,42100]	C>G / T>A	1.15173	CEU	103	11.608713782426	14.5108922280325
(3130,5520]	C>G / T>A	1.24979	CEU	103	15.3986046596259	19.2482558245324
(42100,66500]	C>G / T>A	1.12135	CEU	103	10.7232541301467	13.4040676626834
(425,860]	C>G / T>A	1.23441	CEU	103	14.684122242532	18.355152803165
(55,124]	C>G / T>A	1.23957	CEU	103	14.9177701716273	18.6472127145341
(5520,9040]	C>G / T>A	1.23515	CEU	103	14.7172674157227	18.3965842696534
(66500,3e+06]	C>G / T>A	1.13286	CEU	103	11.0463350807383	13.8079188509228
(860,1720]	C>G / T>A	1.23767	CEU	103	14.8310463300817	18.5388079126022
(9040,13700]	C>G / T>A	1.22479	CEU	103	14.2638901868292	17.8298627335365
(0,55]	C>T/C>A at nonCpG	3.05212	CEU	103	32.0449101858491	40.0561377323114
(124,233]	C>T/C>A at nonCpG	3.31463	CEU	103	18.382540865072	22.9781760813399
(13700,19900]	C>T/C>A at nonCpG	3.03213	CEU	103	33.7652413958786	42.2065517448482
(1720,3130]	C>T/C>A at nonCpG	3.26849	CEU	103	20.0067947282747	25.0084934103434
(19900,28600]	C>T/C>A at nonCpG	3.03012	CEU	103	33.9470663606783	42.4338329508479
(233,425]	C>T/C>A at nonCpG	3.46357	CEU	103	14.3236940095512	17.904617511939
(28600,42100]	C>T/C>A at nonCpG	3.06156	CEU	103	31.2842946035216	39.105368254402
(3130,5520]	C>T/C>A at nonCpG	3.12119	CEU	103	27.1162633365126	33.8953291706408
(42100,66500]	C>T/C>A at nonCpG	3.10299	CEU	103	28.2836525324583	35.3545656655728
(425,860]	C>T/C>A at nonCpG	3.47575	CEU	103	14.0528288587562	17.5660360734452
(55,124]	C>T/C>A at nonCpG	3.16178	CEU	103	24.7851292036578	30.9814115045722
(5520,9040]	C>T/C>A at nonCpG	3.06054	CEU	103	31.3649775718425	39.2062219648031
(66500,3e+06]	C>T/C>A at nonCpG	3.12924	CEU	103	26.6255227290845	33.2819034113556
(860,1720]	C>T/C>A at nonCpG	3.40888	CEU	103	15.6404487534501	19.5505609418127
(9040,13700]	C>T/C>A at nonCpG	3.04028	CEU	103	33.0449992328633	41.3062490410791
(0,55]	C>T/C>A at nonCpG-TCC*	3.35772	CEU	103	59.7106686045893	74.6383357557367
(124,233]	C>T/C>A at nonCpG-TCC*	3.54062	CEU	103	29.5148566469418	36.8935708086773
(13700,19900]	C>T/C>A at nonCpG-TCC*	3.42529	CEU	103	43.995842239449	54.9948027993113
(1720,3130]	C>T/C>A at nonCpG-TCC*	3.56369	CEU	103	27.5713765699962	34.4642207124952
(19900,28600]	C>T/C>A at nonCpG-TCC*	3.41843	CEU	103	45.239472113606	56.5493401420075
(233,425]	C>T/C>A at nonCpG-TCC*	3.65637	CEU	103	21.5245334211353	26.9056667764191
(28600,42100]	C>T/C>A at nonCpG-TCC*	3.45227	CEU	103	39.6400905248549	49.5501131560686
(3130,5520]	C>T/C>A at nonCpG-TCC*	3.49368	CEU	103	34.2589129633245	42.8236412041556
(42100,66500]	C>T/C>A at nonCpG-TCC*	3.4893	CEU	103	34.7672066348388	43.4590082935486
(425,860]	C>T/C>A at nonCpG-TCC*	3.66412	CEU	103	21.116358264858	26.3954478310726
(55,124]	C>T/C>A at nonCpG-TCC*	3.43887	CEU	103	41.7041044795151	52.1301305993939
(5520,9040]	C>T/C>A at nonCpG-TCC*	3.44732	CEU	103	40.3813647597894	50.4767059497367
(66500,3e+06]	C>T/C>A at nonCpG-TCC*	3.49119	CEU	103	34.5463054266973	43.1828817833716
(860,1720]	C>T/C>A at nonCpG-TCC*	3.63348	CEU	103	22.8054266237718	28.5067832797148
(9040,13700]	C>T/C>A at nonCpG-TCC*	3.43094	CEU	103	43.0160882205714	53.7701102757142
(0,55]	T>C / T>G	3.91945	CEU	104	56.0034011289724	70.0042514112155
(124,233]	T>C / T>G	4.01783	CEU	104	41.0717514580116	51.3396893225146
(13700,19900]	T>C / T>G	4.00647	CEU	104	42.3646027463415	52.9557534329269
(1720,3130]	T>C / T>G	4.02943	CEU	104	39.8333270771411	49.7916588464263
(19900,28600]	T>C / T>G	4.06907	CEU	104	36.1296368006635	45.1620460008294
(233,425]	T>C / T>G	4.05247	CEU	104	37.5898971928052	46.9873714910065
(28600,42100]	T>C / T>G	4.20233	CEU	104	27.6380612078394	34.5475765097992
(3130,5520]	T>C / T>G	3.98937	CEU	104	44.4781598430605	55.5976998038256
(42100,66500]	T>C / T>G	4.3391	CEU	104	22.3811822594346	27.9764778242933
(425,860]	T>C / T>G	4.0552	CEU	104	37.3413470686094	46.6766838357617
(55,124]	T>C / T>G	3.9632	CEU	104	48.1722767235944	60.215345904493
(5520,9040]	T>C / T>G	3.972	CEU	104	46.8612320030634	58.5765400038292
(66500,3e+06]	T>C / T>G	4.27695	CEU	104	24.4816989140727	30.6021236425909
(860,1720]	T>C / T>G	4.04963	CEU	104	37.8521453720092	47.3151817150115
(9040,13700]	T>C / T>G	3.99731	CEU	104	43.470236026145	54.3377950326813
(0,55]	T>C/T>G at nonTpG	4.04762	CEU	104	57.7682435856746	72.2103044820932
(124,233]	T>C/T>G at nonTpG	4.17128	CEU	104	39.6849366506574	49.6061708133218
(13700,19900]	T>C/T>G at nonTpG	4.03977	CEU	104	59.5156837003669	74.3946046254587
(1720,3130]	T>C/T>G at nonTpG	4.14599	CEU	104	42.3671081879658	52.9588852349573
(19900,28600]	T>C/T>G at nonTpG	4.02386	CEU	104	63.4140142599736	79.267517824967
(233,425]	T>C/T>G at nonTpG	4.19107	CEU	104	37.8207886619437	47.2759858274296
(28600,42100]	T>C/T>G at nonTpG	4.03587	CEU	104	60.4249846813611	75.5312308517014
(3130,5520]	T>C/T>G at nonTpG	4.09796	CEU	104	48.6657667469942	60.8322084337428
(42100,66500]	T>C/T>G at nonTpG	4.04003	CEU	104	59.4560640392535	74.3200800490669
(425,860]	T>C/T>G at nonTpG	4.19657	CEU	104	37.3347729598885	46.6684661998607
(55,124]	T>C/T>G at nonTpG	4.11033	CEU	104	46.8641228107882	58.5801535134852
(5520,9040]	T>C/T>G at nonTpG	4.07388	CEU	104	52.6200204763779	65.7750255954724
(66500,3e+06]	T>C/T>G at nonTpG	4.05944	CEU	104	55.3277020780679	69.1596275975849
(860,1720]	T>C/T>G at nonTpG	4.18146	CEU	104	38.7025985095012	48.3782481368764
(9040,13700]	T>C/T>G at nonTpG	4.07613	CEU	104	52.2225519969385	65.2781899961731
(0,55]	C>G / T>A	1.2377	CEU	104	-1.85974660468901	-2.32468325586126
(124,233]	C>G / T>A	1.23611	CEU	104	-1.80991457104203	-2.26239321380254
(13700,19900]	C>G / T>A	1.2132	CEU	104	-1.24058929345693	-1.55073661682117
(1720,3130]	C>G / T>A	1.24517	CEU	104	-2.11843104558588	-2.64803880698235
(19900,28600]	C>G / T>A	1.18641	CEU	104	-0.802882902983042	-1.0036036287288
(233,425]	C>G / T>A	1.2339	CEU	104	-1.74334774177789	-2.17918467722236
(28600,42100]	C>G / T>A	1.15173	CEU	104	-0.430006948859039	-0.537508686073798
(3130,5520]	C>G / T>A	1.24979	CEU	104	-2.30209129430178	-2.87761411787723
(42100,66500]	C>G / T>A	1.12135	CEU	104	-0.204486074276376	-0.25560759284547
(425,860]	C>G / T>A	1.23441	CEU	104	-1.75844036057671	-2.19805045072088
(55,124]	C>G / T>A	1.23957	CEU	104	-1.92055977520143	-2.40069971900179
(5520,9040]	C>G / T>A	1.23515	CEU	104	-1.78062354533352	-2.2257794316669
(66500,3e+06]	C>G / T>A	1.13286	CEU	104	-0.28181219096613	-0.352265238707663
(860,1720]	C>G / T>A	1.23767	CEU	104	-1.85879074660746	-2.32348843325932
(9040,13700]	C>G / T>A	1.22479	CEU	104	-1.49805504218278	-1.87256880272848
(0,55]	C>T/C>A at nonCpG	3.05212	CEU	104	41.2926528593563	51.6158160741954
(124,233]	C>T/C>A at nonCpG	3.31463	CEU	104	19.0113543161713	23.7641928952141
(13700,19900]	C>T/C>A at nonCpG	3.03213	CEU	104	44.7501473139931	55.9376841424914
(1720,3130]	C>T/C>A at nonCpG	3.26849	CEU	104	21.2614854673393	26.5768568341741
(19900,28600]	C>T/C>A at nonCpG	3.03012	CEU	104	45.1261045523001	56.4076306903751
(233,425]	C>T/C>A at nonCpG	3.46357	CEU	104	13.7616126855485	17.2020158569357
(28600,42100]	C>T/C>A at nonCpG	3.06156	CEU	104	39.8191962776463	49.7739953470579
(3130,5520]	C>T/C>A at nonCpG	3.12119	CEU	104	32.2911683432009	40.3639604290011
(42100,66500]	C>T/C>A at nonCpG	3.10299	CEU	104	34.3113744226568	42.889218028321
(425,860]	C>T/C>A at nonCpG	3.47575	CEU	104	13.4289288693251	16.7861610866564
(55,124]	C>T/C>A at nonCpG	3.16178	CEU	104	28.4447803277126	35.5559754096408
(5520,9040]	C>T/C>A at nonCpG	3.06054	CEU	104	39.973945424968	49.96743178121
(66500,3e+06]	C>T/C>A at nonCpG	3.12924	CEU	104	31.4611246522106	39.3264058152632
(860,1720]	C>T/C>A at nonCpG	3.40888	CEU	104	15.4093336631914	19.2616670789892
(9040,13700]	C>T/C>A at nonCpG	3.04028	CEU	104	43.2809847299958	54.1012309124948
(0,55]	C>T/C>A at nonCpG-TCC*	3.35772	CEU	104	96.9531356811798	121.191419601475
(124,233]	C>T/C>A at nonCpG-TCC*	3.54062	CEU	104	38.363542789613	47.9544284870163
(13700,19900]	C>T/C>A at nonCpG-TCC*	3.42529	CEU	104	62.9891897016717	78.7364871270896
(1720,3130]	C>T/C>A at nonCpG-TCC*	3.56369	CEU	104	35.4365830490075	44.2957288112593
(19900,28600]	C>T/C>A at nonCpG-TCC*	3.41843	CEU	104	65.3681293902838	81.7101617378547
(233,425]	C>T/C>A at nonCpG-TCC*	3.65637	CEU	104	26.8160617545081	33.5200771931351
(28600,42100]	C>T/C>A at nonCpG-TCC*	3.45227	CEU	104	55.0117899668195	68.7647374585244
(3130,5520]	C>T/C>A at nonCpG-TCC*	3.49368	CEU	104	45.8572842169758	57.3216052712198
(42100,66500]	C>T/C>A at nonCpG-TCC*	3.4893	CEU	104	46.6911057311569	58.3638821639461
(425,860]	C>T/C>A at nonCpG-TCC*	3.66412	CEU	104	26.2591907027762	32.8239883784703
(55,124]	C>T/C>A at nonCpG-TCC*	3.43887	CEU	104	58.7250394659659	73.4062993324573
(5520,9040]	C>T/C>A at nonCpG-TCC*	3.44732	CEU	104	56.3318863821017	70.4148579776271
(66500,3e+06]	C>T/C>A at nonCpG-TCC*	3.49119	CEU	104	46.3279699000843	57.9099623751053
(860,1720]	C>T/C>A at nonCpG-TCC*	3.63348	CEU	104	28.5834723202243	35.7293404002804
(9040,13700]	C>T/C>A at nonCpG-TCC*	3.43094	CEU	104	61.1475347210641	76.4344184013301
(0,55]	T>C / T>G	3.91945	CEU	105	112.54024498081	140.675306226013
(124,233]	T>C / T>G	4.01783	CEU	105	66.1209463173292	82.6511828966615
(13700,19900]	T>C / T>G	4.00647	CEU	105	69.4192595154583	86.7740743943229
(1720,3130]	T>C / T>G	4.02943	CEU	105	63.0632710045725	78.8290887557157
(19900,28600]	T>C / T>G	4.06907	CEU	105	54.4681240942923	68.0851551178653
(233,425]	T>C / T>G	4.05247	CEU	105	57.7628748472915	72.2035935591144
(28600,42100]	T>C / T>G	4.20233	CEU	105	37.4094235119593	46.7617793899492
(3130,5520]	T>C / T>G	3.98937	CEU	105	75.0598057949428	93.8247572436784
(42100,66500]	T>C / T>G	4.3391	CEU	105	28.3609106728818	35.4511383411022
(425,860]	T>C / T>G	4.0552	CEU	105	57.193694617067	71.4921182713338
(55,124]	T>C / T>G	3.9632	CEU	105	85.7336836862614	107.167104607827
(5520,9040]	T>C / T>G	3.972	CEU	105	81.8193373349881	102.274171668735
(66500,3e+06]	T>C / T>G	4.27695	CEU	105	31.8549666185233	39.8187082731542
(860,1720]	T>C / T>G	4.04963	CEU	105	58.3672317769929	72.9590397212411
(9040,13700]	T>C / T>G	3.99731	CEU	105	72.3302257005667	90.4127821257083
(0,55]	T>C/T>G at nonTpG	4.04762	CEU	105	92.4171745264171	115.521468158021
(124,233]	T>C/T>G at nonTpG	4.17128	CEU	105	59.3124457062292	74.1405571327865
(13700,19900]	T>C/T>G at nonTpG	4.03977	CEU	105	95.8356936946735	119.794617118342
(1720,3130]	T>C/T>G at nonTpG	4.14599	CEU	105	63.9756208420996	79.9695260526245
(19900,28600]	T>C/T>G at nonTpG	4.02386	CEU	105	103.613028224033	129.516285280042
(233,425]	T>C/T>G at nonTpG	4.19107	CEU	105	56.1188972745787	70.1486215932234
(28600,42100]	T>C/T>G at nonTpG	4.03587	CEU	105	97.630965296574	122.038706620717
(3130,5520]	T>C/T>G at nonTpG	4.09796	CEU	105	75.2543511697403	94.0679389621754
(42100,66500]	T>C/T>G at nonTpG	4.04003	CEU	105	95.7183786336975	119.647973292122
(425,860]	T>C/T>G at nonTpG	4.19657	CEU	105	55.2925722373534	69.1157152966918
(55,124]	T>C/T>G at nonTpG	4.11033	CEU	105	71.9801303729914	89.9751629662393
(5520,9040]	T>C/T>G at nonTpG	4.07388	CEU	105	82.5804159451598	103.22551993145
(66500,3e+06]	T>C/T>G at nonTpG	4.05944	CEU	105	87.7109417204387	109.638677150548
(860,1720]	T>C/T>G at nonTpG	4.18146	CEU	105	57.6247718499665	72.0309648124582
(9040,13700]	T>C/T>G at nonTpG	4.07613	CEU	105	81.8351840806274	102.293980100784
(0,55]	C>G / T>A	1.2377	CEU	105	13.2900246224893	16.6125307781117
(124,233]	C>G / T>A	1.23611	CEU	105	13.2162194814539	16.5202743518173
(13700,19900]	C>G / T>A	1.2132	CEU	105	12.2169122696319	15.2711403370398
(1720,3130]	C>G / T>A	1.24517	CEU	105	13.6451634046737	17.0564542558422
(19900,28600]	C>G / T>A	1.18641	CEU	105	11.1824838577061	13.9781048221327
(233,425]	C>G / T>A	1.2339	CEU	105	13.1146461022223	16.3933076277778
(28600,42100]	C>G / T>A	1.15173	CEU	105	10.0193981178822	12.5242476473527
(3130,5520]	C>G / T>A	1.24979	CEU	105	13.8719914384282	17.3399892980352
(42100,66500]	C>G / T>A	1.12135	CEU	105	9.13361063948706	11.4170132993588
(425,860]	C>G / T>A	1.23441	CEU	105	13.1379826174046	16.4224782717557
(55,124]	C>G / T>A	1.23957	CEU	105	13.3776175397757	16.7220219247196
(5520,9040]	C>G / T>A	1.23515	CEU	105	13.1719535864885	16.4649419831106
(66500,3e+06]	C>G / T>A	1.13286	CEU	105	9.45619195389934	11.8202399423742
(860,1720]	C>G / T>A	1.23767	CEU	105	13.2886263822616	16.6107829778271
(9040,13700]	C>G / T>A	1.22479	CEU	105	12.7079533347093	15.8849416683866
(0,55]	C>T/C>A at nonCpG	3.05212	CEU	105	32.3700074465538	40.4625093081923
(124,233]	C>T/C>A at nonCpG	3.31463	CEU	105	19.77923765661	24.7240470707625
(13700,19900]	C>T/C>A at nonCpG	3.03213	CEU	105	33.8818274919546	42.3522843649432
(1720,3130]	C>T/C>A at nonCpG	3.26849	CEU	105	21.3328131140019	26.6660163925024
(19900,28600]	C>T/C>A at nonCpG	3.03012	CEU	105	34.0406980406791	42.5508725508489
(233,425]	C>T/C>A at nonCpG	3.46357	CEU	105	15.826296688109	19.7828708601362
(28600,42100]	C>T/C>A at nonCpG	3.06156	CEU	105	31.6965406439343	39.6206758049179
(3130,5520]	C>T/C>A at nonCpG	3.12119	CEU	105	27.9500684720944	34.9375855901181
(42100,66500]	C>T/C>A at nonCpG	3.10299	CEU	105	29.0090458889078	36.2613073611347
(425,860]	C>T/C>A at nonCpG	3.47575	CEU	105	15.558835281465	19.4485441018312
(55,124]	C>T/C>A at nonCpG	3.16178	CEU	105	25.8124775804014	32.2655969755018
(5520,9040]	C>T/C>A at nonCpG	3.06054	CEU	105	31.7681268443102	39.7101585553877
(66500,3e+06]	C>T/C>A at nonCpG	3.12924	CEU	105	27.502625388163	34.3782817352037
(860,1720]	C>T/C>A at nonCpG	3.40888	CEU	105	17.1199167513679	21.3998959392098
(9040,13700]	C>T/C>A at nonCpG	3.04028	CEU	105	33.2507955545053	41.5634944431316
(0,55]	C>T/C>A at nonCpG-TCC*	3.35772	CEU	105	41.8987824487767	52.3734780609709
(124,233]	C>T/C>A at nonCpG-TCC*	3.54062	CEU	105	28.9895486768997	36.2369358461246
(13700,19900]	C>T/C>A at nonCpG-TCC*	3.42529	CEU	105	36.108155843526	45.1351948044075
(1720,3130]	C>T/C>A at nonCpG-TCC*	3.56369	CEU	105	27.8567444454916	34.8209305568645
(19900,28600]	C>T/C>A at nonCpG-TCC*	3.41843	CEU	105	36.6289069630928	45.786133703866
(233,425]	C>T/C>A at nonCpG-TCC*	3.65637	CEU	105	23.9904018990226	29.9880023737782
(28600,42100]	C>T/C>A at nonCpG-TCC*	3.45227	CEU	105	34.1826427897155	42.7283034871444
(3130,5520]	C>T/C>A at nonCpG-TCC*	3.49368	CEU	105	31.5603462169772	39.4504327712215
(42100,66500]	C>T/C>A at nonCpG-TCC*	3.4893	CEU	105	31.8206627614017	39.7758284517521
(425,860]	C>T/C>A at nonCpG-TCC*	3.66412	CEU	105	23.7088673208573	29.6360841510717
(55,124]	C>T/C>A at nonCpG-TCC*	3.43887	CEU	105	35.1154506824996	43.8943133531245
(5520,9040]	C>T/C>A at nonCpG-TCC*	3.44732	CEU	105	34.5220298552068	43.1525373190086
(66500,3e+06]	C>T/C>A at nonCpG-TCC*	3.49119	CEU	105	31.7078715894603	39.6348394868254
(860,1720]	C>T/C>A at nonCpG-TCC*	3.63348	CEU	105	24.8560509411899	31.0700636764874
(9040,13700]	C>T/C>A at nonCpG-TCC*	3.43094	CEU	105	35.6891184288689	44.6113980360861
(0,55]	T>C / T>G	3.91945	CEU	106	-3621.84782058785	-4527.30977573481
(124,233]	T>C / T>G	4.01783	CEU	106	118.881831637232	148.60228954654
(13700,19900]	T>C / T>G	4.00647	CEU	106	134.878506780685	168.598133475856
(1720,3130]	T>C / T>G	4.02943	CEU	106	106.056460510159	132.570575637699
(19900,28600]	T>C / T>G	4.06907	CEU	106	77.5568917406837	96.9461146758546
(233,425]	T>C / T>G	4.05247	CEU	106	87.3749967487531	109.218745935941
(28600,42100]	T>C / T>G	4.20233	CEU	106	40.9582392903092	51.1977991128865
(3130,5520]	T>C / T>G	3.98937	CEU	106	169.215129499202	211.518911874002
(42100,66500]	T>C / T>G	4.3391	CEU	106	27.7461572449839	34.6826965562299
(425,860]	T>C / T>G	4.0552	CEU	106	85.5914920855357	106.98936510692
(55,124]	T>C / T>G	3.9632	CEU	106	277.710722196749	347.138402745936
(5520,9040]	T>C / T>G	3.972	CEU	106	228.410529034835	285.513161293543
(66500,3e+06]	T>C / T>G	4.27695	CEU	106	32.4857607287449	40.6072009109311
(860,1720]	T>C / T>G	4.04963	CEU	106	89.3116910914408	111.639613864301
(9040,13700]	T>C / T>G	3.99731	CEU	106	151.318016368131	189.147520460164
(0,55]	T>C/T>G at nonTpG	4.04762	CEU	106	102.12632542048	127.6579067756
(124,233]	T>C/T>G at nonTpG	4.17128	CEU	106	55.0836652212743	68.8545815265929
(13700,19900]	T>C/T>G at nonTpG	4.03977	CEU	106	108.025304480084	135.031630600105
(1720,3130]	T>C/T>G at nonTpG	4.14599	CEU	106	60.7783745141357	75.9729681426696
(19900,28600]	T>C/T>G at nonTpG	4.02386	CEU	106	122.369742999152	152.962178748941
(233,425]	T>C/T>G at nonTpG	4.19107	CEU	106	51.3295014923013	64.1618768653767
(28600,42100]	T>C/T>G at nonTpG	4.03587	CEU	106	111.219009702096	139.023762127619
(3130,5520]	T>C/T>G at nonTpG	4.09796	CEU	106	75.7017593582695	94.6271991978369
(42100,66500]	T>C/T>G at nonTpG	4.04003	CEU	106	107.81894716173	134.773683952162
(425,860]	T>C/T>G at nonTpG	4.19657	CEU	106	50.3766290371279	62.9707862964098
(55,124]	T>C/T>G at nonTpG	4.11033	CEU	106	71.1909834577157	88.9887293221447
(5520,9040]	T>C/T>G at nonTpG	4.07388	CEU	106	86.3771388173644	107.971423521706
(66500,3e+06]	T>C/T>G at nonTpG	4.05944	CEU	106	94.3748550744413	117.968568843052
(860,1720]	T>C/T>G at nonTpG	4.18146	CEU	106	53.0854058226861	66.3567572783577
(9040,13700]	T>C/T>G at nonTpG	4.07613	CEU	106	85.2524501450727	106.565562681341
(0,55]	C>G / T>A	1.2377	CEU	106	8.57226763463777	10.7153345432972
(124,233]	C>G / T>A	1.23611	CEU	106	8.51072774818075	10.6384096852259
(13700,19900]	C>G / T>A	1.2132	CEU	106	7.70269987388091	9.62837484235114
(1720,3130]	C>G / T>A	1.24517	CEU	106	8.87211940863887	11.0901492607986
(19900,28600]	C>G / T>A	1.18641	CEU	106	6.91287481570467	8.64109351963084
(233,425]	C>G / T>A	1.2339	CEU	106	8.42646392546355	10.5330799068294
(28600,42100]	C>G / T>A	1.15173	CEU	106	6.07662681760128	7.5957835220016
(3130,5520]	C>G / T>A	1.24979	CEU	106	9.06693173336102	11.3336646667013
(42100,66500]	C>G / T>A	1.12135	CEU	106	5.4736012989289	6.84200162366112
(425,860]	C>G / T>A	1.23441	CEU	106	8.4457797219703	10.5572246524629
(55,124]	C>G / T>A	1.23957	CEU	106	8.64564758252469	10.8070594781559
(5520,9040]	C>G / T>A	1.23515	CEU	106	8.47394441893179	10.5924305236647
(66500,3e+06]	C>G / T>A	1.13286	CEU	106	5.68997253346289	7.11246566682861
(860,1720]	C>G / T>A	1.23767	CEU	106	8.57109930571323	10.7138741321415
(9040,13700]	C>G / T>A	1.22479	CEU	106	8.09398012101147	10.1174751512643
(0,55]	C>T/C>A at nonCpG	3.05212	CEU	106	35.0169852658904	43.771231582363
(124,233]	C>T/C>A at nonCpG	3.31463	CEU	106	21.2747782228956	26.5934727786195
(13700,19900]	C>T/C>A at nonCpG	3.03213	CEU	106	36.667117202276	45.8338965028449
(1720,3130]	C>T/C>A at nonCpG	3.26849	CEU	106	22.9703856588177	28.7129820735222
(19900,28600]	C>T/C>A at nonCpG	3.03012	CEU	106	36.8405230215463	46.0506537769328
(233,425]	C>T/C>A at nonCpG	3.46357	CEU	106	16.9605046562102	21.2006308202628
(28600,42100]	C>T/C>A at nonCpG	3.06156	CEU	106	34.2819087691801	42.8523859614752
(3130,5520]	C>T/C>A at nonCpG	3.12119	CEU	106	30.19274642766	37.7409330345749
(42100,66500]	C>T/C>A at nonCpG	3.10299	CEU	106	31.3485813243021	39.1857266553776
(425,860]	C>T/C>A at nonCpG	3.47575	CEU	106	16.6685978801435	20.8357473501794
(55,124]	C>T/C>A at nonCpG	3.16178	CEU	106	27.8596620926898	34.8245776158623
(5520,9040]	C>T/C>A at nonCpG	3.06054	CEU	106	34.3600436659407	42.9500545824259
(66500,3e+06]	C>T/C>A at nonCpG	3.12924	CEU	106	29.7043804861016	37.130475607627
(860,1720]	C>T/C>A at nonCpG	3.40888	CEU	106	18.3723638457162	22.9654548071453
(9040,13700]	C>T/C>A at nonCpG	3.04028	CEU	106	35.9783526185849	44.9729407732312
(0,55]	C>T/C>A at nonCpG-TCC*	3.35772	CEU	106	67.3539446011066	84.1924307513833
(124,233]	C>T/C>A at nonCpG-TCC*	3.54062	CEU	106	37.0654485367515	46.3318106709394
(13700,19900]	C>T/C>A at nonCpG-TCC*	3.42529	CEU	106	52.1865353926951	65.2331692408688
(1720,3130]	C>T/C>A at nonCpG-TCC*	3.56369	CEU	106	34.9451880235808	43.6814850294761
(19900,28600]	C>T/C>A at nonCpG-TCC*	3.41843	CEU	106	53.4320239684044	66.7900299605055
(233,425]	C>T/C>A at nonCpG-TCC*	3.65637	CEU	106	28.2022025618066	35.2527532022582
(28600,42100]	C>T/C>A at nonCpG-TCC*	3.45227	CEU	106	47.7598017129106	59.6997521411383
(3130,5520]	C>T/C>A at nonCpG-TCC*	3.49368	CEU	106	42.1483540579226	52.6854425724032
(42100,66500]	C>T/C>A at nonCpG-TCC*	3.4893	CEU	106	42.6853047191381	53.3566308989227
(425,860]	C>T/C>A at nonCpG-TCC*	3.66412	CEU	106	27.7388825265891	34.6736031582364
(55,124]	C>T/C>A at nonCpG-TCC*	3.43887	CEU	106	49.8700710803638	62.3375888504548
(5520,9040]	C>T/C>A at nonCpG-TCC*	3.44732	CEU	106	48.5203290926751	60.6504113658438
(66500,3e+06]	C>T/C>A at nonCpG-TCC*	3.49119	CEU	106	42.452128793174	53.0651609914675
(860,1720]	C>T/C>A at nonCpG-TCC*	3.63348	CEU	106	29.6493622460358	37.0617028075447
(9040,13700]	C>T/C>A at nonCpG-TCC*	3.43094	CEU	106	51.1996095494688	63.999511936836
(0,55]	T>C / T>G	3.91945	CEU	107	72.8694047428637	91.0867559285796
(124,233]	T>C / T>G	4.01783	CEU	107	56.0829261364231	70.1036576705289
(13700,19900]	T>C / T>G	4.00647	CEU	107	57.6024023439348	72.0030029299185
(1720,3130]	T>C / T>G	4.02943	CEU	107	54.6150418121188	68.2688022651485
(19900,28600]	T>C / T>G	4.06907	CEU	107	50.1513244738696	62.689155592337
(233,425]	T>C / T>G	4.05247	CEU	107	51.9246049481295	64.9057561851618
(28600,42100]	T>C / T>G	4.20233	CEU	107	39.4800725523335	49.3500906904169
(3130,5520]	T>C / T>G	3.98937	CEU	107	60.0584603831151	75.0730754788939
(42100,66500]	T>C / T>G	4.3391	CEU	107	32.5497392014286	40.6871740017857
(425,860]	T>C / T>G	4.0552	CEU	107	51.6240147033248	64.530018379156
(55,124]	T>C / T>G	3.9632	CEU	107	64.2697460391815	80.3371825489769
(5520,9040]	T>C / T>G	3.972	CEU	107	62.7868456429345	78.4835570536681
(66500,3e+06]	T>C / T>G	4.27695	CEU	107	35.3498820055991	44.1873525069989
(860,1720]	T>C / T>G	4.04963	CEU	107	52.2412134607129	65.3015168258911
(9040,13700]	T>C / T>G	3.99731	CEU	107	58.8915003308031	73.6143754135039
(0,55]	T>C/T>G at nonTpG	4.04762	CEU	107	56.4666577973513	70.5833222466891
(124,233]	T>C/T>G at nonTpG	4.17128	CEU	107	46.2350312003514	57.7937890004393
(13700,19900]	T>C/T>G at nonTpG	4.03977	CEU	107	57.2830866444195	71.6038583055244
(1720,3130]	T>C/T>G at nonTpG	4.14599	CEU	107	47.9944228671889	59.9930285839861
(19900,28600]	T>C/T>G at nonTpG	4.02386	CEU	107	59.0170802754946	73.7713503443683
(233,425]	T>C/T>G at nonTpG	4.19107	CEU	107	44.9518755061614	56.1898443827017
(28600,42100]	T>C/T>G at nonTpG	4.03587	CEU	107	57.6980860592409	72.1226075740511
(3130,5520]	T>C/T>G at nonTpG	4.09796	CEU	107	51.7656785166469	64.7070981458086
(42100,66500]	T>C/T>G at nonTpG	4.04003	CEU	107	57.2556448152363	71.5695560190454
(425,860]	T>C/T>G at nonTpG	4.19657	CEU	107	44.6087537671057	55.7609422088821
(55,124]	T>C/T>G at nonTpG	4.11033	CEU	107	50.7349189854929	63.4186487318661
(5520,9040]	T>C/T>G at nonTpG	4.07388	CEU	107	53.9061942560911	67.3827428201138
(66500,3e+06]	T>C/T>G at nonTpG	4.05944	CEU	107	55.2828388308206	69.1035485385257
(860,1720]	T>C/T>G at nonTpG	4.18146	CEU	107	45.5652666530862	56.9565833163577
(9040,13700]	T>C/T>G at nonTpG	4.07613	CEU	107	53.6982213936189	67.1227767420236
(0,55]	C>G / T>A	1.2377	CEU	107	17.6971992998527	22.1214991248159
(124,233]	C>G / T>A	1.23611	CEU	107	17.6265632496217	22.0332040620271
(13700,19900]	C>G / T>A	1.2132	CEU	107	16.6550568635115	20.8188210793893
(1720,3130]	C>G / T>A	1.24517	CEU	107	18.0349869435545	22.5437336794432
(19900,28600]	C>G / T>A	1.18641	CEU	107	15.6188339281617	19.5235424102021
(233,425]	C>G / T>A	1.2339	CEU	107	17.5291035951516	21.9113794939394
(28600,42100]	C>G / T>A	1.15173	CEU	107	14.4147810020508	18.0184762525635
(3130,5520]	C>G / T>A	1.24979	CEU	107	18.2489284533565	22.8111605666957
(42100,66500]	C>G / T>A	1.12135	CEU	107	13.468821747605	16.8360271845062
(425,860]	C>G / T>A	1.23441	CEU	107	17.5515204237711	21.9394005297139
(55,124]	C>G / T>A	1.23957	CEU	107	17.7808352708079	22.2260440885098
(5520,9040]	C>G / T>A	1.23515	CEU	107	17.5841254581726	21.9801568227158
(66500,3e+06]	C>G / T>A	1.13286	CEU	107	13.8162931848111	17.2703664810139
(860,1720]	C>G / T>A	1.23767	CEU	107	17.6958625023251	22.1198281279064
(9040,13700]	C>G / T>A	1.22479	CEU	107	17.1359832254141	21.4199790317676
(0,55]	C>T/C>A at nonCpG	3.05212	CEU	107	33.7762157659471	42.2202697074338
(124,233]	C>T/C>A at nonCpG	3.31463	CEU	107	22.7316966868629	28.4146208585786
(13700,19900]	C>T/C>A at nonCpG	3.03213	CEU	107	35.0009779549902	43.7512224437378
(1720,3130]	C>T/C>A at nonCpG	3.26849	CEU	107	24.1819793495932	30.2274741869915
(19900,28600]	C>T/C>A at nonCpG	3.03012	CEU	107	35.1285180936574	43.9106476170717
(233,425]	C>T/C>A at nonCpG	3.46357	CEU	107	18.9194587652768	23.649323456596
(28600,42100]	C>T/C>A at nonCpG	3.06156	CEU	107	33.2240825332995	41.5301031666244
(3130,5520]	C>T/C>A at nonCpG	3.12119	CEU	107	30.0765380234066	37.5956725292582
(42100,66500]	C>T/C>A at nonCpG	3.10299	CEU	107	30.9795372428836	38.7244215536044
(425,860]	C>T/C>A at nonCpG	3.47575	CEU	107	18.6549646610311	23.3187058262889
(55,124]	C>T/C>A at nonCpG	3.16178	CEU	107	28.2207622224442	35.2759527780553
(5520,9040]	C>T/C>A at nonCpG	3.06054	CEU	107	33.282965300809	41.6037066260112
(66500,3e+06]	C>T/C>A at nonCpG	3.12924	CEU	107	29.6917717623113	37.1147147028891
(860,1720]	C>T/C>A at nonCpG	3.40888	CEU	107	20.1868178264955	25.2335222831194
(9040,13700]	C>T/C>A at nonCpG	3.04028	CEU	107	34.4922131539304	43.1152664424129
(0,55]	C>T/C>A at nonCpG-TCC*	3.35772	CEU	107	45.9635341801363	57.4544177251704
(124,233]	C>T/C>A at nonCpG-TCC*	3.54062	CEU	107	31.8648087613586	39.8310109516982
(13700,19900]	C>T/C>A at nonCpG-TCC*	3.42529	CEU	107	39.6546722033639	49.5683402542049
(1720,3130]	C>T/C>A at nonCpG-TCC*	3.56369	CEU	107	30.6216930609154	38.2771163261443
(19900,28600]	C>T/C>A at nonCpG-TCC*	3.41843	CEU	107	40.2230460805057	50.2788076006321
(233,425]	C>T/C>A at nonCpG-TCC*	3.65637	CEU	107	26.3715976299672	32.964497037459
(28600,42100]	C>T/C>A at nonCpG-TCC*	3.45227	CEU	107	37.5513191063635	46.9391488829544
(3130,5520]	C>T/C>A at nonCpG-TCC*	3.49368	CEU	107	34.6823852114853	43.3529815143566
(42100,66500]	C>T/C>A at nonCpG-TCC*	3.4893	CEU	107	34.9674149312778	43.7092686640972
(425,860]	C>T/C>A at nonCpG-TCC*	3.66412	CEU	107	26.0616804755689	32.5771005944611
(55,124]	C>T/C>A at nonCpG-TCC*	3.43887	CEU	107	38.5706255005078	48.2132818756347
(5520,9040]	C>T/C>A at nonCpG-TCC*	3.44732	CEU	107	37.9222522261014	47.4028152826268
(66500,3e+06]	C>T/C>A at nonCpG-TCC*	3.49119	CEU	107	34.8439221316808	43.554902664601
(860,1720]	C>T/C>A at nonCpG-TCC*	3.63348	CEU	107	27.3241424146057	34.1551780182572
(9040,13700]	C>T/C>A at nonCpG-TCC*	3.43094	CEU	107	39.1971673929663	48.9964592412078
(0,55]	T>C / T>G	3.91945	CEU	108	268.041160178953	335.051450223691
(124,233]	T>C / T>G	4.01783	CEU	108	68.0084612474831	85.0105765593539
(13700,19900]	T>C / T>G	4.00647	CEU	108	74.4757312500995	93.0946640626244
(1720,3130]	T>C / T>G	4.02943	CEU	108	62.4588316103391	78.0735395129238
(19900,28600]	T>C / T>G	4.06907	CEU	108	48.7911298825121	60.9889123531401
(233,425]	T>C / T>G	4.05247	CEU	108	53.7244240463386	67.1555300579233
(28600,42100]	T>C / T>G	4.20233	CEU	108	27.9267452700212	34.9084315875265
(3130,5520]	T>C / T>G	3.98937	CEU	108	86.8809918279848	108.601239784981
(42100,66500]	T>C / T>G	4.3391	CEU	108	19.2637036249327	24.0796295311659
(425,860]	T>C / T>G	4.0552	CEU	108	52.8467511128781	66.0584388910976
(55,124]	T>C / T>G	3.9632	CEU	108	116.453637877239	145.567047346548
(5520,9040]	T>C / T>G	3.972	CEU	108	104.510029402635	130.637536753294
(66500,3e+06]	T>C / T>G	4.27695	CEU	108	22.4496756395324	28.0620945494155
(860,1720]	T>C / T>G	4.04963	CEU	108	54.668467150417	68.3355839380212
(9040,13700]	T>C / T>G	3.99731	CEU	108	80.6485292846297	100.810661605787
(0,55]	T>C/T>G at nonTpG	4.04762	CEU	108	89.4727636744078	111.84095459301
(124,233]	T>C/T>G at nonTpG	4.17128	CEU	108	42.479491797214	53.0993647465174
(13700,19900]	T>C/T>G at nonTpG	4.03977	CEU	108	96.1392646211335	120.174080776417
(1720,3130]	T>C/T>G at nonTpG	4.14599	CEU	108	47.646053586288	59.55756698286
(19900,28600]	T>C/T>G at nonTpG	4.02386	CEU	108	113.193956519609	141.492445649511
(233,425]	T>C/T>G at nonTpG	4.19107	CEU	108	39.1434785469482	48.9293481836852
(28600,42100]	T>C/T>G at nonTpG	4.03587	CEU	108	99.8305457220659	124.788182152582
(3130,5520]	T>C/T>G at nonTpG	4.09796	CEU	108	61.8263332819706	77.2829166024632
(42100,66500]	T>C/T>G at nonTpG	4.04003	CEU	108	95.9027672082536	119.878459010317
(425,860]	T>C/T>G at nonTpG	4.19657	CEU	108	38.3053881684918	47.8817352106147
(55,124]	T>C/T>G at nonTpG	4.11033	CEU	108	57.4387493195442	71.7984366494302
(5520,9040]	T>C/T>G at nonTpG	4.07388	CEU	108	72.5813173893391	90.7266467366739
(66500,3e+06]	T>C/T>G at nonTpG	4.05944	CEU	108	80.999592686519	101.249490858149
(860,1720]	T>C/T>G at nonTpG	4.18146	CEU	108	40.6969993548917	50.8712491936147
(9040,13700]	T>C/T>G at nonTpG	4.07613	CEU	108	71.4228384447022	89.2785480558778
(0,55]	C>G / T>A	1.2377	CEU	108	16.7783563268509	20.9729454085637
(124,233]	C>G / T>A	1.23611	CEU	108	16.7030979342167	20.8788724177709
(13700,19900]	C>G / T>A	1.2132	CEU	108	15.6777489749946	19.5971862187433
(1720,3130]	C>G / T>A	1.24517	CEU	108	17.1395912069205	21.4244890086506
(19900,28600]	C>G / T>A	1.18641	CEU	108	14.6037227028223	18.2546533785279
(233,425]	C>G / T>A	1.2339	CEU	108	16.5994193526891	20.7492741908614
(28600,42100]	C>G / T>A	1.15173	CEU	108	13.3804669628388	16.7255837035485
(3130,5520]	C>G / T>A	1.24979	CEU	108	17.3695387129372	21.7119233911714
(42100,66500]	C>G / T>A	1.12135	CEU	108	12.4375413560116	15.5469266950145
(425,860]	C>G / T>A	1.23441	CEU	108	16.623250328725	20.7790629109063
(55,124]	C>G / T>A	1.23957	CEU	108	16.8675906339198	21.0844882923998
(5520,9040]	C>G / T>A	1.23515	CEU	108	16.6579295764565	20.8224119705706
(66500,3e+06]	C>G / T>A	1.13286	CEU	108	12.7820750589161	15.9775938236451
(860,1720]	C>G / T>A	1.23767	CEU	108	16.7769311519296	20.971163939912
(9040,13700]	C>G / T>A	1.22479	CEU	108	16.1830728472397	20.2288410590496
(0,55]	C>T/C>A at nonCpG	3.05212	CEU	108	34.3612590800125	42.9515738500156
(124,233]	C>T/C>A at nonCpG	3.31463	CEU	108	18.7184528336825	23.3980660421032
(13700,19900]	C>T/C>A at nonCpG	3.03213	CEU	108	36.4067776875242	45.5084721094053
(1720,3130]	C>T/C>A at nonCpG	3.26849	CEU	108	20.5239977665988	25.6549972082486
(19900,28600]	C>T/C>A at nonCpG	3.03012	CEU	108	36.6240017782989	45.7800022228736
(233,425]	C>T/C>A at nonCpG	3.46357	CEU	108	14.2677620407229	17.8347025509036
(28600,42100]	C>T/C>A at nonCpG	3.06156	CEU	108	33.4624470667349	41.8280588334187
(3130,5520]	C>T/C>A at nonCpG	3.12119	CEU	108	28.596873058549	35.7460913231863
(42100,66500]	C>T/C>A at nonCpG	3.10299	CEU	108	29.9495376735647	37.4369220919558
(425,860]	C>T/C>A at nonCpG	3.47575	CEU	108	13.9738139488817	17.4672674361021
(55,124]	C>T/C>A at nonCpG	3.16178	CEU	108	25.9188925433448	32.398615679181
(5520,9040]	C>T/C>A at nonCpG	3.06054	CEU	108	33.5576281017165	41.9470351271456
(66500,3e+06]	C>T/C>A at nonCpG	3.12924	CEU	108	28.0305652225321	35.0382065281652
(860,1720]	C>T/C>A at nonCpG	3.40888	CEU	108	15.7021601220413	19.6277001525517
(9040,13700]	C>T/C>A at nonCpG	3.04028	CEU	108	35.5482517932237	44.4353147415296
(0,55]	C>T/C>A at nonCpG-TCC*	3.35772	CEU	108	38.9533502378133	48.6916877972666
(124,233]	C>T/C>A at nonCpG-TCC*	3.54062	CEU	108	29.0315008329521	36.2893760411902
(13700,19900]	C>T/C>A at nonCpG-TCC*	3.42529	CEU	108	34.658219479342	43.3227743491774
(1720,3130]	C>T/C>A at nonCpG-TCC*	3.56369	CEU	108	28.0983216695819	35.1229020869774
(19900,28600]	C>T/C>A at nonCpG-TCC*	3.41843	CEU	108	35.0544434264829	43.8180542831036
(233,425]	C>T/C>A at nonCpG-TCC*	3.65637	CEU	108	24.8302452183287	31.0378065229108
(28600,42100]	C>T/C>A at nonCpG-TCC*	3.45227	CEU	108	33.1754004186727	41.4692505233408
(3130,5520]	C>T/C>A at nonCpG-TCC*	3.49368	CEU	108	31.1099020881199	38.8873776101499
(42100,66500]	C>T/C>A at nonCpG-TCC*	3.4893	CEU	108	31.3173725456377	39.1467156820471
(425,860]	C>T/C>A at nonCpG-TCC*	3.66412	CEU	108	24.5871171892391	30.7338964865489
(55,124]	C>T/C>A at nonCpG-TCC*	3.43887	CEU	108	33.8972630675704	42.3715788344631
(5520,9040]	C>T/C>A at nonCpG-TCC*	3.44732	CEU	108	33.438809232979	41.7985115412237
(66500,3e+06]	C>T/C>A at nonCpG-TCC*	3.49119	CEU	108	31.2275452833624	39.034431604203
(860,1720]	C>T/C>A at nonCpG-TCC*	3.63348	CEU	108	25.5733496243073	31.9666870303841
(9040,13700]	C>T/C>A at nonCpG-TCC*	3.43094	CEU	108	34.3379131338439	42.9223914173049
(0,55]	T>C / T>G	3.91945	CEU	109	-98.8742254811596	-123.59278185145
(124,233]	T>C / T>G	4.01783	CEU	109	449.057495781435	561.321869726794
(13700,19900]	T>C / T>G	4.00647	CEU	109	1287.11003197175	1608.88753996469
(1720,3130]	T>C / T>G	4.02943	CEU	109	269.2264741191	336.533092648874
(19900,28600]	T>C / T>G	4.06907	CEU	109	112.988717763023	141.235897203779
(233,425]	T>C / T>G	4.05247	CEU	109	149.487190513274	186.858988141592
(28600,42100]	T>C / T>G	4.20233	CEU	109	37.3939847188583	46.7424808985729
(3130,5520]	T>C / T>G	3.98937	CEU	109	-717.775966074518	-897.219957593147
(42100,66500]	T>C / T>G	4.3391	CEU	109	21.656742101069	27.0709276263362
(425,860]	T>C / T>G	4.0552	CEU	109	141.966562611131	177.458203263913
(55,124]	T>C / T>G	3.9632	CEU	109	-213.415286554753	-266.769108193441
(5520,9040]	T>C / T>G	3.972	CEU	109	-279.142797072172	-348.928496340215
(66500,3e+06]	T>C / T>G	4.27695	CEU	109	26.8786410749836	33.5983013437296
(860,1720]	T>C / T>G	4.04963	CEU	109	158.195342362818	197.744177953523
(9040,13700]	T>C / T>G	3.99731	CEU	109	-2581.32978441372	-3226.66223051715
(0,55]	T>C/T>G at nonTpG	4.04762	CEU	109	267.54307348342	334.428841854275
(124,233]	T>C/T>G at nonTpG	4.17128	CEU	109	78.9787959557224	98.723494944653
(13700,19900]	T>C/T>G at nonTpG	4.03977	CEU	109	315.234341946184	394.04292743273
(1720,3130]	T>C/T>G at nonTpG	4.14599	CEU	109	92.3010706294148	115.376338286768
(19900,28600]	T>C/T>G at nonTpG	4.02386	CEU	109	493.450946374865	616.813682968582
(233,425]	T>C/T>G at nonTpG	4.19107	CEU	109	70.9593028183275	88.6991285229093
(28600,42100]	T>C/T>G at nonTpG	4.03587	CEU	109	345.858842230254	432.323552787818
(3130,5520]	T>C/T>G at nonTpG	4.09796	CEU	109	135.743398544294	169.679248180367
(42100,66500]	T>C/T>G at nonTpG	4.04003	CEU	109	313.384302944715	391.730378680894
(425,860]	T>C/T>G at nonTpG	4.19657	CEU	109	69.0111479265731	86.2639349082164
(55,124]	T>C/T>G at nonTpG	4.11033	CEU	109	121.074319380936	151.34289922617
(5520,9040]	T>C/T>G at nonTpG	4.07388	CEU	109	177.612529544301	222.015661930376
(66500,3e+06]	T>C/T>G at nonTpG	4.05944	CEU	109	217.893584502223	272.366980627779
(860,1720]	T>C/T>G at nonTpG	4.18146	CEU	109	74.6401452481707	93.3001815602134
(9040,13700]	T>C/T>G at nonTpG	4.07613	CEU	109	172.63849494027	215.798118675338
(0,55]	C>G / T>A	1.2377	CEU	109	17.479612124966	21.8495151562075
(124,233]	C>G / T>A	1.23611	CEU	109	17.4064607745252	21.7580759681566
(13700,19900]	C>G / T>A	1.2132	CEU	109	16.4010359413452	20.5012949266815
(1720,3130]	C>G / T>A	1.24517	CEU	109	17.8295203756346	22.2869004695432
(19900,28600]	C>G / T>A	1.18641	CEU	109	15.3300227683604	19.1625284604505
(233,425]	C>G / T>A	1.2339	CEU	109	17.305541598186	21.6319269977325
(28600,42100]	C>G / T>A	1.15173	CEU	109	14.0873403319041	17.6091754148801
(3130,5520]	C>G / T>A	1.24979	CEU	109	18.0512175441768	22.564021930221
(42100,66500]	C>G / T>A	1.12135	CEU	109	13.1123829499512	16.390478687439
(425,860]	C>G / T>A	1.23441	CEU	109	17.3287530320852	21.6609412901065
(55,124]	C>G / T>A	1.23957	CEU	109	17.5662349381584	21.957793672698
(5520,9040]	C>G / T>A	1.23515	CEU	109	17.3625150099945	21.7031437624931
(66500,3e+06]	C>G / T>A	1.13286	CEU	109	13.4703680533313	16.8379600666641
(860,1720]	C>G / T>A	1.23767	CEU	109	17.4782276631008	21.847784578876
(9040,13700]	C>G / T>A	1.22479	CEU	109	16.8985954839138	21.1232443548922
(0,55]	C>T/C>A at nonCpG	3.05212	CEU	109	35.8850499904194	44.8563124880243
(124,233]	C>T/C>A at nonCpG	3.31463	CEU	109	13.5228623884702	16.9035779855877
(13700,19900]	C>T/C>A at nonCpG	3.03213	CEU	109	39.7906255899837	49.7382819874797
(1720,3130]	C>T/C>A at nonCpG	3.26849	CEU	109	15.5832437365083	19.4790546706353
(19900,28600]	C>T/C>A at nonCpG	3.03012	CEU	109	40.2232589996553	50.2790737495692
(233,425]	C>T/C>A at nonCpG	3.46357	CEU	109	8.86854708979904	11.0856838622488
(28600,42100]	C>T/C>A at nonCpG	3.06156	CEU	109	34.2597188196461	42.8246485245576
(3130,5520]	C>T/C>A at nonCpG	3.12119	CEU	109	26.2993697676482	32.8742122095603
(42100,66500]	C>T/C>A at nonCpG	3.10299	CEU	109	28.380997051658	35.4762463145724
(425,860]	C>T/C>A at nonCpG	3.47575	CEU	109	8.58056157712337	10.7257019714042
(55,124]	C>T/C>A at nonCpG	3.16178	CEU	109	22.4410683501576	28.051335437697
(5520,9040]	C>T/C>A at nonCpG	3.06054	CEU	109	34.4293458359248	43.036682294906
(66500,3e+06]	C>T/C>A at nonCpG	3.12924	CEU	109	25.4552538046892	31.8190672558614
(860,1720]	C>T/C>A at nonCpG	3.40888	CEU	109	10.3069359277956	12.8836699097445
(9040,13700]	C>T/C>A at nonCpG	3.04028	CEU	109	38.1150875548662	47.6438594435827
(0,55]	C>T/C>A at nonCpG-TCC*	3.35772	CEU	109	101.510641100823	126.888301376028
(124,233]	C>T/C>A at nonCpG-TCC*	3.54062	CEU	109	28.2984329442514	35.3730411803142
(13700,19900]	C>T/C>A at nonCpG-TCC*	3.42529	CEU	109	54.6902823916644	68.3628529895805
(1720,3130]	C>T/C>A at nonCpG-TCC*	3.56369	CEU	109	25.486251873502	31.8578148418775
(19900,28600]	C>T/C>A at nonCpG-TCC*	3.41843	CEU	109	57.5312779317722	71.9140974147152
(233,425]	C>T/C>A at nonCpG-TCC*	3.65637	CEU	109	17.5518222584977	21.9397778231221
(28600,42100]	C>T/C>A at nonCpG-TCC*	3.45227	CEU	109	45.5635414839003	56.9544268548753
(3130,5520]	C>T/C>A at nonCpG-TCC*	3.49368	CEU	109	35.7916688852622	44.7395861065778
(42100,66500]	C>T/C>A at nonCpG-TCC*	3.4893	CEU	109	36.6526707738074	45.8158384672592
(425,860]	C>T/C>A at nonCpG-TCC*	3.66412	CEU	109	17.0563545500668	21.3204431875835
(55,124]	C>T/C>A at nonCpG-TCC*	3.43887	CEU	109	49.7371942317949	62.1714927897437
(5520,9040]	C>T/C>A at nonCpG-TCC*	3.44732	CEU	109	47.0328389385015	58.7910486731269
(66500,3e+06]	C>T/C>A at nonCpG-TCC*	3.49119	CEU	109	36.2770063156192	45.346257894524
(860,1720]	C>T/C>A at nonCpG-TCC*	3.63348	CEU	109	19.1377362113175	23.9221702641469
(9040,13700]	C>T/C>A at nonCpG-TCC*	3.43094	CEU	109	52.529529551442	65.6619119393025
(0,55]	T>C / T>G	3.91945	CEU	11	-134.369672516363	-167.962090645454
(124,233]	T>C / T>G	4.01783	CEU	11	329.121762970021	411.402203712526
(13700,19900]	T>C / T>G	4.00647	CEU	11	543.582258691452	679.477823364315
(1720,3130]	T>C / T>G	4.02943	CEU	11	234.774476488257	293.468095610321
(19900,28600]	T>C / T>G	4.06907	CEU	11	118.922711162094	148.653388952617
(233,425]	T>C / T>G	4.05247	CEU	11	149.801311935201	187.251639919001
(28600,42100]	T>C / T>G	4.20233	CEU	11	45.2462045961032	56.557755745129
(3130,5520]	T>C / T>G	3.98937	CEU	11	33773.5329737194	42216.9162171492
(42100,66500]	T>C / T>G	4.3391	CEU	11	27.9672427972836	34.9590534966046
(425,860]	T>C / T>G	4.0552	CEU	11	143.657649722291	179.572062152864
(55,124]	T>C / T>G	3.9632	CEU	11	-363.162310997861	-453.952888747327
(5520,9040]	T>C / T>G	3.972	CEU	11	-550.682466426732	-688.353083033415
(66500,3e+06]	T>C / T>G	4.27695	CEU	11	33.783650744067	42.2295634300837
(860,1720]	T>C / T>G	4.04963	CEU	11	156.78055379572	195.97569224465
(9040,13700]	T>C / T>G	3.99731	CEU	11	1148.24012222807	1435.30015278509
(0,55]	T>C/T>G at nonTpG	4.04762	CEU	11	-87.3424781640173	-109.178097705022
(124,233]	T>C/T>G at nonTpG	4.17128	CEU	11	1672.13234544566	2090.16543180707
(13700,19900]	T>C/T>G at nonTpG	4.03977	CEU	11	-81.8094256131018	-102.261782016377
(1720,3130]	T>C/T>G at nonTpG	4.14599	CEU	11	-542.62204339709	-678.277554246362
(19900,28600]	T>C/T>G at nonTpG	4.02386	CEU	11	-72.4821550649247	-90.6026938311559
(233,425]	T>C/T>G at nonTpG	4.19107	CEU	11	399.99312889299	499.991411116238
(28600,42100]	T>C/T>G at nonTpG	4.03587	CEU	11	-79.3105124472694	-99.1381405590868
(3130,5520]	T>C/T>G at nonTpG	4.09796	CEU	11	-153.589144294822	-191.986430368527
(42100,66500]	T>C/T>G at nonTpG	4.04003	CEU	11	-81.9815621856372	-102.476952732046
(425,860]	T>C/T>G at nonTpG	4.19657	CEU	11	330.317613016771	412.897016270964
(55,124]	T>C/T>G at nonTpG	4.11033	CEU	11	-188.51581986018	-235.644774825225
(5520,9040]	T>C/T>G at nonTpG	4.07388	CEU	11	-112.775045178226	-140.968806472782
(66500,3e+06]	T>C/T>G at nonTpG	4.05944	CEU	11	-97.2251563790113	-121.531445473764
(860,1720]	T>C/T>G at nonTpG	4.18146	CEU	11	633.988347808078	792.485434760097
(9040,13700]	T>C/T>G at nonTpG	4.07613	CEU	11	-115.652646827855	-144.565808534819
(0,55]	C>G / T>A	1.2377	CEU	11	13.7907662772962	17.2384578466203
(124,233]	C>G / T>A	1.23611	CEU	11	13.7237371491313	17.1546714364141
(13700,19900]	C>G / T>A	1.2132	CEU	11	12.8141524309701	16.0176905387126
(1720,3130]	C>G / T>A	1.24517	CEU	11	14.1130133644171	17.6412667055213
(19900,28600]	C>G / T>A	1.18641	CEU	11	11.8686129737535	14.8357662171919
(233,425]	C>G / T>A	1.2339	CEU	11	13.6314556213851	17.0393195267313
(28600,42100]	C>G / T>A	1.15173	CEU	11	10.800595703954	13.5007446299425
(3130,5520]	C>G / T>A	1.24979	CEU	11	14.3185853876737	17.8982317345921
(42100,66500]	C>G / T>A	1.12135	CEU	11	9.98372617396311	12.4796577174539
(425,860]	C>G / T>A	1.23441	CEU	11	13.6526607704598	17.0658259630748
(55,124]	C>G / T>A	1.23957	CEU	11	13.8702907220738	17.3378634025922
(5520,9040]	C>G / T>A	1.23515	CEU	11	13.6835254415864	17.104406801983
(66500,3e+06]	C>G / T>A	1.13286	CEU	11	10.2815594178614	12.8519492723268
(860,1720]	C>G / T>A	1.23767	CEU	11	13.789496599405	17.2368707492562
(9040,13700]	C>G / T>A	1.22479	CEU	11	13.2615770115281	16.5769712644101
(0,55]	C>T/C>A at nonCpG	3.05212	CEU	11	26.8217829911303	33.5272287389128
(124,233]	C>T/C>A at nonCpG	3.31463	CEU	11	18.1215356108626	22.6519195135783
(13700,19900]	C>T/C>A at nonCpG	3.03213	CEU	11	27.7752569356422	34.7190711695528
(1720,3130]	C>T/C>A at nonCpG	3.26849	CEU	11	19.2745818874119	24.0932273592648
(19900,28600]	C>T/C>A at nonCpG	3.03012	CEU	11	27.8744181419183	34.8430226773978
(233,425]	C>T/C>A at nonCpG	3.46357	CEU	11	15.0751208527118	18.8439010658897
(28600,42100]	C>T/C>A at nonCpG	3.06156	CEU	11	26.3912168933931	32.9890211167414
(3130,5520]	C>T/C>A at nonCpG	3.12119	CEU	11	23.9279612690183	29.9099515862729
(42100,66500]	C>T/C>A at nonCpG	3.10299	CEU	11	24.6361681208744	30.795210151093
(425,860]	C>T/C>A at nonCpG	3.47575	CEU	11	14.8629223489632	18.578652936204
(55,124]	C>T/C>A at nonCpG	3.16178	CEU	11	22.4686416800162	28.0858021000202
(5520,9040]	C>T/C>A at nonCpG	3.06054	CEU	11	26.4371567228888	33.046445903611
(66500,3e+06]	C>T/C>A at nonCpG	3.12924	CEU	11	23.6258220060181	29.5322775075226
(860,1720]	C>T/C>A at nonCpG	3.40888	CEU	11	16.0903870322617	20.1129837903271
(9040,13700]	C>T/C>A at nonCpG	3.04028	CEU	11	27.3794563883564	34.2243204854455
(0,55]	C>T/C>A at nonCpG-TCC*	3.35772	CEU	11	30.603951465905	38.2549393323813
(124,233]	C>T/C>A at nonCpG-TCC*	3.54062	CEU	11	22.0912729786573	27.6140912233216
(13700,19900]	C>T/C>A at nonCpG-TCC*	3.42529	CEU	11	26.8985472274692	33.6231840343365
(1720,3130]	C>T/C>A at nonCpG-TCC*	3.56369	CEU	11	21.2990840939092	26.6238551173865
(19900,28600]	C>T/C>A at nonCpG-TCC*	3.41843	CEU	11	27.239064000053	34.0488300000662
(233,425]	C>T/C>A at nonCpG-TCC*	3.65637	CEU	11	18.536069454913	23.1700868186412
(28600,42100]	C>T/C>A at nonCpG-TCC*	3.45227	CEU	11	25.6265460653582	32.0331825816978
(3130,5520]	C>T/C>A at nonCpG-TCC*	3.49368	CEU	11	23.8608405935754	29.8260507419693
(42100,66500]	C>T/C>A at nonCpG-TCC*	3.4893	CEU	11	24.0378766021049	30.0473457526311
(425,860]	C>T/C>A at nonCpG-TCC*	3.66412	CEU	11	18.3312150576314	22.9140188220393
(55,124]	C>T/C>A at nonCpG-TCC*	3.43887	CEU	11	26.2453178797659	32.8066473497074
(5520,9040]	C>T/C>A at nonCpG-TCC*	3.44732	CEU	11	25.8522356593254	32.3152945741568
(66500,3e+06]	C>T/C>A at nonCpG-TCC*	3.49119	CEU	11	23.9612175661429	29.9515219576787
(860,1720]	C>T/C>A at nonCpG-TCC*	3.63348	CEU	11	19.1627922541409	23.9534903176761
(9040,13700]	C>T/C>A at nonCpG-TCC*	3.43094	CEU	11	26.6234674333354	33.2793342916693
(0,55]	T>C / T>G	3.91945	CEU	110	-31.9021155386936	-39.877644423367
(124,233]	T>C / T>G	4.01783	CEU	110	-82.1504065400663	-102.688008175083
(13700,19900]	T>C / T>G	4.00647	CEU	110	-69.0860568161753	-86.3575710202191
(1720,3130]	T>C / T>G	4.02943	CEU	110	-102.068418762165	-127.585523452706
(19900,28600]	T>C / T>G	4.06907	CEU	110	-673.695065574706	-842.118831968383
(233,425]	T>C / T>G	4.05247	CEU	110	-199.880478146151	-249.850597682689
(28600,42100]	T>C / T>G	4.20233	CEU	110	34.6198177960626	43.2747722450782
(3130,5520]	T>C / T>G	3.98937	CEU	110	-55.8814239041588	-69.8517798801985
(42100,66500]	T>C / T>G	4.3391	CEU	110	15.4830907666744	19.353863458343
(425,860]	T>C / T>G	4.0552	CEU	110	-225.831983726795	-282.289979658494
(55,124]	T>C / T>G	3.9632	CEU	110	-43.4251740244704	-54.281467530588
(5520,9040]	T>C / T>G	3.972	CEU	110	-46.9141487622607	-58.6426859528259
(66500,3e+06]	T>C / T>G	4.27695	CEU	110	20.9499971208136	26.1874964010169
(860,1720]	T>C / T>G	4.04963	CEU	110	-178.586662738299	-223.233328422874
(9040,13700]	T>C / T>G	3.99731	CEU	110	-61.298942939215	-76.6236786740187
(0,55]	T>C/T>G at nonTpG	4.04762	CEU	110	-4427.33640972323	-5534.17051215403
(124,233]	T>C/T>G at nonTpG	4.17128	CEU	110	81.1009158587638	101.376144823455
(13700,19900]	T>C/T>G at nonTpG	4.03977	CEU	110	-984.419852346592	-1230.52481543324
(1720,3130]	T>C/T>G at nonTpG	4.14599	CEU	110	102.615156266785	128.268945333481
(19900,28600]	T>C/T>G at nonTpG	4.02386	CEU	110	-382.512400258256	-478.14050032282
(233,425]	T>C/T>G at nonTpG	4.19107	CEU	110	69.6401887954696	87.050235994337
(28600,42100]	T>C/T>G at nonTpG	4.03587	CEU	110	-710.239063195802	-887.798828994753
(3130,5520]	T>C/T>G at nonTpG	4.09796	CEU	110	205.760870612562	257.201088265703
(42100,66500]	T>C/T>G at nonTpG	4.04003	CEU	110	-1010.43167530015	-1263.03959412519
(425,860]	T>C/T>G at nonTpG	4.19657	CEU	110	67.0041139447231	83.7551424309039
(55,124]	T>C/T>G at nonTpG	4.11033	CEU	110	163.529495719939	204.411869649924
(5520,9040]	T>C/T>G at nonTpG	4.07388	CEU	110	412.737578815916	515.921973519895
(66500,3e+06]	T>C/T>G at nonTpG	4.05944	CEU	110	1036.07047521635	1295.08809402043
(860,1720]	T>C/T>G at nonTpG	4.18146	CEU	110	74.7749857798028	93.4687322247535
(9040,13700]	T>C/T>G at nonTpG	4.07613	CEU	110	377.325216961363	471.656521201703
(0,55]	C>G / T>A	1.2377	CEU	110	17.2912723167221	21.6140903959026
(124,233]	C>G / T>A	1.23611	CEU	110	17.2012443440702	21.5015554300877
(13700,19900]	C>G / T>A	1.2132	CEU	110	15.9850355761744	19.981294470218
(1720,3130]	C>G / T>A	1.24517	CEU	110	17.724864996055	22.1560812450688
(19900,28600]	C>G / T>A	1.18641	CEU	110	14.7314582369919	18.4143227962399
(233,425]	C>G / T>A	1.2339	CEU	110	17.0773903094746	21.3467378868432
(28600,42100]	C>G / T>A	1.15173	CEU	110	13.328454251241	16.6605678140513
(3130,5520]	C>G / T>A	1.24979	CEU	110	18.002142040295	22.5026775503688
(42100,66500]	C>G / T>A	1.12135	CEU	110	12.2645256871168	15.3306571088959
(425,860]	C>G / T>A	1.23441	CEU	110	17.105841118562	21.3823013982025
(55,124]	C>G / T>A	1.23957	CEU	110	17.3981550798005	21.7476938497506
(5520,9040]	C>G / T>A	1.23515	CEU	110	17.1472619703038	21.4340774628797
(66500,3e+06]	C>G / T>A	1.13286	CEU	110	12.6515249495307	15.8144061869134
(860,1720]	C>G / T>A	1.23767	CEU	110	17.289566474104	21.6119580926301
(9040,13700]	C>G / T>A	1.22479	CEU	110	16.5820182472431	20.7275228090539
(0,55]	C>T/C>A at nonCpG	3.05212	CEU	110	30.6533211193572	38.3166513991965
(124,233]	C>T/C>A at nonCpG	3.31463	CEU	110	22.4121373267016	28.015171658377
(13700,19900]	C>T/C>A at nonCpG	3.03213	CEU	110	31.501867946556	39.3773349331949
(1720,3130]	C>T/C>A at nonCpG	3.26849	CEU	110	23.5588852292192	29.448606536524
(19900,28600]	C>T/C>A at nonCpG	3.03012	CEU	110	31.5895351905284	39.4869189881605
(233,425]	C>T/C>A at nonCpG	3.46357	CEU	110	19.2957711715852	24.1197139644815
(28600,42100]	C>T/C>A at nonCpG	3.06156	CEU	110	30.2667863442611	37.8334829303263
(3130,5520]	C>T/C>A at nonCpG	3.12119	CEU	110	28.0143558410654	35.0179448013318
(42100,66500]	C>T/C>A at nonCpG	3.10299	CEU	110	28.6692112067702	35.8365140084628
(425,860]	C>T/C>A at nonCpG	3.47575	CEU	110	19.0738791989329	23.8423489986661
(55,124]	C>T/C>A at nonCpG	3.16178	CEU	110	26.6460195312492	33.3075244140614
(5520,9040]	C>T/C>A at nonCpG	3.06054	CEU	110	30.3081284008433	37.8851605010541
(66500,3e+06]	C>T/C>A at nonCpG	3.12924	CEU	110	27.7331622971686	34.6664528714607
(860,1720]	C>T/C>A at nonCpG	3.40888	CEU	110	20.3486079721386	25.4357599651733
(9040,13700]	C>T/C>A at nonCpG	3.04028	CEU	110	31.1508577275202	38.9385721594002
(0,55]	C>T/C>A at nonCpG-TCC*	3.35772	CEU	110	31.2614655407141	39.0768319258926
(124,233]	C>T/C>A at nonCpG-TCC*	3.54062	CEU	110	25.2854313557884	31.6067891947355
(13700,19900]	C>T/C>A at nonCpG-TCC*	3.42529	CEU	110	28.7762263425327	35.9702829281658
(1720,3130]	C>T/C>A at nonCpG-TCC*	3.56369	CEU	110	24.6786640682411	30.8483300853014
(19900,28600]	C>T/C>A at nonCpG-TCC*	3.41843	CEU	110	29.0117203689353	36.2646504611691
(233,425]	C>T/C>A at nonCpG-TCC*	3.65637	CEU	110	22.486694664871	28.1083683310887
(28600,42100]	C>T/C>A at nonCpG-TCC*	3.45227	CEU	110	27.8832206574518	34.8540258218147
(3130,5520]	C>T/C>A at nonCpG-TCC*	3.49368	CEU	110	26.6076632624121	33.2595790780152
(42100,66500]	C>T/C>A at nonCpG-TCC*	3.4893	CEU	110	26.7374916019992	33.4218645024991
(425,860]	C>T/C>A at nonCpG-TCC*	3.66412	CEU	110	22.3193173963902	27.8991467454877
(55,124]	C>T/C>A at nonCpG-TCC*	3.43887	CEU	110	28.3202767501115	35.4003459376393
(5520,9040]	C>T/C>A at nonCpG-TCC*	3.44732	CEU	110	28.0432186557335	35.0540233196669
(66500,3e+06]	C>T/C>A at nonCpG-TCC*	3.49119	CEU	110	26.6813279566702	33.3516599458378
(860,1720]	C>T/C>A at nonCpG-TCC*	3.63348	CEU	110	22.9945055788295	28.7431319735369
(9040,13700]	C>T/C>A at nonCpG-TCC*	3.43094	CEU	110	28.5848978553768	35.731122319221
(0,55]	T>C / T>G	3.91945	CEU	111	-334.74467201421	-418.430840017762
(124,233]	T>C / T>G	4.01783	CEU	111	140.127252166231	175.159065207788
(13700,19900]	T>C / T>G	4.00647	CEU	111	167.714018807886	209.642523509858
(1720,3130]	T>C / T>G	4.02943	CEU	111	119.956969598453	149.946211998066
(19900,28600]	T>C / T>G	4.06907	CEU	111	80.3413525678639	100.42669070983
(233,425]	T>C / T>G	4.05247	CEU	111	93.2521068919012	116.565133614877
(28600,42100]	T>C / T>G	4.20233	CEU	111	37.9067340872171	47.3834176090213
(3130,5520]	T>C / T>G	3.98937	CEU	111	238.210627616392	297.76328452049
(42100,66500]	T>C / T>G	4.3391	CEU	111	24.4689264335073	30.5861580418841
(425,860]	T>C / T>G	4.0552	CEU	111	90.852629059856	113.56578632482
(55,124]	T>C / T>G	3.9632	CEU	111	665.329409825438	831.661762281798
(5520,9040]	T>C / T>G	3.972	CEU	111	415.199981363722	518.999976704652
(66500,3e+06]	T>C / T>G	4.27695	CEU	111	29.1876305340168	36.484538167521
(860,1720]	T>C / T>G	4.04963	CEU	111	95.8858532763264	119.857316595408
(9040,13700]	T>C / T>G	3.99731	CEU	111	199.324521023876	249.155651279845
(0,55]	T>C/T>G at nonTpG	4.04762	CEU	111	-168.292832907371	-210.366041134214
(124,233]	T>C/T>G at nonTpG	4.17128	CEU	111	158.493710961303	198.117138701628
(13700,19900]	T>C/T>G at nonTpG	4.03977	CEU	111	-149.208427439815	-186.510534299768
(1720,3130]	T>C/T>G at nonTpG	4.14599	CEU	111	265.933475803025	332.416844753781
(19900,28600]	T>C/T>G at nonTpG	4.02386	CEU	111	-121.417204238706	-151.771505298382
(233,425]	T>C/T>G at nonTpG	4.19107	CEU	111	120.19100261597	150.238753269963
(28600,42100]	T>C/T>G at nonTpG	4.03587	CEU	111	-141.265858725283	-176.582323406604
(3130,5520]	T>C/T>G at nonTpG	4.09796	CEU	111	-981.691132244177	-1227.11391530522
(42100,66500]	T>C/T>G at nonTpG	4.04003	CEU	111	-149.770213286764	-187.212766608455
(425,860]	T>C/T>G at nonTpG	4.19657	CEU	111	112.594680340733	140.743350425916
(55,124]	T>C/T>G at nonTpG	4.11033	CEU	111	4890.71068289651	6113.38835362063
(5520,9040]	T>C/T>G at nonTpG	4.07388	CEU	111	-295.463897073124	-369.329871341405
(66500,3e+06]	T>C/T>G at nonTpG	4.05944	CEU	111	-208.605445641313	-260.756807051641
(860,1720]	T>C/T>G at nonTpG	4.18146	CEU	111	136.203858852354	170.254823565442
(9040,13700]	T>C/T>G at nonTpG	4.07613	CEU	111	-316.026946013858	-395.033682517323
(0,55]	C>G / T>A	1.2377	CEU	111	15.4878935351156	19.3598669188946
(124,233]	C>G / T>A	1.23611	CEU	111	15.4065323961486	19.2581654951858
(13700,19900]	C>G / T>A	1.2132	CEU	111	14.3088420920183	17.8860526150228
(1720,3130]	C>G / T>A	1.24517	CEU	111	15.8799506217612	19.8499382772015
(19900,28600]	C>G / T>A	1.18641	CEU	111	13.1802165379863	16.4752706724829
(233,425]	C>G / T>A	1.2339	CEU	111	15.2946255445382	19.1182819306727
(28600,42100]	C>G / T>A	1.15173	CEU	111	11.9204065137622	14.9005081422027
(3130,5520]	C>G / T>A	1.24979	CEU	111	16.1308448247149	20.1635560308937
(42100,66500]	C>G / T>A	1.12135	CEU	111	10.9674138631387	13.7092673289234
(425,860]	C>G / T>A	1.23441	CEU	111	15.3203294813571	19.1504118516964
(55,124]	C>G / T>A	1.23957	CEU	111	15.5845059371749	19.4806324214686
(5520,9040]	C>G / T>A	1.23515	CEU	111	15.3577538461663	19.1971923077079
(66500,3e+06]	C>G / T>A	1.13286	CEU	111	11.3138267293022	14.1422834116277
(860,1720]	C>G / T>A	1.23767	CEU	111	15.4863517745664	19.357939718208
(9040,13700]	C>G / T>A	1.22479	CEU	111	14.8473153783409	18.5591442229261
(0,55]	C>T/C>A at nonCpG	3.05212	CEU	111	171.445872679568	214.30734084946
(124,233]	C>T/C>A at nonCpG	3.31463	CEU	111	26.0440198795856	32.555024849482
(13700,19900]	C>T/C>A at nonCpG	3.03213	CEU	111	258.711030976672	323.38878872084
(1720,3130]	C>T/C>A at nonCpG	3.26849	CEU	111	31.6675452216733	39.5844315270916
(19900,28600]	C>T/C>A at nonCpG	3.03012	CEU	111	272.429900859214	340.537376074017
(233,425]	C>T/C>A at nonCpG	3.46357	CEU	111	15.3860717204669	19.2325896505837
(28600,42100]	C>T/C>A at nonCpG	3.06156	CEU	111	147.443236537508	184.304045671885
(3130,5520]	C>T/C>A at nonCpG	3.12119	CEU	111	76.3111549264878	95.3889436581097
(42100,66500]	C>T/C>A at nonCpG	3.10299	CEU	111	89.9845097452517	112.480637181565
(425,860]	C>T/C>A at nonCpG	3.47575	CEU	111	14.8042284992503	18.5052856240628
(55,124]	C>T/C>A at nonCpG	3.16178	CEU	111	56.3189069631461	70.3986337039326
(5520,9040]	C>T/C>A at nonCpG	3.06054	CEU	111	149.72236670036	187.15295837545
(66500,3e+06]	C>T/C>A at nonCpG	3.12924	CEU	111	71.4123732746385	89.2654665932982
(860,1720]	C>T/C>A at nonCpG	3.40888	CEU	111	18.4167786406061	23.0209733007576
(9040,13700]	C>T/C>A at nonCpG	3.04028	CEU	111	214.571204270903	268.214005338629
(0,55]	C>T/C>A at nonCpG-TCC*	3.35772	CEU	111	-60.5098881446883	-75.6373601808604
(124,233]	C>T/C>A at nonCpG-TCC*	3.54062	CEU	111	209.995544581236	262.494430726545
(13700,19900]	C>T/C>A at nonCpG-TCC*	3.42529	CEU	111	-103.190391732731	-128.987989665914
(1720,3130]	C>T/C>A at nonCpG-TCC*	3.56369	CEU	111	122.074668025304	152.593335031631
(19900,28600]	C>T/C>A at nonCpG-TCC*	3.41843	CEU	111	-95.8568516815749	-119.821064601969
(233,425]	C>T/C>A at nonCpG-TCC*	3.65637	CEU	111	40.9451129327272	51.181391165909
(28600,42100]	C>T/C>A at nonCpG-TCC*	3.45227	CEU	111	-150.162722371232	-187.70340296404
(3130,5520]	C>T/C>A at nonCpG-TCC*	3.49368	CEU	111	-619.080545122177	-773.850681402721
(42100,66500]	C>T/C>A at nonCpG-TCC*	3.4893	CEU	111	-460.193211963961	-575.241514954951
(425,860]	C>T/C>A at nonCpG-TCC*	3.66412	CEU	111	38.4727903191926	48.0909878989907
(55,124]	C>T/C>A at nonCpG-TCC*	3.43887	CEU	111	-122.121213740879	-152.651517176099
(5520,9040]	C>T/C>A at nonCpG-TCC*	3.44732	CEU	111	-138.315118383172	-172.893897978965
(66500,3e+06]	C>T/C>A at nonCpG-TCC*	3.49119	CEU	111	-517.308312345484	-646.635390431855
(860,1720]	C>T/C>A at nonCpG-TCC*	3.63348	CEU	111	50.0037621904485	62.5047027380606
(9040,13700]	C>T/C>A at nonCpG-TCC*	3.43094	CEU	111	-110.235667467809	-137.794584334761
(0,55]	T>C / T>G	3.91945	CEU	112	54.9816103299145	68.7270129123931
(124,233]	T>C / T>G	4.01783	CEU	112	43.5181610574747	54.3977013218434
(13700,19900]	T>C / T>G	4.00647	CEU	112	44.5850882273982	55.7313602842477
(1720,3130]	T>C / T>G	4.02943	CEU	112	42.4817374115567	53.1021717644458
(19900,28600]	T>C / T>G	4.06907	CEU	112	39.295021610067	49.1187770125837
(233,425]	T>C / T>G	4.05247	CEU	112	40.5673556364073	50.7091945455092
(28600,42100]	T>C / T>G	4.20233	CEU	112	31.4561513521212	39.3201891901515
(3130,5520]	T>C / T>G	3.98937	CEU	112	46.2970381872919	57.8712977341149
(42100,66500]	T>C / T>G	4.3391	CEU	112	26.1916165897375	32.7395207371719
(425,860]	T>C / T>G	4.0552	CEU	112	40.3522748568634	50.4403435710793
(55,124]	T>C / T>G	3.9632	CEU	112	49.1967040078241	61.4958800097801
(5520,9040]	T>C / T>G	3.972	CEU	112	48.1807583086126	60.2259478857657
(66500,3e+06]	T>C / T>G	4.27695	CEU	112	28.3356417944068	35.4195522430085
(860,1720]	T>C / T>G	4.04963	CEU	112	40.7936369195476	50.9920461494345
(9040,13700]	T>C / T>G	3.99731	CEU	112	45.4855636490987	56.8569545613734
(0,55]	T>C/T>G at nonTpG	4.04762	CEU	112	40.6620164680589	50.8275205850736
(124,233]	T>C/T>G at nonTpG	4.17128	CEU	112	34.8003111566805	43.5003889458506
(13700,19900]	T>C/T>G at nonTpG	4.03977	CEU	112	41.1075793253785	51.3844741567232
(1720,3130]	T>C/T>G at nonTpG	4.14599	CEU	112	35.8464250795358	44.8080313494197
(19900,28600]	T>C/T>G at nonTpG	4.02386	CEU	112	42.0436215833669	52.5545269792086
(233,425]	T>C/T>G at nonTpG	4.19107	CEU	112	34.0268464686096	42.533558085762
(28600,42100]	T>C/T>G at nonTpG	4.03587	CEU	112	41.3328692308715	51.6660865385894
(3130,5520]	T>C/T>G at nonTpG	4.09796	CEU	112	38.0342747155395	47.5428433944243
(42100,66500]	T>C/T>G at nonTpG	4.04003	CEU	112	41.0926537534755	51.3658171918444
(425,860]	T>C/T>G at nonTpG	4.19657	CEU	112	33.8184924230906	42.2731155288633
(55,124]	T>C/T>G at nonTpG	4.11033	CEU	112	37.4435255557021	46.8044069446277
(5520,9040]	T>C/T>G at nonTpG	4.07388	CEU	112	39.2441115402116	49.0551394252645
(66500,3e+06]	T>C/T>G at nonTpG	4.05944	CEU	112	40.0103597231751	50.0129496539689
(860,1720]	T>C/T>G at nonTpG	4.18146	CEU	112	34.3977070047493	42.9971337559367
(9040,13700]	T>C/T>G at nonTpG	4.07613	CEU	112	39.1275534064042	48.9094417580053
(0,55]	C>G / T>A	1.2377	CEU	112	10.3624619135298	12.9530773919123
(124,233]	C>G / T>A	1.23611	CEU	112	10.2619976052439	12.8274970065549
(13700,19900]	C>G / T>A	1.2132	CEU	112	8.97143376514757	11.2142922064345
(1720,3130]	C>G / T>A	1.24517	CEU	112	10.8565068134821	13.5706335168527
(19900,28600]	C>G / T>A	1.18641	CEU	112	7.75914132511285	9.69892665639106
(233,425]	C>G / T>A	1.2339	CEU	112	10.1249446328578	12.6561807910723
(28600,42100]	C>G / T>A	1.15173	CEU	112	6.52551846058556	8.15689807573195
(3130,5520]	C>G / T>A	1.24979	CEU	112	11.1815759737626	13.9769699672033
(42100,66500]	C>G / T>A	1.12135	CEU	112	5.66613238678942	7.08266548348677
(425,860]	C>G / T>A	1.23441	CEU	112	10.156309547683	12.6953869346038
(55,124]	C>G / T>A	1.23957	CEU	112	10.482667119739	13.1033338996737
(5520,9040]	C>G / T>A	1.23515	CEU	112	10.2020983725	12.752622965625
(66500,3e+06]	C>G / T>A	1.13286	CEU	112	5.97166247239331	7.46457809049163
(860,1720]	C>G / T>A	1.23767	CEU	112	10.3605516791019	12.9506895988774
(9040,13700]	C>G / T>A	1.22479	CEU	112	9.58983215837124	11.987290197964
(0,55]	C>T/C>A at nonCpG	3.05212	CEU	112	33.0592236337633	41.3240295422041
(124,233]	C>T/C>A at nonCpG	3.31463	CEU	112	21.2968811160667	26.6211013950834
(13700,19900]	C>T/C>A at nonCpG	3.03213	CEU	112	34.4208811136487	43.0261013920609
(1720,3130]	C>T/C>A at nonCpG	3.26849	CEU	112	22.7903495904511	28.4879369880639
(19900,28600]	C>T/C>A at nonCpG	3.03012	CEU	112	34.5633635790274	43.2042044737842
(233,425]	C>T/C>A at nonCpG	3.46357	CEU	112	17.4410592729994	21.8013240912492
(28600,42100]	C>T/C>A at nonCpG	3.06156	CEU	112	32.4492570515026	40.5615713143783
(3130,5520]	C>T/C>A at nonCpG	3.12119	CEU	112	29.0172801746912	36.271600218364
(42100,66500]	C>T/C>A at nonCpG	3.10299	CEU	112	29.9940806879438	37.4926008599297
(425,860]	C>T/C>A at nonCpG	3.47575	CEU	112	17.1772298410462	21.4715373013078
(55,124]	C>T/C>A at nonCpG	3.16178	CEU	112	27.0291902662751	33.7864878328439
(5520,9040]	C>T/C>A at nonCpG	3.06054	CEU	112	32.5141933433837	40.6427416792296
(66500,3e+06]	C>T/C>A at nonCpG	3.12924	CEU	112	28.6029503759484	35.7536879699355
(860,1720]	C>T/C>A at nonCpG	3.40888	CEU	112	18.7118171507803	23.3897714384754
(9040,13700]	C>T/C>A at nonCpG	3.04028	CEU	112	33.8538029215418	42.3172536519272
(0,55]	C>T/C>A at nonCpG-TCC*	3.35772	CEU	112	38.2870238352362	47.8587797940453
(124,233]	C>T/C>A at nonCpG-TCC*	3.54062	CEU	112	28.5269410381273	35.6586762976591
(13700,19900]	C>T/C>A at nonCpG-TCC*	3.42529	CEU	112	34.0521470990444	42.5651838738055
(1720,3130]	C>T/C>A at nonCpG-TCC*	3.56369	CEU	112	27.6130622582561	34.5163278228201
(19900,28600]	C>T/C>A at nonCpG-TCC*	3.41843	CEU	112	34.4421863074529	43.0527328843161
(233,425]	C>T/C>A at nonCpG-TCC*	3.65637	CEU	112	24.4180833759596	30.5226042199495
(28600,42100]	C>T/C>A at nonCpG-TCC*	3.45227	CEU	112	32.5936006294059	40.7420007867574
(3130,5520]	C>T/C>A at nonCpG-TCC*	3.49368	CEU	112	30.5648724862272	38.206090607784
(42100,66500]	C>T/C>A at nonCpG-TCC*	3.4893	CEU	112	30.768494083788	38.460617604735
(425,860]	C>T/C>A at nonCpG-TCC*	3.66412	CEU	112	24.1807351390395	30.2259189237993
(55,124]	C>T/C>A at nonCpG-TCC*	3.43887	CEU	112	33.3034248768394	41.6292810960493
(5520,9040]	C>T/C>A at nonCpG-TCC*	3.44732	CEU	112	32.8525678154696	41.065709769337
(66500,3e+06]	C>T/C>A at nonCpG-TCC*	3.49119	CEU	112	30.6803289816438	38.3504112270548
(860,1720]	C>T/C>A at nonCpG-TCC*	3.63348	CEU	112	25.143815290562	31.4297691132025
(9040,13700]	C>T/C>A at nonCpG-TCC*	3.43094	CEU	112	33.7369333536432	42.171166692054
(0,55]	T>C / T>G	3.91945	CEU	113	-147.990777432177	-184.988471790222
(124,233]	T>C / T>G	4.01783	CEU	113	185.146415121661	231.433018902077
(13700,19900]	T>C / T>G	4.00647	CEU	113	250.193316236743	312.741645295929
(1720,3130]	T>C / T>G	4.02943	CEU	113	146.303679590464	182.879599488081
(19900,28600]	T>C / T>G	4.06907	CEU	113	85.2085261477363	106.51065768467
(233,425]	T>C / T>G	4.05247	CEU	113	103.26853947086	129.085674338575
(28600,42100]	T>C / T>G	4.20233	CEU	113	35.4382206445933	44.2977758057416
(3130,5520]	T>C / T>G	3.98937	CEU	113	530.981369919254	663.726712399068
(42100,66500]	T>C / T>G	4.3391	CEU	113	22.150621508145	27.6882768851812
(425,860]	T>C / T>G	4.0552	CEU	113	99.790269621344	124.73783702668
(55,124]	T>C / T>G	3.9632	CEU	113	-740.17191764329	-925.214897054112
(5520,9040]	T>C / T>G	3.972	CEU	113	-3795.1603729125	-4743.95046614062
(66500,3e+06]	T>C / T>G	4.27695	CEU	113	26.7007842976112	33.375980372014
(860,1720]	T>C / T>G	4.04963	CEU	113	107.153914912407	133.942393640508
(9040,13700]	T>C / T>G	3.99731	CEU	113	349.078143940606	436.347679925757
(0,55]	T>C/T>G at nonTpG	4.04762	CEU	113	-52.7111705901525	-65.8889632376907
(124,233]	T>C/T>G at nonTpG	4.17128	CEU	113	1435.46374569426	1794.32968211782
(13700,19900]	T>C/T>G at nonTpG	4.03977	CEU	113	-49.5163409462213	-61.8954261827767
(1720,3130]	T>C/T>G at nonTpG	4.14599	CEU	113	-295.363043082307	-369.203803852884
(19900,28600]	T>C/T>G at nonTpG	4.02386	CEU	113	-44.1161947399459	-55.1452434249323
(233,425]	T>C/T>G at nonTpG	4.19107	CEU	113	255.551346326446	319.439182908057
(28600,42100]	T>C/T>G at nonTpG	4.03587	CEU	113	-48.0713504036146	-60.0891880045183
(3130,5520]	T>C/T>G at nonTpG	4.09796	CEU	113	-90.4721491806578	-113.090186475822
(42100,66500]	T>C/T>G at nonTpG	4.04003	CEU	113	-49.6158304058681	-62.0197880073351
(425,860]	T>C/T>G at nonTpG	4.19657	CEU	113	207.879657201688	259.84957150211
(55,124]	T>C/T>G at nonTpG	4.11033	CEU	113	-110.023041225847	-137.528801532309
(5520,9040]	T>C/T>G at nonTpG	4.07388	CEU	113	-67.3143295209905	-84.1429119012382
(66500,3e+06]	T>C/T>G at nonTpG	4.05944	CEU	113	-58.401638501548	-73.002048126935
(860,1720]	T>C/T>G at nonTpG	4.18146	CEU	113	425.754422668443	532.193028335554
(9040,13700]	T>C/T>G at nonTpG	4.07613	CEU	113	-68.9582119033373	-86.1977648791717
(0,55]	C>G / T>A	1.2377	CEU	113	17.1656485033869	21.4570606292336
(124,233]	C>G / T>A	1.23611	CEU	113	17.0883514180695	21.3604392725869
(13700,19900]	C>G / T>A	1.2132	CEU	113	16.0274435936936	20.034304492117
(1720,3130]	C>G / T>A	1.24517	CEU	113	17.5355920885699	21.9194901107123
(19900,28600]	C>G / T>A	1.18641	CEU	113	14.9003911090929	18.6254888863661
(233,425]	C>G / T>A	1.2339	CEU	113	16.9817371028964	21.2271713786205
(28600,42100]	C>G / T>A	1.15173	CEU	113	13.5966300165592	16.995787520699
(3130,5520]	C>G / T>A	1.24979	CEU	113	17.7701588852425	22.2126986065531
(42100,66500]	C>G / T>A	1.12135	CEU	113	12.5767052456962	15.7208815571203
(425,860]	C>G / T>A	1.23441	CEU	113	17.006255926257	21.2578199078213
(55,124]	C>G / T>A	1.23957	CEU	113	17.2571996703608	21.571499587951
(5520,9040]	C>G / T>A	1.23515	CEU	113	17.0419222148011	21.3024027685013
(66500,3e+06]	C>G / T>A	1.13286	CEU	113	12.9509006178659	16.1886257723324
(860,1720]	C>G / T>A	1.23767	CEU	113	17.1641854419468	21.4552318024334
(9040,13700]	C>G / T>A	1.22479	CEU	113	16.5521115160302	20.6901393950377
(0,55]	C>T/C>A at nonCpG	3.05212	CEU	113	33.9196916047128	42.399614505891
(124,233]	C>T/C>A at nonCpG	3.31463	CEU	113	20.3847195406239	25.4808994257799
(13700,19900]	C>T/C>A at nonCpG	3.03213	CEU	113	35.5402367060316	44.4252958825395
(1720,3130]	C>T/C>A at nonCpG	3.26849	CEU	113	22.0585484788853	27.5731855986066
(19900,28600]	C>T/C>A at nonCpG	3.03012	CEU	113	35.7104749886936	44.638093735867
(233,425]	C>T/C>A at nonCpG	3.46357	CEU	113	16.1210295450422	20.1512869313027
(28600,42100]	C>T/C>A at nonCpG	3.06156	CEU	113	33.1974711950227	41.4968389937783
(3130,5520]	C>T/C>A at nonCpG	3.12119	CEU	113	29.1761782131012	36.4702227663766
(42100,66500]	C>T/C>A at nonCpG	3.10299	CEU	113	30.3134566653196	37.8918208316496
(425,860]	C>T/C>A at nonCpG	3.47575	CEU	113	15.8322945581143	19.7903681976429
(55,124]	C>T/C>A at nonCpG	3.16178	CEU	113	26.879042500761	33.5988031259512
(5520,9040]	C>T/C>A at nonCpG	3.06054	CEU	113	33.2742490393749	41.5928112992186
(66500,3e+06]	C>T/C>A at nonCpG	3.12924	CEU	113	28.6955040688913	35.8693800861141
(860,1720]	C>T/C>A at nonCpG	3.40888	CEU	113	17.5170990016484	21.8963737520605
(9040,13700]	C>T/C>A at nonCpG	3.04028	CEU	113	34.8639439138803	43.5799298923503
(0,55]	C>T/C>A at nonCpG-TCC*	3.35772	CEU	113	42.7972906288457	53.4966132860571
(124,233]	C>T/C>A at nonCpG-TCC*	3.54062	CEU	113	29.9474713405627	37.4343391757033
(13700,19900]	C>T/C>A at nonCpG-TCC*	3.42529	CEU	113	37.0818597775015	46.3523247218769
(1720,3130]	C>T/C>A at nonCpG-TCC*	3.56369	CEU	113	28.8009632579306	36.0012040724132
(19900,28600]	C>T/C>A at nonCpG-TCC*	3.41843	CEU	113	37.599051192203	46.9988139902538
(233,425]	C>T/C>A at nonCpG-TCC*	3.65637	CEU	113	24.8643676814307	31.0804596017884
(28600,42100]	C>T/C>A at nonCpG-TCC*	3.45227	CEU	113	35.1639616417854	43.9549520522317
(3130,5520]	C>T/C>A at nonCpG-TCC*	3.49368	CEU	113	32.5379060114535	40.6723825143169
(42100,66500]	C>T/C>A at nonCpG-TCC*	3.4893	CEU	113	32.7993279225332	40.9991599031665
(425,860]	C>T/C>A at nonCpG-TCC*	3.66412	CEU	113	24.5762898627165	30.7203623283956
(55,124]	C>T/C>A at nonCpG-TCC*	3.43887	CEU	113	36.0941730236029	45.1177162795036
(5520,9040]	C>T/C>A at nonCpG-TCC*	3.44732	CEU	113	35.5026420686633	44.3783025858291
(66500,3e+06]	C>T/C>A at nonCpG-TCC*	3.49119	CEU	113	32.6860776855361	40.8575971069202
(860,1720]	C>T/C>A at nonCpG-TCC*	3.63348	CEU	113	25.74891714863	32.1861464357874
(9040,13700]	C>T/C>A at nonCpG-TCC*	3.43094	CEU	113	36.665223823207	45.8315297790088
(0,55]	T>C / T>G	3.91945	CEU	114	-191.470358768343	-239.337948460429
(124,233]	T>C / T>G	4.01783	CEU	114	147.647703739671	184.559629674588
(13700,19900]	T>C / T>G	4.00647	CEU	114	185.647242799232	232.05905349904
(1720,3130]	T>C / T>G	4.02943	CEU	114	122.117961729485	152.647452161856
(19900,28600]	T>C / T>G	4.06907	CEU	114	76.747247995397	95.9340599942462
(233,425]	T>C / T>G	4.05247	CEU	114	90.8919454799438	113.61493184993
(28600,42100]	T>C / T>G	4.20233	CEU	114	34.0930305211074	42.6162881513843
(3130,5520]	T>C / T>G	3.98937	CEU	114	302.999131560855	378.748914451069
(42100,66500]	T>C / T>G	4.3391	CEU	114	21.6887372247393	27.1109215309241
(425,860]	T>C / T>G	4.0552	CEU	114	88.2184110560745	110.273013820093
(55,124]	T>C / T>G	3.9632	CEU	114	9181.31272661992	11476.6409082749
(5520,9040]	T>C / T>G	3.972	CEU	114	846.101066794517	1057.62633349315
(66500,3e+06]	T>C / T>G	4.27695	CEU	114	25.9886263269261	32.4857829086577
(860,1720]	T>C / T>G	4.04963	CEU	114	93.8506098751001	117.313262343875
(9040,13700]	T>C / T>G	3.99731	CEU	114	234.250060603922	292.812575754902
(0,55]	T>C/T>G at nonTpG	4.04762	CEU	114	49.3836481863106	61.7295602328883
(124,233]	T>C/T>G at nonTpG	4.17128	CEU	114	38.2763394309267	47.8454242886584
(13700,19900]	T>C/T>G at nonTpG	4.03977	CEU	114	50.3216927658951	62.9021159573688
(1720,3130]	T>C/T>G at nonTpG	4.14599	CEU	114	40.1048055312606	50.1310069140757
(19900,28600]	T>C/T>G at nonTpG	4.02386	CEU	114	52.3410806051625	65.4263507564532
(233,425]	T>C/T>G at nonTpG	4.19107	CEU	114	36.9629341795765	46.2036677244706
(28600,42100]	T>C/T>G at nonTpG	4.03587	CEU	114	50.8016201792304	63.502025224038
(3130,5520]	T>C/T>G at nonTpG	4.09796	CEU	114	44.1354163604288	55.169270450536
(42100,66500]	T>C/T>G at nonTpG	4.04003	CEU	114	50.2900317562137	62.8625396952671
(425,860]	T>C/T>G at nonTpG	4.19657	CEU	114	36.6145521975479	45.7681902469349
(55,124]	T>C/T>G at nonTpG	4.11033	CEU	114	43.0183505602998	53.7729382003747
(5520,9040]	T>C/T>G at nonTpG	4.07388	CEU	114	46.4933499242773	58.1166874053466
(66500,3e+06]	T>C/T>G at nonTpG	4.05944	CEU	114	48.0377125638219	60.0471407047773
(860,1720]	T>C/T>G at nonTpG	4.18146	CEU	114	37.5886931736848	46.985866467106
(9040,13700]	T>C/T>G at nonTpG	4.07613	CEU	114	46.2619567428044	57.8274459285055
(0,55]	C>G / T>A	1.2377	CEU	114	15.8349345852579	19.7936682315723
(124,233]	C>G / T>A	1.23611	CEU	114	15.7488366980549	19.6860458725686
(13700,19900]	C>G / T>A	1.2132	CEU	114	14.5852109967904	18.231513745988
(1720,3130]	C>G / T>A	1.24517	CEU	114	16.2495264363447	20.3119080454309
(19900,28600]	C>G / T>A	1.18641	CEU	114	13.3848388214721	16.7310485268401
(233,425]	C>G / T>A	1.2339	CEU	114	15.6303809030418	19.5379761288023
(28600,42100]	C>G / T>A	1.15173	CEU	114	12.040184437686	15.0502305471075
(3130,5520]	C>G / T>A	1.24979	CEU	114	16.5145895460993	20.6432369326241
(42100,66500]	C>G / T>A	1.12135	CEU	114	11.0196592449265	13.7745740561581
(425,860]	C>G / T>A	1.23441	CEU	114	15.6575925395099	19.5719906743874
(55,124]	C>G / T>A	1.23957	CEU	114	15.9371447381755	19.9214309227194
(5520,9040]	C>G / T>A	1.23515	CEU	114	15.6972083818239	19.6215104772799
(66500,3e+06]	C>G / T>A	1.13286	CEU	114	11.3909550657885	14.2386938322356
(860,1720]	C>G / T>A	1.23767	CEU	114	15.8333032578616	19.791629072327
(9040,13700]	C>G / T>A	1.22479	CEU	114	15.1565015385979	18.9456269232473
(0,55]	C>T/C>A at nonCpG	3.05212	CEU	114	31.8259416977175	39.7824271221468
(124,233]	C>T/C>A at nonCpG	3.31463	CEU	114	18.408388723704	23.01048590463
(13700,19900]	C>T/C>A at nonCpG	3.03213	CEU	114	33.5327604067275	41.9159505084094
(1720,3130]	C>T/C>A at nonCpG	3.26849	CEU	114	19.9908608307345	24.9885760384181
(19900,28600]	C>T/C>A at nonCpG	3.03012	CEU	114	33.7133858424978	42.1417323031222
(233,425]	C>T/C>A at nonCpG	3.46357	CEU	114	14.4687308230793	18.0859135288491
(28600,42100]	C>T/C>A at nonCpG	3.06156	CEU	114	31.0725456728144	38.840682091018
(3130,5520]	C>T/C>A at nonCpG	3.12119	CEU	114	26.9575722821995	33.6969653527494
(42100,66500]	C>T/C>A at nonCpG	3.10299	CEU	114	28.1078053599732	35.1347566999665
(425,860]	C>T/C>A at nonCpG	3.47575	CEU	114	14.206568221968	17.75821027746
(55,124]	C>T/C>A at nonCpG	3.16178	CEU	114	24.6660184162089	30.8325230202612
(5520,9040]	C>T/C>A at nonCpG	3.06054	CEU	114	31.1524266774541	38.9405333468176
(66500,3e+06]	C>T/C>A at nonCpG	3.12924	CEU	114	26.4745752740407	33.0932190925508
(860,1720]	C>T/C>A at nonCpG	3.40888	CEU	114	15.7445118090979	19.6806397613724
(9040,13700]	C>T/C>A at nonCpG	3.04028	CEU	114	32.8176995767615	41.0221244709519
(0,55]	C>T/C>A at nonCpG-TCC*	3.35772	CEU	114	41.2007326365842	51.5009157957303
(124,233]	C>T/C>A at nonCpG-TCC*	3.54062	CEU	114	27.0524925951709	33.8156157439636
(13700,19900]	C>T/C>A at nonCpG-TCC*	3.42529	CEU	114	34.6965445062737	43.3706806328421
(1720,3130]	C>T/C>A at nonCpG-TCC*	3.56369	CEU	114	25.870146724694	32.3376834058675
(19900,28600]	C>T/C>A at nonCpG-TCC*	3.41843	CEU	114	35.270680791239	44.0883509890488
(233,425]	C>T/C>A at nonCpG-TCC*	3.65637	CEU	114	21.9023127967269	27.3778909959086
(28600,42100]	C>T/C>A at nonCpG-TCC*	3.45227	CEU	114	32.5916527219423	40.7395659024279
(3130,5520]	C>T/C>A at nonCpG-TCC*	3.49368	CEU	114	29.7698858505576	37.212357313197
(42100,66500]	C>T/C>A at nonCpG-TCC*	3.4893	CEU	114	30.0477271728818	37.5596589661023
(425,860]	C>T/C>A at nonCpG-TCC*	3.66412	CEU	114	21.6173998243982	27.0217497804978
(55,124]	C>T/C>A at nonCpG-TCC*	3.43887	CEU	114	33.6078367636363	42.0097959545454
(5520,9040]	C>T/C>A at nonCpG-TCC*	3.44732	CEU	114	32.9606127931515	41.2007659914393
(66500,3e+06]	C>T/C>A at nonCpG-TCC*	3.49119	CEU	114	29.927281694206	37.4091021177574
(860,1720]	C>T/C>A at nonCpG-TCC*	3.63348	CEU	114	22.7817268159702	28.4771585199627
(9040,13700]	C>T/C>A at nonCpG-TCC*	3.43094	CEU	114	34.2360633713974	42.7950792142468
(0,55]	T>C / T>G	3.91945	CEU	115	-68.8843931229122	-86.1054914036403
(124,233]	T>C / T>G	4.01783	CEU	115	-282.706198801515	-353.382748501894
(13700,19900]	T>C / T>G	4.00647	CEU	115	-208.026658939279	-260.033323674098
(1720,3130]	T>C / T>G	4.02943	CEU	115	-446.420139278571	-558.025174098214
(19900,28600]	T>C / T>G	4.06907	CEU	115	455.188136892893	568.985171116116
(233,425]	T>C / T>G	4.05247	CEU	115	2957.95522591242	3697.44403239053
(28600,42100]	T>C / T>G	4.20233	CEU	115	58.2771244317587	72.8464055396983
(3130,5520]	T>C / T>G	3.98937	CEU	115	-148.863655527769	-186.079569409711
(42100,66500]	T>C / T>G	4.3391	CEU	115	30.6832123446575	38.3540154308219
(425,860]	T>C / T>G	4.0552	CEU	115	1553.53592915688	1941.9199114461
(55,124]	T>C / T>G	3.9632	CEU	115	-103.744159152412	-129.680198940515
(5520,9040]	T>C / T>G	3.972	CEU	115	-115.513480216835	-144.391850271044
(66500,3e+06]	T>C / T>G	4.27695	CEU	115	39.1094363206984	48.8867954008729
(860,1720]	T>C / T>G	4.04963	CEU	115	49585.0220869699	61981.2776087123
(9040,13700]	T>C / T>G	3.99731	CEU	115	-171.508517499916	-214.385646874894
(0,55]	T>C/T>G at nonTpG	4.04762	CEU	115	200.36798923386	250.459986542325
(124,233]	T>C/T>G at nonTpG	4.17128	CEU	115	84.5273622096774	105.659202762097
(13700,19900]	T>C/T>G at nonTpG	4.03977	CEU	115	219.674537196266	274.593171495333
(1720,3130]	T>C/T>G at nonTpG	4.14599	CEU	115	95.7642627551324	119.705328443916
(19900,28600]	T>C/T>G at nonTpG	4.02386	CEU	115	273.108148867233	341.385186084042
(233,425]	T>C/T>G at nonTpG	4.19107	CEU	115	77.4413053926506	96.8016317408133
(28600,42100]	T>C/T>G at nonTpG	4.03587	CEU	115	230.729875072574	288.412343840718
(3130,5520]	T>C/T>G at nonTpG	4.09796	CEU	115	128.354074194336	160.442592742921
(42100,66500]	T>C/T>G at nonTpG	4.04003	CEU	115	218.975288831966	273.719111039958
(425,860]	T>C/T>G at nonTpG	4.19657	CEU	115	75.6814830945124	94.6018538681404
(55,124]	T>C/T>G at nonTpG	4.11033	CEU	115	117.984583761693	147.480729702117
(5520,9040]	T>C/T>G at nonTpG	4.07388	CEU	115	154.936843654242	193.671054567802
(66500,3e+06]	T>C/T>G at nonTpG	4.05944	CEU	115	176.982857318995	221.228571648744
(860,1720]	T>C/T>G at nonTpG	4.18146	CEU	115	80.7249200359644	100.906150044955
(9040,13700]	T>C/T>G at nonTpG	4.07613	CEU	115	151.990602893966	189.988253617457
(0,55]	C>G / T>A	1.2377	CEU	115	16.3741707713268	20.4677134641585
(124,233]	C>G / T>A	1.23611	CEU	115	16.3100733704853	20.3875917131066
(13700,19900]	C>G / T>A	1.2132	CEU	115	15.425355934842	19.2816949185524
(1720,3130]	C>G / T>A	1.24517	CEU	115	16.6802639547636	20.8503299434545
(19900,28600]	C>G / T>A	1.18641	CEU	115	14.4752017008457	18.0940021260571
(233,425]	C>G / T>A	1.2339	CEU	115	16.2215846938497	20.2769808673121
(28600,42100]	C>G / T>A	1.15173	CEU	115	13.3626344211322	16.7032930264152
(3130,5520]	C>G / T>A	1.24979	CEU	115	16.8737676528945	21.0922095661181
(42100,66500]	C>G / T>A	1.12135	CEU	115	12.48205342175	15.6025667771874
(425,860]	C>G / T>A	1.23441	CEU	115	16.2419433025089	20.3024291281362
(55,124]	C>G / T>A	1.23957	CEU	115	16.4500248308014	20.5625310385018
(5520,9040]	C>G / T>A	1.23515	CEU	115	16.2715491245795	20.3394364057243
(66500,3e+06]	C>G / T>A	1.13286	CEU	115	12.8061784586765	16.0077230733456
(860,1720]	C>G / T>A	1.23767	CEU	115	16.3729580051284	20.4661975064105
(9040,13700]	C>G / T>A	1.22479	CEU	115	15.8640525223505	19.8300656529381
(0,55]	C>T/C>A at nonCpG	3.05212	CEU	115	33.9977867813061	42.4972334766326
(124,233]	C>T/C>A at nonCpG	3.31463	CEU	115	18.8488036789302	23.5610045986627
(13700,19900]	C>T/C>A at nonCpG	3.03213	CEU	115	35.900380213572	44.875475266965
(1720,3130]	C>T/C>A at nonCpG	3.26849	CEU	115	20.6534438728383	25.8168048410479
(19900,28600]	C>T/C>A at nonCpG	3.03012	CEU	115	36.1014045639468	45.1267557049335
(233,425]	C>T/C>A at nonCpG	3.46357	CEU	115	14.3348708429878	17.9185885537348
(28600,42100]	C>T/C>A at nonCpG	3.06156	CEU	115	33.1562363394731	41.4452954243414
(3130,5520]	C>T/C>A at nonCpG	3.12119	CEU	115	28.5408753733967	35.6760942167459
(42100,66500]	C>T/C>A at nonCpG	3.10299	CEU	115	29.8342055204352	37.292756900544
(425,860]	C>T/C>A at nonCpG	3.47575	CEU	115	14.0334159602896	17.5417699503619
(55,124]	C>T/C>A at nonCpG	3.16178	CEU	115	25.956732609777	32.4459157622212
(5520,9040]	C>T/C>A at nonCpG	3.06054	CEU	115	33.2455147430809	41.5568934288511
(66500,3e+06]	C>T/C>A at nonCpG	3.12924	CEU	115	27.9970408081461	34.9963010101827
(860,1720]	C>T/C>A at nonCpG	3.40888	CEU	115	15.7999392531143	19.7499240663928
(9040,13700]	C>T/C>A at nonCpG	3.04028	CEU	115	35.1039650865598	43.8799563581997
(0,55]	C>T/C>A at nonCpG-TCC*	3.35772	CEU	115	39.6936422802512	49.6170528503139
(124,233]	C>T/C>A at nonCpG-TCC*	3.54062	CEU	115	26.3298899539257	32.9123624424071
(13700,19900]	C>T/C>A at nonCpG-TCC*	3.42529	CEU	115	33.675738635559	42.0946732944487
(1720,3130]	C>T/C>A at nonCpG-TCC*	3.56369	CEU	115	25.1661887152591	31.4577358940739
(19900,28600]	C>T/C>A at nonCpG-TCC*	3.41843	CEU	115	34.2153646679253	42.7692058349066
(233,425]	C>T/C>A at nonCpG-TCC*	3.65637	CEU	115	21.2052068239734	26.5065085299668
(28600,42100]	C>T/C>A at nonCpG-TCC*	3.45227	CEU	115	31.6831075989866	39.6038844987333
(3130,5520]	C>T/C>A at nonCpG-TCC*	3.49368	CEU	115	28.9761547111107	36.2201933888883
(42100,66500]	C>T/C>A at nonCpG-TCC*	3.4893	CEU	115	29.2445279481783	36.5556599352228
(425,860]	C>T/C>A at nonCpG-TCC*	3.66412	CEU	115	20.9174324105925	26.1467905132406
(55,124]	C>T/C>A at nonCpG-TCC*	3.43887	CEU	115	32.6479054471995	40.8098818089994
(5520,9040]	C>T/C>A at nonCpG-TCC*	3.44732	CEU	115	32.0340195836634	40.0425244795793
(66500,3e+06]	C>T/C>A at nonCpG-TCC*	3.49119	CEU	115	29.1282365520223	36.4102956900279
(860,1720]	C>T/C>A at nonCpG-TCC*	3.63348	CEU	115	22.090594931477	27.6132436643462
(9040,13700]	C>T/C>A at nonCpG-TCC*	3.43094	CEU	115	33.2417366643133	41.5521708303916
(0,55]	T>C / T>G	3.91945	CEU	116	399.520826732927	499.401033416159
(124,233]	T>C / T>G	4.01783	CEU	116	100.605005280721	125.756256600901
(13700,19900]	T>C / T>G	4.00647	CEU	116	110.11933455551	137.649168194388
(1720,3130]	T>C / T>G	4.02943	CEU	116	92.4485194675956	115.560649334494
(19900,28600]	T>C / T>G	4.06907	CEU	116	72.3914955370033	90.4893694212541
(233,425]	T>C / T>G	4.05247	CEU	116	79.6259264117272	99.532408014659
(28600,42100]	T>C / T>G	4.20233	CEU	116	41.8579420289385	52.3224275361731
(3130,5520]	T>C / T>G	3.98937	CEU	116	128.396976913998	160.496221142497
(42100,66500]	T>C / T>G	4.3391	CEU	116	29.210064252501	36.5125803156263
(425,860]	T>C / T>G	4.0552	CEU	116	78.3384449897431	97.9230562371789
(55,124]	T>C / T>G	3.9632	CEU	116	172.11576970532	215.14471213165
(5520,9040]	T>C / T>G	3.972	CEU	116	154.433897919747	193.042372399684
(66500,3e+06]	T>C / T>G	4.27695	CEU	116	33.8594899430873	42.3243624288591
(860,1720]	T>C / T>G	4.04963	CEU	116	81.0109698613101	101.263712326638
(9040,13700]	T>C / T>G	3.99731	CEU	116	119.209656013203	149.012070016504
(0,55]	T>C/T>G at nonTpG	4.04762	CEU	116	102.75788196929	128.447352461612
(124,233]	T>C/T>G at nonTpG	4.17128	CEU	116	56.3133969748553	70.3917462185691
(13700,19900]	T>C/T>G at nonTpG	4.03977	CEU	116	108.437350443819	135.546688054773
(1720,3130]	T>C/T>G at nonTpG	4.14599	CEU	116	62.0471108944074	77.5588886180093
(19900,28600]	T>C/T>G at nonTpG	4.02386	CEU	116	122.117859032441	152.647323790552
(233,425]	T>C/T>G at nonTpG	4.19107	CEU	116	52.5163246598631	65.6454058248289
(28600,42100]	T>C/T>G at nonTpG	4.03587	CEU	116	111.499129199582	139.373911499477
(3130,5520]	T>C/T>G at nonTpG	4.09796	CEU	116	76.9252869293348	96.1566086616685
(42100,66500]	T>C/T>G at nonTpG	4.04003	CEU	116	108.239202120266	135.299002650332
(425,860]	T>C/T>G at nonTpG	4.19657	CEU	116	51.5503761661167	64.4379702076459
(55,124]	T>C/T>G at nonTpG	4.11033	CEU	116	72.4505071323478	90.5631339154347
(5520,9040]	T>C/T>G at nonTpG	4.07388	CEU	116	87.4393324812547	109.299165601568
(66500,3e+06]	T>C/T>G at nonTpG	4.05944	CEU	116	95.2468051046487	119.058506380811
(860,1720]	T>C/T>G at nonTpG	4.18146	CEU	116	54.2940054284618	67.8675067855772
(9040,13700]	T>C/T>G at nonTpG	4.07613	CEU	116	86.336652424948	107.920815531185
(0,55]	C>G / T>A	1.2377	CEU	116	16.9027912246049	21.1284890307561
(124,233]	C>G / T>A	1.23611	CEU	116	16.8288044946903	21.0360056183629
(13700,19900]	C>G / T>A	1.2132	CEU	116	15.8118920855029	19.7648651068787
(1720,3130]	C>G / T>A	1.24517	CEU	116	17.2566946001381	21.5708682501726
(19900,28600]	C>G / T>A	1.18641	CEU	116	14.7286301641315	18.4107877051644
(233,425]	C>G / T>A	1.2339	CEU	116	16.7267327405983	20.9084159257479
(28600,42100]	C>G / T>A	1.15173	CEU	116	13.4717204279589	16.8396505349486
(3130,5520]	C>G / T>A	1.24979	CEU	116	17.4809223545233	21.8511529431541
(42100,66500]	C>G / T>A	1.12135	CEU	116	12.4855894339382	15.6069867924228
(425,860]	C>G / T>A	1.23441	CEU	116	16.7502092772067	20.9377615965084
(55,124]	C>G / T>A	1.23957	CEU	116	16.9904031863765	21.2380039829707
(5520,9040]	C>G / T>A	1.23515	CEU	116	16.7843568476314	20.9804460595392
(66500,3e+06]	C>G / T>A	1.13286	CEU	116	12.8476784377308	16.0595980471635
(860,1720]	C>G / T>A	1.23767	CEU	116	16.9013909528811	21.1267386911013
(9040,13700]	C>G / T>A	1.22479	CEU	116	16.3151378806917	20.3939223508647
(0,55]	C>T/C>A at nonCpG	3.05212	CEU	116	30.475674846053	38.0945935575663
(124,233]	C>T/C>A at nonCpG	3.31463	CEU	116	20.2845836052266	25.3557295065332
(13700,19900]	C>T/C>A at nonCpG	3.03213	CEU	116	31.5897800030439	39.4872250038048
(1720,3130]	C>T/C>A at nonCpG	3.26849	CEU	116	21.6378200241929	27.0472750302411
(19900,28600]	C>T/C>A at nonCpG	3.03012	CEU	116	31.7056157027491	39.6320196284364
(233,425]	C>T/C>A at nonCpG	3.46357	CEU	116	16.7054090987853	20.8817613734816
(28600,42100]	C>T/C>A at nonCpG	3.06156	CEU	116	29.9723936822412	37.4654921028015
(3130,5520]	C>T/C>A at nonCpG	3.12119	CEU	116	27.0910079949244	33.8637599936554
(42100,66500]	C>T/C>A at nonCpG	3.10299	CEU	116	27.9198022830117	34.8997528537646
(425,860]	C>T/C>A at nonCpG	3.47575	CEU	116	16.4558930287286	20.5698662859108
(55,124]	C>T/C>A at nonCpG	3.16178	CEU	116	25.3822615116223	31.7278268895278
(5520,9040]	C>T/C>A at nonCpG	3.06054	CEU	116	30.0260972185774	37.5326215232217
(66500,3e+06]	C>T/C>A at nonCpG	3.12924	CEU	116	26.7373317239138	33.4216646548923
(860,1720]	C>T/C>A at nonCpG	3.40888	CEU	116	17.8988463583357	22.3735579479196
(9040,13700]	C>T/C>A at nonCpG	3.04028	CEU	116	31.1273650180679	38.9092062725849
(0,55]	C>T/C>A at nonCpG-TCC*	3.35772	CEU	116	33.192358586026	41.4904482325325
(124,233]	C>T/C>A at nonCpG-TCC*	3.54062	CEU	116	25.9484923228275	32.4356154035344
(13700,19900]	C>T/C>A at nonCpG-TCC*	3.42529	CEU	116	30.1411796200449	37.6764745250561
(1720,3130]	C>T/C>A at nonCpG-TCC*	3.56369	CEU	116	25.2305459667953	31.5381824584941
(19900,28600]	C>T/C>A at nonCpG-TCC*	3.41843	CEU	116	30.427905305673	38.0348816320913
(233,425]	C>T/C>A at nonCpG-TCC*	3.65637	CEU	116	22.6630400499373	28.3288000624216
(28600,42100]	C>T/C>A at nonCpG-TCC*	3.45227	CEU	116	29.0584002595867	36.3230003244834
(3130,5520]	C>T/C>A at nonCpG-TCC*	3.49368	CEU	116	27.5240145902573	34.4050182378216
(42100,66500]	C>T/C>A at nonCpG-TCC*	3.4893	CEU	116	27.6795334932718	34.5994168665898
(425,860]	C>T/C>A at nonCpG-TCC*	3.66412	CEU	116	22.4686493806828	28.0858117258535
(55,124]	C>T/C>A at nonCpG-TCC*	3.43887	CEU	116	29.5874481786621	36.9843102233277
(5520,9040]	C>T/C>A at nonCpG-TCC*	3.44732	CEU	116	29.2518778451427	36.5648473064283
(66500,3e+06]	C>T/C>A at nonCpG-TCC*	3.49119	CEU	116	27.6122380347999	34.5152975434998
(860,1720]	C>T/C>A at nonCpG-TCC*	3.63348	CEU	116	23.2542422522471	29.0678028153089
(9040,13700]	C>T/C>A at nonCpG-TCC*	3.43094	CEU	116	29.9085932275377	37.3857415344221
(0,55]	T>C / T>G	3.91945	CEU	117	88.1948006499298	110.243500812412
(124,233]	T>C / T>G	4.01783	CEU	117	56.161537565929	70.2019219574113
(13700,19900]	T>C / T>G	4.00647	CEU	117	58.5938066741602	73.2422583427003
(1720,3130]	T>C / T>G	4.02943	CEU	117	53.8836873616346	67.3546092020433
(19900,28600]	T>C / T>G	4.06907	CEU	117	47.3590326712788	59.1987908390985
(233,425]	T>C / T>G	4.05247	CEU	117	49.8815978410175	62.3519973012719
(28600,42100]	T>C / T>G	4.20233	CEU	117	33.8527274206918	42.3159092758647
(3130,5520]	T>C / T>G	3.98937	CEU	117	62.6946759485363	78.3683449356704
(42100,66500]	T>C / T>G	4.3391	CEU	117	26.37015497709	32.9626937213624
(425,860]	T>C / T>G	4.0552	CEU	117	49.4477426770319	61.8096783462899
(55,124]	T>C / T>G	3.9632	CEU	117	70.2586190954796	87.8232738693495
(5520,9040]	T>C / T>G	3.972	CEU	117	67.5140082475818	84.3925103094772
(66500,3e+06]	T>C / T>G	4.27695	CEU	117	29.2866842925007	36.6083553656258
(860,1720]	T>C / T>G	4.04963	CEU	117	50.3413907928282	62.9267384910352
(9040,13700]	T>C / T>G	3.99731	CEU	117	60.7193266826447	75.8991583533059
(0,55]	T>C/T>G at nonTpG	4.04762	CEU	117	125.589414388248	156.98676798531
(124,233]	T>C/T>G at nonTpG	4.17128	CEU	117	63.1274610076786	78.9093262595983
(13700,19900]	T>C/T>G at nonTpG	4.03977	CEU	117	134.170240260315	167.712800325394
(1720,3130]	T>C/T>G at nonTpG	4.14599	CEU	117	70.168857165953	87.7110714574413
(19900,28600]	T>C/T>G at nonTpG	4.02386	CEU	117	155.818607028301	194.773258785376
(233,425]	T>C/T>G at nonTpG	4.19107	CEU	117	58.5573181535898	73.1966476919873
(28600,42100]	T>C/T>G at nonTpG	4.03587	CEU	117	138.892569132589	173.615711415736
(3130,5520]	T>C/T>G at nonTpG	4.09796	CEU	117	89.2700717872469	111.587589734059
(42100,66500]	T>C/T>G at nonTpG	4.04003	CEU	117	133.86698434734	167.333730434175
(425,860]	T>C/T>G at nonTpG	4.19657	CEU	117	57.4062608968405	71.7578261210506
(55,124]	T>C/T>G at nonTpG	4.11033	CEU	117	83.3947663581168	104.243457947646
(5520,9040]	T>C/T>G at nonTpG	4.07388	CEU	117	103.541540265263	129.426925331579
(66500,3e+06]	T>C/T>G at nonTpG	4.05944	CEU	117	114.584986203713	143.231232754641
(860,1720]	T>C/T>G at nonTpG	4.18146	CEU	117	60.6878607167211	75.8598258959014
(9040,13700]	T>C/T>G at nonTpG	4.07613	CEU	117	102.013099409135	127.516374261418
(0,55]	C>G / T>A	1.2377	CEU	117	12.7371153501394	15.9213941876743
(124,233]	C>G / T>A	1.23611	CEU	117	12.6657804136431	15.8322255170539
(13700,19900]	C>G / T>A	1.2132	CEU	117	11.7083139748973	14.6353924686216
(1720,3130]	C>G / T>A	1.24517	CEU	117	13.0815743520999	16.3519679401248
(19900,28600]	C>G / T>A	1.18641	CEU	117	10.7333866209259	13.4167332761573
(233,425]	C>G / T>A	1.2339	CEU	117	12.5677470924579	15.7096838655724
(28600,42100]	C>G / T>A	1.15173	CEU	117	9.65637133995892	12.0704641749487
(3130,5520]	C>G / T>A	1.24979	CEU	117	13.3026322735367	16.6282903419208
(42100,66500]	C>G / T>A	1.12135	CEU	117	8.8494134103188	11.0617667628985
(425,860]	C>G / T>A	1.23441	CEU	117	12.5902558989121	15.7378198736401
(55,124]	C>G / T>A	1.23957	CEU	117	12.8218883156626	16.0273603945783
(5520,9040]	C>G / T>A	1.23515	CEU	117	12.6230372991026	15.7787966238782
(66500,3e+06]	C>G / T>A	1.13286	CEU	117	9.1419758046342	11.4274697557928
(860,1720]	C>G / T>A	1.23767	CEU	117	12.735763108517	15.9197038856463
(9040,13700]	C>G / T>A	1.22479	CEU	117	12.1768507550533	15.2210634438166
(0,55]	C>T/C>A at nonCpG	3.05212	CEU	117	30.766376214645	38.4579702683063
(124,233]	C>T/C>A at nonCpG	3.31463	CEU	117	19.0416588153939	23.8020735192424
(13700,19900]	C>T/C>A at nonCpG	3.03213	CEU	117	32.1683446306787	40.2104307883484
(1720,3130]	C>T/C>A at nonCpG	3.26849	CEU	117	20.4931037215338	25.6163796519172
(19900,28600]	C>T/C>A at nonCpG	3.03012	CEU	117	32.3155986886804	40.3944983608505
(233,425]	C>T/C>A at nonCpG	3.46357	CEU	117	15.3425443768651	19.1781804710813
(28600,42100]	C>T/C>A at nonCpG	3.06156	CEU	117	30.1414415647059	37.6768019558824
(3130,5520]	C>T/C>A at nonCpG	3.12119	CEU	117	26.6604076119882	33.3255095149853
(42100,66500]	C>T/C>A at nonCpG	3.10299	CEU	117	27.6451381118201	34.5564226397752
(425,860]	C>T/C>A at nonCpG	3.47575	CEU	117	15.091943668822	18.8649295860274
(55,124]	C>T/C>A at nonCpG	3.16178	CEU	117	24.6708069317342	30.8385086646678
(5520,9040]	C>T/C>A at nonCpG	3.06054	CEU	117	30.2078808476811	37.7598510596014
(66500,3e+06]	C>T/C>A at nonCpG	3.12924	CEU	117	26.2441502181244	32.8051877726555
(860,1720]	C>T/C>A at nonCpG	3.40888	CEU	117	16.5540535654834	20.6925669568543
(9040,13700]	C>T/C>A at nonCpG	3.04028	CEU	117	31.5833168324597	39.4791460405747
(0,55]	C>T/C>A at nonCpG-TCC*	3.35772	CEU	117	41.632846050829	52.0410575635362
(124,233]	C>T/C>A at nonCpG-TCC*	3.54062	CEU	117	30.4260505003207	38.0325631254008
(13700,19900]	C>T/C>A at nonCpG-TCC*	3.42529	CEU	117	36.6916575713427	45.8645719641783
(1720,3130]	C>T/C>A at nonCpG-TCC*	3.56369	CEU	117	29.4088662892518	36.7610828615648
(19900,28600]	C>T/C>A at nonCpG-TCC*	3.41843	CEU	117	37.1416253352378	46.4270316690472
(233,425]	C>T/C>A at nonCpG-TCC*	3.65637	CEU	117	25.8942932443523	32.3678665554403
(28600,42100]	C>T/C>A at nonCpG-TCC*	3.45227	CEU	117	35.0180687832384	43.7725859790481
(3130,5520]	C>T/C>A at nonCpG-TCC*	3.49368	CEU	117	32.7137380758027	40.8921725947534
(42100,66500]	C>T/C>A at nonCpG-TCC*	3.4893	CEU	117	32.9437986913745	41.1797483642182
(425,860]	C>T/C>A at nonCpG-TCC*	3.66412	CEU	117	25.6357507289933	32.0446884112416
(55,124]	C>T/C>A at nonCpG-TCC*	3.43887	CEU	117	35.8307668688526	44.7884585860657
(5520,9040]	C>T/C>A at nonCpG-TCC*	3.44732	CEU	117	35.3141780750946	44.1427225938682
(66500,3e+06]	C>T/C>A at nonCpG-TCC*	3.49119	CEU	117	32.8441525783012	41.0551907228765
(860,1720]	C>T/C>A at nonCpG-TCC*	3.63348	CEU	117	26.6870006291327	33.3587507864159
(9040,13700]	C>T/C>A at nonCpG-TCC*	3.43094	CEU	117	36.3287614861857	45.4109518577321
(0,55]	T>C / T>G	3.91945	CEU	118	-60.7608447734159	-75.9510559667698
(124,233]	T>C / T>G	4.01783	CEU	118	-456.817375795247	-571.021719744059
(13700,19900]	T>C / T>G	4.00647	CEU	118	-259.996873577221	-324.996091971527
(1720,3130]	T>C / T>G	4.02943	CEU	118	-2022.94669458877	-2528.68336823596
(19900,28600]	T>C / T>G	4.06907	CEU	118	188.085845693327	235.107307116658
(233,425]	T>C / T>G	4.05247	CEU	118	347.281641291517	434.102051614397
(28600,42100]	T>C / T>G	4.20233	CEU	118	39.8742628699842	49.8428285874803
(3130,5520]	T>C / T>G	3.98937	CEU	118	-157.82914264036	-197.28642830045
(42100,66500]	T>C / T>G	4.3391	CEU	118	21.866235441756	27.3327943021949
(425,860]	T>C / T>G	4.0552	CEU	118	304.882088146617	381.102610183271
(55,124]	T>C / T>G	3.9632	CEU	118	-98.6637896922893	-123.329737115362
(5520,9040]	T>C / T>G	3.972	CEU	118	-112.876004701468	-141.095005876834
(66500,3e+06]	T>C / T>G	4.27695	CEU	118	27.5481968943476	34.4352461179345
(860,1720]	T>C / T>G	4.04963	CEU	118	405.996268056248	507.49533507031
(9040,13700]	T>C / T>G	3.99731	CEU	118	-193.027822251553	-241.284777814441
(0,55]	T>C/T>G at nonTpG	4.04762	CEU	118	-38.4940078826573	-48.1175098533216
(124,233]	T>C/T>G at nonTpG	4.17128	CEU	118	-376.937494550011	-471.171868187513
(13700,19900]	T>C/T>G at nonTpG	4.03977	CEU	118	-36.4413170956635	-45.5516463695793
(1720,3130]	T>C/T>G at nonTpG	4.14599	CEU	118	-133.949208248069	-167.436510310086
(19900,28600]	T>C/T>G at nonTpG	4.02386	CEU	118	-32.8938013496439	-41.1172516870549
(233,425]	T>C/T>G at nonTpG	4.19107	CEU	118	886.261630554322	1107.8270381929
(28600,42100]	T>C/T>G at nonTpG	4.03587	CEU	118	-35.501767327183	-44.3772091589788
(3130,5520]	T>C/T>G at nonTpG	4.09796	CEU	118	-60.4402942100944	-75.550367762618
(42100,66500]	T>C/T>G at nonTpG	4.04003	CEU	118	-36.5057490115767	-45.6321862644709
(425,860]	T>C/T>G at nonTpG	4.19657	CEU	118	458.372629963393	572.965787454241
(55,124]	T>C/T>G at nonTpG	4.11033	CEU	118	-70.3517811799784	-87.939726474973
(5520,9040]	T>C/T>G at nonTpG	4.07388	CEU	118	-47.4652989708017	-59.3316237135021
(66500,3e+06]	T>C/T>G at nonTpG	4.05944	CEU	118	-42.0683479290847	-52.5854349113559
(860,1720]	T>C/T>G at nonTpG	4.18146	CEU	118	-1409.35014367972	-1761.68767959966
(9040,13700]	T>C/T>G at nonTpG	4.07613	CEU	118	-48.4349506874657	-60.5436883593322
(0,55]	C>G / T>A	1.2377	CEU	118	14.4383312002475	18.0479140003094
(124,233]	C>G / T>A	1.23611	CEU	118	14.3441108723969	17.9301385904961
(13700,19900]	C>G / T>A	1.2132	CEU	118	13.1052403633767	16.3815504542208
(1720,3130]	C>G / T>A	1.24517	CEU	118	14.8971493286631	18.6214366608288
(19900,28600]	C>G / T>A	1.18641	CEU	118	11.891138344053	14.8639229300662
(233,425]	C>G / T>A	1.2339	CEU	118	14.2150687267223	17.7688359084029
(28600,42100]	C>G / T>A	1.15173	CEU	118	10.6022792017266	13.2528490021582
(3130,5520]	C>G / T>A	1.24979	CEU	118	15.1950029015094	18.9937536268868
(42100,66500]	C>G / T>A	1.12135	CEU	118	9.67069602814766	12.0883700351846
(425,860]	C>G / T>A	1.23441	CEU	118	14.2446521684846	17.8058152106057
(55,124]	C>G / T>A	1.23957	CEU	118	14.5506546633408	18.188318329176
(5520,9040]	C>G / T>A	1.23515	CEU	118	14.2877849811754	17.8597312264692
(66500,3e+06]	C>G / T>A	1.13286	CEU	118	10.0051670029176	12.506458753647
(860,1720]	C>G / T>A	1.23767	CEU	118	14.4365426110157	18.0456782637697
(9040,13700]	C>G / T>A	1.22479	CEU	118	13.7055572458273	17.1319465572841
(0,55]	C>T/C>A at nonCpG	3.05212	CEU	118	88.4676339769033	110.584542471129
(124,233]	C>T/C>A at nonCpG	3.31463	CEU	118	14.9854801323261	18.7318501654076
(13700,19900]	C>T/C>A at nonCpG	3.03213	CEU	118	120.918662387024	151.14832798378
(1720,3130]	C>T/C>A at nonCpG	3.26849	CEU	118	18.4351533049222	23.0439416311527
(19900,28600]	C>T/C>A at nonCpG	3.03012	CEU	118	125.444286858175	156.805358572718
(233,425]	C>T/C>A at nonCpG	3.46357	CEU	118	8.2805105303925	10.3506381629906
(28600,42100]	C>T/C>A at nonCpG	3.06156	CEU	118	78.2511482644155	97.8139353305193
(3130,5520]	C>T/C>A at nonCpG	3.12119	CEU	118	43.8498757922902	54.8123447403627
(42100,66500]	C>T/C>A at nonCpG	3.10299	CEU	118	50.9963023833897	63.7453779792371
(425,860]	C>T/C>A at nonCpG	3.47575	CEU	118	7.90800952283659	9.88501190354574
(55,124]	C>T/C>A at nonCpG	3.16178	CEU	118	32.8822828580363	41.1028535725454
(5520,9040]	C>T/C>A at nonCpG	3.06054	CEU	118	79.2485440728481	99.0606800910601
(66500,3e+06]	C>T/C>A at nonCpG	3.12924	CEU	118	41.220937019662	51.5261712745775
(860,1720]	C>T/C>A at nonCpG	3.40888	CEU	118	10.2098504473959	12.7623130592449
(9040,13700]	C>T/C>A at nonCpG	3.04028	CEU	118	105.350644188122	131.688305235153
(0,55]	C>T/C>A at nonCpG-TCC*	3.35772	CEU	118	80.7134018921117	100.89175236514
(124,233]	C>T/C>A at nonCpG-TCC*	3.54062	CEU	118	38.3218278300111	47.9022847875138
(13700,19900]	C>T/C>A at nonCpG-TCC*	3.42529	CEU	118	57.8206638407969	72.2758298009962
(1720,3130]	C>T/C>A at nonCpG-TCC*	3.56369	CEU	118	35.8121091378893	44.7651364223616
(19900,28600]	C>T/C>A at nonCpG-TCC*	3.41843	CEU	118	59.5639309938972	74.4549137423715
(233,425]	C>T/C>A at nonCpG-TCC*	3.65637	CEU	118	28.1568069345325	35.1960086681657
(28600,42100]	C>T/C>A at nonCpG-TCC*	3.45227	CEU	118	51.8028744468205	64.7535930585257
(3130,5520]	C>T/C>A at nonCpG-TCC*	3.49368	CEU	118	44.5519965041616	55.689995630202
(42100,66500]	C>T/C>A at nonCpG-TCC*	3.4893	CEU	118	45.2284215497323	56.5355269371654
(425,860]	C>T/C>A at nonCpG-TCC*	3.66412	CEU	118	27.6482450208834	34.5603062761042
(55,124]	C>T/C>A at nonCpG-TCC*	3.43887	CEU	118	54.6375655466251	68.2969569332814
(5520,9040]	C>T/C>A at nonCpG-TCC*	3.44732	CEU	118	52.8174617226083	66.0218271532603
(66500,3e+06]	C>T/C>A at nonCpG-TCC*	3.49119	CEU	118	44.9342370632759	56.1677963290949
(860,1720]	C>T/C>A at nonCpG-TCC*	3.63348	CEU	118	29.7593678041915	37.1992097552394
(9040,13700]	C>T/C>A at nonCpG-TCC*	3.43094	CEU	118	56.4552077197375	70.5690096496719
(0,55]	T>C / T>G	3.91945	CEU	119	54.4771945381811	68.0964931727264
(124,233]	T>C / T>G	4.01783	CEU	119	40.4565882916277	50.5707353645346
(13700,19900]	T>C / T>G	4.00647	CEU	119	41.6927362039425	52.1159202549281
(1720,3130]	T>C / T>G	4.02943	CEU	119	39.2684514792558	49.0855643490697
(19900,28600]	T>C / T>G	4.06907	CEU	119	35.6914319316859	44.6142899146074
(233,425]	T>C / T>G	4.05247	CEU	119	37.1060151749113	46.3825189686392
(28600,42100]	T>C / T>G	4.20233	CEU	119	27.3536074092103	34.1920092615129
(3130,5520]	T>C / T>G	3.98937	CEU	119	43.70439922525	54.6304990315625
(42100,66500]	T>C / T>G	4.3391	CEU	119	22.0942350684622	27.6177938355778
(425,860]	T>C / T>G	4.0552	CEU	119	36.8656331936746	46.0820414920932
(55,124]	T>C / T>G	3.9632	CEU	119	47.1932813442594	58.9916016803242
(5520,9040]	T>C / T>G	3.972	CEU	119	45.9590035697459	57.4487544621824
(66500,3e+06]	T>C / T>G	4.27695	CEU	119	24.2048514886766	30.2560643608457
(860,1720]	T>C / T>G	4.04963	CEU	119	37.3594704511361	46.6993380639202
(9040,13700]	T>C / T>G	3.99731	CEU	119	42.7464858862661	53.4331073578326
(0,55]	T>C/T>G at nonTpG	4.04762	CEU	119	44.6704845015256	55.838105626907
(124,233]	T>C/T>G at nonTpG	4.17128	CEU	119	34.2727275177357	42.8409093971696
(13700,19900]	T>C/T>G at nonTpG	4.03977	CEU	119	45.5532143173324	56.9415178966655
(1720,3130]	T>C/T>G at nonTpG	4.14599	CEU	119	35.9774985607344	44.9718732009179
(19900,28600]	T>C/T>G at nonTpG	4.02386	CEU	119	47.455973603647	59.3199670045588
(233,425]	T>C/T>G at nonTpG	4.19107	CEU	119	33.0498404100178	41.3123005125222
(28600,42100]	T>C/T>G at nonTpG	4.03587	CEU	119	46.0051203980042	57.5064004975052
(3130,5520]	T>C/T>G at nonTpG	4.09796	CEU	119	39.7450084308146	49.6812605385182
(42100,66500]	T>C/T>G at nonTpG	4.04003	CEU	119	45.5234085322335	56.9042606652919
(425,860]	T>C/T>G at nonTpG	4.19657	CEU	119	32.7257019368961	40.9071274211201
(55,124]	T>C/T>G at nonTpG	4.11033	CEU	119	38.6995384931699	48.3744231164623
(5520,9040]	T>C/T>G at nonTpG	4.07388	CEU	119	41.9551514362395	52.4439392952994
(66500,3e+06]	T>C/T>G at nonTpG	4.05944	CEU	119	43.4051754924389	54.2564693655486
(860,1720]	T>C/T>G at nonTpG	4.18146	CEU	119	33.6322993121326	42.0403741401658
(9040,13700]	T>C/T>G at nonTpG	4.07613	CEU	119	41.73806089674	52.172576120925
(0,55]	C>G / T>A	1.2377	CEU	119	9.34020450782699	11.6752556347837
(124,233]	C>G / T>A	1.23611	CEU	119	9.2698043067892	11.5872553834865
(13700,19900]	C>G / T>A	1.2132	CEU	119	8.34258562641783	10.4282320330223
(1720,3130]	C>G / T>A	1.24517	CEU	119	9.6827897037917	12.1034871297396
(19900,28600]	C>G / T>A	1.18641	CEU	119	7.43109919030707	9.28887398788384
(233,425]	C>G / T>A	1.2339	CEU	119	9.17335868216404	11.466698352705
(28600,42100]	C>G / T>A	1.15173	CEU	119	6.46043566132057	8.07554457665072
(3130,5520]	C>G / T>A	1.24979	CEU	119	9.90497675471984	12.3812209433998
(42100,66500]	C>G / T>A	1.12135	CEU	119	5.75687698684728	7.1960962335591
(425,860]	C>G / T>A	1.23441	CEU	119	9.19547199729691	11.4943399966211
(55,124]	C>G / T>A	1.23957	CEU	119	9.42410939058514	11.7801367382314
(5520,9040]	C>G / T>A	1.23515	CEU	119	9.22771038437405	11.5346379804676
(66500,3e+06]	C>G / T>A	1.13286	CEU	119	6.00966947666682	7.51208684583353
(860,1720]	C>G / T>A	1.23767	CEU	119	9.33886825224117	11.6735853153015
(9040,13700]	C>G / T>A	1.22479	CEU	119	8.7922463181998	10.9903078977498
(0,55]	C>T/C>A at nonCpG	3.05212	CEU	119	45.7331244605282	57.1664055756602
(124,233]	C>T/C>A at nonCpG	3.31463	CEU	119	17.4782499991891	21.8478124989864
(13700,19900]	C>T/C>A at nonCpG	3.03213	CEU	119	51.1270117165923	63.9087646457404
(1720,3130]	C>T/C>A at nonCpG	3.26849	CEU	119	19.9091402750436	24.8864253438045
(19900,28600]	C>T/C>A at nonCpG	3.03012	CEU	119	51.7337058754578	64.6671323443223
(233,425]	C>T/C>A at nonCpG	3.46357	CEU	119	12.1046841946809	15.1308552433511
(28600,42100]	C>T/C>A at nonCpG	3.06156	CEU	119	43.5315540812352	54.414442601544
(3130,5520]	C>T/C>A at nonCpG	3.12119	CEU	119	33.0983833824966	41.3729792281208
(42100,66500]	C>T/C>A at nonCpG	3.10299	CEU	119	35.7720476108506	44.7150595135632
(425,860]	C>T/C>A at nonCpG	3.47575	CEU	119	11.7774363396843	14.7217954246054
(55,124]	C>T/C>A at nonCpG	3.16178	CEU	119	28.240970419374	35.3012130242174
(5520,9040]	C>T/C>A at nonCpG	3.06054	CEU	119	43.7601573986314	54.7001967482893
(66500,3e+06]	C>T/C>A at nonCpG	3.12924	CEU	119	32.0248848073758	40.0311060092198
(860,1720]	C>T/C>A at nonCpG	3.40888	CEU	119	13.7482248524288	17.185281065536
(9040,13700]	C>T/C>A at nonCpG	3.04028	CEU	119	48.7947993826213	60.9934992282767
(0,55]	C>T/C>A at nonCpG-TCC*	3.35772	CEU	119	50.2875308938609	62.8594136173261
(124,233]	C>T/C>A at nonCpG-TCC*	3.54062	CEU	119	31.0527200441181	38.8159000551476
(13700,19900]	C>T/C>A at nonCpG-TCC*	3.42529	CEU	119	41.0517030478985	51.3146288098731
(1720,3130]	C>T/C>A at nonCpG-TCC*	3.56369	CEU	119	29.5816659961593	36.9770824951991
(19900,28600]	C>T/C>A at nonCpG-TCC*	3.41843	CEU	119	41.8387443843692	52.2984304804615
(233,425]	C>T/C>A at nonCpG-TCC*	3.65637	CEU	119	24.7826305535175	30.9782881918969
(28600,42100]	C>T/C>A at nonCpG-TCC*	3.45227	CEU	119	38.210691263632	47.76336407954
(3130,5520]	C>T/C>A at nonCpG-TCC*	3.49368	CEU	119	34.5082245592421	43.1352806990526
(42100,66500]	C>T/C>A at nonCpG-TCC*	3.4893	CEU	119	34.8675291905956	43.5844114882445
(425,860]	C>T/C>A at nonCpG-TCC*	3.66412	CEU	119	24.4459558807615	30.5574448509519
(55,124]	C>T/C>A at nonCpG-TCC*	3.43887	CEU	119	39.5736209339106	49.4670261673883
(5520,9040]	C>T/C>A at nonCpG-TCC*	3.44732	CEU	119	38.7037043145399	48.3796303931749
(66500,3e+06]	C>T/C>A at nonCpG-TCC*	3.49119	CEU	119	34.7116302133583	43.3895377666978
(860,1720]	C>T/C>A at nonCpG-TCC*	3.63348	CEU	119	25.8283956575427	32.2854945719284
(9040,13700]	C>T/C>A at nonCpG-TCC*	3.43094	CEU	119	40.4242527538332	50.5303159422915
(0,55]	T>C / T>G	3.91945	CEU	12	-27.3228718970311	-34.1535898712888
(124,233]	T>C / T>G	4.01783	CEU	12	-82.4130144926971	-103.016268115871
(13700,19900]	T>C / T>G	4.00647	CEU	12	-66.587132758906	-83.2339159486325
(1720,3130]	T>C / T>G	4.02943	CEU	12	-109.016968247827	-136.271210309784
(19900,28600]	T>C / T>G	4.06907	CEU	12	932.785873535812	1165.98234191976
(233,425]	T>C / T>G	4.05247	CEU	12	-308.437852675696	-385.54731584462
(28600,42100]	T>C / T>G	4.20233	CEU	12	27.0201024619745	33.7751280774681
(3130,5520]	T>C / T>G	3.98937	CEU	12	-51.7342767582304	-64.6678459477879
(42100,66500]	T>C / T>G	4.3391	CEU	12	13.0743861005416	16.3429826256771
(425,860]	T>C / T>G	4.0552	CEU	12	-394.473463522042	-493.091829402552
(55,124]	T>C / T>G	3.9632	CEU	12	-38.6691363736061	-48.3364204670077
(5520,9040]	T>C / T>G	3.972	CEU	12	-42.2415236310349	-52.8019045387936
(66500,3e+06]	T>C / T>G	4.27695	CEU	12	17.1808732291874	21.4760915364842
(860,1720]	T>C / T>G	4.04963	CEU	12	-251.460731893782	-314.325914867227
(9040,13700]	T>C / T>G	3.99731	CEU	12	-57.6970133911483	-72.1212667389354
(0,55]	T>C/T>G at nonTpG	4.04762	CEU	12	171.035480922171	213.794351152714
(124,233]	T>C/T>G at nonTpG	4.17128	CEU	12	48.1032247106859	60.1290308883574
(13700,19900]	T>C/T>G at nonTpG	4.03977	CEU	12	203.867886302878	254.834857878597
(1720,3130]	T>C/T>G at nonTpG	4.14599	CEU	12	56.4459548313486	70.5574435391858
(19900,28600]	T>C/T>G at nonTpG	4.02386	CEU	12	333.416181186883	416.770226483604
(233,425]	T>C/T>G at nonTpG	4.19107	CEU	12	43.1052322193648	53.881540274206
(28600,42100]	T>C/T>G at nonTpG	4.03587	CEU	12	225.345026920043	281.681283650053
(3130,5520]	T>C/T>G at nonTpG	4.09796	CEU	12	84.0015950083452	105.001993760431
(42100,66500]	T>C/T>G at nonTpG	4.04003	CEU	12	202.580423013559	253.225528766948
(425,860]	T>C/T>G at nonTpG	4.19657	CEU	12	41.8937924205268	52.3672405256584
(55,124]	T>C/T>G at nonTpG	4.11033	CEU	12	74.6362893251968	93.295361656496
(5520,9040]	T>C/T>G at nonTpG	4.07388	CEU	12	111.079280090052	138.849100112564
(66500,3e+06]	T>C/T>G at nonTpG	4.05944	CEU	12	137.625607079317	172.032008849146
(860,1720]	T>C/T>G at nonTpG	4.18146	CEU	12	45.3970141058544	56.746267632318
(9040,13700]	T>C/T>G at nonTpG	4.07613	CEU	12	107.835258037297	134.794072546622
(0,55]	C>G / T>A	1.2377	CEU	12	18.2307166543362	22.7883958179202
(124,233]	C>G / T>A	1.23611	CEU	12	18.1611844136975	22.7014805171219
(13700,19900]	C>G / T>A	1.2132	CEU	12	17.2040785183764	21.5050981479706
(1720,3130]	C>G / T>A	1.24517	CEU	12	18.5631194833462	23.2038993541827
(19900,28600]	C>G / T>A	1.18641	CEU	12	16.1816079555453	20.2270099444317
(233,425]	C>G / T>A	1.2339	CEU	12	18.0652351054592	22.581543881824
(28600,42100]	C>G / T>A	1.15173	CEU	12	14.9914454518087	18.7393068147608
(3130,5520]	C>G / T>A	1.24979	CEU	12	18.7735595543754	23.4669494429693
(42100,66500]	C>G / T>A	1.12135	CEU	12	14.0548198724815	17.5685248406018
(425,860]	C>G / T>A	1.23441	CEU	12	18.0873058341369	22.6091322926711
(55,124]	C>G / T>A	1.23957	CEU	12	18.3130357257267	22.8912946571584
(5520,9040]	C>G / T>A	1.23515	CEU	12	18.1194060868481	22.6492576085602
(66500,3e+06]	C>G / T>A	1.13286	CEU	12	14.3990245565064	17.998780695633
(860,1720]	C>G / T>A	1.23767	CEU	12	18.2294008179658	22.7867510224572
(9040,13700]	C>G / T>A	1.22479	CEU	12	17.678058252146	22.0975728151825
(0,55]	C>T/C>A at nonCpG	3.05212	CEU	12	31.7094818532357	39.6368523165446
(124,233]	C>T/C>A at nonCpG	3.31463	CEU	12	21.7128294488003	27.1410368110004
(13700,19900]	C>T/C>A at nonCpG	3.03213	CEU	12	32.8088238176704	41.011029772088
(1720,3130]	C>T/C>A at nonCpG	3.26849	CEU	12	23.034113604243	28.7926420053037
(19900,28600]	C>T/C>A at nonCpG	3.03012	CEU	12	32.9231984477713	41.1539980597142
(233,425]	C>T/C>A at nonCpG	3.46357	CEU	12	18.2271541900901	22.7839427376127
(28600,42100]	C>T/C>A at nonCpG	3.06156	CEU	12	31.2132915251573	39.0166144064466
(3130,5520]	C>T/C>A at nonCpG	3.12119	CEU	12	28.3775436412765	35.4719295515956
(42100,66500]	C>T/C>A at nonCpG	3.10299	CEU	12	29.192332585524	36.490415731905
(425,860]	C>T/C>A at nonCpG	3.47575	CEU	12	17.9846413591526	22.4808016989408
(55,124]	C>T/C>A at nonCpG	3.16178	CEU	12	26.6999053503165	33.3748816878956
(5520,9040]	C>T/C>A at nonCpG	3.06054	CEU	12	31.2662259210358	39.0827824012947
(66500,3e+06]	C>T/C>A at nonCpG	3.12924	CEU	12	28.0300594821421	35.0375743526776
(860,1720]	C>T/C>A at nonCpG	3.40888	CEU	12	19.3879682601102	24.2349603251377
(9040,13700]	C>T/C>A at nonCpG	3.04028	CEU	12	32.3523801308325	40.4404751635406
(0,55]	C>T/C>A at nonCpG-TCC*	3.35772	CEU	12	38.3709635688717	47.9637044610897
(124,233]	C>T/C>A at nonCpG-TCC*	3.54062	CEU	12	28.2831443697498	35.3539304621873
(13700,19900]	C>T/C>A at nonCpG-TCC*	3.42529	CEU	12	33.9497782303406	42.4372227879258
(1720,3130]	C>T/C>A at nonCpG-TCC*	3.56369	CEU	12	27.3567517000232	34.195939625029
(19900,28600]	C>T/C>A at nonCpG-TCC*	3.41843	CEU	12	34.3541195518814	42.9426494398517
(233,425]	C>T/C>A at nonCpG-TCC*	3.65637	CEU	12	24.1418731010507	30.1773413763134
(28600,42100]	C>T/C>A at nonCpG-TCC*	3.45227	CEU	12	32.4428330912787	40.5535413640984
(3130,5520]	C>T/C>A at nonCpG-TCC*	3.49368	CEU	12	30.3600320367468	37.9500400459335
(42100,66500]	C>T/C>A at nonCpG-TCC*	3.4893	CEU	12	30.5683892219417	38.2104865274271
(425,860]	C>T/C>A at nonCpG-TCC*	3.66412	CEU	12	23.904515052608	29.88064381576
(55,124]	C>T/C>A at nonCpG-TCC*	3.43887	CEU	12	33.175211286316	41.4690141078949
(5520,9040]	C>T/C>A at nonCpG-TCC*	3.44732	CEU	12	32.7098094831417	40.8872618539272
(66500,3e+06]	C>T/C>A at nonCpG-TCC*	3.49119	CEU	12	30.4781548018936	38.097693502367
(860,1720]	C>T/C>A at nonCpG-TCC*	3.63348	CEU	12	24.8688893355033	31.0861116693791
(9040,13700]	C>T/C>A at nonCpG-TCC*	3.43094	CEU	12	33.6234261418035	42.0292826772544
(0,55]	T>C / T>G	3.91945	CEU	120	98.0731865394953	122.591483174369
(124,233]	T>C / T>G	4.01783	CEU	120	47.1292285775663	58.9115357219579
(13700,19900]	T>C / T>G	4.00647	CEU	120	50.1530404818603	62.6913006023254
(1720,3130]	T>C / T>G	4.02943	CEU	120	44.392446911157	55.4905586389463
(19900,28600]	T>C / T>G	4.06907	CEU	120	37.0231467887715	46.2789334859643
(233,425]	T>C / T>G	4.05247	CEU	120	39.7932627045618	49.7415783807023
(28600,42100]	T>C / T>G	4.20233	CEU	120	23.6739975071835	29.5924968839794
(3130,5520]	T>C / T>G	3.98937	CEU	120	55.5045358203464	69.380669775433
(42100,66500]	T>C / T>G	4.3391	CEU	120	17.2033512482474	21.5041890603092
(425,860]	T>C / T>G	4.0552	CEU	120	39.3099568907733	49.1374461134666
(55,124]	T>C / T>G	3.9632	CEU	120	66.3041770201732	82.8802212752165
(5520,9040]	T>C / T>G	3.972	CEU	120	62.2364104354403	77.7955130443004
(66500,3e+06]	T>C / T>G	4.27695	CEU	120	19.6556267717245	24.5695334646557
(860,1720]	T>C / T>G	4.04963	CEU	120	40.3086443672594	50.3858054590743
(9040,13700]	T>C / T>G	3.99731	CEU	120	52.8857255868377	66.1071569835471
(0,55]	T>C/T>G at nonTpG	4.04762	CEU	120	39.8770363594246	49.8462954492808
(124,233]	T>C/T>G at nonTpG	4.17128	CEU	120	31.3687160030006	39.2108950037508
(13700,19900]	T>C/T>G at nonTpG	4.03977	CEU	120	40.5795304906455	50.7244131133069
(1720,3130]	T>C/T>G at nonTpG	4.14599	CEU	120	32.793919225705	40.9923990321313
(19900,28600]	T>C/T>G at nonTpG	4.02386	CEU	120	42.0835669292088	52.6044586615111
(233,425]	T>C/T>G at nonTpG	4.19107	CEU	120	30.3388592052269	37.9235740065336
(28600,42100]	T>C/T>G at nonTpG	4.03587	CEU	120	40.9379996084903	51.1724995106128
(3130,5520]	T>C/T>G at nonTpG	4.09796	CEU	120	35.9010423842981	44.8763029803726
(42100,66500]	T>C/T>G at nonTpG	4.04003	CEU	120	40.5558596873346	50.6948246091683
(425,860]	T>C/T>G at nonTpG	4.19657	CEU	120	30.0648245096025	37.5810306370031
(55,124]	T>C/T>G at nonTpG	4.11033	CEU	120	35.0446359052988	43.8057948816235
(5520,9040]	T>C/T>G at nonTpG	4.07388	CEU	120	37.6970307087749	47.1212883859686
(66500,3e+06]	T>C/T>G at nonTpG	4.05944	CEU	120	38.864786415221	48.5809830190263
(860,1720]	T>C/T>G at nonTpG	4.18146	CEU	120	30.8301654747733	38.5377068434667
(9040,13700]	T>C/T>G at nonTpG	4.07613	CEU	120	37.5214840473826	46.9018550592283
(0,55]	C>G / T>A	1.2377	CEU	120	15.1923781505715	18.9904726882143
(124,233]	C>G / T>A	1.23611	CEU	120	15.1326866310667	18.9158582888334
(13700,19900]	C>G / T>A	1.2132	CEU	120	14.3092009719712	17.886501214964
(1720,3130]	C>G / T>A	1.24517	CEU	120	15.4774878769187	19.3468598461483
(19900,28600]	C>G / T>A	1.18641	CEU	120	13.4256761448103	16.7820951810129
(233,425]	C>G / T>A	1.2339	CEU	120	15.0502871634737	18.8128589543421
(28600,42100]	C>G / T>A	1.15173	CEU	120	12.392269176407	15.4903364705087
(3130,5520]	C>G / T>A	1.24979	CEU	120	15.6577746772278	19.5722183465348
(42100,66500]	C>G / T>A	1.12135	CEU	120	11.5752142237385	14.4690177796731
(425,860]	C>G / T>A	1.23441	CEU	120	15.0692441344272	18.8365551680339
(55,124]	C>G / T>A	1.23957	CEU	120	15.2630235059255	19.0787793824069
(5520,9040]	C>G / T>A	1.23515	CEU	120	15.0968124100729	18.8710155125912
(66500,3e+06]	C>G / T>A	1.13286	CEU	120	11.8758670287083	14.8448337858854
(860,1720]	C>G / T>A	1.23767	CEU	120	15.1912487085701	18.9890608857126
(9040,13700]	C>G / T>A	1.22479	CEU	120	14.7174375585634	18.3967969482042
(0,55]	C>T/C>A at nonCpG	3.05212	CEU	120	32.3507499409991	40.4384374262489
(124,233]	C>T/C>A at nonCpG	3.31463	CEU	120	14.1239225722278	17.6549032152847
(13700,19900]	C>T/C>A at nonCpG	3.03213	CEU	120	35.0932716394794	43.8665895493493
(1720,3130]	C>T/C>A at nonCpG	3.26849	CEU	120	16.0093079735423	20.0116349669279
(19900,28600]	C>T/C>A at nonCpG	3.03012	CEU	120	35.3901378561408	44.237672320176
(233,425]	C>T/C>A at nonCpG	3.46357	CEU	120	9.68479631198123	12.1059953899765
(28600,42100]	C>T/C>A at nonCpG	3.06156	CEU	120	31.175154553752	38.96894319219
(3130,5520]	C>T/C>A at nonCpG	3.12119	CEU	120	25.1042404371091	31.3803005463863
(42100,66500]	C>T/C>A at nonCpG	3.10299	CEU	120	26.744128733808	33.43016091726
(425,860]	C>T/C>A at nonCpG	3.47575	CEU	120	9.4015600461914	11.7519500577392
(55,124]	C>T/C>A at nonCpG	3.16178	CEU	120	21.9599444061275	27.4499305076594
(5520,9040]	C>T/C>A at nonCpG	3.06054	CEU	120	31.2988139862931	39.1235174828664
(66500,3e+06]	C>T/C>A at nonCpG	3.12924	CEU	120	24.4281581807635	30.5351977259543
(860,1720]	C>T/C>A at nonCpG	3.40888	CEU	120	11.0842202990448	13.855275373806
(9040,13700]	C>T/C>A at nonCpG	3.04028	CEU	120	33.930652485369	42.4133156067112
(0,55]	C>T/C>A at nonCpG-TCC*	3.35772	CEU	120	44.5640355086629	55.7050443858286
(124,233]	C>T/C>A at nonCpG-TCC*	3.54062	CEU	120	24.4109590188259	30.5136987735324
(13700,19900]	C>T/C>A at nonCpG-TCC*	3.42529	CEU	120	34.6279279967966	43.2849099959958
(1720,3130]	C>T/C>A at nonCpG-TCC*	3.56369	CEU	120	22.9526712670179	28.6908390837724
(19900,28600]	C>T/C>A at nonCpG-TCC*	3.41843	CEU	120	35.4554280040221	44.3192850050277
(233,425]	C>T/C>A at nonCpG-TCC*	3.65637	CEU	120	18.2719008565068	22.8398760706336
(28600,42100]	C>T/C>A at nonCpG-TCC*	3.45227	CEU	120	31.6697011450779	39.5871264313473
(3130,5520]	C>T/C>A at nonCpG-TCC*	3.49368	CEU	120	27.8809326618591	34.8511658273239
(42100,66500]	C>T/C>A at nonCpG-TCC*	3.4893	CEU	120	28.2453711870167	35.3067139837708
(425,860]	C>T/C>A at nonCpG-TCC*	3.66412	CEU	120	17.9478509946571	22.4348137433214
(55,124]	C>T/C>A at nonCpG-TCC*	3.43887	CEU	120	33.0832622316074	41.3540777895092
(5520,9040]	C>T/C>A at nonCpG-TCC*	3.44732	CEU	120	32.1798442331226	40.2248052914032
(66500,3e+06]	C>T/C>A at nonCpG-TCC*	3.49119	CEU	120	28.0871598845476	35.1089498556845
(860,1720]	C>T/C>A at nonCpG-TCC*	3.63348	CEU	120	19.2820350170027	24.1025437712534
(9040,13700]	C>T/C>A at nonCpG-TCC*	3.43094	CEU	120	33.970720118764	42.463400148455
(0,55]	T>C / T>G	3.91945	CEU	121	51.946843974425	64.9335549680313
(124,233]	T>C / T>G	4.01783	CEU	121	39.0652443139193	48.8315553923991
(13700,19900]	T>C / T>G	4.00647	CEU	121	40.2017863371971	50.2522329214964
(1720,3130]	T>C / T>G	4.02943	CEU	121	37.9726958526921	47.4658698158652
(19900,28600]	T>C / T>G	4.06907	CEU	121	34.6825742594146	43.3532178242683
(233,425]	T>C / T>G	4.05247	CEU	121	35.9838578585695	44.9798223232118
(28600,42100]	T>C / T>G	4.20233	CEU	121	27.0083505569	33.7604381961249
(3130,5520]	T>C / T>G	3.98937	CEU	121	42.0510165880302	52.5637707350378
(42100,66500]	T>C / T>G	4.3391	CEU	121	22.1638626979942	27.7048283724928
(425,860]	T>C / T>G	4.0552	CEU	121	35.7627436364789	44.7034295455986
(55,124]	T>C / T>G	3.9632	CEU	121	45.257195573167	56.5714944664587
(5520,9040]	T>C / T>G	3.972	CEU	121	44.123074725582	55.1538434069775
(66500,3e+06]	T>C / T>G	4.27695	CEU	121	24.1083281002487	30.1354101253108
(860,1720]	T>C / T>G	4.04963	CEU	121	36.2169910141056	45.271238767632
(9040,13700]	T>C / T>G	3.99731	CEU	121	41.1705026232921	51.4631282791152
(0,55]	T>C/T>G at nonTpG	4.04762	CEU	121	40.7453158240521	50.9316447800651
(124,233]	T>C/T>G at nonTpG	4.17128	CEU	121	32.9726029385228	41.2157536731535
(13700,19900]	T>C/T>G at nonTpG	4.03977	CEU	121	41.3781066186353	51.7226332732941
(1720,3130]	T>C/T>G at nonTpG	4.14599	CEU	121	34.2887444400204	42.8609305500255
(19900,28600]	T>C/T>G at nonTpG	4.02386	CEU	121	42.7283837753744	53.410479719218
(233,425]	T>C/T>G at nonTpG	4.19107	CEU	121	32.0179564728232	40.022445591029
(28600,42100]	T>C/T>G at nonTpG	4.03587	CEU	121	41.7004880368872	52.125610046109
(3130,5520]	T>C/T>G at nonTpG	4.09796	CEU	121	37.1382291260162	46.4227864075202
(42100,66500]	T>C/T>G at nonTpG	4.04003	CEU	121	41.356806454011	51.6960080675138
(425,860]	T>C/T>G at nonTpG	4.19657	CEU	121	31.7634238813576	39.704279851697
(55,124]	T>C/T>G at nonTpG	4.11033	CEU	121	36.3555391311718	45.4444239139647
(5520,9040]	T>C/T>G at nonTpG	4.07388	CEU	121	38.7729913216136	48.466239152017
(66500,3e+06]	T>C/T>G at nonTpG	4.05944	CEU	121	39.8311258705169	49.7889073381462
(860,1720]	T>C/T>G at nonTpG	4.18146	CEU	121	32.4737603725608	40.592200465701
(9040,13700]	T>C/T>G at nonTpG	4.07613	CEU	121	38.6135981467938	48.2669976834922
(0,55]	C>G / T>A	1.2377	CEU	121	17.3632353002674	21.7040441253343
(124,233]	C>G / T>A	1.23611	CEU	121	17.2794290871183	21.5992863588979
(13700,19900]	C>G / T>A	1.2132	CEU	121	16.1413281598279	20.1766601997849
(1720,3130]	C>G / T>A	1.24517	CEU	121	17.766019265856	22.20752408232
(19900,28600]	C>G / T>A	1.18641	CEU	121	14.9565560434556	18.6956950543196
(233,425]	C>G / T>A	1.2339	CEU	121	17.1640358338634	21.4550447923293
(28600,42100]	C>G / T>A	1.15173	CEU	121	13.6162491921696	17.0203114902121
(3130,5520]	C>G / T>A	1.24979	CEU	121	18.0228645811177	22.5285807263971
(42100,66500]	C>G / T>A	1.12135	CEU	121	12.5896355922031	15.7370444902538
(425,860]	C>G / T>A	1.23441	CEU	121	17.1905532140871	21.4881915176088
(55,124]	C>G / T>A	1.23957	CEU	121	17.4626531907725	21.8283164884656
(5520,9040]	C>G / T>A	1.23515	CEU	121	17.2291484427029	21.5364355533787
(66500,3e+06]	C>G / T>A	1.13286	CEU	121	12.9640913971274	16.2051142464093
(860,1720]	C>G / T>A	1.23767	CEU	121	17.3616479077474	21.7020598846842
(9040,13700]	C>G / T>A	1.22479	CEU	121	16.7013580750458	20.8766975938072
(0,55]	C>T/C>A at nonCpG	3.05212	CEU	121	29.7406746994516	37.1758433743145
(124,233]	C>T/C>A at nonCpG	3.31463	CEU	121	19.3148229403441	24.1435286754301
(13700,19900]	C>T/C>A at nonCpG	3.03213	CEU	121	30.9085360209031	38.6356700261289
(1720,3130]	C>T/C>A at nonCpG	3.26849	CEU	121	20.673124307907	25.8414053848837
(19900,28600]	C>T/C>A at nonCpG	3.03012	CEU	121	31.0302865305731	38.7878581632164
(233,425]	C>T/C>A at nonCpG	3.46357	CEU	121	15.7596700980977	19.6995876226221
(28600,42100]	C>T/C>A at nonCpG	3.06156	CEU	121	29.2149636773356	36.5187045966695
(3130,5520]	C>T/C>A at nonCpG	3.12119	CEU	121	26.2271563007288	32.7839453759109
(42100,66500]	C>T/C>A at nonCpG	3.10299	CEU	121	27.0827461894519	33.8534327368149
(425,860]	C>T/C>A at nonCpG	3.47575	CEU	121	15.5138313339395	19.3922891674244
(55,124]	C>T/C>A at nonCpG	3.16178	CEU	121	24.4727930790315	30.5909913487894
(5520,9040]	C>T/C>A at nonCpG	3.06054	CEU	121	29.2710058365047	36.5887572956309
(66500,3e+06]	C>T/C>A at nonCpG	3.12924	CEU	121	25.8629767701776	32.328720962722
(860,1720]	C>T/C>A at nonCpG	3.40888	CEU	121	16.9391105984037	21.1738882480046
(9040,13700]	C>T/C>A at nonCpG	3.04028	CEU	121	30.4231212733031	38.0289015916288
(0,55]	C>T/C>A at nonCpG-TCC*	3.35772	CEU	121	32.0981131669895	40.1226414587369
(124,233]	C>T/C>A at nonCpG-TCC*	3.54062	CEU	121	25.8595557371361	32.3244446714202
(13700,19900]	C>T/C>A at nonCpG-TCC*	3.42529	CEU	121	29.5034779966771	36.8793474958464
(1720,3130]	C>T/C>A at nonCpG-TCC*	3.56369	CEU	121	25.2262353254154	31.5327941567692
(19900,28600]	C>T/C>A at nonCpG-TCC*	3.41843	CEU	121	29.7493245660969	37.1866557076211
(233,425]	C>T/C>A at nonCpG-TCC*	3.65637	CEU	121	22.9384980375986	28.6731225469982
(28600,42100]	C>T/C>A at nonCpG-TCC*	3.45227	CEU	121	28.5712406040595	35.7140507550743
(3130,5520]	C>T/C>A at nonCpG-TCC*	3.49368	CEU	121	27.2397156394557	34.0496445493196
(42100,66500]	C>T/C>A at nonCpG-TCC*	3.4893	CEU	121	27.3752366610287	34.2190458262859
(425,860]	C>T/C>A at nonCpG-TCC*	3.66412	CEU	121	22.763818057876	28.454772572345
(55,124]	C>T/C>A at nonCpG-TCC*	3.43887	CEU	121	29.0274924564363	36.2843655705454
(5520,9040]	C>T/C>A at nonCpG-TCC*	3.44732	CEU	121	28.7382646787195	35.9228308483993
(66500,3e+06]	C>T/C>A at nonCpG-TCC*	3.49119	CEU	121	27.3166102602063	34.1457628252579
(860,1720]	C>T/C>A at nonCpG-TCC*	3.63348	CEU	121	23.4684735987426	29.3355919984283
(9040,13700]	C>T/C>A at nonCpG-TCC*	3.43094	CEU	121	29.3037406067625	36.6296757584532
(0,55]	T>C / T>G	3.91945	CEU	122	-9.57287775646181	-11.9660971955773
(124,233]	T>C / T>G	4.01783	CEU	122	-17.1071175218176	-21.383896902272
(13700,19900]	T>C / T>G	4.00647	CEU	122	-15.5937708444681	-19.4922135555852
(1720,3130]	T>C / T>G	4.02943	CEU	122	-19.0270504907949	-23.7838131134936
(19900,28600]	T>C / T>G	4.06907	CEU	122	-31.6922647283257	-39.6153309104072
(233,425]	T>C / T>G	4.05247	CEU	122	-24.6834879995092	-30.8543599993865
(28600,42100]	T>C / T>G	4.20233	CEU	122	19.8834514006734	24.8543142508418
(3130,5520]	T>C / T>G	3.98937	CEU	122	-13.7968085562045	-17.2460106952556
(42100,66500]	T>C / T>G	4.3391	CEU	122	6.32171925223495	7.90214906529368
(425,860]	T>C / T>G	4.0552	CEU	122	-25.6042428484273	-32.0053035605341
(55,124]	T>C / T>G	3.9632	CEU	122	-11.7860937373848	-14.732617171731
(5520,9040]	T>C / T>G	3.972	CEU	122	-12.3850292172364	-15.4812865215455
(66500,3e+06]	T>C / T>G	4.27695	CEU	122	9.47497370221175	11.8437171277647
(860,1720]	T>C / T>G	4.04963	CEU	122	-23.7972355628652	-29.7465444535815
(9040,13700]	T>C / T>G	3.99731	CEU	122	-14.570927495228	-18.213659369035
(0,55]	T>C/T>G at nonTpG	4.04762	CEU	122	-40.9177858956532	-51.1472323695665
(124,233]	T>C/T>G at nonTpG	4.17128	CEU	122	118.550907855153	148.188634818941
(13700,19900]	T>C/T>G at nonTpG	4.03977	CEU	122	-37.8512057980643	-47.3140072475803
(1720,3130]	T>C/T>G at nonTpG	4.14599	CEU	122	692.885619655151	866.107024568939
(19900,28600]	T>C/T>G at nonTpG	4.02386	CEU	122	-32.8998549714735	-41.1248187143418
(233,425]	T>C/T>G at nonTpG	4.19107	CEU	122	71.3844831701849	89.2306039627312
(28600,42100]	T>C/T>G at nonTpG	4.03587	CEU	122	-36.4984410508074	-45.6230513135092
(3130,5520]	T>C/T>G at nonTpG	4.09796	CEU	122	-87.3542021472292	-109.192752684037
(42100,66500]	T>C/T>G at nonTpG	4.04003	CEU	122	-37.9451166557144	-47.431395819643
(425,860]	T>C/T>G at nonTpG	4.19657	CEU	122	64.2101539201247	80.2626924001559
(55,124]	T>C/T>G at nonTpG	4.11033	CEU	122	-122.323408361441	-152.904260451801
(5520,9040]	T>C/T>G at nonTpG	4.07388	CEU	122	-56.4125094887362	-70.5156368609203
(66500,3e+06]	T>C/T>G at nonTpG	4.05944	CEU	122	-46.6528880212459	-58.3161100265574
(860,1720]	T>C/T>G at nonTpG	4.18146	CEU	122	88.5674741091037	110.70934263638
(9040,13700]	T>C/T>G at nonTpG	4.07613	CEU	122	-58.3262738028944	-72.907842253618
(0,55]	C>G / T>A	1.2377	CEU	122	11.0858767233237	13.8573459041547
(124,233]	C>G / T>A	1.23611	CEU	122	11.0021918079056	13.752739759882
(13700,19900]	C>G / T>A	1.2132	CEU	122	9.89392584657308	12.3674073082164
(1720,3130]	C>G / T>A	1.24517	CEU	122	11.4921858133458	14.3652322666823
(19900,28600]	C>G / T>A	1.18641	CEU	122	8.79333395314855	10.9916674414357
(233,425]	C>G / T>A	1.2339	CEU	122	10.8874413657223	13.6093017071529
(28600,42100]	C>G / T>A	1.15173	CEU	122	7.60896444150222	9.51120555187777
(3130,5520]	C>G / T>A	1.24979	CEU	122	11.7548859454688	14.693607431836
(42100,66500]	C>G / T>A	1.12135	CEU	122	6.74244636471795	8.42805795589743
(425,860]	C>G / T>A	1.23441	CEU	122	10.9137624198699	13.6422030248373
(55,124]	C>G / T>A	1.23957	CEU	122	11.1855301188708	13.9819126485885
(5520,9040]	C>G / T>A	1.23515	CEU	122	10.9521236791642	13.6901545989552
(66500,3e+06]	C>G / T>A	1.13286	CEU	122	7.05457703604971	8.81822129506214
(860,1720]	C>G / T>A	1.23767	CEU	122	11.084288915705	13.8553611446313
(9040,13700]	C>G / T>A	1.22479	CEU	122	10.4328019671872	13.041002458984
(0,55]	C>T/C>A at nonCpG	3.05212	CEU	122	45.1264509142918	56.4080636428648
(124,233]	C>T/C>A at nonCpG	3.31463	CEU	122	20.9406974841757	26.1758718552196
(13700,19900]	C>T/C>A at nonCpG	3.03213	CEU	122	48.8471147254229	61.0588934067786
(1720,3130]	C>T/C>A at nonCpG	3.26849	CEU	122	23.3996712750479	29.2495890938099
[truncated: 35,501 more rows]
