# Supplementary material for: Limited role of generation time changes in driving the evolution of the mutation spectrum in humans
Source: eLife. 2023 Feb 13;12:e81188. doi: 10.7554/eLife.81188 (PMC10014080; doi:10.7554/eLife.81188)
Supplement: Figure 4—source data 1. [file elife-81188-fig4-data1.zip › Figure4_SourceData/Gentime_est_HSt_noCE_decode2019_GptoGm1_500reps.csv]

age_bin	ratio_type	ratio	pop	rep	estGp	estGm
(0,55]	T>C / T>G	3.91945	CEU	1	44.1771096063518	44.1771096063518
(124,233]	T>C / T>G	4.01783	CEU	1	37.1093652124407	37.1093652124407
(13700,19900]	T>C / T>G	4.00647	CEU	1	37.8006625530469	37.8006625530469
(1720,3130]	T>C / T>G	4.02943	CEU	1	36.4308438211766	36.4308438211766
(19900,28600]	T>C / T>G	4.06907	CEU	1	34.3002890891918	34.3002890891918
(233,425]	T>C / T>G	4.05247	CEU	1	35.1590722953299	35.1590722953299
(28600,42100]	T>C / T>G	4.20233	CEU	1	28.7570424690195	28.7570424690195
(3130,5520]	T>C / T>G	3.98937	CEU	1	38.8949235575721	38.8949235575721
(42100,66500]	T>C / T>G	4.3391	CEU	1	24.7717269416493	24.7717269416493
(425,860]	T>C / T>G	4.0552	CEU	1	35.0146673714216	35.0146673714216
(55,124]	T>C / T>G	3.9632	CEU	1	40.7074316813868	40.7074316813868
(5520,9040]	T>C / T>G	3.972	CEU	1	40.0781457790945	40.0781457790945
(66500,3e+06]	T>C / T>G	4.27695	CEU	1	26.4217235432559	26.4217235432559
(860,1720]	T>C / T>G	4.04963	CEU	1	35.3106626732126	35.3106626732126
(9040,13700]	T>C / T>G	3.99731	CEU	1	38.3785142777563	38.3785142777563
(0,55]	T>C/T>G at nonTpG	4.04762	CEU	1	46.3441128550515	46.3441128550515
(124,233]	T>C/T>G at nonTpG	4.17128	CEU	1	38.2041599657075	38.2041599657075
(13700,19900]	T>C/T>G at nonTpG	4.03977	CEU	1	46.9903613663903	46.9903613663903
(1720,3130]	T>C/T>G at nonTpG	4.14599	CEU	1	39.6093122067863	39.6093122067863
(19900,28600]	T>C/T>G at nonTpG	4.02386	CEU	1	48.3613162295307	48.3613162295307
(233,425]	T>C/T>G at nonTpG	4.19107	CEU	1	37.177925891866	37.177925891866
(28600,42100]	T>C/T>G at nonTpG	4.03587	CEU	1	47.318671680111	47.318671680111
(3130,5520]	T>C/T>G at nonTpG	4.09796	CEU	1	42.6136317460596	42.6136317460596
(42100,66500]	T>C/T>G at nonTpG	4.04003	CEU	1	46.9686474674776	46.9686474674776
(425,860]	T>C/T>G at nonTpG	4.19657	CEU	1	36.9033012522752	36.9033012522752
(55,124]	T>C/T>G at nonTpG	4.11033	CEU	1	41.7935215908815	41.7935215908815
(5520,9040]	T>C/T>G at nonTpG	4.07388	CEU	1	44.3142352616967	44.3142352616967
(66500,3e+06]	T>C/T>G at nonTpG	4.05944	CEU	1	45.4061983116893	45.4061983116893
(860,1720]	T>C/T>G at nonTpG	4.18146	CEU	1	37.6686507559945	37.6686507559945
(9040,13700]	T>C/T>G at nonTpG	4.07613	CEU	1	44.1491503577931	44.1491503577931
(0,55]	C>G / T>A	1.2377	CEU	1	21.4392506712873	21.4392506712873
(124,233]	C>G / T>A	1.23611	CEU	1	21.3607090439606	21.3607090439606
(13700,19900]	C>G / T>A	1.2132	CEU	1	20.2717937703565	20.2717937703565
(1720,3130]	C>G / T>A	1.24517	CEU	1	21.8136734035418	21.8136734035418
(19900,28600]	C>G / T>A	1.18641	CEU	1	19.0922205345728	19.0922205345728
(233,425]	C>G / T>A	1.2339	CEU	1	21.25220223782	21.25220223782
(28600,42100]	C>G / T>A	1.15173	CEU	1	17.6975141498581	17.6975141498581
(3130,5520]	C>G / T>A	1.24979	CEU	1	22.0498218014262	22.0498218014262
(42100,66500]	C>G / T>A	1.12135	CEU	1	16.583151117065	16.583151117065
(425,860]	C>G / T>A	1.23441	CEU	1	21.2771743752811	21.2771743752811
(55,124]	C>G / T>A	1.23957	CEU	1	21.5321375269717	21.5321375269717
(5520,9040]	C>G / T>A	1.23515	CEU	1	21.3134807827456	21.3134807827456
(66500,3e+06]	C>G / T>A	1.13286	CEU	1	16.9944116197279	16.9944116197279
(860,1720]	C>G / T>A	1.23767	CEU	1	21.4377650472829	21.4377650472829
(9040,13700]	C>G / T>A	1.22479	CEU	1	20.812872216453	20.812872216453
(0,55]	C>T/C>A at nonCpG	3.05212	CEU	1	30.1480854851676	30.1480854851676
(124,233]	C>T/C>A at nonCpG	3.31463	CEU	1	14.8777903880563	14.8777903880563
(13700,19900]	C>T/C>A at nonCpG	3.03213	CEU	1	32.2610232359243	32.2610232359243
(1720,3130]	C>T/C>A at nonCpG	3.26849	CEU	1	16.5641297934151	16.5641297934151
(19900,28600]	C>T/C>A at nonCpG	3.03012	CEU	1	32.4870774595146	32.4870774595146
(233,425]	C>T/C>A at nonCpG	3.46357	CEU	1	10.8006474868465	10.8006474868465
(28600,42100]	C>T/C>A at nonCpG	3.06156	CEU	1	29.2285509185042	29.2285509185042
(3130,5520]	C>T/C>A at nonCpG	3.12119	CEU	1	24.342779593149	24.342779593149
(42100,66500]	C>T/C>A at nonCpG	3.10299	CEU	1	25.6856969644575	25.6856969644575
(425,860]	C>T/C>A at nonCpG	3.47575	CEU	1	10.5352827277011	10.5352827277011
(55,124]	C>T/C>A at nonCpG	3.16178	CEU	1	21.7181561336595	21.7181561336595
(5520,9040]	C>T/C>A at nonCpG	3.06054	CEU	1	29.3256714935351	29.3256714935351
(66500,3e+06]	C>T/C>A at nonCpG	3.12924	CEU	1	23.7840048116936	23.7840048116936
(860,1720]	C>T/C>A at nonCpG	3.40888	CEU	1	12.1024551698522	12.1024551698522
(9040,13700]	C>T/C>A at nonCpG	3.04028	CEU	1	31.3707495084773	31.3707495084773
(0,55]	C>T/C>A at nonCpG-TCC*	3.35772	CEU	1	35.8489075403444	35.8489075403444
(124,233]	C>T/C>A at nonCpG-TCC*	3.54062	CEU	1	23.3990556902497	23.3990556902497
(13700,19900]	C>T/C>A at nonCpG-TCC*	3.42529	CEU	1	30.1494646601996	30.1494646601996
(1720,3130]	C>T/C>A at nonCpG-TCC*	3.56369	CEU	1	22.3498611502569	22.3498611502569
(19900,28600]	C>T/C>A at nonCpG-TCC*	3.41843	CEU	1	30.654198502572	30.654198502572
(233,425]	C>T/C>A at nonCpG-TCC*	3.65637	CEU	1	18.8188655731574	18.8188655731574
(28600,42100]	C>T/C>A at nonCpG-TCC*	3.45227	CEU	1	28.2962964067338	28.2962964067338
(3130,5520]	C>T/C>A at nonCpG-TCC*	3.49368	CEU	1	25.8052608905464	25.8052608905464
(42100,66500]	C>T/C>A at nonCpG-TCC*	3.4893	CEU	1	26.0508799060281	26.0508799060281
(425,860]	C>T/C>A at nonCpG-TCC*	3.66412	CEU	1	18.5647251137744	18.5647251137744
(55,124]	C>T/C>A at nonCpG-TCC*	3.43887	CEU	1	29.1914891361234	29.1914891361234
(5520,9040]	C>T/C>A at nonCpG-TCC*	3.44732	CEU	1	28.6214418326433	28.6214418326433
(66500,3e+06]	C>T/C>A at nonCpG-TCC*	3.49119	CEU	1	25.944412149101	25.944412149101
(860,1720]	C>T/C>A at nonCpG-TCC*	3.63348	CEU	1	19.6027933471325	19.6027933471325
(9040,13700]	C>T/C>A at nonCpG-TCC*	3.43094	CEU	1	29.7444176636062	29.7444176636062
(0,55]	T>C / T>G	3.91945	CEU	10	123.970082675715	123.970082675715
(124,233]	T>C / T>G	4.01783	CEU	10	58.2660693019393	58.2660693019393
(13700,19900]	T>C / T>G	4.00647	CEU	10	62.1287305603365	62.1287305603365
(1720,3130]	T>C / T>G	4.02943	CEU	10	54.7740734718293	54.7740734718293
(19900,28600]	T>C / T>G	4.06907	CEU	10	45.3901049082809	45.3901049082809
(233,425]	T>C / T>G	4.05247	CEU	10	48.9143071821351	48.9143071821351
(28600,42100]	T>C / T>G	4.20233	CEU	10	28.4612933103739	28.4612933103739
(3130,5520]	T>C / T>G	3.98937	CEU	10	68.9762306118534	68.9762306118534
(42100,66500]	T>C / T>G	4.3391	CEU	10	20.2877005088428	20.2877005088428
(425,860]	T>C / T>G	4.0552	CEU	10	48.2991553058112	48.2991553058112
(55,124]	T>C / T>G	3.9632	CEU	10	82.8395215117006	82.8395215117006
(5520,9040]	T>C / T>G	3.972	CEU	10	77.6107858855126	77.6107858855126
(66500,3e+06]	T>C / T>G	4.27695	CEU	10	23.3829009676114	23.3829009676114
(860,1720]	T>C / T>G	4.04963	CEU	10	49.5704155147177	49.5704155147177
(9040,13700]	T>C / T>G	3.99731	CEU	10	65.6235089747115	65.6235089747115
(0,55]	T>C/T>G at nonTpG	4.04762	CEU	10	-210.717420072262	-210.717420072262
(124,233]	T>C/T>G at nonTpG	4.17128	CEU	10	117.253594358013	117.253594358013
(13700,19900]	T>C/T>G at nonTpG	4.03977	CEU	10	-180.110282538409	-180.110282538409
(1720,3130]	T>C/T>G at nonTpG	4.14599	CEU	10	174.72036913358	174.72036913358
(19900,28600]	T>C/T>G at nonTpG	4.02386	CEU	10	-139.391597667743	-139.391597667743
(233,425]	T>C/T>G at nonTpG	4.19107	CEU	10	92.9578068533165	92.9578068533165
(28600,42100]	T>C/T>G at nonTpG	4.03587	CEU	10	-168.031056394362	-168.031056394362
(3130,5520]	T>C/T>G at nonTpG	4.09796	CEU	10	1900.69092495275	1900.69092495275
(42100,66500]	T>C/T>G at nonTpG	4.04003	CEU	10	-180.978794251954	-180.978794251954
(425,860]	T>C/T>G at nonTpG	4.19657	CEU	10	87.8545181874839	87.8545181874839
(55,124]	T>C/T>G at nonTpG	4.11033	CEU	10	540.914742396242	540.914742396242
(5520,9040]	T>C/T>G at nonTpG	4.07388	CEU	10	-495.661584870257	-495.661584870257
(66500,3e+06]	T>C/T>G at nonTpG	4.05944	CEU	10	-283.806685372467	-283.806685372467
(860,1720]	T>C/T>G at nonTpG	4.18146	CEU	10	103.39792909186	103.39792909186
(9040,13700]	T>C/T>G at nonTpG	4.07613	CEU	10	-561.309809250097	-561.309809250097
(0,55]	C>G / T>A	1.2377	CEU	10	16.8571874417847	16.8571874417847
(124,233]	C>G / T>A	1.23611	CEU	10	16.7731266999656	16.7731266999656
(13700,19900]	C>G / T>A	1.2132	CEU	10	15.6322377219631	15.6322377219631
(1720,3130]	C>G / T>A	1.24517	CEU	10	17.2612889925854	17.2612889925854
(19900,28600]	C>G / T>A	1.18641	CEU	10	14.4458846192999	14.4458846192999
(233,425]	C>G / T>A	1.2339	CEU	10	16.6573940396449	16.6573940396449
(28600,42100]	C>G / T>A	1.15173	CEU	10	13.105411378697	13.105411378697
(3130,5520]	C>G / T>A	1.24979	CEU	10	17.5190560331194	17.5190560331194
(42100,66500]	C>G / T>A	1.12135	CEU	10	12.0798330191338	12.0798330191338
(425,860]	C>G / T>A	1.23441	CEU	10	16.6839882822903	16.6839882822903
(55,124]	C>G / T>A	1.23957	CEU	10	16.9569160371931	16.9569160371931
(5520,9040]	C>G / T>A	1.23515	CEU	10	16.7226965902679	16.7226965902679
(66500,3e+06]	C>G / T>A	1.13286	CEU	10	12.4537944839399	12.4537944839399
(860,1720]	C>G / T>A	1.23767	CEU	10	16.8555951654048	16.8555951654048
(9040,13700]	C>G / T>A	1.22479	CEU	10	16.193483993622	16.193483993622
(0,55]	C>T/C>A at nonCpG	3.05212	CEU	10	64.0725459516627	64.0725459516627
(124,233]	C>T/C>A at nonCpG	3.31463	CEU	10	12.3540257951249	12.3540257951249
(13700,19900]	C>T/C>A at nonCpG	3.03213	CEU	10	80.1751312279196	80.1751312279196
(1720,3130]	C>T/C>A at nonCpG	3.26849	CEU	10	15.4445390671048	15.4445390671048
(19900,28600]	C>T/C>A at nonCpG	3.03012	CEU	10	82.192454780589	82.192454780589
(233,425]	C>T/C>A at nonCpG	3.46357	CEU	10	6.0996676872028	6.0996676872028
(28600,42100]	C>T/C>A at nonCpG	3.06156	CEU	10	58.3194807759843	58.3194807759843
(3130,5520]	C>T/C>A at nonCpG	3.12119	CEU	10	35.8831627985098	35.8831627985098
(42100,66500]	C>T/C>A at nonCpG	3.10299	CEU	10	40.9832713178031	40.9832713178031
(425,860]	C>T/C>A at nonCpG	3.47575	CEU	10	5.74220869640723	5.74220869640723
(55,124]	C>T/C>A at nonCpG	3.16178	CEU	10	27.5330376163981	27.5330376163981
(5520,9040]	C>T/C>A at nonCpG	3.06054	CEU	10	58.897440942184	58.897440942184
(66500,3e+06]	C>T/C>A at nonCpG	3.12924	CEU	10	33.9413626776539	33.9413626776539
(860,1720]	C>T/C>A at nonCpG	3.40888	CEU	10	7.93394301934164	7.93394301934164
(9040,13700]	C>T/C>A at nonCpG	3.04028	CEU	10	72.8297204829994	72.8297204829994
(0,55]	C>T/C>A at nonCpG-TCC*	3.35772	CEU	10	46.764865891598	46.764865891598
(124,233]	C>T/C>A at nonCpG-TCC*	3.54062	CEU	10	27.6806705906125	27.6806705906125
(13700,19900]	C>T/C>A at nonCpG-TCC*	3.42529	CEU	10	37.6456160243776	37.6456160243776
(1720,3130]	C>T/C>A at nonCpG-TCC*	3.56369	CEU	10	26.2064564484543	26.2064564484543
(19900,28600]	C>T/C>A at nonCpG-TCC*	3.41843	CEU	10	38.4258932282811	38.4258932282811
(233,425]	C>T/C>A at nonCpG-TCC*	3.65637	CEU	10	21.382430610606	21.382430610606
(28600,42100]	C>T/C>A at nonCpG-TCC*	3.45227	CEU	10	34.8240782153652	34.8240782153652
(3130,5520]	C>T/C>A at nonCpG-TCC*	3.49368	CEU	10	31.1353313714274	31.1353313714274
(42100,66500]	C>T/C>A at nonCpG-TCC*	3.4893	CEU	10	31.4938843690234	31.4938843690234
(425,860]	C>T/C>A at nonCpG-TCC*	3.66412	CEU	10	21.0431564161481	21.0431564161481
(55,124]	C>T/C>A at nonCpG-TCC*	3.43887	CEU	10	36.1786326567606	36.1786326567606
(5520,9040]	C>T/C>A at nonCpG-TCC*	3.44732	CEU	10	35.3142678149207	35.3142678149207
(66500,3e+06]	C>T/C>A at nonCpG-TCC*	3.49119	CEU	10	31.3383268509487	31.3383268509487
(860,1720]	C>T/C>A at nonCpG-TCC*	3.63348	CEU	10	22.4355613162032	22.4355613162032
(9040,13700]	C>T/C>A at nonCpG-TCC*	3.43094	CEU	10	37.0231331310008	37.0231331310008
(0,55]	T>C / T>G	3.91945	CEU	100	57.6875446268936	57.6875446268936
(124,233]	T>C / T>G	4.01783	CEU	100	43.4874627081231	43.4874627081231
(13700,19900]	T>C / T>G	4.00647	CEU	100	44.7406347146079	44.7406347146079
(1720,3130]	T>C / T>G	4.02943	CEU	100	42.2827439767339	42.2827439767339
(19900,28600]	T>C / T>G	4.06907	CEU	100	38.6545059815361	38.6545059815361
(233,425]	T>C / T>G	4.05247	CEU	100	40.0895770581674	40.0895770581674
(28600,42100]	T>C / T>G	4.20233	CEU	100	30.1897291458832	30.1897291458832
(3130,5520]	T>C / T>G	3.98937	CEU	100	46.7795054877656	46.7795054877656
(42100,66500]	T>C / T>G	4.3391	CEU	100	24.8448244682085	24.8448244682085
(425,860]	T>C / T>G	4.0552	CEU	100	39.8457350347531	39.8457350347531
(55,124]	T>C / T>G	3.9632	CEU	100	50.3141166828702	50.3141166828702
(5520,9040]	T>C / T>G	3.972	CEU	100	49.0638724880591	49.0638724880591
(66500,3e+06]	T>C / T>G	4.27695	CEU	100	26.9902726803838	26.9902726803838
(860,1720]	T>C / T>G	4.04963	CEU	100	40.3466710277197	40.3466710277197
(9040,13700]	T>C / T>G	3.99731	CEU	100	45.8087130839745	45.8087130839745
(0,55]	T>C/T>G at nonTpG	4.04762	CEU	100	52.3148813514577	52.3148813514577
(124,233]	T>C/T>G at nonTpG	4.17128	CEU	100	40.8089136566845	40.8089136566845
(13700,19900]	T>C/T>G at nonTpG	4.03977	CEU	100	53.2909759520367	53.2909759520367
(1720,3130]	T>C/T>G at nonTpG	4.14599	CEU	100	42.6964514514462	42.6964514514462
(19900,28600]	T>C/T>G at nonTpG	4.02386	CEU	100	55.3946048760551	55.3946048760551
(233,425]	T>C/T>G at nonTpG	4.19107	CEU	100	39.4546635453568	39.4546635453568
(28600,42100]	T>C/T>G at nonTpG	4.03587	CEU	100	53.7906358865667	53.7906358865667
(3130,5520]	T>C/T>G at nonTpG	4.09796	CEU	100	46.8663840457739	46.8663840457739
(42100,66500]	T>C/T>G at nonTpG	4.04003	CEU	100	53.2580194932134	53.2580194932134
(425,860]	T>C/T>G at nonTpG	4.19657	CEU	100	39.0956697742742	39.0956697742742
(55,124]	T>C/T>G at nonTpG	4.11033	CEU	100	45.7094486559933	45.7094486559933
(5520,9040]	T>C/T>G at nonTpG	4.07388	CEU	100	49.3116480884463	49.3116480884463
(66500,3e+06]	T>C/T>G at nonTpG	4.05944	CEU	100	50.9155469472431	50.9155469472431
(860,1720]	T>C/T>G at nonTpG	4.18146	CEU	100	40.0997173477318	40.0997173477318
(9040,13700]	T>C/T>G at nonTpG	4.07613	CEU	100	49.0714940688286	49.0714940688286
(0,55]	C>G / T>A	1.2377	CEU	100	18.2228826166274	18.2228826166274
(124,233]	C>G / T>A	1.23611	CEU	100	18.1363620919876	18.1363620919876
(13700,19900]	C>G / T>A	1.2132	CEU	100	16.9635209970761	16.9635209970761
(1720,3130]	C>G / T>A	1.24517	CEU	100	18.6390115119209	18.6390115119209
(19900,28600]	C>G / T>A	1.18641	CEU	100	15.7467658003333	15.7467658003333
(233,425]	C>G / T>A	1.2339	CEU	100	18.0172665922359	18.0172665922359
(28600,42100]	C>G / T>A	1.15173	CEU	100	14.3753919497889	14.3753919497889
(3130,5520]	C>G / T>A	1.24979	CEU	100	18.9046258138966	18.9046258138966
(42100,66500]	C>G / T>A	1.12135	CEU	100	13.3286355776958	13.3286355776958
(425,860]	C>G / T>A	1.23441	CEU	100	18.0446311507435	18.0446311507435
(55,124]	C>G / T>A	1.23957	CEU	100	18.3255482801324	18.3255482801324
(5520,9040]	C>G / T>A	1.23515	CEU	100	18.0844632578351	18.0844632578351
(66500,3e+06]	C>G / T>A	1.13286	CEU	100	13.710072368513	13.710072368513
(860,1720]	C>G / T>A	1.23767	CEU	100	18.2212436123392	18.2212436123392
(9040,13700]	C>G / T>A	1.22479	CEU	100	17.5401524674853	17.5401524674853
(0,55]	C>T/C>A at nonCpG	3.05212	CEU	100	32.7317656880279	32.7317656880279
(124,233]	C>T/C>A at nonCpG	3.31463	CEU	100	17.522041185833	17.522041185833
(13700,19900]	C>T/C>A at nonCpG	3.03213	CEU	100	34.7196963226478	34.7196963226478
(1720,3130]	C>T/C>A at nonCpG	3.26849	CEU	100	19.2782590622091	19.2782590622091
(19900,28600]	C>T/C>A at nonCpG	3.03012	CEU	100	34.9307918656878	34.9307918656878
(233,425]	C>T/C>A at nonCpG	3.46357	CEU	100	13.1922054640314	13.1922054640314
(28600,42100]	C>T/C>A at nonCpG	3.06156	CEU	100	31.8581882190697	31.8581882190697
(3130,5520]	C>T/C>A at nonCpG	3.12119	CEU	100	27.1284761198412	27.1284761198412
(42100,66500]	C>T/C>A at nonCpG	3.10299	CEU	100	28.4434957416064	28.4434957416064
(425,860]	C>T/C>A at nonCpG	3.47575	CEU	100	12.90620239729	12.90620239729
(55,124]	C>T/C>A at nonCpG	3.16178	CEU	100	24.5247391120246	24.5247391120246
(5520,9040]	C>T/C>A at nonCpG	3.06054	CEU	100	31.9506990256738	31.9506990256738
(66500,3e+06]	C>T/C>A at nonCpG	3.12924	CEU	100	26.5779000441016	26.5779000441016
(860,1720]	C>T/C>A at nonCpG	3.40888	CEU	100	14.5877680647341	14.5877680647341
(9040,13700]	C>T/C>A at nonCpG	3.04028	CEU	100	33.8853676371713	33.8853676371713
(0,55]	C>T/C>A at nonCpG-TCC*	3.35772	CEU	100	49.1458944421352	49.1458944421352
(124,233]	C>T/C>A at nonCpG-TCC*	3.54062	CEU	100	26.0086908532789	26.0086908532789
(13700,19900]	C>T/C>A at nonCpG-TCC*	3.42529	CEU	100	37.5430981003446	37.5430981003446
(1720,3130]	C>T/C>A at nonCpG-TCC*	3.56369	CEU	100	24.3939724630837	24.3939724630837
(19900,28600]	C>T/C>A at nonCpG-TCC*	3.41843	CEU	100	38.4946250201892	38.4946250201892
(233,425]	C>T/C>A at nonCpG-TCC*	3.65637	CEU	100	19.263021148386	19.263021148386
(28600,42100]	C>T/C>A at nonCpG-TCC*	3.45227	CEU	100	34.1629733316963	34.1629733316963
(3130,5520]	C>T/C>A at nonCpG-TCC*	3.49368	CEU	100	29.8822828962632	29.8822828962632
(42100,66500]	C>T/C>A at nonCpG-TCC*	3.4893	CEU	100	30.2916998712897	30.2916998712897
(425,860]	C>T/C>A at nonCpG-TCC*	3.66412	CEU	100	18.9107050029227	18.9107050029227
(55,124]	C>T/C>A at nonCpG-TCC*	3.43887	CEU	100	35.7739619935665	35.7739619935665
(5520,9040]	C>T/C>A at nonCpG-TCC*	3.44732	CEU	100	34.7434894003121	34.7434894003121
(66500,3e+06]	C>T/C>A at nonCpG-TCC*	3.49119	CEU	100	30.113901577732	30.113901577732
(860,1720]	C>T/C>A at nonCpG-TCC*	3.63348	CEU	100	20.3636626850085	20.3636626850085
(9040,13700]	C>T/C>A at nonCpG-TCC*	3.43094	CEU	100	36.7892661653425	36.7892661653425
(0,55]	T>C / T>G	3.91945	CEU	101	56.7130619601578	56.7130619601578
(124,233]	T>C / T>G	4.01783	CEU	101	40.0605628978171	40.0605628978171
(13700,19900]	T>C / T>G	4.00647	CEU	101	41.4619904843226	41.4619904843226
(1720,3130]	T>C / T>G	4.02943	CEU	101	38.7250818611832	38.7250818611832
(19900,28600]	T>C / T>G	4.06907	CEU	101	34.7711897630067	34.7711897630067
(233,425]	T>C / T>G	4.05247	CEU	101	36.3229786225799	36.3229786225799
(28600,42100]	T>C / T>G	4.20233	CEU	101	25.9265389117428	25.9265389117428
(3130,5520]	T>C / T>G	3.98937	CEU	101	43.7691605948148	43.7691605948148
(42100,66500]	T>C / T>G	4.3391	CEU	101	20.599716825319	20.599716825319
(425,860]	T>C / T>G	4.0552	CEU	101	36.0581983337231	36.0581983337231
(55,124]	T>C / T>G	3.9632	CEU	101	47.8504000496385	47.8504000496385
(5520,9040]	T>C / T>G	3.972	CEU	101	46.3948038311054	46.3948038311054
(66500,3e+06]	T>C / T>G	4.27695	CEU	101	22.7148609658473	22.7148609658473
(860,1720]	T>C / T>G	4.04963	CEU	101	36.6026420797156	36.6026420797156
(9040,13700]	T>C / T>G	3.99731	CEU	101	42.6663993827798	42.6663993827798
(0,55]	T>C/T>G at nonTpG	4.04762	CEU	101	55.4260085085439	55.4260085085439
(124,233]	T>C/T>G at nonTpG	4.17128	CEU	101	39.1720988338937	39.1720988338937
(13700,19900]	T>C/T>G at nonTpG	4.03977	CEU	101	56.9328073343891	56.9328073343891
(1720,3130]	T>C/T>G at nonTpG	4.14599	CEU	101	41.6618294701073	41.6618294701073
(19900,28600]	T>C/T>G at nonTpG	4.02386	CEU	101	60.255693354609	60.255693354609
(233,425]	T>C/T>G at nonTpG	4.19107	CEU	101	37.4248195643477	37.4248195643477
(28600,42100]	T>C/T>G at nonTpG	4.03587	CEU	101	57.7126247584862	57.7126247584862
(3130,5520]	T>C/T>G at nonTpG	4.09796	CEU	101	47.3984628375119	47.3984628375119
(42100,66500]	T>C/T>G at nonTpG	4.04003	CEU	101	56.8815758677424	56.8815758677424
(425,860]	T>C/T>G at nonTpG	4.19657	CEU	101	36.9669739104298	36.9669739104298
(55,124]	T>C/T>G at nonTpG	4.11033	CEU	101	45.7731106686964	45.7731106686964
(5520,9040]	T>C/T>G at nonTpG	4.07388	CEU	101	50.9230878639171	50.9230878639171
(66500,3e+06]	T>C/T>G at nonTpG	4.05944	CEU	101	53.3033291336202	53.3033291336202
(860,1720]	T>C/T>G at nonTpG	4.18146	CEU	101	38.2530851587942	38.2530851587942
(9040,13700]	T>C/T>G at nonTpG	4.07613	CEU	101	50.5714270667377	50.5714270667377
(0,55]	C>G / T>A	1.2377	CEU	101	16.6850653123486	16.6850653123486
(124,233]	C>G / T>A	1.23611	CEU	101	16.5885606616072	16.5885606616072
(13700,19900]	C>G / T>A	1.2132	CEU	101	15.2936757046278	15.2936757046278
(1720,3130]	C>G / T>A	1.24517	CEU	101	17.1511227301951	17.1511227301951
(19900,28600]	C>G / T>A	1.18641	CEU	101	13.9759649747131	13.9759649747131
(233,425]	C>G / T>A	1.2339	CEU	101	16.4559443627898	16.4559443627898
(28600,42100]	C>G / T>A	1.15173	CEU	101	12.5211964136273	12.5211964136273
(3130,5520]	C>G / T>A	1.24979	CEU	101	17.4502693014265	17.4502693014265
(42100,66500]	C>G / T>A	1.12135	CEU	101	11.4318404991301	11.4318404991301
(425,860]	C>G / T>A	1.23441	CEU	101	16.4863928343619	16.4863928343619
(55,124]	C>G / T>A	1.23957	CEU	101	16.7997549907188	16.7997549907188
(5520,9040]	C>G / T>A	1.23515	CEU	101	16.5307381719557	16.5307381719557
(66500,3e+06]	C>G / T>A	1.13286	CEU	101	11.8267233700107	11.8267233700107
(860,1720]	C>G / T>A	1.23767	CEU	101	16.6832359081329	16.6832359081329
(9040,13700]	C>G / T>A	1.22479	CEU	101	15.927232518227	15.927232518227
(0,55]	C>T/C>A at nonCpG	3.05212	CEU	101	39.8558255875931	39.8558255875931
(124,233]	C>T/C>A at nonCpG	3.31463	CEU	101	14.9949152248027	14.9949152248027
(13700,19900]	C>T/C>A at nonCpG	3.03213	CEU	101	44.2776518325879	44.2776518325879
(1720,3130]	C>T/C>A at nonCpG	3.26849	CEU	101	17.2535075910883	17.2535075910883
(19900,28600]	C>T/C>A at nonCpG	3.03012	CEU	101	44.7689600900608	44.7689600900608
(233,425]	C>T/C>A at nonCpG	3.46357	CEU	101	9.91632510981436	9.91632510981436
(28600,42100]	C>T/C>A at nonCpG	3.06156	CEU	101	38.0227510545509	38.0227510545509
(3130,5520]	C>T/C>A at nonCpG	3.12119	CEU	101	29.1046255822626	29.1046255822626
(42100,66500]	C>T/C>A at nonCpG	3.10299	CEU	101	31.4271891575602	31.4271891575602
(425,860]	C>T/C>A at nonCpG	3.47575	CEU	101	9.60315162471953	9.60315162471953
(55,124]	C>T/C>A at nonCpG	3.16178	CEU	101	24.8174347286206	24.8174347286206
(5520,9040]	C>T/C>A at nonCpG	3.06054	CEU	101	38.2138648873173	38.2138648873173
(66500,3e+06]	C>T/C>A at nonCpG	3.12924	CEU	101	28.1647179929718	28.1647179929718
(860,1720]	C>T/C>A at nonCpG	3.40888	CEU	101	11.4823714715195	11.4823714715195
(9040,13700]	C>T/C>A at nonCpG	3.04028	CEU	101	42.3776780337194	42.3776780337194
(0,55]	C>T/C>A at nonCpG-TCC*	3.35772	CEU	101	2093.90066390596	2093.90066390596
(124,233]	C>T/C>A at nonCpG-TCC*	3.54062	CEU	101	33.0954923765364	33.0954923765364
(13700,19900]	C>T/C>A at nonCpG-TCC*	3.42529	CEU	101	97.5178640369016	97.5178640369016
(1720,3130]	C>T/C>A at nonCpG-TCC*	3.56369	CEU	101	28.7222280904321	28.7222280904321
(19900,28600]	C>T/C>A at nonCpG-TCC*	3.41843	CEU	101	108.63909360166	108.63909360166
(233,425]	C>T/C>A at nonCpG-TCC*	3.65637	CEU	101	17.8832234392995	17.8832234392995
(28600,42100]	C>T/C>A at nonCpG-TCC*	3.45227	CEU	101	68.8706051269338	68.8706051269338
(3130,5520]	C>T/C>A at nonCpG-TCC*	3.49368	CEU	101	46.4598412393444	46.4598412393444
(42100,66500]	C>T/C>A at nonCpG-TCC*	3.4893	CEU	101	48.1805680617736	48.1805680617736
(425,860]	C>T/C>A at nonCpG-TCC*	3.66412	CEU	101	17.2705601589007	17.2705601589007
(55,124]	C>T/C>A at nonCpG-TCC*	3.43887	CEU	101	80.8167938276575	80.8167938276575
(5520,9040]	C>T/C>A at nonCpG-TCC*	3.44732	CEU	101	72.8831370113297	72.8831370113297
(66500,3e+06]	C>T/C>A at nonCpG-TCC*	3.49119	CEU	101	47.4245669471215	47.4245669471215
(860,1720]	C>T/C>A at nonCpG-TCC*	3.63348	CEU	101	19.891275671224	19.891275671224
(9040,13700]	C>T/C>A at nonCpG-TCC*	3.43094	CEU	101	89.8513432824681	89.8513432824681
(0,55]	T>C / T>G	3.91945	CEU	102	62.5528493796002	62.5528493796002
(124,233]	T>C / T>G	4.01783	CEU	102	45.1643547673786	45.1643547673786
(13700,19900]	T>C / T>G	4.00647	CEU	102	46.6585349945241	46.6585349945241
(1720,3130]	T>C / T>G	4.02943	CEU	102	43.7350849059064	43.7350849059064
(19900,28600]	T>C / T>G	4.06907	CEU	102	39.4723265101531	39.4723265101531
(233,425]	T>C / T>G	4.05247	CEU	102	41.1509246456678	41.1509246456678
(28600,42100]	T>C / T>G	4.20233	CEU	102	29.7645675502105	29.7645675502105
(3130,5520]	T>C / T>G	3.98937	CEU	102	49.1058485186531	49.1058485186531
(42100,66500]	T>C / T>G	4.3391	CEU	102	23.8001382787109	23.8001382787109
(425,860]	T>C / T>G	4.0552	CEU	102	40.8650197731494	40.8650197731494
(55,124]	T>C / T>G	3.9632	CEU	102	53.3971428886175	53.3971428886175
(5520,9040]	T>C / T>G	3.972	CEU	102	51.8721401852374	51.8721401852374
(66500,3e+06]	T>C / T>G	4.27695	CEU	102	26.1792405354448	26.1792405354448
(860,1720]	T>C / T>G	4.04963	CEU	102	41.4526715641292	41.4526715641292
(9040,13700]	T>C / T>G	3.99731	CEU	102	47.9380446785753	47.9380446785753
(0,55]	T>C/T>G at nonTpG	4.04762	CEU	102	45.2482650578823	45.2482650578823
(124,233]	T>C/T>G at nonTpG	4.17128	CEU	102	37.266520768965	37.266520768965
(13700,19900]	T>C/T>G at nonTpG	4.03977	CEU	102	45.8759475969008	45.8759475969008
(1720,3130]	T>C/T>G at nonTpG	4.14599	CEU	102	38.6544517640064	38.6544517640064
(19900,28600]	T>C/T>G at nonTpG	4.02386	CEU	102	47.2046235657972	47.2046235657972
(233,425]	T>C/T>G at nonTpG	4.19107	CEU	102	36.2501772047053	36.2501772047053
(28600,42100]	T>C/T>G at nonTpG	4.03587	CEU	102	46.1944908553055	46.1944908553055
(3130,5520]	T>C/T>G at nonTpG	4.09796	CEU	102	41.6077701925279	41.6077701925279
(42100,66500]	T>C/T>G at nonTpG	4.04003	CEU	102	45.8548717205646	45.8548717205646
(425,860]	T>C/T>G at nonTpG	4.19657	CEU	102	35.9778134888873	35.9778134888873
(55,124]	T>C/T>G at nonTpG	4.11033	CEU	102	40.8034922000572	40.8034922000572
(5520,9040]	T>C/T>G at nonTpG	4.07388	CEU	102	43.270996062895	43.270996062895
(66500,3e+06]	T>C/T>G at nonTpG	4.05944	CEU	102	44.3357364666863	44.3357364666863
(860,1720]	T>C/T>G at nonTpG	4.18146	CEU	102	36.7364561901601	36.7364561901601
(9040,13700]	T>C/T>G at nonTpG	4.07613	CEU	102	43.1098078010367	43.1098078010367
(0,55]	C>G / T>A	1.2377	CEU	102	16.2020934669593	16.2020934669593
(124,233]	C>G / T>A	1.23611	CEU	102	16.1213765176089	16.1213765176089
(13700,19900]	C>G / T>A	1.2132	CEU	102	15.0272941596932	15.0272941596932
(1720,3130]	C>G / T>A	1.24517	CEU	102	16.5903219021155	16.5903219021155
(19900,28600]	C>G / T>A	1.18641	CEU	102	13.8924189576813	13.8924189576813
(233,425]	C>G / T>A	1.2339	CEU	102	16.0102710908331	16.0102710908331
(28600,42100]	C>G / T>A	1.15173	CEU	102	12.6135402877419	12.6135402877419
(3130,5520]	C>G / T>A	1.24979	CEU	102	16.8381381283422	16.8381381283422
(42100,66500]	C>G / T>A	1.12135	CEU	102	11.6375345467819	11.6375345467819
(425,860]	C>G / T>A	1.23441	CEU	102	16.0357996224314	16.0357996224314
(55,124]	C>G / T>A	1.23957	CEU	102	16.2978737320914	16.2978737320914
(5520,9040]	C>G / T>A	1.23515	CEU	102	16.0729593502728	16.0729593502728
(66500,3e+06]	C>G / T>A	1.13286	CEU	102	11.9931748581887	11.9931748581887
(860,1720]	C>G / T>A	1.23767	CEU	102	16.2005643946348	16.2005643946348
(9040,13700]	C>G / T>A	1.22479	CEU	102	15.5651832393287	15.5651832393287
(0,55]	C>T/C>A at nonCpG	3.05212	CEU	102	51.6734191686803	51.6734191686803
(124,233]	C>T/C>A at nonCpG	3.31463	CEU	102	16.0864132980988	16.0864132980988
(13700,19900]	C>T/C>A at nonCpG	3.03213	CEU	102	59.2404180339793	59.2404180339793
(1720,3130]	C>T/C>A at nonCpG	3.26849	CEU	102	18.9061740006097	18.9061740006097
(19900,28600]	C>T/C>A at nonCpG	3.03012	CEU	102	60.1088542331772	60.1088542331772
(233,425]	C>T/C>A at nonCpG	3.46357	CEU	102	9.99862528087755	9.99862528087755
(28600,42100]	C>T/C>A at nonCpG	3.06156	CEU	102	48.6622501559162	48.6622501559162
(3130,5520]	C>T/C>A at nonCpG	3.12119	CEU	102	34.967336620811	34.967336620811
(42100,66500]	C>T/C>A at nonCpG	3.10299	CEU	102	38.389289992454	38.389289992454
(425,860]	C>T/C>A at nonCpG	3.47575	CEU	102	9.63419212935401	9.63419212935401
(55,124]	C>T/C>A at nonCpG	3.16178	CEU	102	28.8974796477407	28.8974796477407
(5520,9040]	C>T/C>A at nonCpG	3.06054	CEU	102	48.9728830152429	48.9728830152429
(66500,3e+06]	C>T/C>A at nonCpG	3.12924	CEU	102	33.609754637818	33.609754637818
(860,1720]	C>T/C>A at nonCpG	3.40888	CEU	102	11.8397558562637	11.8397558562637
(9040,13700]	C>T/C>A at nonCpG	3.04028	CEU	102	55.9349687129701	55.9349687129701
(0,55]	C>T/C>A at nonCpG-TCC*	3.35772	CEU	102	46.6201652587088	46.6201652587088
(124,233]	C>T/C>A at nonCpG-TCC*	3.54062	CEU	102	29.221478949836	29.221478949836
(13700,19900]	C>T/C>A at nonCpG-TCC*	3.42529	CEU	102	38.4549006063755	38.4549006063755
(1720,3130]	C>T/C>A at nonCpG-TCC*	3.56369	CEU	102	27.8268764361797	27.8268764361797
(19900,28600]	C>T/C>A at nonCpG-TCC*	3.41843	CEU	102	39.1639849683286	39.1639849683286
(233,425]	C>T/C>A at nonCpG-TCC*	3.65637	CEU	102	23.2102670806236	23.2102670806236
(28600,42100]	C>T/C>A at nonCpG-TCC*	3.45227	CEU	102	35.8741542929262	35.8741542929262
(3130,5520]	C>T/C>A at nonCpG-TCC*	3.49368	CEU	102	32.460349324865	32.460349324865
(42100,66500]	C>T/C>A at nonCpG-TCC*	3.4893	CEU	102	32.7941813559006	32.7941813559006
(425,860]	C>T/C>A at nonCpG-TCC*	3.66412	CEU	102	22.8824817147913	22.8824817147913
(55,124]	C>T/C>A at nonCpG-TCC*	3.43887	CEU	102	37.1163784823055	37.1163784823055
(5520,9040]	C>T/C>A at nonCpG-TCC*	3.44732	CEU	102	36.3243933095969	36.3243933095969
(66500,3e+06]	C>T/C>A at nonCpG-TCC*	3.49119	CEU	102	32.6494023102123	32.6494023102123
(860,1720]	C>T/C>A at nonCpG-TCC*	3.63348	CEU	102	24.2251236759344	24.2251236759344
(9040,13700]	C>T/C>A at nonCpG-TCC*	3.43094	CEU	102	37.8877886480517	37.8877886480517
(0,55]	T>C / T>G	3.91945	CEU	103	92.0647978719143	92.0647978719143
(124,233]	T>C / T>G	4.01783	CEU	103	51.4406603961433	51.4406603961433
(13700,19900]	T>C / T>G	4.00647	CEU	103	54.2036593003136	54.2036593003136
(1720,3130]	T>C / T>G	4.02943	CEU	103	48.8953013782446	48.8953013782446
(19900,28600]	T>C / T>G	4.06907	CEU	103	41.8218223525996	41.8218223525996
(233,425]	T>C / T>G	4.05247	CEU	103	44.5191756642213	44.5191756642213
(28600,42100]	T>C / T>G	4.20233	CEU	103	28.1296083308023	28.1296083308023
(3130,5520]	T>C / T>G	3.98937	CEU	103	58.970905557584	58.970905557584
(42100,66500]	T>C / T>G	4.3391	CEU	103	21.0476201530512	21.0476201530512
(425,860]	T>C / T>G	4.0552	CEU	103	44.0519525721809	44.0519525721809
(55,124]	T>C / T>G	3.9632	CEU	103	68.1406774153643	68.1406774153643
(5520,9040]	T>C / T>G	3.972	CEU	103	64.7550779608559	64.7550779608559
(66500,3e+06]	T>C / T>G	4.27695	CEU	103	23.7677742120781	23.7677742120781
(860,1720]	T>C / T>G	4.04963	CEU	103	45.0158458309514	45.0158458309514
(9040,13700]	T>C / T>G	3.99731	CEU	103	56.657249232807	56.657249232807
(0,55]	T>C/T>G at nonTpG	4.04762	CEU	103	56.5716798249492	56.5716798249492
(124,233]	T>C/T>G at nonTpG	4.17128	CEU	103	40.0436046632985	40.0436046632985
(13700,19900]	T>C/T>G at nonTpG	4.03977	CEU	103	58.1025160130169	58.1025160130169
(1720,3130]	T>C/T>G at nonTpG	4.14599	CEU	103	42.5770982085483	42.5770982085483
(19900,28600]	T>C/T>G at nonTpG	4.02386	CEU	103	61.4775847495675	61.4775847495675
(233,425]	T>C/T>G at nonTpG	4.19107	CEU	103	38.2652307535299	38.2652307535299
(28600,42100]	T>C/T>G at nonTpG	4.03587	CEU	103	58.8946817699856	58.8946817699856
(3130,5520]	T>C/T>G at nonTpG	4.09796	CEU	103	48.4121322198828	48.4121322198828
(42100,66500]	T>C/T>G at nonTpG	4.04003	CEU	103	58.0504711097334	58.0504711097334
(425,860]	T>C/T>G at nonTpG	4.19657	CEU	103	37.7991851461979	37.7991851461979
(55,124]	T>C/T>G at nonTpG	4.11033	CEU	103	46.7592449104831	46.7592449104831
(5520,9040]	T>C/T>G at nonTpG	4.07388	CEU	103	51.9955324654855	51.9955324654855
(66500,3e+06]	T>C/T>G at nonTpG	4.05944	CEU	103	54.4147415402663	54.4147415402663
(860,1720]	T>C/T>G at nonTpG	4.18146	CEU	103	39.1082754808082	39.1082754808082
(9040,13700]	T>C/T>G at nonTpG	4.07613	CEU	103	51.6380650112506	51.6380650112506
(0,55]	C>G / T>A	1.2377	CEU	103	16.7818165650319	16.7818165650319
(124,233]	C>G / T>A	1.23611	CEU	103	16.6961143576514	16.6961143576514
(13700,19900]	C>G / T>A	1.2132	CEU	103	15.5358582339687	15.5358582339687
(1720,3130]	C>G / T>A	1.24517	CEU	103	17.194221354394	17.194221354394
(19900,28600]	C>G / T>A	1.18641	CEU	103	14.335089141833	14.335089141833
(233,425]	C>G / T>A	1.2339	CEU	103	16.5781700369176	16.5781700369176
(28600,42100]	C>G / T>A	1.15173	CEU	103	12.9852957366276	12.9852957366276
(3130,5520]	C>G / T>A	1.24979	CEU	103	17.4576419586109	17.4576419586109
(42100,66500]	C>G / T>A	1.12135	CEU	103	11.9575430314693	11.9575430314693
(425,860]	C>G / T>A	1.23441	CEU	103	16.6052675510132	16.6052675510132
(55,124]	C>G / T>A	1.23957	CEU	103	16.8835308585346	16.8835308585346
(5520,9040]	C>G / T>A	1.23515	CEU	103	16.6447136520309	16.6447136520309
(66500,3e+06]	C>G / T>A	1.13286	CEU	103	12.3318016235368	12.3318016235368
(860,1720]	C>G / T>A	1.23767	CEU	103	16.7801929218361	16.7801929218361
(9040,13700]	C>G / T>A	1.22479	CEU	103	16.1059551868328	16.1059551868328
(0,55]	C>T/C>A at nonCpG	3.05212	CEU	103	32.952657892509	32.952657892509
(124,233]	C>T/C>A at nonCpG	3.31463	CEU	103	19.106746584211	19.106746584211
(13700,19900]	C>T/C>A at nonCpG	3.03213	CEU	103	34.67522361446	34.67522361446
(1720,3130]	C>T/C>A at nonCpG	3.26849	CEU	103	20.7684129782825	20.7684129782825
(19900,28600]	C>T/C>A at nonCpG	3.03012	CEU	103	34.8570152095339	34.8570152095339
(233,425]	C>T/C>A at nonCpG	3.46357	CEU	103	14.9357577679136	14.9357577679136
(28600,42100]	C>T/C>A at nonCpG	3.06156	CEU	103	32.1895806678769	32.1895806678769
(3130,5520]	C>T/C>A at nonCpG	3.12119	CEU	103	27.9919337182546	27.9919337182546
(42100,66500]	C>T/C>A at nonCpG	3.10299	CEU	103	29.1703756478343	29.1703756478343
(425,860]	C>T/C>A at nonCpG	3.47575	CEU	103	14.6564561160758	14.6564561160758
(55,124]	C>T/C>A at nonCpG	3.16178	CEU	103	25.6322748825384	25.6322748825384
(5520,9040]	C>T/C>A at nonCpG	3.06054	CEU	103	32.2705676794281	32.2705676794281
(66500,3e+06]	C>T/C>A at nonCpG	3.12924	CEU	103	27.4959038344977	27.4959038344977
(860,1720]	C>T/C>A at nonCpG	3.40888	CEU	103	16.2918227975301	16.2918227975301
(9040,13700]	C>T/C>A at nonCpG	3.04028	CEU	103	33.9546076921297	33.9546076921297
(0,55]	C>T/C>A at nonCpG-TCC*	3.35772	CEU	103	49.8764090642754	49.8764090642754
(124,233]	C>T/C>A at nonCpG-TCC*	3.54062	CEU	103	27.1487055205999	27.1487055205999
(13700,19900]	C>T/C>A at nonCpG-TCC*	3.42529	CEU	103	38.5956825289211	38.5956825289211
(1720,3130]	C>T/C>A at nonCpG-TCC*	3.56369	CEU	103	25.5272983230932	25.5272983230932
(19900,28600]	C>T/C>A at nonCpG-TCC*	3.41843	CEU	103	39.5295378435409	39.5295378435409
(233,425]	C>T/C>A at nonCpG-TCC*	3.65637	CEU	103	20.3437274476671	20.3437274476671
(28600,42100]	C>T/C>A at nonCpG-TCC*	3.45227	CEU	103	35.2655369459076	35.2655369459076
(3130,5520]	C>T/C>A at nonCpG-TCC*	3.49368	CEU	103	31.0192610718088	31.0192610718088
(42100,66500]	C>T/C>A at nonCpG-TCC*	3.4893	CEU	103	31.4267914312802	31.4267914312802
(425,860]	C>T/C>A at nonCpG-TCC*	3.66412	CEU	103	19.986036332802	19.986036332802
(55,124]	C>T/C>A at nonCpG-TCC*	3.43887	CEU	103	36.855202046748	36.855202046748
(5520,9040]	C>T/C>A at nonCpG-TCC*	3.44732	CEU	103	35.8388944904705	35.8388944904705
(66500,3e+06]	C>T/C>A at nonCpG-TCC*	3.49119	CEU	103	31.2498490764978	31.2498490764978
(860,1720]	C>T/C>A at nonCpG-TCC*	3.63348	CEU	103	21.4596967118052	21.4596967118052
(9040,13700]	C>T/C>A at nonCpG-TCC*	3.43094	CEU	103	37.854729752018	37.854729752018
(0,55]	T>C / T>G	3.91945	CEU	104	52.3786208150929	52.3786208150929
(124,233]	T>C / T>G	4.01783	CEU	104	39.4791858604793	39.4791858604793
(13700,19900]	T>C / T>G	4.00647	CEU	104	40.6243157006324	40.6243157006324
(1720,3130]	T>C / T>G	4.02943	CEU	104	38.3770929119076	38.3770929119076
(19900,28600]	T>C / T>G	4.06907	CEU	104	35.0505742186093	35.0505742186093
(233,425]	T>C / T>G	4.05247	CEU	104	36.3676294156429	36.3676294156429
(28600,42100]	T>C / T>G	4.20233	CEU	104	27.24650205889	27.24650205889
(3130,5520]	T>C / T>G	3.98937	CEU	104	42.4846026014277	42.4846026014277
(42100,66500]	T>C / T>G	4.3391	CEU	104	22.2873741375804	22.2873741375804
(425,860]	T>C / T>G	4.0552	CEU	104	36.1439624247374	36.1439624247374
(55,124]	T>C / T>G	3.9632	CEU	104	45.701418154076	45.701418154076
(5520,9040]	T>C / T>G	3.972	CEU	104	44.5647694873889	44.5647694873889
(66500,3e+06]	T>C / T>G	4.27695	CEU	104	24.280908186049	24.280908186049
(860,1720]	T>C / T>G	4.04963	CEU	104	36.6033977703816	36.6033977703816
(9040,13700]	T>C / T>G	3.99731	CEU	104	41.5992740217798	41.5992740217798
(0,55]	T>C/T>G at nonTpG	4.04762	CEU	104	53.2039894051284	53.2039894051284
(124,233]	T>C/T>G at nonTpG	4.17128	CEU	104	37.9322416067543	37.9322416067543
(13700,19900]	T>C/T>G at nonTpG	4.03977	CEU	104	54.6209514189491	54.6209514189491
(1720,3130]	T>C/T>G at nonTpG	4.14599	CEU	104	40.2699747813159	40.2699747813159
(19900,28600]	T>C/T>G at nonTpG	4.02386	CEU	104	57.7464520746645	57.7464520746645
(233,425]	T>C/T>G at nonTpG	4.19107	CEU	104	36.2919684234462	36.2919684234462
(28600,42100]	T>C/T>G at nonTpG	4.03587	CEU	104	55.3543562844361	55.3543562844361
(3130,5520]	T>C/T>G at nonTpG	4.09796	CEU	104	45.6585251799199	45.6585251799199
(42100,66500]	T>C/T>G at nonTpG	4.04003	CEU	104	54.5727710384715	54.5727710384715
(425,860]	T>C/T>G at nonTpG	4.19657	CEU	104	35.8622076347974	35.8622076347974
(55,124]	T>C/T>G at nonTpG	4.11033	CEU	104	44.1314921518597	44.1314921518597
(5520,9040]	T>C/T>G at nonTpG	4.07388	CEU	104	48.9707648472375	48.9707648472375
(66500,3e+06]	T>C/T>G at nonTpG	4.05944	CEU	104	51.208215765106	51.208215765106
(860,1720]	T>C/T>G at nonTpG	4.18146	CEU	104	37.0694753021577	37.0694753021577
(9040,13700]	T>C/T>G at nonTpG	4.07613	CEU	104	48.6402436960881	48.6402436960881
(0,55]	C>G / T>A	1.2377	CEU	104	-2.03609765185459	-2.03609765185459
(124,233]	C>G / T>A	1.23611	CEU	104	-1.98110637442808	-1.98110637442808
(13700,19900]	C>G / T>A	1.2132	CEU	104	-1.35454241017297	-1.35454241017297
(1720,3130]	C>G / T>A	1.24517	CEU	104	-2.32195191652617	-2.32195191652617
(19900,28600]	C>G / T>A	1.18641	CEU	104	-0.874952254475459	-0.874952254475459
(233,425]	C>G / T>A	1.2339	CEU	104	-1.90768526521596	-1.90768526521596
(28600,42100]	C>G / T>A	1.15173	CEU	104	-0.467842569419997	-0.467842569419997
(3130,5520]	C>G / T>A	1.24979	CEU	104	-2.52529748444447	-2.52529748444447
(42100,66500]	C>G / T>A	1.12135	CEU	104	-0.222259545240808	-0.222259545240808
(425,860]	C>G / T>A	1.23441	CEU	104	-1.92432818237144	-1.92432818237144
(55,124]	C>G / T>A	1.23957	CEU	104	-2.10323961716867	-2.10323961716867
(5520,9040]	C>G / T>A	1.23515	CEU	104	-1.9487940074662	-1.9487940074662
(66500,3e+06]	C>G / T>A	1.13286	CEU	104	-0.306410060180388	-0.306410060180388
(860,1720]	C>G / T>A	1.23767	CEU	104	-2.03504260463184	-2.03504260463184
(9040,13700]	C>G / T>A	1.22479	CEU	104	-1.63750541933604	-1.63750541933604
(0,55]	C>T/C>A at nonCpG	3.05212	CEU	104	39.0117486399755	39.0117486399755
(124,233]	C>T/C>A at nonCpG	3.31463	CEU	104	18.8257931739724	18.8257931739724
(13700,19900]	C>T/C>A at nonCpG	3.03213	CEU	104	41.9790982253782	41.9790982253782
(1720,3130]	C>T/C>A at nonCpG	3.26849	CEU	104	20.9521110830913	20.9521110830913
(19900,28600]	C>T/C>A at nonCpG	3.03012	CEU	104	42.2992291640365	42.2992291640365
(233,425]	C>T/C>A at nonCpG	3.46357	CEU	104	13.7836173292721	13.7836173292721
(28600,42100]	C>T/C>A at nonCpG	3.06156	CEU	104	37.7342821077833	37.7342821077833
(3130,5520]	C>T/C>A at nonCpG	3.12119	CEU	104	31.0842037060303	31.0842037060303
(42100,66500]	C>T/C>A at nonCpG	3.10299	CEU	104	32.8893604952984	32.8893604952984
(425,860]	C>T/C>A at nonCpG	3.47575	CEU	104	13.460186649256	13.460186649256
(55,124]	C>T/C>A at nonCpG	3.16178	CEU	104	27.6045706584411	27.6045706584411
(5520,9040]	C>T/C>A at nonCpG	3.06054	CEU	104	37.8688131477422	37.8688131477422
(66500,3e+06]	C>T/C>A at nonCpG	3.12924	CEU	104	30.33807009965	30.33807009965
(860,1720]	C>T/C>A at nonCpG	3.40888	CEU	104	15.3786019435646	15.3786019435646
(9040,13700]	C>T/C>A at nonCpG	3.04028	CEU	104	40.7233549385037	40.7233549385037
(0,55]	C>T/C>A at nonCpG-TCC*	3.35772	CEU	104	66.1027178061837	66.1027178061837
(124,233]	C>T/C>A at nonCpG-TCC*	3.54062	CEU	104	32.4884308600012	32.4884308600012
(13700,19900]	C>T/C>A at nonCpG-TCC*	3.42529	CEU	104	48.4163826176694	48.4163826176694
(1720,3130]	C>T/C>A at nonCpG-TCC*	3.56369	CEU	104	30.3770959445867	30.3770959445867
(19900,28600]	C>T/C>A at nonCpG-TCC*	3.41843	CEU	104	49.8006324734868	49.8006324734868
(233,425]	C>T/C>A at nonCpG-TCC*	3.65637	CEU	104	23.8471998061144	23.8471998061144
(28600,42100]	C>T/C>A at nonCpG-TCC*	3.45227	CEU	104	43.5886695977775	43.5886695977775
(3130,5520]	C>T/C>A at nonCpG-TCC*	3.49368	CEU	104	37.6682111024596	37.6682111024596
(42100,66500]	C>T/C>A at nonCpG-TCC*	3.4893	CEU	104	38.2253884435238	38.2253884435238
(425,860]	C>T/C>A at nonCpG-TCC*	3.66412	CEU	104	23.4085418634445	23.4085418634445
(55,124]	C>T/C>A at nonCpG-TCC*	3.43887	CEU	104	45.8723513984794	45.8723513984794
(5520,9040]	C>T/C>A at nonCpG-TCC*	3.44732	CEU	104	44.4080139845357	44.4080139845357
(66500,3e+06]	C>T/C>A at nonCpG-TCC*	3.49119	CEU	104	37.983190217673	37.983190217673
(860,1720]	C>T/C>A at nonCpG-TCC*	3.63348	CEU	104	25.2254891149371	25.2254891149371
(9040,13700]	C>T/C>A at nonCpG-TCC*	3.43094	CEU	104	47.3276860718138	47.3276860718138
(0,55]	T>C / T>G	3.91945	CEU	105	68.461447942012	68.461447942012
(124,233]	T>C / T>G	4.01783	CEU	105	48.329194893255	48.329194893255
(13700,19900]	T>C / T>G	4.00647	CEU	105	50.0237017245558	50.0237017245558
(1720,3130]	T>C / T>G	4.02943	CEU	105	46.7143861145547	46.7143861145547
(19900,28600]	T>C / T>G	4.06907	CEU	105	41.9332743452522	41.9332743452522
(233,425]	T>C / T>G	4.05247	CEU	105	43.8097637506419	43.8097637506419
(28600,42100]	T>C / T>G	4.20233	CEU	105	31.2369421275514	31.2369421275514
(3130,5520]	T>C / T>G	3.98937	CEU	105	52.8132749157605	52.8132749157605
(42100,66500]	T>C / T>G	4.3391	CEU	105	24.7940944269786	24.7940944269786
(425,860]	T>C / T>G	4.0552	CEU	105	43.4895838244801	43.4895838244801
(55,124]	T>C / T>G	3.9632	CEU	105	57.7475710736953	57.7475710736953
(5520,9040]	T>C / T>G	3.972	CEU	105	55.9877691976338	55.9877691976338
(66500,3e+06]	T>C / T>G	4.27695	CEU	105	27.3524577292837	27.3524577292837
(860,1720]	T>C / T>G	4.04963	CEU	105	44.1479391714269	44.1479391714269
(9040,13700]	T>C / T>G	3.99731	CEU	105	51.4799533271991	51.4799533271991
(0,55]	T>C/T>G at nonTpG	4.04762	CEU	105	66.5056896723207	66.5056896723207
(124,233]	T>C/T>G at nonTpG	4.17128	CEU	105	47.8816209292823	47.8816209292823
(13700,19900]	T>C/T>G at nonTpG	4.03977	CEU	105	68.2010551754199	68.2010551754199
(1720,3130]	T>C/T>G at nonTpG	4.14599	CEU	105	50.7749309804405	50.7749309804405
(19900,28600]	T>C/T>G at nonTpG	4.02386	CEU	105	71.9214953853024	71.9214953853024
(233,425]	T>C/T>G at nonTpG	4.19107	CEU	105	45.8421938209688	45.8421938209688
(28600,42100]	T>C/T>G at nonTpG	4.03587	CEU	105	69.076425136376	69.076425136376
(3130,5520]	T>C/T>G at nonTpG	4.09796	CEU	105	57.385193112103	57.385193112103
(42100,66500]	T>C/T>G at nonTpG	4.04003	CEU	105	68.1434976563453	68.1434976563453
(425,860]	T>C/T>G at nonTpG	4.19657	CEU	105	45.3065735493174	45.3065735493174
(55,124]	T>C/T>G at nonTpG	4.11033	CEU	105	55.5202300806676	55.5202300806676
(5520,9040]	T>C/T>G at nonTpG	4.07388	CEU	105	61.4081297792539	61.4081297792539
(66500,3e+06]	T>C/T>G at nonTpG	4.05944	CEU	105	64.1085299563309	64.1085299563309
(860,1720]	T>C/T>G at nonTpG	4.18146	CEU	105	46.809866895945	46.809866895945
(9040,13700]	T>C/T>G at nonTpG	4.07613	CEU	105	61.0080535657411	61.0080535657411
(0,55]	C>G / T>A	1.2377	CEU	105	15.4780313810093	15.4780313810093
(124,233]	C>G / T>A	1.23611	CEU	105	15.3860590636107	15.3860590636107
(13700,19900]	C>G / T>A	1.2132	CEU	105	14.1478116919314	14.1478116919314
(1720,3130]	C>G / T>A	1.24517	CEU	105	15.9215953956893	15.9215953956893
(19900,28600]	C>G / T>A	1.18641	CEU	105	12.8797036113294	12.8797036113294
(233,425]	C>G / T>A	1.2339	CEU	105	15.2596008400601	15.2596008400601
(28600,42100]	C>G / T>A	1.15173	CEU	105	11.4701915917943	11.4701915917943
(3130,5520]	C>G / T>A	1.24979	CEU	105	16.2057770533361	16.2057770533361
(42100,66500]	C>G / T>A	1.12135	CEU	105	10.4081310853901	10.4081310853901
(425,860]	C>G / T>A	1.23441	CEU	105	15.2886426228199	15.2886426228199
(55,124]	C>G / T>A	1.23957	CEU	105	15.58727872282	15.58727872282
(5520,9040]	C>G / T>A	1.23515	CEU	105	15.3309315785141	15.3309315785141
(66500,3e+06]	C>G / T>A	1.13286	CEU	105	10.7937754511926	10.7937754511926
(860,1720]	C>G / T>A	1.23767	CEU	105	15.4762882947682	15.4762882947682
(9040,13700]	C>G / T>A	1.22479	CEU	105	14.7546301310876	14.7546301310876
(0,55]	C>T/C>A at nonCpG	3.05212	CEU	105	33.2507359992589	33.2507359992589
(124,233]	C>T/C>A at nonCpG	3.31463	CEU	105	20.5137424426158	20.5137424426158
(13700,19900]	C>T/C>A at nonCpG	3.03213	CEU	105	34.7637363038748	34.7637363038748
(1720,3130]	C>T/C>A at nonCpG	3.26849	CEU	105	22.0986586988947	22.0986586988947
(19900,28600]	C>T/C>A at nonCpG	3.03012	CEU	105	34.9225292038617	34.9225292038617
(233,425]	C>T/C>A at nonCpG	3.46357	CEU	105	16.4639613680407	16.4639613680407
(28600,42100]	C>T/C>A at nonCpG	3.06156	CEU	105	32.5756231786633	32.5756231786633
(3130,5520]	C>T/C>A at nonCpG	3.12119	CEU	105	28.8073326271927	28.8073326271927
(42100,66500]	C>T/C>A at nonCpG	3.10299	CEU	105	29.8746589323432	29.8746589323432
(425,860]	C>T/C>A at nonCpG	3.47575	CEU	105	16.1890571114933	16.1890571114933
(55,124]	C>T/C>A at nonCpG	3.16178	CEU	105	26.6476275383326	26.6476275383326
(5520,9040]	C>T/C>A at nonCpG	3.06054	CEU	105	32.6474171920659	32.6474171920659
(66500,3e+06]	C>T/C>A at nonCpG	3.12924	CEU	105	28.3558435771162	28.3558435771162
(860,1720]	C>T/C>A at nonCpG	3.40888	CEU	105	17.791983554163	17.791983554163
(9040,13700]	C>T/C>A at nonCpG	3.04028	CEU	105	34.1326342991791	34.1326342991791
(0,55]	C>T/C>A at nonCpG-TCC*	3.35772	CEU	105	40.208809416015	40.208809416015
(124,233]	C>T/C>A at nonCpG-TCC*	3.54062	CEU	105	28.4595399705934	28.4595399705934
(13700,19900]	C>T/C>A at nonCpG-TCC*	3.42529	CEU	105	35.0044478467984	35.0044478467984
(1720,3130]	C>T/C>A at nonCpG-TCC*	3.56369	CEU	105	27.4027018381319	27.4027018381319
(19900,28600]	C>T/C>A at nonCpG-TCC*	3.41843	CEU	105	35.4768075864238	35.4768075864238
(233,425]	C>T/C>A at nonCpG-TCC*	3.65637	CEU	105	23.7632510451078	23.7632510451078
(28600,42100]	C>T/C>A at nonCpG-TCC*	3.45227	CEU	105	33.2503295697037	33.2503295697037
(3130,5520]	C>T/C>A at nonCpG-TCC*	3.49368	CEU	105	30.8421998440665	30.8421998440665
(42100,66500]	C>T/C>A at nonCpG-TCC*	3.4893	CEU	105	31.0822559938592	31.0822559938592
(425,860]	C>T/C>A at nonCpG-TCC*	3.66412	CEU	105	23.4962627485269	23.4962627485269
(55,124]	C>T/C>A at nonCpG-TCC*	3.43887	CEU	105	34.1015912684526	34.1015912684526
(5520,9040]	C>T/C>A at nonCpG-TCC*	3.44732	CEU	105	33.5603713368862	33.5603713368862
(66500,3e+06]	C>T/C>A at nonCpG-TCC*	3.49119	CEU	105	30.9782705226856	30.9782705226856
(860,1720]	C>T/C>A at nonCpG-TCC*	3.63348	CEU	105	24.5824851154077	24.5824851154077
(9040,13700]	C>T/C>A at nonCpG-TCC*	3.43094	CEU	105	34.6237216003934	34.6237216003934
(0,55]	T>C / T>G	3.91945	CEU	106	132.096693580046	132.096693580046
(124,233]	T>C / T>G	4.01783	CEU	106	62.6120861838281	62.6120861838281
(13700,19900]	T>C / T>G	4.00647	CEU	106	66.6371614150097	66.6371614150097
(1720,3130]	T>C / T>G	4.02943	CEU	106	58.9795905384487	58.9795905384487
(19900,28600]	T>C / T>G	4.06907	CEU	106	49.247716747572	49.247716747572
(233,425]	T>C / T>G	4.05247	CEU	106	52.8975192144152	52.8975192144152
(28600,42100]	T>C / T>G	4.20233	CEU	106	31.7998472229158	31.7998472229158
(3130,5520]	T>C / T>G	3.98937	CEU	106	73.7907124429226	73.7907124429226
(42100,66500]	T>C / T>G	4.3391	CEU	106	23.4252453203988	23.4252453203988
(425,860]	T>C / T>G	4.0552	CEU	106	52.2600061469407	52.2600061469407
(55,124]	T>C / T>G	3.9632	CEU	106	88.3450335372509	88.3450335372509
(5520,9040]	T>C / T>G	3.972	CEU	106	82.844396576242	82.844396576242
(66500,3e+06]	T>C / T>G	4.27695	CEU	106	26.5927840242484	26.5927840242484
(860,1720]	T>C / T>G	4.04963	CEU	106	53.5776816955467	53.5776816955467
(9040,13700]	T>C / T>G	3.99731	CEU	106	70.2852378329184	70.2852378329184
(0,55]	T>C/T>G at nonTpG	4.04762	CEU	106	68.0535585422726	68.0535585422726
(124,233]	T>C/T>G at nonTpG	4.17128	CEU	106	43.9783300491995	43.9783300491995
(13700,19900]	T>C/T>G at nonTpG	4.03977	CEU	106	70.5220929744045	70.5220929744045
(1720,3130]	T>C/T>G at nonTpG	4.14599	CEU	106	47.3883716334601	47.3883716334601
(19900,28600]	T>C/T>G at nonTpG	4.02386	CEU	106	76.1260110882915	76.1260110882915
(233,425]	T>C/T>G at nonTpG	4.19107	CEU	106	41.6394060988237	41.6394060988237
(28600,42100]	T>C/T>G at nonTpG	4.03587	CEU	106	71.8171629978069	71.8171629978069
(3130,5520]	T>C/T>G at nonTpG	4.09796	CEU	106	55.6106360800395	55.6106360800395
(42100,66500]	T>C/T>G at nonTpG	4.04003	CEU	106	70.4374331211972	70.4374331211972
(425,860]	T>C/T>G at nonTpG	4.19657	CEU	106	41.0337393209428	41.0337393209428
(55,124]	T>C/T>G at nonTpG	4.11033	CEU	106	53.2274218304051	53.2274218304051
(5520,9040]	T>C/T>G at nonTpG	4.07388	CEU	106	60.9321124612099	60.9321124612099
(66500,3e+06]	T>C/T>G at nonTpG	4.05944	CEU	106	64.6498083790839	64.6498083790839
(860,1720]	T>C/T>G at nonTpG	4.18146	CEU	106	42.7426567923236	42.7426567923236
(9040,13700]	T>C/T>G at nonTpG	4.07613	CEU	106	60.3914850164865	60.3914850164865
(0,55]	C>G / T>A	1.2377	CEU	106	10.6419710715161	10.6419710715161
(124,233]	C>G / T>A	1.23611	CEU	106	10.5546471814233	10.5546471814233
(13700,19900]	C>G / T>A	1.2132	CEU	106	9.42460058507719	9.42460058507719
(1720,3130]	C>G / T>A	1.24517	CEU	106	11.07005444711	11.07005444711
(19900,28600]	C>G / T>A	1.18641	CEU	106	8.34889329324331	8.34889329324331
(233,425]	C>G / T>A	1.2339	CEU	106	10.4353710027545	10.4353710027545
(28600,42100]	C>G / T>A	1.15173	CEU	106	7.2398570405303	7.2398570405303
(3130,5520]	C>G / T>A	1.24979	CEU	106	11.3505118559816	11.3505118559816
(42100,66500]	C>G / T>A	1.12135	CEU	106	6.45852391567246	6.45852391567246
(425,860]	C>G / T>A	1.23441	CEU	106	10.4626828748697	10.4626828748697
(55,124]	C>G / T>A	1.23957	CEU	106	10.7463323763632	10.7463323763632
(5520,9040]	C>G / T>A	1.23515	CEU	106	10.5025385413926	10.5025385413926
(66500,3e+06]	C>G / T>A	1.13286	CEU	106	6.7371345540572	6.7371345540572
(860,1720]	C>G / T>A	1.23767	CEU	106	10.6403115522159	10.6403115522159
(9040,13700]	C>G / T>A	1.22479	CEU	106	9.96801011051069	9.96801011051069
(0,55]	C>T/C>A at nonCpG	3.05212	CEU	106	32.9954162167308	32.9954162167308
(124,233]	C>T/C>A at nonCpG	3.31463	CEU	106	20.738559895124	20.738559895124
(13700,19900]	C>T/C>A at nonCpG	3.03213	CEU	106	34.4124035366331	34.4124035366331
(1720,3130]	C>T/C>A at nonCpG	3.26849	CEU	106	22.2964641844612	22.2964641844612
(19900,28600]	C>T/C>A at nonCpG	3.03012	CEU	106	34.5606527006285	34.5606527006285
(233,425]	C>T/C>A at nonCpG	3.46357	CEU	106	16.7141593577166	16.7141593577166
(28600,42100]	C>T/C>A at nonCpG	3.06156	CEU	106	32.3605352716283	32.3605352716283
(3130,5520]	C>T/C>A at nonCpG	3.12119	CEU	106	28.7868904528497	28.7868904528497
(42100,66500]	C>T/C>A at nonCpG	3.10299	CEU	106	29.8042693429494	29.8042693429494
(425,860]	C>T/C>A at nonCpG	3.47575	CEU	106	16.438678159019	16.438678159019
(55,124]	C>T/C>A at nonCpG	3.16178	CEU	106	26.7155785157582	26.7155785157582
(5520,9040]	C>T/C>A at nonCpG	3.06054	CEU	106	32.4281277091692	32.4281277091692
(66500,3e+06]	C>T/C>A at nonCpG	3.12924	CEU	106	28.3552866686758	28.3552866686758
(860,1720]	C>T/C>A at nonCpG	3.40888	CEU	106	18.0408290342582	18.0408290342582
(9040,13700]	C>T/C>A at nonCpG	3.04028	CEU	106	33.8223308615605	33.8223308615605
(0,55]	C>T/C>A at nonCpG-TCC*	3.35772	CEU	106	52.1819518723187	52.1819518723187
(124,233]	C>T/C>A at nonCpG-TCC*	3.54062	CEU	106	32.0446794664872	32.0446794664872
(13700,19900]	C>T/C>A at nonCpG-TCC*	3.42529	CEU	106	42.6495264625266	42.6495264625266
(1720,3130]	C>T/C>A at nonCpG-TCC*	3.56369	CEU	106	30.4587649161438	30.4587649161438
(19900,28600]	C>T/C>A at nonCpG-TCC*	3.41843	CEU	106	43.4715378892257	43.4715378892257
(233,425]	C>T/C>A at nonCpG-TCC*	3.65637	CEU	106	25.2380609565549	25.2380609565549
(28600,42100]	C>T/C>A at nonCpG-TCC*	3.45227	CEU	106	39.6669958003583	39.6669958003583
(3130,5520]	C>T/C>A at nonCpG-TCC*	3.49368	CEU	106	35.7437934186074	35.7437934186074
(42100,66500]	C>T/C>A at nonCpG-TCC*	3.4893	CEU	106	36.1263352246288	36.1263352246288
(425,860]	C>T/C>A at nonCpG-TCC*	3.66412	CEU	106	24.8690801483585	24.8690801483585
(55,124]	C>T/C>A at nonCpG-TCC*	3.43887	CEU	106	41.1008140558348	41.1008140558348
(5520,9040]	C>T/C>A at nonCpG-TCC*	3.44732	CEU	106	40.1862916140356	40.1862916140356
(66500,3e+06]	C>T/C>A at nonCpG-TCC*	3.49119	CEU	106	35.9604020294924	35.9604020294924
(860,1720]	C>T/C>A at nonCpG-TCC*	3.63348	CEU	106	26.3818840008821	26.3818840008821
(9040,13700]	C>T/C>A at nonCpG-TCC*	3.43094	CEU	106	41.9928849850308	41.9928849850308
(0,55]	T>C / T>G	3.91945	CEU	107	56.5037879035089	56.5037879035089
(124,233]	T>C / T>G	4.01783	CEU	107	46.1140388014845	46.1140388014845
(13700,19900]	T>C / T>G	4.00647	CEU	107	47.1058786072471	47.1058786072471
(1720,3130]	T>C / T>G	4.02943	CEU	107	45.1455215642355	45.1455215642355
(19900,28600]	T>C / T>G	4.06907	CEU	107	42.1361089770988	42.1361089770988
(233,425]	T>C / T>G	4.05247	CEU	107	43.3433939346384	43.3433939346384
(28600,42100]	T>C / T>G	4.20233	CEU	107	34.5249164136336	34.5249164136336
(3130,5520]	T>C / T>G	3.98937	CEU	107	48.6864633775636	48.6864633775636
(42100,66500]	T>C / T>G	4.3391	CEU	107	29.2398848524101	29.2398848524101
(425,860]	T>C / T>G	4.0552	CEU	107	43.13984817726	43.13984817726
(55,124]	T>C / T>G	3.9632	CEU	107	51.3334595066072	51.3334595066072
(5520,9040]	T>C / T>G	3.972	CEU	107	50.4103199900841	50.4103199900841
(66500,3e+06]	T>C / T>G	4.27695	CEU	107	31.409549893903	31.409549893903
(860,1720]	T>C / T>G	4.04963	CEU	107	43.5573037217183	43.5573037217183
(9040,13700]	T>C / T>G	3.99731	CEU	107	47.9389202145663	47.9389202145663
(0,55]	T>C/T>G at nonTpG	4.04762	CEU	107	49.6629867468867	49.6629867468867
(124,233]	T>C/T>G at nonTpG	4.17128	CEU	107	41.8112406039438	41.8112406039438
(13700,19900]	T>C/T>G at nonTpG	4.03977	CEU	107	50.2709944407886	50.2709944407886
(1720,3130]	T>C/T>G at nonTpG	4.14599	CEU	107	43.1927815004807	43.1927815004807
(19900,28600]	T>C/T>G at nonTpG	4.02386	CEU	107	51.5535565081854	51.5535565081854
(233,425]	T>C/T>G at nonTpG	4.19107	CEU	107	40.7951763558772	40.7951763558772
(28600,42100]	T>C/T>G at nonTpG	4.03587	CEU	107	50.5790340689448	50.5790340689448
(3130,5520]	T>C/T>G at nonTpG	4.09796	CEU	107	46.1096381992859	46.1096381992859
(42100,66500]	T>C/T>G at nonTpG	4.04003	CEU	107	50.2506012120335	50.2506012120335
(425,860]	T>C/T>G at nonTpG	4.19657	CEU	107	40.5222524128213	40.5222524128213
(55,124]	T>C/T>G at nonTpG	4.11033	CEU	107	45.3183526697344	45.3183526697344
(5520,9040]	T>C/T>G at nonTpG	4.07388	CEU	107	47.7387835092714	47.7387835092714
(66500,3e+06]	T>C/T>G at nonTpG	4.05944	CEU	107	48.7766342843127	48.7766342843127
(860,1720]	T>C/T>G at nonTpG	4.18146	CEU	107	41.2817874392751	41.2817874392751
(9040,13700]	T>C/T>G at nonTpG	4.07613	CEU	107	47.5813218352327	47.5813218352327
(0,55]	C>G / T>A	1.2377	CEU	107	19.8911429867289	19.8911429867289
(124,233]	C>G / T>A	1.23611	CEU	107	19.8089781637552	19.8089781637552
(13700,19900]	C>G / T>A	1.2132	CEU	107	18.6812368608488	18.6812368608488
(1720,3130]	C>G / T>A	1.24517	CEU	107	20.2843803355171	20.2843803355171
(19900,28600]	C>G / T>A	1.18641	CEU	107	17.4831361385256	17.4831361385256
(233,425]	C>G / T>A	1.2339	CEU	107	19.6956494952674	19.6956494952674
(28600,42100]	C>G / T>A	1.15173	CEU	107	16.0971257430526	16.0971257430526
(3130,5520]	C>G / T>A	1.24979	CEU	107	20.5337140462194	20.5337140462194
(42100,66500]	C>G / T>A	1.12135	CEU	107	15.0128117977604	15.0128117977604
(425,860]	C>G / T>A	1.23441	CEU	107	19.7217125034683	19.7217125034683
(55,124]	C>G / T>A	1.23957	CEU	107	19.9884592335069	19.9884592335069
(5520,9040]	C>G / T>A	1.23515	CEU	107	19.7596249976913	19.7596249976913
(66500,3e+06]	C>G / T>A	1.13286	CEU	107	15.410635301471	15.410635301471
(860,1720]	C>G / T>A	1.23767	CEU	107	19.8895877920248	19.8895877920248
(9040,13700]	C>G / T>A	1.22479	CEU	107	19.2389624876474	19.2389624876474
(0,55]	C>T/C>A at nonCpG	3.05212	CEU	107	32.9295638224918	32.9295638224918
(124,233]	C>T/C>A at nonCpG	3.31463	CEU	107	22.5981362890753	22.5981362890753
(13700,19900]	C>T/C>A at nonCpG	3.03213	CEU	107	34.0507320916034	34.0507320916034
(1720,3130]	C>T/C>A at nonCpG	3.26849	CEU	107	23.9779194565333	23.9779194565333
(19900,28600]	C>T/C>A at nonCpG	3.03012	CEU	107	34.167209205803	34.167209205803
(233,425]	C>T/C>A at nonCpG	3.46357	CEU	107	18.9369639152375	18.9369639152375
(28600,42100]	C>T/C>A at nonCpG	3.06156	CEU	107	32.4225603299134	32.4225603299134
(3130,5520]	C>T/C>A at nonCpG	3.12119	CEU	107	29.5134750138936	29.5134750138936
(42100,66500]	C>T/C>A at nonCpG	3.10299	CEU	107	30.3513529844871	30.3513529844871
(425,860]	C>T/C>A at nonCpG	3.47575	CEU	107	18.6810916437408	18.6810916437408
(55,124]	C>T/C>A at nonCpG	3.16178	CEU	107	27.7831468750512	27.7831468750512
(5520,9040]	C>T/C>A at nonCpG	3.06054	CEU	107	32.476676849864	32.476676849864
(66500,3e+06]	C>T/C>A at nonCpG	3.12924	CEU	107	29.1556474208255	29.1556474208255
(860,1720]	C>T/C>A at nonCpG	3.40888	CEU	107	20.1596477140078	20.1596477140078
(9040,13700]	C>T/C>A at nonCpG	3.04028	CEU	107	33.5855822078889	33.5855822078889
(0,55]	C>T/C>A at nonCpG-TCC*	3.35772	CEU	107	41.859424149447	41.859424149447
(124,233]	C>T/C>A at nonCpG-TCC*	3.54062	CEU	107	30.034573703071	30.034573703071
(13700,19900]	C>T/C>A at nonCpG-TCC*	3.42529	CEU	107	36.6683872114979	36.6683872114979
(1720,3130]	C>T/C>A at nonCpG-TCC*	3.56369	CEU	107	28.9521455596594	28.9521455596594
(19900,28600]	C>T/C>A at nonCpG-TCC*	3.41843	CEU	107	37.1425794838523	37.1425794838523
(233,425]	C>T/C>A at nonCpG-TCC*	3.65637	CEU	107	25.2002972391101	25.2002972391101
(28600,42100]	C>T/C>A at nonCpG-TCC*	3.45227	CEU	107	34.9020981424311	34.9020981424311
(3130,5520]	C>T/C>A at nonCpG-TCC*	3.49368	CEU	107	32.4634016147271	32.4634016147271
(42100,66500]	C>T/C>A at nonCpG-TCC*	3.4893	CEU	107	32.7072283040684	32.7072283040684
(425,860]	C>T/C>A at nonCpG-TCC*	3.66412	CEU	107	24.9235721579491	24.9235721579491
(55,124]	C>T/C>A at nonCpG-TCC*	3.43887	CEU	107	35.7603241372583	35.7603241372583
(5520,9040]	C>T/C>A at nonCpG-TCC*	3.44732	CEU	107	35.2149078319489	35.2149078319489
(66500,3e+06]	C>T/C>A at nonCpG-TCC*	3.49119	CEU	107	32.6016292725195	32.6016292725195
(860,1720]	C>T/C>A at nonCpG-TCC*	3.63348	CEU	107	26.0481305167318	26.0481305167318
(9040,13700]	C>T/C>A at nonCpG-TCC*	3.43094	CEU	107	36.2857385431956	36.2857385431956
(0,55]	T>C / T>G	3.91945	CEU	108	160.208934295598	160.208934295598
(124,233]	T>C / T>G	4.01783	CEU	108	59.4051698437719	59.4051698437719
(13700,19900]	T>C / T>G	4.00647	CEU	108	64.0980743014327	64.0980743014327
(1720,3130]	T>C / T>G	4.02943	CEU	108	55.2650649597975	55.2650649597975
(19900,28600]	T>C / T>G	4.06907	CEU	108	44.5957975175765	44.5957975175765
(233,425]	T>C / T>G	4.05247	CEU	108	48.5270547089933	48.5270547089933
(28600,42100]	T>C / T>G	4.20233	CEU	108	26.8791125694924	26.8791125694924
(3130,5520]	T>C / T>G	3.98937	CEU	108	72.7242837837767	72.7242837837767
(42100,66500]	T>C / T>G	4.3391	CEU	108	18.9585046390163	18.9585046390163
(425,860]	T>C / T>G	4.0552	CEU	108	47.8344324837776	47.8344324837776
(55,124]	T>C / T>G	3.9632	CEU	108	91.4970417743272	91.4970417743272
(5520,9040]	T>C / T>G	3.972	CEU	108	84.1995970359839	84.1995970359839
(66500,3e+06]	T>C / T>G	4.27695	CEU	108	21.9125591041468	21.9125591041468
(860,1720]	T>C / T>G	4.04963	CEU	108	49.2688234088198	49.2688234088198
(9040,13700]	T>C / T>G	3.99731	CEU	108	68.4503962016549	68.4503962016549
(0,55]	T>C/T>G at nonTpG	4.04762	CEU	108	91.310209830767	91.310209830767
(124,233]	T>C/T>G at nonTpG	4.17128	CEU	108	43.9214586827284	43.9214586827284
(13700,19900]	T>C/T>G at nonTpG	4.03977	CEU	108	97.9334473394729	97.9334473394729
(1720,3130]	T>C/T>G at nonTpG	4.14599	CEU	108	49.1923403904371	49.1923403904371
(19900,28600]	T>C/T>G at nonTpG	4.02386	CEU	108	114.767262576987	114.767262576987
(233,425]	T>C/T>G at nonTpG	4.19107	CEU	108	40.5099886348573	40.5099886348573
(28600,42100]	T>C/T>G at nonTpG	4.03587	CEU	108	101.590320524624	101.590320524624
(3130,5520]	T>C/T>G at nonTpG	4.09796	CEU	108	63.5811079637122	63.5811079637122
(42100,66500]	T>C/T>G at nonTpG	4.04003	CEU	108	97.6989009083744	97.6989009083744
(425,860]	T>C/T>G at nonTpG	4.19657	CEU	108	39.6519402400812	39.6519402400812
(55,124]	T>C/T>G at nonTpG	4.11033	CEU	108	59.1411535932914	59.1411535932914
(5520,9040]	T>C/T>G at nonTpG	4.07388	CEU	108	74.4187717584573	74.4187717584573
(66500,3e+06]	T>C/T>G at nonTpG	4.05944	CEU	108	82.8567734189612	82.8567734189612
(860,1720]	T>C/T>G at nonTpG	4.18146	CEU	108	42.099440431954	42.099440431954
(9040,13700]	T>C/T>G at nonTpG	4.07613	CEU	108	73.2544939702912	73.2544939702912
(0,55]	C>G / T>A	1.2377	CEU	108	18.5212430192711	18.5212430192711
(124,233]	C>G / T>A	1.23611	CEU	108	18.4366043066861	18.4366043066861
(13700,19900]	C>G / T>A	1.2132	CEU	108	17.2848819434834	17.2848819434834
(1720,3130]	C>G / T>A	1.24517	CEU	108	18.9277025622512	18.9277025622512
(19900,28600]	C>G / T>A	1.18641	CEU	108	16.0813283240323	16.0813283240323
(233,425]	C>G / T>A	1.2339	CEU	108	18.3200265637394	18.3200265637394
(28600,42100]	C>G / T>A	1.15173	CEU	108	14.7140813462382	14.7140813462382
(3130,5520]	C>G / T>A	1.24979	CEU	108	19.1866106461757	19.1866106461757
(42100,66500]	C>G / T>A	1.12135	CEU	108	13.662721296641	13.662721296641
(425,860]	C>G / T>A	1.23441	CEU	108	18.3468200592058	18.3468200592058
(55,124]	C>G / T>A	1.23957	CEU	108	18.6216182195248	18.6216182195248
(5520,9040]	C>G / T>A	1.23515	CEU	108	18.3858129853859	18.3858129853859
(66500,3e+06]	C>G / T>A	1.13286	CEU	108	14.0466179047944	14.0466179047944
(860,1720]	C>G / T>A	1.23767	CEU	108	18.5196400751085	18.5196400751085
(9040,13700]	C>G / T>A	1.22479	CEU	108	17.852154347244	17.852154347244
(0,55]	C>T/C>A at nonCpG	3.05212	CEU	108	33.251524229575	33.251524229575
(124,233]	C>T/C>A at nonCpG	3.31463	CEU	108	18.6973813487981	18.6973813487981
(13700,19900]	C>T/C>A at nonCpG	3.03213	CEU	108	35.0878024955766	35.0878024955766
(1720,3130]	C>T/C>A at nonCpG	3.26849	CEU	108	20.4249565558138	20.4249565558138
(19900,28600]	C>T/C>A at nonCpG	3.03012	CEU	108	35.2819300111147	35.2819300111147
(233,425]	C>T/C>A at nonCpG	3.46357	CEU	108	14.3835196634606	14.3835196634606
(28600,42100]	C>T/C>A at nonCpG	3.06156	CEU	108	32.439905823416	32.439905823416
(3130,5520]	C>T/C>A at nonCpG	3.12119	CEU	108	27.9952298708716	27.9952298708716
(42100,66500]	C>T/C>A at nonCpG	3.10299	CEU	108	29.239617924228	29.239617924228
(425,860]	C>T/C>A at nonCpG	3.47575	CEU	108	14.0957975129088	14.0957975129088
(55,124]	C>T/C>A at nonCpG	3.16178	CEU	108	25.5114648796212	25.5114648796212
(5520,9040]	C>T/C>A at nonCpG	3.06054	CEU	108	32.5259913695283	32.5259913695283
(66500,3e+06]	C>T/C>A at nonCpG	3.12924	CEU	108	27.4722333313217	27.4722333313217
(860,1720]	C>T/C>A at nonCpG	3.40888	CEU	108	15.7825086181261	15.7825086181261
(9040,13700]	C>T/C>A at nonCpG	3.04028	CEU	108	34.3189176448531	34.3189176448531
(0,55]	C>T/C>A at nonCpG-TCC*	3.35772	CEU	108	37.7185016351877	37.7185016351877
(124,233]	C>T/C>A at nonCpG-TCC*	3.54062	CEU	108	28.588989462007	28.588989462007
(13700,19900]	C>T/C>A at nonCpG-TCC*	3.42529	CEU	108	33.8041019367621	33.8041019367621
(1720,3130]	C>T/C>A at nonCpG-TCC*	3.56369	CEU	108	27.7143390531577	27.7143390531577
(19900,28600]	C>T/C>A at nonCpG-TCC*	3.41843	CEU	108	34.167590846648	34.167590846648
(233,425]	C>T/C>A at nonCpG-TCC*	3.65637	CEU	108	24.629030081266	24.629030081266
(28600,42100]	C>T/C>A at nonCpG-TCC*	3.45227	CEU	108	32.4394417496001	32.4394417496001
(3130,5520]	C>T/C>A at nonCpG-TCC*	3.49368	CEU	108	30.5270193882676	30.5270193882676
(42100,66500]	C>T/C>A at nonCpG-TCC*	3.4893	CEU	108	30.7197230684532	30.7197230684532
(425,860]	C>T/C>A at nonCpG-TCC*	3.66412	CEU	108	24.3981077822674	24.3981077822674
(55,124]	C>T/C>A at nonCpG-TCC*	3.43887	CEU	108	33.104641429877	33.104641429877
(5520,9040]	C>T/C>A at nonCpG-TCC*	3.44732	CEU	108	32.6823633650349	32.6823633650349
(66500,3e+06]	C>T/C>A at nonCpG-TCC*	3.49119	CEU	108	30.6363060425192	30.6363060425192
(860,1720]	C>T/C>A at nonCpG-TCC*	3.63348	CEU	108	25.3336289378517	25.3336289378517
(9040,13700]	C>T/C>A at nonCpG-TCC*	3.43094	CEU	108	33.5099010661481	33.5099010661481
(0,55]	T>C / T>G	3.91945	CEU	109	-286.754732846468	-286.754732846468
(124,233]	T>C / T>G	4.01783	CEU	109	116.781791304088	116.781791304088
(13700,19900]	T>C / T>G	4.00647	CEU	109	139.915821704575	139.915821704575
(1720,3130]	T>C / T>G	4.02943	CEU	109	99.8459689642295	99.8459689642295
(19900,28600]	T>C / T>G	4.06907	CEU	109	66.530793144611	66.530793144611
(233,425]	T>C / T>G	4.05247	CEU	109	77.3958420501804	77.3958420501804
(28600,42100]	T>C / T>G	4.20233	CEU	109	30.7679630154165	30.7679630154165
(3130,5520]	T>C / T>G	3.98937	CEU	109	198.88202752293	198.88202752293
(42100,66500]	T>C / T>G	4.3391	CEU	109	19.4262738028822	19.4262738028822
(425,860]	T>C / T>G	4.0552	CEU	109	75.3771180968775	75.3771180968775
(55,124]	T>C / T>G	3.9632	CEU	109	551.543051015434	551.543051015434
(5520,9040]	T>C / T>G	3.972	CEU	109	345.96921806119	345.96921806119
(66500,3e+06]	T>C / T>G	4.27695	CEU	109	23.4098363300198	23.4098363300198
(860,1720]	T>C / T>G	4.04963	CEU	109	79.6113675744469	79.6113675744469
(9040,13700]	T>C / T>G	3.99731	CEU	109	166.383038746292	166.383038746292
(0,55]	T>C/T>G at nonTpG	4.04762	CEU	109	141.227498375115	141.227498375115
(124,233]	T>C/T>G at nonTpG	4.17128	CEU	109	63.8671303320474	63.8671303320474
(13700,19900]	T>C/T>G at nonTpG	4.03977	CEU	109	152.968336638245	152.968336638245
(1720,3130]	T>C/T>G at nonTpG	4.14599	CEU	109	71.9368115943708	71.9368115943708
(19900,28600]	T>C/T>G at nonTpG	4.02386	CEU	109	183.952909802122	183.952909802122
(233,425]	T>C/T>G at nonTpG	4.19107	CEU	109	58.7102717467435	58.7102717467435
(28600,42100]	T>C/T>G at nonTpG	4.03587	CEU	109	159.557369484958	159.557369484958
(3130,5520]	T>C/T>G at nonTpG	4.09796	CEU	109	94.6189227062883	94.6189227062883
(42100,66500]	T>C/T>G at nonTpG	4.04003	CEU	109	152.548340005944	152.548340005944
(425,860]	T>C/T>G at nonTpG	4.19657	CEU	109	57.4212847255282	57.4212847255282
(55,124]	T>C/T>G at nonTpG	4.11033	CEU	109	87.5155896668482	87.5155896668482
(5520,9040]	T>C/T>G at nonTpG	4.07388	CEU	109	112.363785583128	112.363785583128
(66500,3e+06]	T>C/T>G at nonTpG	4.05944	CEU	109	126.59316908905	126.59316908905
(860,1720]	T>C/T>G at nonTpG	4.18146	CEU	109	61.1065309135056	61.1065309135056
(9040,13700]	T>C/T>G at nonTpG	4.07613	CEU	109	110.429258838358	110.429258838358
(0,55]	C>G / T>A	1.2377	CEU	109	19.0488313078434	19.0488313078434
(124,233]	C>G / T>A	1.23611	CEU	109	18.9690877615794	18.9690877615794
(13700,19900]	C>G / T>A	1.2132	CEU	109	17.873078217244	17.873078217244
(1720,3130]	C>G / T>A	1.24517	CEU	109	19.4302752324297	19.4302752324297
(19900,28600]	C>G / T>A	1.18641	CEU	109	16.7056149171974	16.7056149171974
(233,425]	C>G / T>A	1.2339	CEU	109	18.8590743765669	18.8590743765669
(28600,42100]	C>G / T>A	1.15173	CEU	109	15.3510793329543	15.3510793329543
(3130,5520]	C>G / T>A	1.24979	CEU	109	19.6719554780994	19.6719554780994
(42100,66500]	C>G / T>A	1.12135	CEU	109	14.2884091903655	14.2884091903655
(425,860]	C>G / T>A	1.23441	CEU	109	18.8843774450151	18.8843774450151
(55,124]	C>G / T>A	1.23957	CEU	109	19.1432606003114	19.1432606003114
(5520,9040]	C>G / T>A	1.23515	CEU	109	18.9211818286504	18.9211818286504
(66500,3e+06]	C>G / T>A	1.13286	CEU	109	14.6785963357002	14.6785963357002
(860,1720]	C>G / T>A	1.23767	CEU	109	19.0473220801751	19.0473220801751
(9040,13700]	C>G / T>A	1.22479	CEU	109	18.4154608820875	18.4154608820875
(0,55]	C>T/C>A at nonCpG	3.05212	CEU	109	30.4313333876879	30.4313333876879
(124,233]	C>T/C>A at nonCpG	3.31463	CEU	109	12.7095895692034	12.7095895692034
(13700,19900]	C>T/C>A at nonCpG	3.03213	CEU	109	33.1771575810709	33.1771575810709
(1720,3130]	C>T/C>A at nonCpG	3.26849	CEU	109	14.5013640313216	14.5013640313216
(19900,28600]	C>T/C>A at nonCpG	3.03012	CEU	109	33.4756630129431	33.4756630129431
(233,425]	C>T/C>A at nonCpG	3.46357	CEU	109	8.52739362895661	8.52739362895661
(28600,42100]	C>T/C>A at nonCpG	3.06156	CEU	109	29.2608266148262	29.2608266148262
(3130,5520]	C>T/C>A at nonCpG	3.12119	CEU	109	23.2774448143697	23.2774448143697
(42100,66500]	C>T/C>A at nonCpG	3.10299	CEU	109	24.8836507577454	24.8836507577454
(425,860]	C>T/C>A at nonCpG	3.47575	CEU	109	8.26227499568729	8.26227499568729
(55,124]	C>T/C>A at nonCpG	3.16178	CEU	109	20.2182447377469	20.2182447377469
(5520,9040]	C>T/C>A at nonCpG	3.06054	CEU	109	29.3837680785926	29.3837680785926
(66500,3e+06]	C>T/C>A at nonCpG	3.12924	CEU	109	22.6173915158306	22.6173915158306
(860,1720]	C>T/C>A at nonCpG	3.40888	CEU	109	9.84032438208101	9.84032438208101
(9040,13700]	C>T/C>A at nonCpG	3.04028	CEU	109	32.0105345449657	32.0105345449657
(0,55]	C>T/C>A at nonCpG-TCC*	3.35772	CEU	109	54.7159482657355	54.7159482657355
(124,233]	C>T/C>A at nonCpG-TCC*	3.54062	CEU	109	22.40831009884	22.40831009884
(13700,19900]	C>T/C>A at nonCpG-TCC*	3.42529	CEU	109	37.0430908700044	37.0430908700044
(1720,3130]	C>T/C>A at nonCpG-TCC*	3.56369	CEU	109	20.551763915983	20.551763915983
(19900,28600]	C>T/C>A at nonCpG-TCC*	3.41843	CEU	109	38.3699583035596	38.3699583035596
(233,425]	C>T/C>A at nonCpG-TCC*	3.65637	CEU	109	14.926271026826	14.926271026826
(28600,42100]	C>T/C>A at nonCpG-TCC*	3.45227	CEU	109	32.4862164579723	32.4862164579723
(3130,5520]	C>T/C>A at nonCpG-TCC*	3.49368	CEU	109	27.0435279442262	27.0435279442262
(42100,66500]	C>T/C>A at nonCpG-TCC*	3.4893	CEU	109	27.5490725538697	27.5490725538697
(425,860]	C>T/C>A at nonCpG-TCC*	3.66412	CEU	109	14.5545395416901	14.5545395416901
(55,124]	C>T/C>A at nonCpG-TCC*	3.43887	CEU	109	34.6282163206898	34.6282163206898
(5520,9040]	C>T/C>A at nonCpG-TCC*	3.44732	CEU	109	33.2519540903163	33.2519540903163
(66500,3e+06]	C>T/C>A at nonCpG-TCC*	3.49119	CEU	109	27.3291505001914	27.3291505001914
(860,1720]	C>T/C>A at nonCpG-TCC*	3.63348	CEU	109	16.0992680902966	16.0992680902966
(9040,13700]	C>T/C>A at nonCpG-TCC*	3.43094	CEU	109	36.0059319325247	36.0059319325247
(0,55]	T>C / T>G	3.91945	CEU	11	1487.08116962349	1487.08116962349
(124,233]	T>C / T>G	4.01783	CEU	11	92.5861701517815	92.5861701517815
(13700,19900]	T>C / T>G	4.00647	CEU	11	103.709717707088	103.709717707088
(1720,3130]	T>C / T>G	4.02943	CEU	11	83.4673814172017	83.4673814172017
(19900,28600]	T>C / T>G	4.06907	CEU	11	62.5364231099783	62.5364231099783
(233,425]	T>C / T>G	4.05247	CEU	11	69.8537464834578	69.8537464834578
(28600,42100]	T>C / T>G	4.20233	CEU	11	34.2196777844788	34.2196777844788
(3130,5520]	T>C / T>G	3.98937	CEU	11	126.693017037114	126.693017037114
(42100,66500]	T>C / T>G	4.3391	CEU	11	23.574438583621	23.574438583621
(425,860]	T>C / T>G	4.0552	CEU	11	68.5329843279076	68.5329843279076
(55,124]	T>C / T>G	3.9632	CEU	11	192.18055095631	192.18055095631
(5520,9040]	T>C / T>G	3.972	CEU	11	163.677202893054	163.677202893054
(66500,3e+06]	T>C / T>G	4.27695	CEU	11	27.4199999832026	27.4199999832026
(860,1720]	T>C / T>G	4.04963	CEU	11	71.2837361811954	71.2837361811954
(9040,13700]	T>C / T>G	3.99731	CEU	11	114.861889037801	114.861889037801
(0,55]	T>C/T>G at nonTpG	4.04762	CEU	11	-369.778012902424	-369.778012902424
(124,233]	T>C/T>G at nonTpG	4.17128	CEU	11	112.127142706633	112.127142706633
(13700,19900]	T>C/T>G at nonTpG	4.03977	CEU	11	-289.738264588604	-289.738264588604
(1720,3130]	T>C/T>G at nonTpG	4.14599	CEU	11	152.357629393373	152.357629393373
(19900,28600]	T>C/T>G at nonTpG	4.02386	CEU	11	-201.250136882161	-201.250136882161
(233,425]	T>C/T>G at nonTpG	4.19107	CEU	11	92.9935005508241	92.9935005508241
(28600,42100]	T>C/T>G at nonTpG	4.03587	CEU	11	-261.577400667952	-261.577400667952
(3130,5520]	T>C/T>G at nonTpG	4.09796	CEU	11	485.438360333547	485.438360333547
(42100,66500]	T>C/T>G at nonTpG	4.04003	CEU	11	-291.831968047684	-291.831968047684
(425,860]	T>C/T>G at nonTpG	4.19657	CEU	11	88.7925470502913	88.7925470502913
(55,124]	T>C/T>G at nonTpG	4.11033	CEU	11	310.195238485842	310.195238485842
(5520,9040]	T>C/T>G at nonTpG	4.07388	CEU	11	-4687.77747676057	-4687.77747676057
(66500,3e+06]	T>C/T>G at nonTpG	4.05944	CEU	11	-632.2916397742	-632.2916397742
(860,1720]	T>C/T>G at nonTpG	4.18146	CEU	11	101.386743214628	101.386743214628
(9040,13700]	T>C/T>G at nonTpG	4.07613	CEU	11	-2149688.12052671	-2149688.12052671
(0,55]	C>G / T>A	1.2377	CEU	11	15.6363568428316	15.6363568428316
(124,233]	C>G / T>A	1.23611	CEU	11	15.5566587007707	15.5566587007707
(13700,19900]	C>G / T>A	1.2132	CEU	11	14.4788890241562	14.4788890241562
(1720,3130]	C>G / T>A	1.24517	CEU	11	16.0200407266084	16.0200407266084
(19900,28600]	C>G / T>A	1.18641	CEU	11	13.3658387552553	13.3658387552553
(233,425]	C>G / T>A	1.2339	CEU	11	15.4469972310587	15.4469972310587
(28600,42100]	C>G / T>A	1.15173	CEU	11	12.1174976304853	12.1174976304853
(3130,5520]	C>G / T>A	1.24979	CEU	11	16.2652644071292	16.2652644071292
(42100,66500]	C>G / T>A	1.12135	CEU	11	11.1690063820566	11.1690063820566
(425,860]	C>G / T>A	1.23441	CEU	11	15.4721897252316	15.4721897252316
(55,124]	C>G / T>A	1.23957	CEU	11	15.7309611773421	15.7309611773421
(5520,9040]	C>G / T>A	1.23515	CEU	11	15.50886485536	15.50886485536
(66500,3e+06]	C>G / T>A	1.13286	CEU	11	11.5142004838586	11.5142004838586
(860,1720]	C>G / T>A	1.23767	CEU	11	15.6348468340587	15.6348468340587
(9040,13700]	C>G / T>A	1.22479	CEU	11	15.0081763125618	15.0081763125618
(0,55]	C>T/C>A at nonCpG	3.05212	CEU	11	29.8470605064574	29.8470605064574
(124,233]	C>T/C>A at nonCpG	3.31463	CEU	11	19.8832161511516	19.8832161511516
(13700,19900]	C>T/C>A at nonCpG	3.03213	CEU	11	30.9562421569693	30.9562421569693
(1720,3130]	C>T/C>A at nonCpG	3.26849	CEU	11	21.1876625272419	21.1876625272419
(19900,28600]	C>T/C>A at nonCpG	3.03012	CEU	11	31.0717954335754	31.0717954335754
(233,425]	C>T/C>A at nonCpG	3.46357	CEU	11	16.4599664057405	16.4599664057405
(28600,42100]	C>T/C>A at nonCpG	3.06156	CEU	11	29.3473109410716	29.3473109410716
(3130,5520]	C>T/C>A at nonCpG	3.12119	CEU	11	26.5016960356469	26.5016960356469
(42100,66500]	C>T/C>A at nonCpG	3.10299	CEU	11	27.3174997129528	27.3174997129528
(425,860]	C>T/C>A at nonCpG	3.47575	CEU	11	16.2227630383821	16.2227630383821
(55,124]	C>T/C>A at nonCpG	3.16178	CEU	11	24.8265679269441	24.8265679269441
(5520,9040]	C>T/C>A at nonCpG	3.06054	CEU	11	29.4005989488273	29.4005989488273
(66500,3e+06]	C>T/C>A at nonCpG	3.12924	CEU	11	26.1542240280083	26.1542240280083
(860,1720]	C>T/C>A at nonCpG	3.40888	CEU	11	17.5971026805601	17.5971026805601
(9040,13700]	C>T/C>A at nonCpG	3.04028	CEU	11	30.4953857540122	30.4953857540122
(0,55]	C>T/C>A at nonCpG-TCC*	3.35772	CEU	11	35.4544351032479	35.4544351032479
(124,233]	C>T/C>A at nonCpG-TCC*	3.54062	CEU	11	25.0086296489349	25.0086296489349
(13700,19900]	C>T/C>A at nonCpG-TCC*	3.42529	CEU	11	30.8482272627527	30.8482272627527
(1720,3130]	C>T/C>A at nonCpG-TCC*	3.56369	CEU	11	24.0607365304725	24.0607365304725
(19900,28600]	C>T/C>A at nonCpG-TCC*	3.41843	CEU	11	31.2676543764754	31.2676543764754
(233,425]	C>T/C>A at nonCpG-TCC*	3.65637	CEU	11	20.7858594937233	20.7858594937233
(28600,42100]	C>T/C>A at nonCpG-TCC*	3.45227	CEU	11	29.2882927744628	29.2882927744628
(3130,5520]	C>T/C>A at nonCpG-TCC*	3.49368	CEU	11	27.1406124800011	27.1406124800011
(42100,66500]	C>T/C>A at nonCpG-TCC*	3.4893	CEU	11	27.3550249359451	27.3550249359451
(425,860]	C>T/C>A at nonCpG-TCC*	3.66412	CEU	11	20.5449669772123	20.5449669772123
(55,124]	C>T/C>A at nonCpG-TCC*	3.43887	CEU	11	30.0457877302529	30.0457877302529
(5520,9040]	C>T/C>A at nonCpG-TCC*	3.44732	CEU	11	29.564285914461	29.564285914461
(66500,3e+06]	C>T/C>A at nonCpG-TCC*	3.49119	CEU	11	27.2621562776609	27.2621562776609
(860,1720]	C>T/C>A at nonCpG-TCC*	3.63348	CEU	11	21.5244656165497	21.5244656165497
(9040,13700]	C>T/C>A at nonCpG-TCC*	3.43094	CEU	11	30.5099672309833	30.5099672309833
(0,55]	T>C / T>G	3.91945	CEU	110	-46.2662250290696	-46.2662250290696
(124,233]	T>C / T>G	4.01783	CEU	110	-371.131540897782	-371.131540897782
(13700,19900]	T>C / T>G	4.00647	CEU	110	-201.372052518533	-201.372052518533
(1720,3130]	T>C / T>G	4.02943	CEU	110	-2853.66300676242	-2853.66300676242
(19900,28600]	T>C / T>G	4.06907	CEU	110	127.345467451829	127.345467451829
(233,425]	T>C / T>G	4.05247	CEU	110	228.282325589065	228.282325589065
(28600,42100]	T>C / T>G	4.20233	CEU	110	26.4405891013698	26.4405891013698
(3130,5520]	T>C / T>G	3.98937	CEU	110	-119.889108530238	-119.889108530238
(42100,66500]	T>C / T>G	4.3391	CEU	110	13.6892571131737	13.6892571131737
(425,860]	T>C / T>G	4.0552	CEU	110	202.107661563253	202.107661563253
(55,124]	T>C / T>G	3.9632	CEU	110	-74.5920581542089	-74.5920581542089
(5520,9040]	T>C / T>G	3.972	CEU	110	-85.3510958649466	-85.3510958649466
(66500,3e+06]	T>C / T>G	4.27695	CEU	110	17.7245423584589	17.7245423584589
(860,1720]	T>C / T>G	4.04963	CEU	110	263.720334281175	263.720334281175
(9040,13700]	T>C / T>G	3.99731	CEU	110	-147.483629978873	-147.483629978873
(0,55]	T>C/T>G at nonTpG	4.04762	CEU	110	679.918116492732	679.918116492732
(124,233]	T>C/T>G at nonTpG	4.17128	CEU	110	73.9521739834469	73.9521739834469
(13700,19900]	T>C/T>G at nonTpG	4.03977	CEU	110	1403.38947117447	1403.38947117447
(1720,3130]	T>C/T>G at nonTpG	4.14599	CEU	110	90.5715350813933	90.5715350813933
(19900,28600]	T>C/T>G at nonTpG	4.02386	CEU	110	-1217.05396329209	-1217.05396329209
(233,425]	T>C/T>G at nonTpG	4.19107	CEU	110	64.6416756832144	64.6416756832144
(28600,42100]	T>C/T>G at nonTpG	4.03587	CEU	110	2974.65684618938	2974.65684618938
(3130,5520]	T>C/T>G at nonTpG	4.09796	CEU	110	157.425347823674	157.425347823674
(42100,66500]	T>C/T>G at nonTpG	4.04003	CEU	110	1355.63783348534	1355.63783348534
(425,860]	T>C/T>G at nonTpG	4.19657	CEU	110	62.4526896796635	62.4526896796635
(55,124]	T>C/T>G at nonTpG	4.11033	CEU	110	132.330049006547	132.330049006547
(5520,9040]	T>C/T>G at nonTpG	4.07388	CEU	110	249.189138937975	249.189138937975
(66500,3e+06]	T>C/T>G at nonTpG	4.05944	CEU	110	382.563466558202	382.563466558202
(860,1720]	T>C/T>G at nonTpG	4.18146	CEU	110	68.8541020817637	68.8541020817637
(9040,13700]	T>C/T>G at nonTpG	4.07613	CEU	110	236.336063409773	236.336063409773
(0,55]	C>G / T>A	1.2377	CEU	110	17.8595462682751	17.8595462682751
(124,233]	C>G / T>A	1.23611	CEU	110	17.7699967521436	17.7699967521436
(13700,19900]	C>G / T>A	1.2132	CEU	110	16.5568468776366	16.5568468776366
(1720,3130]	C>G / T>A	1.24517	CEU	110	18.2903498521071	18.2903498521071
(19900,28600]	C>G / T>A	1.18641	CEU	110	15.2997504682711	15.2997504682711
(233,425]	C>G / T>A	1.2339	CEU	110	17.6467443053971	17.6467443053971
(28600,42100]	C>G / T>A	1.15173	CEU	110	13.884708520945	13.884708520945
(3130,5520]	C>G / T>A	1.24979	CEU	110	18.5654231792331	18.5654231792331
(42100,66500]	C>G / T>A	1.12135	CEU	110	12.8059017173784	12.8059017173784
(425,860]	C>G / T>A	1.23441	CEU	110	17.6750627280197	17.6750627280197
(55,124]	C>G / T>A	1.23957	CEU	110	17.9658160314773	17.9658160314773
(5520,9040]	C>G / T>A	1.23515	CEU	110	17.7162846503499	17.7162846503499
(66500,3e+06]	C>G / T>A	1.13286	CEU	110	13.1988893426532	13.1988893426532
(860,1720]	C>G / T>A	1.23767	CEU	110	17.8578498133976	17.8578498133976
(9040,13700]	C>G / T>A	1.22479	CEU	110	17.153121525847	17.153121525847
(0,55]	C>T/C>A at nonCpG	3.05212	CEU	110	31.1134380934941	31.1134380934941
(124,233]	C>T/C>A at nonCpG	3.31463	CEU	110	22.9161031792711	22.9161031792711
(13700,19900]	C>T/C>A at nonCpG	3.03213	CEU	110	31.9506685974709	31.9506685974709
(1720,3130]	C>T/C>A at nonCpG	3.26849	CEU	110	24.063974448821	24.063974448821
(19900,28600]	C>T/C>A at nonCpG	3.03012	CEU	110	32.0370949143955	32.0370949143955
(233,425]	C>T/C>A at nonCpG	3.46357	CEU	110	19.7847657969216	19.7847657969216
(28600,42100]	C>T/C>A at nonCpG	3.06156	CEU	110	30.7316401495198	30.7316401495198
(3130,5520]	C>T/C>A at nonCpG	3.12119	CEU	110	28.5015911322475	28.5015911322475
(42100,66500]	C>T/C>A at nonCpG	3.10299	CEU	110	29.1508600301968	29.1508600301968
(425,860]	C>T/C>A at nonCpG	3.47575	CEU	110	19.5611406552427	19.5611406552427
(55,124]	C>T/C>A at nonCpG	3.16178	CEU	110	27.142484031692	27.142484031692
(5520,9040]	C>T/C>A at nonCpG	3.06054	CEU	110	30.772488085325	30.772488085325
(66500,3e+06]	C>T/C>A at nonCpG	3.12924	CEU	110	28.2225642774606	28.2225642774606
(860,1720]	C>T/C>A at nonCpG	3.40888	CEU	110	20.8446151075146	20.8446151075146
(9040,13700]	C>T/C>A at nonCpG	3.04028	CEU	110	31.6044922995512	31.6044922995512
(0,55]	C>T/C>A at nonCpG-TCC*	3.35772	CEU	110	31.8814779884146	31.8814779884146
(124,233]	C>T/C>A at nonCpG-TCC*	3.54062	CEU	110	25.8970631144296	25.8970631144296
(13700,19900]	C>T/C>A at nonCpG-TCC*	3.42529	CEU	110	29.3989474046737	29.3989474046737
(1720,3130]	C>T/C>A at nonCpG-TCC*	3.56369	CEU	110	25.2865848596565	25.2865848596565
(19900,28600]	C>T/C>A at nonCpG-TCC*	3.41843	CEU	110	29.6345620193846	29.6345620193846
(233,425]	C>T/C>A at nonCpG-TCC*	3.65637	CEU	110	23.076789091161	23.076789091161
(28600,42100]	C>T/C>A at nonCpG-TCC*	3.45227	CEU	110	28.5047651331548	28.5047651331548
(3130,5520]	C>T/C>A at nonCpG-TCC*	3.49368	CEU	110	27.2255493425795	27.2255493425795
(42100,66500]	C>T/C>A at nonCpG-TCC*	3.4893	CEU	110	27.355856549126	27.355856549126
(425,860]	C>T/C>A at nonCpG-TCC*	3.66412	CEU	110	22.9077654654426	22.9077654654426
(55,124]	C>T/C>A at nonCpG-TCC*	3.43887	CEU	110	28.9425393799957	28.9425393799957
(5520,9040]	C>T/C>A at nonCpG-TCC*	3.44732	CEU	110	28.6650577069499	28.6650577069499
(66500,3e+06]	C>T/C>A at nonCpG-TCC*	3.49119	CEU	110	27.2994887112923	27.2994887112923
(860,1720]	C>T/C>A at nonCpG-TCC*	3.63348	CEU	110	23.5893470626959	23.5893470626959
(9040,13700]	C>T/C>A at nonCpG-TCC*	3.43094	CEU	110	29.2074626849678	29.2074626849678
(0,55]	T>C / T>G	3.91945	CEU	111	1088.6291564538	1088.6291564538
(124,233]	T>C / T>G	4.01783	CEU	111	93.2761517152865	93.2761517152865
(13700,19900]	T>C / T>G	4.00647	CEU	111	104.337447142409	104.337447142409
(1720,3130]	T>C / T>G	4.02943	CEU	111	84.1559267101964	84.1559267101964
(19900,28600]	T>C / T>G	4.06907	CEU	111	63.0407684665086	63.0407684665086
(233,425]	T>C / T>G	4.05247	CEU	111	70.4513250000277	70.4513250000277
(28600,42100]	T>C / T>G	4.20233	CEU	111	34.0669447161117	34.0669447161117
(3130,5520]	T>C / T>G	3.98937	CEU	111	126.972019648891	126.972019648891
(42100,66500]	T>C / T>G	4.3391	CEU	111	23.051262926377	23.051262926377
(425,860]	T>C / T>G	4.0552	CEU	111	69.1160370812124	69.1160370812124
(55,124]	T>C / T>G	3.9632	CEU	111	189.884041967826	189.884041967826
(5520,9040]	T>C / T>G	3.972	CEU	111	162.784679376724	162.784679376724
(66500,3e+06]	T>C / T>G	4.27695	CEU	111	27.0385062996943	27.0385062996943
(860,1720]	T>C / T>G	4.04963	CEU	111	71.8959009949128	71.8959009949128
(9040,13700]	T>C / T>G	3.99731	CEU	111	115.357219478157	115.357219478157
(0,55]	T>C/T>G at nonTpG	4.04762	CEU	111	-519.529155043564	-519.529155043564
(124,233]	T>C/T>G at nonTpG	4.17128	CEU	111	100.194129924891	100.194129924891
(13700,19900]	T>C/T>G at nonTpG	4.03977	CEU	111	-375.464470292183	-375.464470292183
(1720,3130]	T>C/T>G at nonTpG	4.14599	CEU	111	133.270253791157	133.270253791157
(19900,28600]	T>C/T>G at nonTpG	4.02386	CEU	111	-240.727309719885	-240.727309719885
(233,425]	T>C/T>G at nonTpG	4.19107	CEU	111	83.7904466040273	83.7904466040273
(28600,42100]	T>C/T>G at nonTpG	4.03587	CEU	111	-330.082728322505	-330.082728322505
(3130,5520]	T>C/T>G at nonTpG	4.09796	CEU	111	349.709235895318	349.709235895318
(42100,66500]	T>C/T>G at nonTpG	4.04003	CEU	111	-378.940237353557	-378.940237353557
(425,860]	T>C/T>G at nonTpG	4.19657	CEU	111	80.1281600035507	80.1281600035507
(55,124]	T>C/T>G at nonTpG	4.11033	CEU	111	247.029632909394	247.029632909394
(5520,9040]	T>C/T>G at nonTpG	4.07388	CEU	111	1784.21083860142	1784.21083860142
(66500,3e+06]	T>C/T>G at nonTpG	4.05944	CEU	111	-1236.15175241014	-1236.15175241014
(860,1720]	T>C/T>G at nonTpG	4.18146	CEU	111	91.0414880750441	91.0414880750441
(9040,13700]	T>C/T>G at nonTpG	4.07613	CEU	111	1291.19893353525	1291.19893353525
(0,55]	C>G / T>A	1.2377	CEU	111	17.9714971634537	17.9714971634537
(124,233]	C>G / T>A	1.23611	CEU	111	17.8702048382931	17.8702048382931
(13700,19900]	C>G / T>A	1.2132	CEU	111	16.5111982968627	16.5111982968627
(1720,3130]	C>G / T>A	1.24517	CEU	111	18.4606933474439	18.4606933474439
(19900,28600]	C>G / T>A	1.18641	CEU	111	15.1284624689408	15.1284624689408
(233,425]	C>G / T>A	1.2339	CEU	111	17.7310113389876	17.7310113389876
(28600,42100]	C>G / T>A	1.15173	CEU	111	13.6021710583893	13.6021710583893
(3130,5520]	C>G / T>A	1.24979	CEU	111	18.774706999366	18.774706999366
(42100,66500]	C>G / T>A	1.12135	CEU	111	12.4594400852286	12.4594400852286
(425,860]	C>G / T>A	1.23441	CEU	111	17.7629697193651	17.7629697193651
(55,124]	C>G / T>A	1.23957	CEU	111	18.0918782864306	18.0918782864306
(5520,9040]	C>G / T>A	1.23515	CEU	111	17.8095143158026	17.8095143158026
(66500,3e+06]	C>G / T>A	1.13286	CEU	111	12.873652936131	12.873652936131
(860,1720]	C>G / T>A	1.23767	CEU	111	17.9695769895898	17.9695769895898
(9040,13700]	C>G / T>A	1.22479	CEU	111	17.1761006904854	17.1761006904854
(0,55]	C>T/C>A at nonCpG	3.05212	CEU	111	77.0000327967861	77.0000327967861
(124,233]	C>T/C>A at nonCpG	3.31463	CEU	111	21.646473636926	21.646473636926
(13700,19900]	C>T/C>A at nonCpG	3.03213	CEU	111	91.0701784464441	91.0701784464441
(1720,3130]	C>T/C>A at nonCpG	3.26849	CEU	111	25.4821510734775	25.4821510734775
(19900,28600]	C>T/C>A at nonCpG	3.03012	CEU	111	92.7468837098271	92.7468837098271
(233,425]	C>T/C>A at nonCpG	3.46357	CEU	111	13.638481891454	13.638481891454
(28600,42100]	C>T/C>A at nonCpG	3.06156	CEU	111	71.6569846634617	71.6569846634617
(3130,5520]	C>T/C>A at nonCpG	3.12119	CEU	111	49.0129217318235	49.0129217318235
(42100,66500]	C>T/C>A at nonCpG	3.10299	CEU	111	54.4304947347571	54.4304947347571
(425,860]	C>T/C>A at nonCpG	3.47575	CEU	111	13.1705371600326	13.1705371600326
(55,124]	C>T/C>A at nonCpG	3.16178	CEU	111	39.7663921260614	39.7663921260614
(5520,9040]	C>T/C>A at nonCpG	3.06054	CEU	111	72.2017335353003	72.2017335353003
(66500,3e+06]	C>T/C>A at nonCpG	3.12924	CEU	111	46.9053045151729	46.9053045151729
(860,1720]	C>T/C>A at nonCpG	3.40888	CEU	111	16.0219962525315	16.0219962525315
(9040,13700]	C>T/C>A at nonCpG	3.04028	CEU	111	84.8071351435927	84.8071351435927
(0,55]	C>T/C>A at nonCpG-TCC*	3.35772	CEU	111	-161.344515965871	-161.344515965871
(124,233]	C>T/C>A at nonCpG-TCC*	3.54062	CEU	111	59.2465390584491	59.2465390584491
(13700,19900]	C>T/C>A at nonCpG-TCC*	3.42529	CEU	111	825.295193772879	825.295193772879
(1720,3130]	C>T/C>A at nonCpG-TCC*	3.56369	CEU	111	48.5520896274115	48.5520896274115
(19900,28600]	C>T/C>A at nonCpG-TCC*	3.41843	CEU	111	2450.9258085926	2450.9258085926
(233,425]	C>T/C>A at nonCpG-TCC*	3.65637	CEU	111	26.1840656663937	26.1840656663937
(28600,42100]	C>T/C>A at nonCpG-TCC*	3.45227	CEU	111	222.334863010839	222.334863010839
(3130,5520]	C>T/C>A at nonCpG-TCC*	3.49368	CEU	111	100.345234067525	100.345234067525
(42100,66500]	C>T/C>A at nonCpG-TCC*	3.4893	CEU	111	106.825689186259	106.825689186259
(425,860]	C>T/C>A at nonCpG-TCC*	3.66412	CEU	111	25.067390808107	25.067390808107
(55,124]	C>T/C>A at nonCpG-TCC*	3.43887	CEU	111	352.097555975383	352.097555975383
(5520,9040]	C>T/C>A at nonCpG-TCC*	3.44732	CEU	111	257.773378072075	257.773378072075
(66500,3e+06]	C>T/C>A at nonCpG-TCC*	3.49119	CEU	111	103.938051533296	103.938051533296
(860,1720]	C>T/C>A at nonCpG-TCC*	3.63348	CEU	111	29.944559123773	29.944559123773
(9040,13700]	C>T/C>A at nonCpG-TCC*	3.43094	CEU	111	531.048652136994	531.048652136994
(0,55]	T>C / T>G	3.91945	CEU	112	45.0956219678272	45.0956219678272
(124,233]	T>C / T>G	4.01783	CEU	112	37.28287891311	37.28287891311
(13700,19900]	T>C / T>G	4.00647	CEU	112	38.0392739416006	38.0392739416006
(1720,3130]	T>C / T>G	4.02943	CEU	112	36.5420812161309	36.5420812161309
(19900,28600]	T>C / T>G	4.06907	CEU	112	34.2263417868216	34.2263417868216
(233,425]	T>C / T>G	4.05247	CEU	112	35.1578839548851	35.1578839548851
(28600,42100]	T>C / T>G	4.20233	CEU	112	28.2739702028859	28.2739702028859
(3130,5520]	T>C / T>G	3.98937	CEU	112	39.2399940287906	39.2399940287906
(42100,66500]	T>C / T>G	4.3391	CEU	112	24.0582206377016	24.0582206377016
(425,860]	T>C / T>G	4.0552	CEU	112	35.001066902053	35.001066902053
(55,124]	T>C / T>G	3.9632	CEU	112	41.2381009328339	41.2381009328339
(5520,9040]	T>C / T>G	3.972	CEU	112	40.5430630620787	40.5430630620787
(66500,3e+06]	T>C / T>G	4.27695	CEU	112	25.7972368026329	25.7972368026329
(860,1720]	T>C / T>G	4.04963	CEU	112	35.322581478154	35.322581478154
(9040,13700]	T>C / T>G	3.99731	CEU	112	38.6728213594667	38.6728213594667
(0,55]	T>C/T>G at nonTpG	4.04762	CEU	112	37.7684255879468	37.7684255879468
(124,233]	T>C/T>G at nonTpG	4.17128	CEU	112	32.8018344393343	32.8018344393343
(13700,19900]	T>C/T>G at nonTpG	4.03977	CEU	112	38.1400357627768	38.1400357627768
(1720,3130]	T>C/T>G at nonTpG	4.14599	CEU	112	33.6989406009434	33.6989406009434
(19900,28600]	T>C/T>G at nonTpG	4.02386	CEU	112	38.9180454506942	38.9180454506942
(233,425]	T>C/T>G at nonTpG	4.19107	CEU	112	32.1354909051118	32.1354909051118
(28600,42100]	T>C/T>G at nonTpG	4.03587	CEU	112	38.327620145923	38.327620145923
(3130,5520]	T>C/T>G at nonTpG	4.09796	CEU	112	35.559971520404	35.559971520404
(42100,66500]	T>C/T>G at nonTpG	4.04003	CEU	112	38.1276007877638	38.1276007877638
(425,860]	T>C/T>G at nonTpG	4.19657	CEU	112	31.9555472058847	31.9555472058847
(55,124]	T>C/T>G at nonTpG	4.11033	CEU	112	35.0594790392909	35.0594790392909
(5520,9040]	T>C/T>G at nonTpG	4.07388	CEU	112	36.5803610790508	36.5803610790508
(66500,3e+06]	T>C/T>G at nonTpG	4.05944	CEU	112	37.2234432762908	37.2234432762908
(860,1720]	T>C/T>G at nonTpG	4.18146	CEU	112	32.4553138618199	32.4553138618199
(9040,13700]	T>C/T>G at nonTpG	4.07613	CEU	112	36.4823228818846	36.4823228818846
(0,55]	C>G / T>A	1.2377	CEU	112	11.6721365338137	11.6721365338137
(124,233]	C>G / T>A	1.23611	CEU	112	11.5546737084565	11.5546737084565
(13700,19900]	C>G / T>A	1.2132	CEU	112	10.0534843523836	10.0534843523836
(1720,3130]	C>G / T>A	1.24517	CEU	112	12.251048375676	12.251048375676
(19900,28600]	C>G / T>A	1.18641	CEU	112	8.65629299818036	8.65629299818036
(233,425]	C>G / T>A	1.2339	CEU	112	11.39457233255	11.39457233255
(28600,42100]	C>G / T>A	1.15173	CEU	112	7.24722249472442	7.24722249472442
(3130,5520]	C>G / T>A	1.24979	CEU	112	12.6331174493097	12.6331174493097
(42100,66500]	C>G / T>A	1.12135	CEU	112	6.27309561125299	6.27309561125299
(425,860]	C>G / T>A	1.23441	CEU	112	11.4311975948529	11.4311975948529
(55,124]	C>G / T>A	1.23957	CEU	112	11.8127953737599	11.8127953737599
(5520,9040]	C>G / T>A	1.23515	CEU	112	11.484681140544	11.484681140544
(66500,3e+06]	C>G / T>A	1.13286	CEU	112	6.61871916247439	6.61871916247439
(860,1720]	C>G / T>A	1.23767	CEU	112	11.6699022729761	11.6699022729761
(9040,13700]	C>G / T>A	1.22479	CEU	112	10.7710215993064	10.7710215993064
(0,55]	C>T/C>A at nonCpG	3.05212	CEU	112	35.6221429287746	35.6221429287746
(124,233]	C>T/C>A at nonCpG	3.31463	CEU	112	22.8253410196733	22.8253410196733
(13700,19900]	C>T/C>A at nonCpG	3.03213	CEU	112	37.1124361048314	37.1124361048314
(1720,3130]	C>T/C>A at nonCpG	3.26849	CEU	112	24.4425726270159	24.4425726270159
(19900,28600]	C>T/C>A at nonCpG	3.03012	CEU	112	37.2684860489335	37.2684860489335
(233,425]	C>T/C>A at nonCpG	3.46357	CEU	112	18.6601143858686	18.6601143858686
(28600,42100]	C>T/C>A at nonCpG	3.06156	CEU	112	34.9551536438048	34.9551536438048
(3130,5520]	C>T/C>A at nonCpG	3.12119	CEU	112	31.2092515120673	31.2092515120673
(42100,66500]	C>T/C>A at nonCpG	3.10299	CEU	112	32.2742071615491	32.2742071615491
(425,860]	C>T/C>A at nonCpG	3.47575	CEU	112	18.3756465598119	18.3756465598119
(55,124]	C>T/C>A at nonCpG	3.16178	CEU	112	29.0446648842985	29.0446648842985
(5520,9040]	C>T/C>A at nonCpG	3.06054	CEU	112	35.0261428367505	35.0261428367505
(66500,3e+06]	C>T/C>A at nonCpG	3.12924	CEU	112	30.7578152552702	30.7578152552702
(860,1720]	C>T/C>A at nonCpG	3.40888	CEU	112	20.0312326977667	20.0312326977667
(9040,13700]	C>T/C>A at nonCpG	3.04028	CEU	112	36.491560824311	36.491560824311
(0,55]	C>T/C>A at nonCpG-TCC*	3.35772	CEU	112	39.8692355860551	39.8692355860551
(124,233]	C>T/C>A at nonCpG-TCC*	3.54062	CEU	112	29.7631682802902	29.7631682802902
(13700,19900]	C>T/C>A at nonCpG-TCC*	3.42529	CEU	112	35.4890242844889	35.4890242844889
(1720,3130]	C>T/C>A at nonCpG-TCC*	3.56369	CEU	112	28.8148951416651	28.8148951416651
(19900,28600]	C>T/C>A at nonCpG-TCC*	3.41843	CEU	112	35.8927555123319	35.8927555123319
(233,425]	C>T/C>A at nonCpG-TCC*	3.65637	CEU	112	25.4969746687558	25.4969746687558
(28600,42100]	C>T/C>A at nonCpG-TCC*	3.45227	CEU	112	33.978725067715	33.978725067715
(3130,5520]	C>T/C>A at nonCpG-TCC*	3.49368	CEU	112	31.8765642379616	31.8765642379616
(42100,66500]	C>T/C>A at nonCpG-TCC*	3.4893	CEU	112	32.0876323465777	32.0876323465777
(425,860]	C>T/C>A at nonCpG-TCC*	3.66412	CEU	112	25.2503258692015	25.2503258692015
(55,124]	C>T/C>A at nonCpG-TCC*	3.43887	CEU	112	34.7138443470239	34.7138443470239
(5520,9040]	C>T/C>A at nonCpG-TCC*	3.44732	CEU	112	34.2469446099513	34.2469446099513
(66500,3e+06]	C>T/C>A at nonCpG-TCC*	3.49119	CEU	112	31.9962451029639	31.9962451029639
(860,1720]	C>T/C>A at nonCpG-TCC*	3.63348	CEU	112	26.2510008383656	26.2510008383656
(9040,13700]	C>T/C>A at nonCpG-TCC*	3.43094	CEU	112	35.1626997377919	35.1626997377919
(0,55]	T>C / T>G	3.91945	CEU	113	134.282158653982	134.282158653982
(124,233]	T>C / T>G	4.01783	CEU	113	51.466533051054	51.466533051054
(13700,19900]	T>C / T>G	4.00647	CEU	113	55.4135832008037	55.4135832008037
(1720,3130]	T>C / T>G	4.02943	CEU	113	47.9768064952834	47.9768064952834
(19900,28600]	T>C / T>G	4.06907	CEU	113	38.9505227551906	38.9505227551906
(233,425]	T>C / T>G	4.05247	CEU	113	42.2819570006242	42.2819570006242
(28600,42100]	T>C / T>G	4.20233	CEU	113	23.8559409828839	23.8559409828839
(3130,5520]	T>C / T>G	3.98937	CEU	113	62.6449772133785	62.6449772133785
(42100,66500]	T>C / T>G	4.3391	CEU	113	17.0643570568819	17.0643570568819
(425,860]	T>C / T>G	4.0552	CEU	113	41.6954853125752	41.6954853125752
(55,124]	T>C / T>G	3.9632	CEU	113	78.276423565692	78.276423565692
(5520,9040]	T>C / T>G	3.972	CEU	113	72.2172337590127	72.2172337590127
(66500,3e+06]	T>C / T>G	4.27695	CEU	113	19.6004748380522	19.6004748380522
(860,1720]	T>C / T>G	4.04963	CEU	113	42.9098195486895	42.9098195486895
(9040,13700]	T>C / T>G	3.99731	CEU	113	59.0660059101276	59.0660059101276
(0,55]	T>C/T>G at nonTpG	4.04762	CEU	113	15098.139855032	15098.139855032
(124,233]	T>C/T>G at nonTpG	4.17128	CEU	113	50.7208808074001	50.7208808074001
(13700,19900]	T>C/T>G at nonTpG	4.03977	CEU	113	-864.556997566809	-864.556997566809
(1720,3130]	T>C/T>G at nonTpG	4.14599	CEU	113	63.949782021253	63.949782021253
(19900,28600]	T>C/T>G at nonTpG	4.02386	CEU	113	-275.755271631709	-275.755271631709
(233,425]	T>C/T>G at nonTpG	4.19107	CEU	113	43.6125121177564	43.6125121177564
(28600,42100]	T>C/T>G at nonTpG	4.03587	CEU	113	-567.166525393163	-567.166525393163
(3130,5520]	T>C/T>G at nonTpG	4.09796	CEU	113	125.360471544906	125.360471544906
(42100,66500]	T>C/T>G at nonTpG	4.04003	CEU	113	-895.893533578127	-895.893533578127
(425,860]	T>C/T>G at nonTpG	4.19657	CEU	113	41.971438643407	41.971438643407
(55,124]	T>C/T>G at nonTpG	4.11033	CEU	113	100.610960233998	100.610960233998
(5520,9040]	T>C/T>G at nonTpG	4.07388	CEU	113	239.34850650773	239.34850650773
(66500,3e+06]	T>C/T>G at nonTpG	4.05944	CEU	113	522.73805067661	522.73805067661
(860,1720]	T>C/T>G at nonTpG	4.18146	CEU	113	46.8026093940282	46.8026093940282
(9040,13700]	T>C/T>G at nonTpG	4.07613	CEU	113	220.661997118715	220.661997118715
(0,55]	C>G / T>A	1.2377	CEU	113	18.6275518238168	18.6275518238168
(124,233]	C>G / T>A	1.23611	CEU	113	18.5431175319156	18.5431175319156
(13700,19900]	C>G / T>A	1.2132	CEU	113	17.3847608740242	17.3847608740242
(1720,3130]	C>G / T>A	1.24517	CEU	113	19.0317239504993	19.0317239504993
(19900,28600]	C>G / T>A	1.18641	CEU	113	16.155224101635	16.155224101635
(233,425]	C>G / T>A	1.2339	CEU	113	18.4266672926151	18.4266672926151
(28600,42100]	C>G / T>A	1.15173	CEU	113	14.7342454486364	14.7342454486364
(3130,5520]	C>G / T>A	1.24979	CEU	113	19.2880536479504	19.2880536479504
(42100,66500]	C>G / T>A	1.12135	CEU	113	13.6236191104394	13.6236191104394
(425,860]	C>G / T>A	1.23441	CEU	113	18.4534473006302	18.4534473006302
(55,124]	C>G / T>A	1.23957	CEU	113	18.7275628739269	18.7275628739269
(5520,9040]	C>G / T>A	1.23515	CEU	113	18.4924037263321	18.4924037263321
(66500,3e+06]	C>G / T>A	1.13286	CEU	113	14.0309899745414	14.0309899745414
(860,1720]	C>G / T>A	1.23767	CEU	113	18.6259536241096	18.6259536241096
(9040,13700]	C>G / T>A	1.22479	CEU	113	17.9575029889073	17.9575029889073
(0,55]	C>T/C>A at nonCpG	3.05212	CEU	113	34.0605140141038	34.0605140141038
(124,233]	C>T/C>A at nonCpG	3.31463	CEU	113	20.7643761459058	20.7643761459058
(13700,19900]	C>T/C>A at nonCpG	3.03213	CEU	113	35.6271793924118	35.6271793924118
(1720,3130]	C>T/C>A at nonCpG	3.26849	CEU	113	22.4294007469857	22.4294007469857
(19900,28600]	C>T/C>A at nonCpG	3.03012	CEU	113	35.7914488043104	35.7914488043104
(233,425]	C>T/C>A at nonCpG	3.46357	CEU	113	16.4961744771806	16.4961744771806
(28600,42100]	C>T/C>A at nonCpG	3.06156	CEU	113	33.3605875025142	33.3605875025142
(3130,5520]	C>T/C>A at nonCpG	3.12119	CEU	113	29.4439230141911	29.4439230141911
(42100,66500]	C>T/C>A at nonCpG	3.10299	CEU	113	30.5549773052568	30.5549773052568
(425,860]	C>T/C>A at nonCpG	3.47575	CEU	113	16.2057259326487	16.2057259326487
(55,124]	C>T/C>A at nonCpG	3.16178	CEU	113	27.1916051964217	27.1916051964217
(5520,9040]	C>T/C>A at nonCpG	3.06054	CEU	113	33.4350457753349	33.4350457753349
(66500,3e+06]	C>T/C>A at nonCpG	3.12924	CEU	113	28.973530620213	28.973530620213
(860,1720]	C>T/C>A at nonCpG	3.40888	CEU	113	17.8980019121604	17.8980019121604
(9040,13700]	C>T/C>A at nonCpG	3.04028	CEU	113	34.9740193455779	34.9740193455779
(0,55]	C>T/C>A at nonCpG-TCC*	3.35772	CEU	113	38.6169711456413	38.6169711456413
(124,233]	C>T/C>A at nonCpG-TCC*	3.54062	CEU	113	27.9685665912098	27.9685665912098
(13700,19900]	C>T/C>A at nonCpG-TCC*	3.42529	CEU	113	33.9710304726363	33.9710304726363
(1720,3130]	C>T/C>A at nonCpG-TCC*	3.56369	CEU	113	26.9821239630505	26.9821239630505
(19900,28600]	C>T/C>A at nonCpG-TCC*	3.41843	CEU	113	34.3972773821876	34.3972773821876
(233,425]	C>T/C>A at nonCpG-TCC*	3.65637	CEU	113	23.547543822463	23.547543822463
(28600,42100]	C>T/C>A at nonCpG-TCC*	3.45227	CEU	113	32.38003897137	32.38003897137
(3130,5520]	C>T/C>A at nonCpG-TCC*	3.49368	CEU	113	30.1748086488574	30.1748086488574
(42100,66500]	C>T/C>A at nonCpG-TCC*	3.4893	CEU	113	30.3957414741929	30.3957414741929
(425,860]	C>T/C>A at nonCpG-TCC*	3.66412	CEU	113	23.2932665003664	23.2932665003664
(55,124]	C>T/C>A at nonCpG-TCC*	3.43887	CEU	113	33.153738204138	33.153738204138
(5520,9040]	C>T/C>A at nonCpG-TCC*	3.44732	CEU	113	32.6621822648833	32.6621822648833
(66500,3e+06]	C>T/C>A at nonCpG-TCC*	3.49119	CEU	113	30.300069821328	30.300069821328
(860,1720]	C>T/C>A at nonCpG-TCC*	3.63348	CEU	113	24.3257841623976	24.3257841623976
(9040,13700]	C>T/C>A at nonCpG-TCC*	3.43094	CEU	113	33.6267989126517	33.6267989126517
(0,55]	T>C / T>G	3.91945	CEU	114	2381.92907213613	2381.92907213613
(124,233]	T>C / T>G	4.01783	CEU	114	83.1917811028525	83.1917811028525
(13700,19900]	T>C / T>G	4.00647	CEU	114	93.6351300059536	93.6351300059536
(1720,3130]	T>C / T>G	4.02943	CEU	114	74.6841884044144	74.6841884044144
(19900,28600]	T>C / T>G	4.06907	CEU	114	55.3364359451104	55.3364359451104
(233,425]	T>C / T>G	4.05247	CEU	114	62.0719273593198	62.0719273593198
(28600,42100]	T>C / T>G	4.20233	CEU	114	29.5541748549367	29.5541748549367
(3130,5520]	T>C / T>G	3.98937	CEU	114	115.443667923592	115.443667923592
(42100,66500]	T>C / T>G	4.3391	CEU	114	19.9763849175181	19.9763849175181
(425,860]	T>C / T>G	4.0552	CEU	114	60.8539407678333	60.8539407678333
(55,124]	T>C / T>G	3.9632	CEU	114	179.342991953933	179.342991953933
(5520,9040]	T>C / T>G	3.972	CEU	114	151.20475466597	151.20475466597
(66500,3e+06]	T>C / T>G	4.27695	CEU	114	23.429182468524	23.429182468524
(860,1720]	T>C / T>G	4.04963	CEU	114	63.3917593852564	63.3917593852564
(9040,13700]	T>C / T>G	3.99731	CEU	114	104.178179205139	104.178179205139
(0,55]	T>C/T>G at nonTpG	4.04762	CEU	114	48.2949286375609	48.2949286375609
(124,233]	T>C/T>G at nonTpG	4.17128	CEU	114	37.9525402251793	37.9525402251793
(13700,19900]	T>C/T>G at nonTpG	4.03977	CEU	114	49.1554092710685	49.1554092710685
(1720,3130]	T>C/T>G at nonTpG	4.14599	CEU	114	39.6748009405305	39.6748009405305
(19900,28600]	T>C/T>G at nonTpG	4.02386	CEU	114	51.0010864533264	51.0010864533264
(233,425]	T>C/T>G at nonTpG	4.19107	CEU	114	36.7105536966359	36.7105536966359
(28600,42100]	T>C/T>G at nonTpG	4.03587	CEU	114	49.594884234337	49.594884234337
(3130,5520]	T>C/T>G at nonTpG	4.09796	CEU	114	43.4436759569666	43.4436759569666
(42100,66500]	T>C/T>G at nonTpG	4.04003	CEU	114	49.1263986489477	49.1263986489477
(425,860]	T>C/T>G at nonTpG	4.19657	CEU	114	36.3804294186292	36.3804294186292
(55,124]	T>C/T>G at nonTpG	4.11033	CEU	114	42.4029331285653	42.4029331285653
(5520,9040]	T>C/T>G at nonTpG	4.07388	CEU	114	45.6310534922494	45.6310534922494
(66500,3e+06]	T>C/T>G at nonTpG	4.05944	CEU	114	47.0567996177038	47.0567996177038
(860,1720]	T>C/T>G at nonTpG	4.18146	CEU	114	37.3027953320388	37.3027953320388
(9040,13700]	T>C/T>G at nonTpG	4.07613	CEU	114	45.4169629442173	45.4169629442173
(0,55]	C>G / T>A	1.2377	CEU	114	18.0589267954361	18.0589267954361
(124,233]	C>G / T>A	1.23611	CEU	114	17.9558663509684	17.9558663509684
(13700,19900]	C>G / T>A	1.2132	CEU	114	16.5684514300572	16.5684514300572
(1720,3130]	C>G / T>A	1.24517	CEU	114	18.5559831787763	18.5559831787763
(19900,28600]	C>G / T>A	1.18641	CEU	114	15.1478000749644	15.1478000749644
(233,425]	C>G / T>A	1.2339	CEU	114	17.8141643257418	17.8141643257418
(28600,42100]	C>G / T>A	1.15173	CEU	114	13.5689979689109	13.5689979689109
(3130,5520]	C>G / T>A	1.24979	CEU	114	18.8744506315972	18.8744506315972
(42100,66500]	C>G / T>A	1.12135	CEU	114	12.3795610432748	12.3795610432748
(425,860]	C>G / T>A	1.23441	CEU	114	17.8467067289136	17.8467067289136
(55,124]	C>G / T>A	1.23957	CEU	114	18.1813464631737	18.1813464631737
(5520,9040]	C>G / T>A	1.23515	CEU	114	17.894093294804	17.894093294804
(66500,3e+06]	C>G / T>A	1.13286	CEU	114	12.8114388418959	12.8114388418959
(860,1720]	C>G / T>A	1.23767	CEU	114	18.0569735528068	18.0569735528068
(9040,13700]	C>G / T>A	1.22479	CEU	114	17.2483445662104	17.2483445662104
(0,55]	C>T/C>A at nonCpG	3.05212	CEU	114	33.9376153449292	33.9376153449292
(124,233]	C>T/C>A at nonCpG	3.31463	CEU	114	19.5872631602783	19.5872631602783
(13700,19900]	C>T/C>A at nonCpG	3.03213	CEU	114	35.7675631413934	35.7675631413934
(1720,3130]	C>T/C>A at nonCpG	3.26849	CEU	114	21.276514333408	21.276514333408
(19900,28600]	C>T/C>A at nonCpG	3.03012	CEU	114	35.9612779848444	35.9612779848444
(233,425]	C>T/C>A at nonCpG	3.46357	CEU	114	15.3855205113639	15.3855205113639
(28600,42100]	C>T/C>A at nonCpG	3.06156	CEU	114	33.1301912748178	33.1301912748178
(3130,5520]	C>T/C>A at nonCpG	3.12119	CEU	114	28.723594191642	28.723594191642
(42100,66500]	C>T/C>A at nonCpG	3.10299	CEU	114	29.9547523633077	29.9547523633077
(425,860]	C>T/C>A at nonCpG	3.47575	CEU	114	15.1061072114028	15.1061072114028
(55,124]	C>T/C>A at nonCpG	3.16178	CEU	114	26.2721818732548	26.2721818732548
(5520,9040]	C>T/C>A at nonCpG	3.06054	CEU	114	33.2157914292041	33.2157914292041
(66500,3e+06]	C>T/C>A at nonCpG	3.12924	CEU	114	28.2067522769526	28.2067522769526
(860,1720]	C>T/C>A at nonCpG	3.40888	CEU	114	16.7455874019131	16.7455874019131
(9040,13700]	C>T/C>A at nonCpG	3.04028	CEU	114	35.0007950891454	35.0007950891454
(0,55]	C>T/C>A at nonCpG-TCC*	3.35772	CEU	114	42.1705300400791	42.1705300400791
(124,233]	C>T/C>A at nonCpG-TCC*	3.54062	CEU	114	27.8760104626657	27.8760104626657
(13700,19900]	C>T/C>A at nonCpG-TCC*	3.42529	CEU	114	35.6229532190873	35.6229532190873
(1720,3130]	C>T/C>A at nonCpG-TCC*	3.56369	CEU	114	26.6727054141052	26.6727054141052
(19900,28600]	C>T/C>A at nonCpG-TCC*	3.41843	CEU	114	36.2025469304878	36.2025469304878
(233,425]	C>T/C>A at nonCpG-TCC*	3.65637	CEU	114	22.6245962517624	22.6245962517624
(28600,42100]	C>T/C>A at nonCpG-TCC*	3.45227	CEU	114	33.4953469711021	33.4953469711021
(3130,5520]	C>T/C>A at nonCpG-TCC*	3.49368	CEU	114	30.6364398569504	30.6364398569504
(42100,66500]	C>T/C>A at nonCpG-TCC*	3.4893	CEU	114	30.9182790198225	30.9182790198225
(425,860]	C>T/C>A at nonCpG-TCC*	3.66412	CEU	114	22.3333282544993	22.3333282544993
(55,124]	C>T/C>A at nonCpG-TCC*	3.43887	CEU	114	34.5230283426156	34.5230283426156
(5520,9040]	C>T/C>A at nonCpG-TCC*	3.44732	CEU	114	33.8685963366678	33.8685963366678
(66500,3e+06]	C>T/C>A at nonCpG-TCC*	3.49119	CEU	114	30.7961096135203	30.7961096135203
(860,1720]	C>T/C>A at nonCpG-TCC*	3.63348	CEU	114	23.5231257239012	23.5231257239012
(9040,13700]	C>T/C>A at nonCpG-TCC*	3.43094	CEU	114	35.1578665181478	35.1578665181478
(0,55]	T>C / T>G	3.91945	CEU	115	489.720265588229	489.720265588229
(124,233]	T>C / T>G	4.01783	CEU	115	77.6920258798033	77.6920258798033
(13700,19900]	T>C / T>G	4.00647	CEU	115	86.0666492558941	86.0666492558941
(1720,3130]	T>C / T>G	4.02943	CEU	115	70.6676126323363	70.6676126323363
(19900,28600]	T>C / T>G	4.06907	CEU	115	53.9756292042251	53.9756292042251
(233,425]	T>C / T>G	4.05247	CEU	115	59.9034352002072	59.9034352002072
(28600,42100]	T>C / T>G	4.20233	CEU	115	30.0441859763957	30.0441859763957
(3130,5520]	T>C / T>G	3.98937	CEU	115	102.726291922404	102.726291922404
(42100,66500]	T>C / T>G	4.3391	CEU	115	20.6166304375522	20.6166304375522
(425,860]	T>C / T>G	4.0552	CEU	115	58.8409523060078	58.8409523060078
(55,124]	T>C / T>G	3.9632	CEU	115	145.91922133662	145.91922133662
(5520,9040]	T>C / T>G	3.972	CEU	115	127.848705108622	127.848705108622
(66500,3e+06]	T>C / T>G	4.27695	CEU	115	24.0506406974785	24.0506406974785
(860,1720]	T>C / T>G	4.04963	CEU	115	61.0501114409799	61.0501114409799
(9040,13700]	T>C / T>G	3.99731	CEU	115	94.2561041531473	94.2561041531473
(0,55]	T>C/T>G at nonTpG	4.04762	CEU	115	67.3287429647312	67.3287429647312
(124,233]	T>C/T>G at nonTpG	4.17128	CEU	115	46.4500987110197	46.4500987110197
(13700,19900]	T>C/T>G at nonTpG	4.03977	CEU	115	69.3271328257656	69.3271328257656
(1720,3130]	T>C/T>G at nonTpG	4.14599	CEU	115	49.569926108338	49.569926108338
(19900,28600]	T>C/T>G at nonTpG	4.02386	CEU	115	73.7732642337102	73.7732642337102
(233,425]	T>C/T>G at nonTpG	4.19107	CEU	115	44.2770003480529	44.2770003480529
(28600,42100]	T>C/T>G at nonTpG	4.03587	CEU	115	70.3656952252587	70.3656952252587
(3130,5520]	T>C/T>G at nonTpG	4.09796	CEU	115	56.8646578420438	56.8646578420438
(42100,66500]	T>C/T>G at nonTpG	4.04003	CEU	115	69.2590063331275	69.2590063331275
(425,860]	T>C/T>G at nonTpG	4.19657	CEU	115	43.7097910492517	43.7097910492517
(55,124]	T>C/T>G at nonTpG	4.11033	CEU	115	54.7826245906957	54.7826245906957
(5520,9040]	T>C/T>G at nonTpG	4.07388	CEU	115	61.4216657967402	61.4216657967402
(66500,3e+06]	T>C/T>G at nonTpG	4.05944	CEU	115	64.5321033048199	64.5321033048199
(860,1720]	T>C/T>G at nonTpG	4.18146	CEU	115	45.3054437065677	45.3054437065677
(9040,13700]	T>C/T>G at nonTpG	4.07613	CEU	115	60.9643938631623	60.9643938631623
(0,55]	C>G / T>A	1.2377	CEU	115	19.2037662217204	19.2037662217204
(124,233]	C>G / T>A	1.23611	CEU	115	19.1223838126003	19.1223838126003
(13700,19900]	C>G / T>A	1.2132	CEU	115	18.0044592407802	18.0044592407802
(1720,3130]	C>G / T>A	1.24517	CEU	115	19.593132761048	19.593132761048
(19900,28600]	C>G / T>A	1.18641	CEU	115	16.8149012857292	16.8149012857292
(233,425]	C>G / T>A	1.2339	CEU	115	19.0101193522345	19.0101193522345
(28600,42100]	C>G / T>A	1.15173	CEU	115	15.4363427281771	15.4363427281771
(3130,5520]	C>G / T>A	1.24979	CEU	115	19.8399040596382	19.8399040596382
(42100,66500]	C>G / T>A	1.12135	CEU	115	14.356036073375	14.356036073375
(425,860]	C>G / T>A	1.23441	CEU	115	19.0359391531268	19.0359391531268
(55,124]	C>G / T>A	1.23957	CEU	115	19.3001439811069	19.3001439811069
(5520,9040]	C>G / T>A	1.23515	CEU	115	19.0734962280301	19.0734962280301
(66500,3e+06]	C>G / T>A	1.13286	CEU	115	14.7525754220541	14.7525754220541
(860,1720]	C>G / T>A	1.23767	CEU	115	19.2022259210028	19.2022259210028
(9040,13700]	C>G / T>A	1.22479	CEU	115	18.5575449509271	18.5575449509271
(0,55]	C>T/C>A at nonCpG	3.05212	CEU	115	36.7839077394974	36.7839077394974
(124,233]	C>T/C>A at nonCpG	3.31463	CEU	115	20.2609980895487	20.2609980895487
(13700,19900]	C>T/C>A at nonCpG	3.03213	CEU	115	38.8743393752572	38.8743393752572
(1720,3130]	C>T/C>A at nonCpG	3.26849	CEU	115	22.2180379907531	22.2180379907531
(19900,28600]	C>T/C>A at nonCpG	3.03012	CEU	115	39.0954110540961	39.0954110540961
(233,425]	C>T/C>A at nonCpG	3.46357	CEU	115	15.3791055606918	15.3791055606918
(28600,42100]	C>T/C>A at nonCpG	3.06156	CEU	115	35.86036782928	35.86036782928
(3130,5520]	C>T/C>A at nonCpG	3.12119	CEU	115	30.8072481208664	30.8072481208664
(42100,66500]	C>T/C>A at nonCpG	3.10299	CEU	115	32.2212218129439	32.2212218129439
(425,860]	C>T/C>A at nonCpG	3.47575	CEU	115	15.0537489240974	15.0537489240974
(55,124]	C>T/C>A at nonCpG	3.16178	CEU	115	27.9867645481509	27.9867645481509
(5520,9040]	C>T/C>A at nonCpG	3.06054	CEU	115	35.9583125323756	35.9583125323756
(66500,3e+06]	C>T/C>A at nonCpG	3.12924	CEU	115	30.2131541511142	30.2131541511142
(860,1720]	C>T/C>A at nonCpG	3.40888	CEU	115	16.9615324406008	16.9615324406008
(9040,13700]	C>T/C>A at nonCpG	3.04028	CEU	115	37.9988782623547	37.9988782623547
(0,55]	C>T/C>A at nonCpG-TCC*	3.35772	CEU	115	45.3019293756833	45.3019293756833
(124,233]	C>T/C>A at nonCpG-TCC*	3.54062	CEU	115	29.4142210845715	29.4142210845715
(13700,19900]	C>T/C>A at nonCpG-TCC*	3.42529	CEU	115	38.0632618060792	38.0632618060792
(1720,3130]	C>T/C>A at nonCpG-TCC*	3.56369	CEU	115	28.0624987830375	28.0624987830375
(19900,28600]	C>T/C>A at nonCpG-TCC*	3.41843	CEU	115	38.7066528216151	38.7066528216151
(233,425]	C>T/C>A at nonCpG-TCC*	3.65637	CEU	115	23.4985647764422	23.4985647764422
(28600,42100]	C>T/C>A at nonCpG-TCC*	3.45227	CEU	115	35.6970730736665	35.6970730736665
(3130,5520]	C>T/C>A at nonCpG-TCC*	3.49368	CEU	115	32.5066667053284	32.5066667053284
(42100,66500]	C>T/C>A at nonCpG-TCC*	3.4893	CEU	115	32.8217437107497	32.8217437107497
(425,860]	C>T/C>A at nonCpG-TCC*	3.66412	CEU	115	23.1691960385116	23.1691960385116
(55,124]	C>T/C>A at nonCpG-TCC*	3.43887	CEU	115	36.8408579703042	36.8408579703042
(5520,9040]	C>T/C>A at nonCpG-TCC*	3.44732	CEU	115	36.1126774118324	36.1126774118324
(66500,3e+06]	C>T/C>A at nonCpG-TCC*	3.49119	CEU	115	32.6851816340914	32.6851816340914
(860,1720]	C>T/C>A at nonCpG-TCC*	3.63348	CEU	115	24.5137947371405	24.5137947371405
(9040,13700]	C>T/C>A at nonCpG-TCC*	3.43094	CEU	115	37.5466118394122	37.5466118394122
(0,55]	T>C / T>G	3.91945	CEU	116	106.344402406621	106.344402406621
(124,233]	T>C / T>G	4.01783	CEU	116	60.1160905097602	60.1160905097602
(13700,19900]	T>C / T>G	4.00647	CEU	116	63.2933801714805	63.2933801714805
(1720,3130]	T>C / T>G	4.02943	CEU	116	57.1847435640939	57.1847435640939
(19900,28600]	T>C / T>G	4.06907	CEU	116	49.0167328123188	49.0167328123188
(233,425]	T>C / T>G	4.05247	CEU	116	52.1352712486866	52.1352712486866
(28600,42100]	T>C / T>G	4.20233	CEU	116	33.1137785681849	33.1137785681849
(3130,5520]	T>C / T>G	3.98937	CEU	116	68.763965290664	68.763965290664
(42100,66500]	T>C / T>G	4.3391	CEU	116	24.8403359324586	24.8403359324586
(425,860]	T>C / T>G	4.0552	CEU	116	51.5954286299883	51.5954286299883
(55,124]	T>C / T>G	3.9632	CEU	116	79.2459484806242	79.2459484806242
(5520,9040]	T>C / T>G	3.972	CEU	116	75.3820751857107	75.3820751857107
(66500,3e+06]	T>C / T>G	4.27695	CEU	116	28.0220118729764	28.0220118729764
(860,1720]	T>C / T>G	4.04963	CEU	116	52.7089835018186	52.7089835018186
(9040,13700]	T>C / T>G	3.99731	CEU	116	66.1107738641456	66.1107738641456
(0,55]	T>C/T>G at nonTpG	4.04762	CEU	116	67.6539562577531	67.6539562577531
(124,233]	T>C/T>G at nonTpG	4.17128	CEU	116	44.343054507545	44.343054507545
(13700,19900]	T>C/T>G at nonTpG	4.03977	CEU	116	69.9905279339637	69.9905279339637
(1720,3130]	T>C/T>G at nonTpG	4.14599	CEU	116	47.7036224766564	47.7036224766564
(19900,28600]	T>C/T>G at nonTpG	4.02386	CEU	116	75.2588719531127	75.2588719531127
(233,425]	T>C/T>G at nonTpG	4.19107	CEU	116	42.0265904307462	42.0265904307462
(28600,42100]	T>C/T>G at nonTpG	4.03587	CEU	116	71.2124732173301	71.2124732173301
(3130,5520]	T>C/T>G at nonTpG	4.09796	CEU	116	55.7259595810925	55.7259595810925
(42100,66500]	T>C/T>G at nonTpG	4.04003	CEU	116	69.910555202109	69.910555202109
(425,860]	T>C/T>G at nonTpG	4.19657	CEU	116	41.4252094820268	41.4252094820268
(55,124]	T>C/T>G at nonTpG	4.11033	CEU	116	53.4123333013596	53.4123333013596
(5520,9040]	T>C/T>G at nonTpG	4.07388	CEU	116	60.8581554828534	60.8581554828534
(66500,3e+06]	T>C/T>G at nonTpG	4.05944	CEU	116	64.4161021651091	64.4161021651091
(860,1720]	T>C/T>G at nonTpG	4.18146	CEU	116	43.1204149265539	43.1204149265539
(9040,13700]	T>C/T>G at nonTpG	4.07613	CEU	116	60.3388815635274	60.3388815635274
(0,55]	C>G / T>A	1.2377	CEU	116	18.98704307717	18.98704307717
(124,233]	C>G / T>A	1.23611	CEU	116	18.9010636447682	18.9010636447682
(13700,19900]	C>G / T>A	1.2132	CEU	116	17.7219566699717	17.7219566699717
(1720,3130]	C>G / T>A	1.24517	CEU	116	19.3986729400273	19.3986729400273
(19900,28600]	C>G / T>A	1.18641	CEU	116	16.4713064887026	16.4713064887026
(233,425]	C>G / T>A	1.2339	CEU	116	18.78248965009	18.78248965009
(28600,42100]	C>G / T>A	1.15173	CEU	116	15.0270955770143	15.0270955770143
(3130,5520]	C>G / T>A	1.24979	CEU	116	19.6597850717566	19.6597850717566
(42100,66500]	C>G / T>A	1.12135	CEU	116	13.8991824401434	13.8991824401434
(425,860]	C>G / T>A	1.23441	CEU	116	18.8097573104644	18.8097573104644
(55,124]	C>G / T>A	1.23957	CEU	116	19.0888900578202	19.0888900578202
(5520,9040]	C>G / T>A	1.23515	CEU	116	18.8494239120914	18.8494239120914
(66500,3e+06]	C>G / T>A	1.13286	CEU	116	14.3128052678697	14.3128052678697
(860,1720]	C>G / T>A	1.23767	CEU	116	18.9854155893715	18.9854155893715
(9040,13700]	C>G / T>A	1.22479	CEU	116	18.3048544044641	18.3048544044641
(0,55]	C>T/C>A at nonCpG	3.05212	CEU	116	31.300311015256	31.300311015256
(124,233]	C>T/C>A at nonCpG	3.31463	CEU	116	20.947190171675	20.947190171675
(13700,19900]	C>T/C>A at nonCpG	3.03213	CEU	116	32.4253167204002	32.4253167204002
(1720,3130]	C>T/C>A at nonCpG	3.26849	CEU	116	22.3284453884644	22.3284453884644
(19900,28600]	C>T/C>A at nonCpG	3.03012	CEU	116	32.5422091770778	32.5422091770778
(233,425]	C>T/C>A at nonCpG	3.46357	CEU	116	17.2842378647967	17.2842378647967
(28600,42100]	C>T/C>A at nonCpG	3.06156	CEU	116	30.7916676619115	30.7916676619115
(3130,5520]	C>T/C>A at nonCpG	3.12119	CEU	116	27.8743218244732	27.8743218244732
(42100,66500]	C>T/C>A at nonCpG	3.10299	CEU	116	28.7143784663092	28.7143784663092
(425,860]	C>T/C>A at nonCpG	3.47575	CEU	116	17.0283565850058	17.0283565850058
(55,124]	C>T/C>A at nonCpG	3.16178	CEU	116	26.1400076687172	26.1400076687172
(5520,9040]	C>T/C>A at nonCpG	3.06054	CEU	116	30.8459563833949	30.8459563833949
(66500,3e+06]	C>T/C>A at nonCpG	3.12924	CEU	116	27.5156132207397	27.5156132207397
(860,1720]	C>T/C>A at nonCpG	3.40888	CEU	116	18.5071727790133	18.5071727790133
(9040,13700]	C>T/C>A at nonCpG	3.04028	CEU	116	31.9585394682555	31.9585394682555
(0,55]	C>T/C>A at nonCpG-TCC*	3.35772	CEU	116	33.8129776953297	33.8129776953297
(124,233]	C>T/C>A at nonCpG-TCC*	3.54062	CEU	116	26.5387852028714	26.5387852028714
(13700,19900]	C>T/C>A at nonCpG-TCC*	3.42529	CEU	116	30.7560609877942	30.7560609877942
(1720,3130]	C>T/C>A at nonCpG-TCC*	3.56369	CEU	116	25.8146808331302	25.8146808331302
(19900,28600]	C>T/C>A at nonCpG-TCC*	3.41843	CEU	116	31.043760742033	31.043760742033
(233,425]	C>T/C>A at nonCpG-TCC*	3.65637	CEU	116	23.2204738320906	23.2204738320906
(28600,42100]	C>T/C>A at nonCpG-TCC*	3.45227	CEU	116	29.6687877744675	29.6687877744675
(3130,5520]	C>T/C>A at nonCpG-TCC*	3.49368	CEU	116	28.1258222125947	28.1258222125947
(42100,66500]	C>T/C>A at nonCpG-TCC*	3.4893	CEU	116	28.2823290035909	28.2823290035909
(425,860]	C>T/C>A at nonCpG-TCC*	3.66412	CEU	116	23.0237632062232	23.0237632062232
(55,124]	C>T/C>A at nonCpG-TCC*	3.43887	CEU	116	30.2001925633244	30.2001925633244
(5520,9040]	C>T/C>A at nonCpG-TCC*	3.44732	CEU	116	29.8631630242825	29.8631630242825
(66500,3e+06]	C>T/C>A at nonCpG-TCC*	3.49119	CEU	116	28.2146093474996	28.2146093474996
(860,1720]	C>T/C>A at nonCpG-TCC*	3.63348	CEU	116	23.8184733515971	23.8184733515971
(9040,13700]	C>T/C>A at nonCpG-TCC*	3.43094	CEU	116	30.5226180617318	30.5226180617318
(0,55]	T>C / T>G	3.91945	CEU	117	61.935814519546	61.935814519546
(124,233]	T>C / T>G	4.01783	CEU	117	44.6344354324539	44.6344354324539
(13700,19900]	T>C / T>G	4.00647	CEU	117	46.106415540874	46.106415540874
(1720,3130]	T>C / T>G	4.02943	CEU	117	43.228959834482	43.228959834482
(19900,28600]	T>C / T>G	4.06907	CEU	117	39.0519584439679	39.0519584439679
(233,425]	T>C / T>G	4.05247	CEU	117	40.6941492702082	40.6941492702082
(28600,42100]	T>C / T>G	4.20233	CEU	117	29.621388865251	29.621388865251
(3130,5520]	T>C / T>G	3.98937	CEU	117	48.5232939304264	48.5232939304264
(42100,66500]	T>C / T>G	4.3391	CEU	117	23.8830157769217	23.8830157769217
(425,860]	T>C / T>G	4.0552	CEU	117	40.4142037266839	40.4142037266839
(55,124]	T>C / T>G	3.9632	CEU	117	52.779078936252	52.779078936252
(5520,9040]	T>C / T>G	3.972	CEU	117	51.2640815769996	51.2640815769996
(66500,3e+06]	T>C / T>G	4.27695	CEU	117	26.1669024684995	26.1669024684995
(860,1720]	T>C / T>G	4.04963	CEU	117	40.9897144193248	40.9897144193248
(9040,13700]	T>C / T>G	3.99731	CEU	117	47.3690934557716	47.3690934557716
(0,55]	T>C/T>G at nonTpG	4.04762	CEU	117	66.7130934832118	66.7130934832118
(124,233]	T>C/T>G at nonTpG	4.17128	CEU	117	44.192111421454	44.192111421454
(13700,19900]	T>C/T>G at nonTpG	4.03977	CEU	117	68.9854459761126	68.9854459761126
(1720,3130]	T>C/T>G at nonTpG	4.14599	CEU	117	47.4221629694385	47.4221629694385
(19900,28600]	T>C/T>G at nonTpG	4.02386	CEU	117	74.1190736883611	74.1190736883611
(233,425]	T>C/T>G at nonTpG	4.19107	CEU	117	41.9688555762051	41.9688555762051
(28600,42100]	T>C/T>G at nonTpG	4.03587	CEU	117	70.1748998002611	70.1748998002611
(3130,5520]	T>C/T>G at nonTpG	4.09796	CEU	117	55.1555255391129	55.1555255391129
(42100,66500]	T>C/T>G at nonTpG	4.04003	CEU	117	68.9076258997008	68.9076258997008
(425,860]	T>C/T>G at nonTpG	4.19657	CEU	117	41.3921045017008	41.3921045017008
(55,124]	T>C/T>G at nonTpG	4.11033	CEU	117	52.9219634334545	52.9219634334545
(5520,9040]	T>C/T>G at nonTpG	4.07388	CEU	117	60.1196282674359	60.1196282674359
(66500,3e+06]	T>C/T>G at nonTpG	4.05944	CEU	117	63.5687583681732	63.5687583681732
(860,1720]	T>C/T>G at nonTpG	4.18146	CEU	117	43.0183382026197	43.0183382026197
(9040,13700]	T>C/T>G at nonTpG	4.07613	CEU	117	59.6167648355154	59.6167648355154
(0,55]	C>G / T>A	1.2377	CEU	117	14.5430828581077	14.5430828581077
(124,233]	C>G / T>A	1.23611	CEU	117	14.4568652899052	14.4568652899052
(13700,19900]	C>G / T>A	1.2132	CEU	117	13.3051208676751	13.3051208676751
(1720,3130]	C>G / T>A	1.24517	CEU	117	14.9602080986194	14.9602080986194
(19900,28600]	C>G / T>A	1.18641	CEU	117	12.1427544029899	12.1427544029899
(233,425]	C>G / T>A	1.2339	CEU	117	14.338471956523	14.338471956523
(28600,42100]	C>G / T>A	1.15173	CEU	117	10.8706840470613	10.8706840470613
(3130,5520]	C>G / T>A	1.24979	CEU	117	15.2286016376016	15.2286016376016
(42100,66500]	C>G / T>A	1.12135	CEU	117	9.92573594781265	9.92573594781265
(425,860]	C>G / T>A	1.23441	CEU	117	14.3656460098075	14.3656460098075
(55,124]	C>G / T>A	1.23957	CEU	117	14.6456160176232	14.6456160176232
(5520,9040]	C>G / T>A	1.23515	CEU	117	14.4052318990616	14.4052318990616
(66500,3e+06]	C>G / T>A	1.13286	CEU	117	10.2675251649001	10.2675251649001
(860,1720]	C>G / T>A	1.23767	CEU	117	14.5414479690344	14.5414479690344
(9040,13700]	C>G / T>A	1.22479	CEU	117	13.8674568944282	13.8674568944282
(0,55]	C>T/C>A at nonCpG	3.05212	CEU	117	31.08032129399	31.08032129399
(124,233]	C>T/C>A at nonCpG	3.31463	CEU	117	19.5050766431087	19.5050766431087
(13700,19900]	C>T/C>A at nonCpG	3.03213	CEU	117	32.4430719506684	32.4430719506684
(1720,3130]	C>T/C>A at nonCpG	3.26849	CEU	117	20.955552752954	20.955552752954
(19900,28600]	C>T/C>A at nonCpG	3.03012	CEU	117	32.5859463509989	32.5859463509989
(233,425]	C>T/C>A at nonCpG	3.46357	CEU	117	15.7856119297967	15.7856119297967
(28600,42100]	C>T/C>A at nonCpG	3.06156	CEU	117	30.4714182194211	30.4714182194211
(3130,5520]	C>T/C>A at nonCpG	3.12119	CEU	117	27.0632164769404	27.0632164769404
(42100,66500]	C>T/C>A at nonCpG	3.10299	CEU	117	28.0301864732471	28.0301864732471
(425,860]	C>T/C>A at nonCpG	3.47575	CEU	117	15.5324394007684	15.5324394007684
(55,124]	C>T/C>A at nonCpG	3.16178	CEU	117	25.1026125195471	25.1026125195471
(5520,9040]	C>T/C>A at nonCpG	3.06054	CEU	117	30.5361956945034	30.5361956945034
(66500,3e+06]	C>T/C>A at nonCpG	3.12924	CEU	117	26.653789183346	26.653789183346
(860,1720]	C>T/C>A at nonCpG	3.40888	CEU	117	17.0074127177974	17.0074127177974
(9040,13700]	C>T/C>A at nonCpG	3.04028	CEU	117	31.8749554944192	31.8749554944192
(0,55]	C>T/C>A at nonCpG-TCC*	3.35772	CEU	117	38.2455254143933	38.2455254143933
(124,233]	C>T/C>A at nonCpG-TCC*	3.54062	CEU	117	28.8190687294247	28.8190687294247
(13700,19900]	C>T/C>A at nonCpG-TCC*	3.42529	CEU	117	34.1602797874356	34.1602797874356
(1720,3130]	C>T/C>A at nonCpG-TCC*	3.56369	CEU	117	27.9343950736932	27.9343950736932
(19900,28600]	C>T/C>A at nonCpG-TCC*	3.41843	CEU	117	34.5368495444253	34.5368495444253
(233,425]	C>T/C>A at nonCpG-TCC*	3.65637	CEU	117	24.8387740194995	24.8387740194995
(28600,42100]	C>T/C>A at nonCpG-TCC*	3.45227	CEU	117	32.7515408278374	32.7515408278374
(3130,5520]	C>T/C>A at nonCpG-TCC*	3.49368	CEU	117	30.7906170707262	30.7906170707262
(42100,66500]	C>T/C>A at nonCpG-TCC*	3.4893	CEU	117	30.9875106923504	30.9875106923504
(425,860]	C>T/C>A at nonCpG-TCC*	3.66412	CEU	117	24.6086363515432	24.6086363515432
(55,124]	C>T/C>A at nonCpG-TCC*	3.43887	CEU	117	33.4372361493215	33.4372361493215
(5520,9040]	C>T/C>A at nonCpG-TCC*	3.44732	CEU	117	33.0017293093277	33.0017293093277
(66500,3e+06]	C>T/C>A at nonCpG-TCC*	3.49119	CEU	117	30.9022608263654	30.9022608263654
(860,1720]	C>T/C>A at nonCpG-TCC*	3.63348	CEU	117	25.5423120425413	25.5423120425413
(9040,13700]	C>T/C>A at nonCpG-TCC*	3.43094	CEU	117	33.8559052322607	33.8559052322607
(0,55]	T>C / T>G	3.91945	CEU	118	-110.243898351607	-110.243898351607
(124,233]	T>C / T>G	4.01783	CEU	118	207.333444570037	207.333444570037
(13700,19900]	T>C / T>G	4.00647	CEU	118	311.569771239915	311.569771239915
(1720,3130]	T>C / T>G	4.02943	CEU	118	154.479662870076	154.479662870076
(19900,28600]	T>C / T>G	4.06907	CEU	118	82.4287548787937	82.4287548787937
(233,425]	T>C / T>G	4.05247	CEU	118	102.474547186806	102.474547186806
(28600,42100]	T>C / T>G	4.20233	CEU	118	31.873032811869	31.873032811869
(3130,5520]	T>C / T>G	3.98937	CEU	118	1273.53568627515	1273.53568627515
(42100,66500]	T>C / T>G	4.3391	CEU	118	19.4229391297564	19.4229391297564
(425,860]	T>C / T>G	4.0552	CEU	118	98.5372446163171	98.5372446163171
(55,124]	T>C / T>G	3.9632	CEU	118	-343.123096895663	-343.123096895663
(5520,9040]	T>C / T>G	3.972	CEU	118	-598.161501220423	-598.161501220423
(66500,3e+06]	T>C / T>G	4.27695	CEU	118	23.6402181835245	23.6402181835245
(860,1720]	T>C / T>G	4.04963	CEU	118	106.91718368873	106.91718368873
(9040,13700]	T>C / T>G	3.99731	CEU	118	523.50002398343	523.50002398343
(0,55]	T>C/T>G at nonTpG	4.04762	CEU	118	-65.8848026545561	-65.8848026545561
(124,233]	T>C/T>G at nonTpG	4.17128	CEU	118	132.138774754027	132.138774754027
(13700,19900]	T>C/T>G at nonTpG	4.03977	CEU	118	-60.2229173985335	-60.2229173985335
(1720,3130]	T>C/T>G at nonTpG	4.14599	CEU	118	347.854017116191	347.854017116191
(19900,28600]	T>C/T>G at nonTpG	4.02386	CEU	118	-51.3058409665484	-51.3058409665484
(233,425]	T>C/T>G at nonTpG	4.19107	CEU	118	88.8479470832572	88.8479470832572
(28600,42100]	T>C/T>G at nonTpG	4.03587	CEU	118	-57.7594964680744	-57.7594964680744
(3130,5520]	T>C/T>G at nonTpG	4.09796	CEU	118	-167.239059329572	-167.239059329572
(42100,66500]	T>C/T>G at nonTpG	4.04003	CEU	118	-60.3947019226592	-60.3947019226592
(425,860]	T>C/T>G at nonTpG	4.19657	CEU	118	81.4178386583203	81.4178386583203
(55,124]	T>C/T>G at nonTpG	4.11033	CEU	118	-269.804762450919	-269.804762450919
(5520,9040]	T>C/T>G at nonTpG	4.07388	CEU	118	-96.2472589876919	-96.2472589876919
(66500,3e+06]	T>C/T>G at nonTpG	4.05944	CEU	118	-76.7719116295251	-76.7719116295251
(860,1720]	T>C/T>G at nonTpG	4.18146	CEU	118	105.675316710829	105.675316710829
(9040,13700]	T>C/T>G at nonTpG	4.07613	CEU	118	-100.214392752554	-100.214392752554
(0,55]	C>G / T>A	1.2377	CEU	118	15.1725886258796	15.1725886258796
(124,233]	C>G / T>A	1.23611	CEU	118	15.0752906716149	15.0752906716149
(13700,19900]	C>G / T>A	1.2132	CEU	118	13.7938922946182	13.7938922946182
(1720,3130]	C>G / T>A	1.24517	CEU	118	15.6460776498001	15.6460776498001
(19900,28600]	C>G / T>A	1.18641	CEU	118	12.5343842457856	12.5343842457856
(233,425]	C>G / T>A	1.2339	CEU	118	14.9419975655445	14.9419975655445
(28600,42100]	C>G / T>A	1.15173	CEU	118	11.1932662783329	11.1932662783329
(3130,5520]	C>G / T>A	1.24979	CEU	118	15.9531748201558	15.9531748201558
(42100,66500]	C>G / T>A	1.12135	CEU	118	10.2212983797161	10.2212983797161
(425,860]	C>G / T>A	1.23441	CEU	118	14.9725592256079	14.9725592256079
(55,124]	C>G / T>A	1.23957	CEU	118	15.2885521344227	15.2885521344227
(5520,9040]	C>G / T>A	1.23515	CEU	118	15.017114375238	15.017114375238
(66500,3e+06]	C>G / T>A	1.13286	CEU	118	10.5705216718448	10.5705216718448
(860,1720]	C>G / T>A	1.23767	CEU	118	15.1707418199131	15.1707418199131
(9040,13700]	C>G / T>A	1.22479	CEU	118	14.4152956688208	14.4152956688208
(0,55]	C>T/C>A at nonCpG	3.05212	CEU	118	49.9779773402816	49.9779773402816
(124,233]	C>T/C>A at nonCpG	3.31463	CEU	118	13.049886862884	13.049886862884
(13700,19900]	C>T/C>A at nonCpG	3.03213	CEU	118	59.1366051176804	59.1366051176804
(1720,3130]	C>T/C>A at nonCpG	3.26849	CEU	118	15.6559960787396	15.6559960787396
(19900,28600]	C>T/C>A at nonCpG	3.03012	CEU	118	60.2220069049424	60.2220069049424
(233,425]	C>T/C>A at nonCpG	3.46357	CEU	118	7.58576925828388	7.58576925828388
(28600,42100]	C>T/C>A at nonCpG	3.06156	CEU	118	46.4762615889866	46.4762615889866
(3130,5520]	C>T/C>A at nonCpG	3.12119	CEU	118	31.4883496423589	31.4883496423589
(42100,66500]	C>T/C>A at nonCpG	3.10299	CEU	118	35.0960887726262	35.0960887726262
(425,860]	C>T/C>A at nonCpG	3.47575	CEU	118	7.26550165146495	7.26550165146495
(55,124]	C>T/C>A at nonCpG	3.16178	CEU	118	25.2986123112893	25.2986123112893
(5520,9040]	C>T/C>A at nonCpG	3.06054	CEU	118	46.8338813363815	46.8338813363815
(66500,3e+06]	C>T/C>A at nonCpG	3.12924	CEU	118	30.0810649092919	30.0810649092919
(860,1720]	C>T/C>A at nonCpG	3.40888	CEU	118	9.21540679999445	9.21540679999445
(9040,13700]	C>T/C>A at nonCpG	3.04028	CEU	118	55.0709861891572	55.0709861891572
(0,55]	C>T/C>A at nonCpG-TCC*	3.35772	CEU	118	55.4225971543095	55.4225971543095
(124,233]	C>T/C>A at nonCpG-TCC*	3.54062	CEU	118	31.5353564655836	31.5353564655836
(13700,19900]	C>T/C>A at nonCpG-TCC*	3.42529	CEU	118	43.6016451270027	43.6016451270027
(1720,3130]	C>T/C>A at nonCpG-TCC*	3.56369	CEU	118	29.8203972658295	29.8203972658295
(19900,28600]	C>T/C>A at nonCpG-TCC*	3.41843	CEU	118	44.5828551320385	44.5828551320385
(233,425]	C>T/C>A at nonCpG-TCC*	3.65637	CEU	118	24.3279936080829	24.3279936080829
(28600,42100]	C>T/C>A at nonCpG-TCC*	3.45227	CEU	118	40.0987476254467	40.0987476254467
(3130,5520]	C>T/C>A at nonCpG-TCC*	3.49368	CEU	118	35.6233756598411	35.6233756598411
(42100,66500]	C>T/C>A at nonCpG-TCC*	3.4893	CEU	118	36.0533228731695	36.0533228731695
(425,860]	C>T/C>A at nonCpG-TCC*	3.66412	CEU	118	23.9484426239048	23.9484426239048
(55,124]	C>T/C>A at nonCpG-TCC*	3.43887	CEU	118	41.771634250751	41.771634250751
(5520,9040]	C>T/C>A at nonCpG-TCC*	3.44732	CEU	118	40.7022809789763	40.7022809789763
(66500,3e+06]	C>T/C>A at nonCpG-TCC*	3.49119	CEU	118	35.8666587415338	35.8666587415338
(860,1720]	C>T/C>A at nonCpG-TCC*	3.63348	CEU	118	25.5117080664304	25.5117080664304
(9040,13700]	C>T/C>A at nonCpG-TCC*	3.43094	CEU	118	42.8227802952383	42.8227802952383
(0,55]	T>C / T>G	3.91945	CEU	119	58.6728171129261	58.6728171129261
(124,233]	T>C / T>G	4.01783	CEU	119	43.2295670062282	43.2295670062282
(13700,19900]	T>C / T>G	4.00647	CEU	119	44.581369209781	44.581369209781
(1720,3130]	T>C / T>G	4.02943	CEU	119	41.932034298229	41.932034298229
(19900,28600]	T>C / T>G	4.06907	CEU	119	38.0360842929161	38.0360842929161
(233,425]	T>C / T>G	4.05247	CEU	119	39.5749269559492	39.5749269559492
(28600,42100]	T>C / T>G	4.20233	CEU	119	29.015128660299	29.015128660299
(3130,5520]	T>C / T>G	3.98937	CEU	119	46.7852607239549	46.7852607239549
(42100,66500]	T>C / T>G	4.3391	CEU	119	23.3678243128709	23.3678243128709
(425,860]	T>C / T>G	4.0552	CEU	119	39.3132574448433	39.3132574448433
(55,124]	T>C / T>G	3.9632	CEU	119	50.6193732992907	50.6193732992907
(5520,9040]	T>C / T>G	3.972	CEU	119	49.2612402690375	49.2612402690375
(66500,3e+06]	T>C / T>G	4.27695	CEU	119	25.6301516898502	25.6301516898502
(860,1720]	T>C / T>G	4.04963	CEU	119	39.8509038231101	39.8509038231101
(9040,13700]	T>C / T>G	3.99731	CEU	119	45.7351906730101	45.7351906730101
(0,55]	T>C/T>G at nonTpG	4.04762	CEU	119	49.6426237859307	49.6426237859307
(124,233]	T>C/T>G at nonTpG	4.17128	CEU	119	37.5858670793963	37.5858670793963
(13700,19900]	T>C/T>G at nonTpG	4.03977	CEU	119	50.6810345211703	50.6810345211703
(1720,3130]	T>C/T>G at nonTpG	4.14599	CEU	119	39.5408258425624	39.5408258425624
(19900,28600]	T>C/T>G at nonTpG	4.02386	CEU	119	52.9274022420757	52.9274022420757
(233,425]	T>C/T>G at nonTpG	4.19107	CEU	119	36.1887049313396	36.1887049313396
(28600,42100]	T>C/T>G at nonTpG	4.03587	CEU	119	51.2135524376247	51.2135524376247
(3130,5520]	T>C/T>G at nonTpG	4.09796	CEU	119	43.8914033244735	43.8914033244735
(42100,66500]	T>C/T>G at nonTpG	4.04003	CEU	119	50.6459336670478	50.6459336670478
(425,860]	T>C/T>G at nonTpG	4.19657	CEU	119	35.8190974196761	35.8190974196761
(55,124]	T>C/T>G at nonTpG	4.11033	CEU	119	42.67994805525	42.67994805525
(5520,9040]	T>C/T>G at nonTpG	4.07388	CEU	119	46.4631078915158	46.4631078915158
(66500,3e+06]	T>C/T>G at nonTpG	4.05944	CEU	119	48.1582585091526	48.1582585091526
(860,1720]	T>C/T>G at nonTpG	4.18146	CEU	119	36.8536312968262	36.8536312968262
(9040,13700]	T>C/T>G at nonTpG	4.07613	CEU	119	46.2098592624186	46.2098592624186
(0,55]	C>G / T>A	1.2377	CEU	119	11.3330950536254	11.3330950536254
(124,233]	C>G / T>A	1.23611	CEU	119	11.2381860670231	11.2381860670231
(13700,19900]	C>G / T>A	1.2132	CEU	119	10.0029476587719	10.0029476587719
(1720,3130]	C>G / T>A	1.24517	CEU	119	11.7972429651379	11.7972429651379
(19900,28600]	C>G / T>A	1.18641	CEU	119	8.81484300784195	8.81484300784195
(233,425]	C>G / T>A	1.2339	CEU	119	11.1084239588663	11.1084239588663
(28600,42100]	C>G / T>A	1.15173	CEU	119	7.57720630414945	7.57720630414945
(3130,5520]	C>G / T>A	1.24979	CEU	119	12.1003234162188	12.1003234162188
(42100,66500]	C>G / T>A	1.12135	CEU	119	6.69740808366529	6.69740808366529
(425,860]	C>G / T>A	1.23441	CEU	119	11.1381496930114	11.1381496930114
(55,124]	C>G / T>A	1.23957	CEU	119	11.4464196984776	11.4464196984776
(5520,9040]	C>G / T>A	1.23515	CEU	119	11.181514221959	11.181514221959
(66500,3e+06]	C>G / T>A	1.13286	CEU	119	7.01188124270165	7.01188124270165
(860,1720]	C>G / T>A	1.23767	CEU	119	11.331292108516	11.331292108516
(9040,13700]	C>G / T>A	1.22479	CEU	119	10.5985762964799	10.5985762964799
(0,55]	C>T/C>A at nonCpG	3.05212	CEU	119	43.3746708379445	43.3746708379445
(124,233]	C>T/C>A at nonCpG	3.31463	CEU	119	17.4974750485046	17.4974750485046
(13700,19900]	C>T/C>A at nonCpG	3.03213	CEU	119	48.0082161889891	48.0082161889891
(1720,3130]	C>T/C>A at nonCpG	3.26849	CEU	119	19.8362652621849	19.8362652621849
(19900,28600]	C>T/C>A at nonCpG	3.03012	CEU	119	48.5236296275137	48.5236296275137
(233,425]	C>T/C>A at nonCpG	3.46357	CEU	119	12.2473491495139	12.2473491495139
(28600,42100]	C>T/C>A at nonCpG	3.06156	CEU	119	41.4565838148208	41.4565838148208
(3130,5520]	C>T/C>A at nonCpG	3.12119	CEU	119	32.1478289380433	32.1478289380433
(42100,66500]	C>T/C>A at nonCpG	3.10299	CEU	119	34.5684626220694	34.5684626220694
(425,860]	C>T/C>A at nonCpG	3.47575	CEU	119	11.9239956521381	11.9239956521381
(55,124]	C>T/C>A at nonCpG	3.16178	CEU	119	27.6863658296827	27.6863658296827
(5520,9040]	C>T/C>A at nonCpG	3.06054	CEU	119	41.6564856104674	41.6564856104674
(66500,3e+06]	C>T/C>A at nonCpG	3.12924	CEU	119	31.1689652409949	31.1689652409949
(860,1720]	C>T/C>A at nonCpG	3.40888	CEU	119	13.8649941794066	13.8649941794066
(9040,13700]	C>T/C>A at nonCpG	3.04028	CEU	119	46.0161178985822	46.0161178985822
(0,55]	C>T/C>A at nonCpG-TCC*	3.35772	CEU	119	47.5655228507188	47.5655228507188
(124,233]	C>T/C>A at nonCpG-TCC*	3.54062	CEU	119	30.3596064865088	30.3596064865088
(13700,19900]	C>T/C>A at nonCpG-TCC*	3.42529	CEU	119	39.4458370478971	39.4458370478971
(1720,3130]	C>T/C>A at nonCpG-TCC*	3.56369	CEU	119	28.9959611414252	28.9959611414252
(19900,28600]	C>T/C>A at nonCpG-TCC*	3.41843	CEU	119	40.1477965336902	40.1477965336902
(233,425]	C>T/C>A at nonCpG-TCC*	3.65637	CEU	119	24.4980192454919	24.4980192454919
(28600,42100]	C>T/C>A at nonCpG-TCC*	3.45227	CEU	119	36.8960745113295	36.8960745113295
(3130,5520]	C>T/C>A at nonCpG-TCC*	3.49368	CEU	119	33.5353839079744	33.5353839079744
(42100,66500]	C>T/C>A at nonCpG-TCC*	3.4893	CEU	119	33.8634146088193	33.8634146088193
(425,860]	C>T/C>A at nonCpG-TCC*	3.66412	CEU	119	24.179601280938	24.179601280938
(55,124]	C>T/C>A at nonCpG-TCC*	3.43887	CEU	119	38.1223966112796	38.1223966112796
(5520,9040]	C>T/C>A at nonCpG-TCC*	3.44732	CEU	119	37.3403382153535	37.3403382153535
(66500,3e+06]	C>T/C>A at nonCpG-TCC*	3.49119	CEU	119	33.7211353958609	33.7211353958609
(860,1720]	C>T/C>A at nonCpG-TCC*	3.63348	CEU	119	25.4846635737995	25.4846635737995
(9040,13700]	C>T/C>A at nonCpG-TCC*	3.43094	CEU	119	38.8848546443822	38.8848546443822
(0,55]	T>C / T>G	3.91945	CEU	12	-54.6730892752902	-54.6730892752902
(124,233]	T>C / T>G	4.01783	CEU	12	169.294895665087	169.294895665087
(13700,19900]	T>C / T>G	4.00647	CEU	12	327.382515380379	327.382515380379
(1720,3130]	T>C / T>G	4.02943	CEU	12	113.17927510333	113.17927510333
(19900,28600]	T>C / T>G	4.06907	CEU	12	52.7196391362312	52.7196391362312
(233,425]	T>C / T>G	4.05247	CEU	12	68.0211152284527	68.0211152284527
(28600,42100]	T>C / T>G	4.20233	CEU	12	18.3445685848228	18.3445685848228
(3130,5520]	T>C / T>G	3.98937	CEU	12	-826.535321757949	-826.535321757949
(42100,66500]	T>C / T>G	4.3391	CEU	12	10.6888318344613	10.6888318344613
(425,860]	T>C / T>G	4.0552	CEU	12	64.9321499469645	64.9321499469645
(55,124]	T>C / T>G	3.9632	CEU	12	-130.391584569123	-130.391584569123
(5520,9040]	T>C / T>G	3.972	CEU	12	-181.615647852206	-181.615647852206
(66500,3e+06]	T>C / T>G	4.27695	CEU	12	13.2494786001716	13.2494786001716
(860,1720]	T>C / T>G	4.04963	CEU	12	71.5576607263683	71.5576607263683
(9040,13700]	T>C / T>G	3.99731	CEU	12	1305.69755980887	1305.69755980887
(0,55]	T>C/T>G at nonTpG	4.04762	CEU	12	94.3598155137382	94.3598155137382
(124,233]	T>C/T>G at nonTpG	4.17128	CEU	12	39.8785166987635	39.8785166987635
(13700,19900]	T>C/T>G at nonTpG	4.03977	CEU	12	103.248879301604	103.248879301604
(1720,3130]	T>C/T>G at nonTpG	4.14599	CEU	12	45.25112925296	45.25112925296
(19900,28600]	T>C/T>G at nonTpG	4.02386	CEU	12	127.574321708892	127.574321708892
(233,425]	T>C/T>G at nonTpG	4.19107	CEU	12	36.480631598569	36.480631598569
(28600,42100]	T>C/T>G at nonTpG	4.03587	CEU	12	108.314926641081	108.314926641081
(3130,5520]	T>C/T>G at nonTpG	4.09796	CEU	12	60.7251938443973	60.7251938443973
(42100,66500]	T>C/T>G at nonTpG	4.04003	CEU	12	102.927866167649	102.927866167649
(425,860]	T>C/T>G at nonTpG	4.19657	CEU	12	35.635578004825	35.635578004825
(55,124]	T>C/T>G at nonTpG	4.11033	CEU	12	55.8189317869875	55.8189317869875
(5520,9040]	T>C/T>G at nonTpG	4.07388	CEU	12	73.2295781090028	73.2295781090028
(66500,3e+06]	T>C/T>G at nonTpG	4.05944	CEU	12	83.520862056285	83.520862056285
(860,1720]	T>C/T>G at nonTpG	4.18146	CEU	12	38.0561335330742	38.0561335330742
(9040,13700]	T>C/T>G at nonTpG	4.07613	CEU	12	71.8488372987873	71.8488372987873
(0,55]	C>G / T>A	1.2377	CEU	12	19.9393587956863	19.9393587956863
(124,233]	C>G / T>A	1.23611	CEU	12	19.8620929237021	19.8620929237021
(13700,19900]	C>G / T>A	1.2132	CEU	12	18.7994953840159	18.7994953840159
(1720,3130]	C>G / T>A	1.24517	CEU	12	20.3088635386703	20.3088635386703
(19900,28600]	C>G / T>A	1.18641	CEU	12	17.6663051086555	17.6663051086555
(233,425]	C>G / T>A	1.2339	CEU	12	19.7554873244231	19.7554873244231
(28600,42100]	C>G / T>A	1.15173	CEU	12	16.3498283351519	16.3498283351519
(3130,5520]	C>G / T>A	1.24979	CEU	12	20.5429043080844	20.5429043080844
(42100,66500]	C>G / T>A	1.12135	CEU	12	15.3157311625961	15.3157311625961
(425,860]	C>G / T>A	1.23441	CEU	12	19.7800076691981	19.7800076691981
(55,124]	C>G / T>A	1.23957	CEU	12	20.0308459365631	20.0308459365631
(5520,9040]	C>G / T>A	1.23515	CEU	12	19.8156724105063	19.8156724105063
(66500,3e+06]	C>G / T>A	1.13286	CEU	12	15.695558416338	15.695558416338
(860,1720]	C>G / T>A	1.23767	CEU	12	19.9378965192738	19.9378965192738
(9040,13700]	C>G / T>A	1.22479	CEU	12	19.3254929897252	19.3254929897252
(0,55]	C>T/C>A at nonCpG	3.05212	CEU	12	32.5182117429311	32.5182117429311
(124,233]	C>T/C>A at nonCpG	3.31463	CEU	12	22.4118896615688	22.4118896615688
(13700,19900]	C>T/C>A at nonCpG	3.03213	CEU	12	33.6216227304748	33.6216227304748
(1720,3130]	C>T/C>A at nonCpG	3.26849	CEU	12	23.7552265258664	23.7552265258664
(19900,28600]	C>T/C>A at nonCpG	3.03012	CEU	12	33.7363304149668	33.7363304149668
(233,425]	C>T/C>A at nonCpG	3.46357	CEU	12	18.8568927925593	18.8568927925593
(28600,42100]	C>T/C>A at nonCpG	3.06156	CEU	12	32.0196693910348	32.0196693910348
(3130,5520]	C>T/C>A at nonCpG	3.12119	CEU	12	29.1643100114914	29.1643100114914
(42100,66500]	C>T/C>A at nonCpG	3.10299	CEU	12	29.9858108514371	29.9858108514371
(425,860]	C>T/C>A at nonCpG	3.47575	CEU	12	18.6089536258266	18.6089536258266
(55,124]	C>T/C>A at nonCpG	3.16178	CEU	12	27.4701092217686	27.4701092217686
(5520,9040]	C>T/C>A at nonCpG	3.06054	CEU	12	32.0728699968381	32.0728699968381
(66500,3e+06]	C>T/C>A at nonCpG	3.12924	CEU	12	28.8136987284309	28.8136987284309
(860,1720]	C>T/C>A at nonCpG	3.40888	CEU	12	20.0425918947759	20.0425918947759
(9040,13700]	C>T/C>A at nonCpG	3.04028	CEU	12	33.1636805165638	33.1636805165638
(0,55]	C>T/C>A at nonCpG-TCC*	3.35772	CEU	12	35.8162496820855	35.8162496820855
(124,233]	C>T/C>A at nonCpG-TCC*	3.54062	CEU	12	27.060749226512	27.060749226512
(13700,19900]	C>T/C>A at nonCpG-TCC*	3.42529	CEU	12	32.0321744726244	32.0321744726244
(1720,3130]	C>T/C>A at nonCpG-TCC*	3.56369	CEU	12	26.2346870252878	26.2346870252878
(19900,28600]	C>T/C>A at nonCpG-TCC*	3.41843	CEU	12	32.3816460495519	32.3816460495519
(233,425]	C>T/C>A at nonCpG-TCC*	3.65637	CEU	12	23.3382302661476	23.3382302661476
(28600,42100]	C>T/C>A at nonCpG-TCC*	3.45227	CEU	12	30.7236116675659	30.7236116675659
(3130,5520]	C>T/C>A at nonCpG-TCC*	3.49368	CEU	12	28.8989779455574	28.8989779455574
(42100,66500]	C>T/C>A at nonCpG-TCC*	3.4893	CEU	12	29.0823528411486	29.0823528411486
(425,860]	C>T/C>A at nonCpG-TCC*	3.66412	CEU	12	23.1225300943064	23.1225300943064
(55,124]	C>T/C>A at nonCpG-TCC*	3.43887	CEU	12	31.3607830416419	31.3607830416419
(5520,9040]	C>T/C>A at nonCpG-TCC*	3.44732	CEU	12	30.9561472396848	30.9561472396848
(66500,3e+06]	C>T/C>A at nonCpG-TCC*	3.49119	CEU	12	29.002960787498	29.002960787498
(860,1720]	C>T/C>A at nonCpG-TCC*	3.63348	CEU	12	23.9973153618506	23.9973153618506
(9040,13700]	C>T/C>A at nonCpG-TCC*	3.43094	CEU	12	31.7496042572379	31.7496042572379
(0,55]	T>C / T>G	3.91945	CEU	120	76.152655083518	76.152655083518
(124,233]	T>C / T>G	4.01783	CEU	120	42.0369159949002	42.0369159949002
(13700,19900]	T>C / T>G	4.00647	CEU	120	44.3426347806981	44.3426347806981
(1720,3130]	T>C / T>G	4.02943	CEU	120	39.9146921514999	39.9146921514999
(19900,28600]	T>C / T>G	4.06907	CEU	120	34.0265145345686	34.0265145345686
(233,425]	T>C / T>G	4.05247	CEU	120	36.2702403512637	36.2702403512637
(28600,42100]	T>C / T>G	4.20233	CEU	120	22.6679195725463	22.6679195725463
(3130,5520]	T>C / T>G	3.98937	CEU	120	48.3258845366653	48.3258845366653
(42100,66500]	T>C / T>G	4.3391	CEU	120	16.8131423051125	16.8131423051125
(425,860]	T>C / T>G	4.0552	CEU	120	35.8814485255215	35.8814485255215
(55,124]	T>C / T>G	3.9632	CEU	120	56.0054549441562	56.0054549441562
(5520,9040]	T>C / T>G	3.972	CEU	120	53.1673232306423	53.1673232306423
(66500,3e+06]	T>C / T>G	4.27695	CEU	120	19.0603070525401	19.0603070525401
(860,1720]	T>C / T>G	4.04963	CEU	120	36.6836022583602	36.6836022583602
(9040,13700]	T>C / T>G	3.99731	CEU	120	46.3919304234736	46.3919304234736
(0,55]	T>C/T>G at nonTpG	4.04762	CEU	120	41.7561885086009	41.7561885086009
(124,233]	T>C/T>G at nonTpG	4.17128	CEU	120	32.8300132578812	32.8300132578812
(13700,19900]	T>C/T>G at nonTpG	4.03977	CEU	120	42.4935940674962	42.4935940674962
(1720,3130]	T>C/T>G at nonTpG	4.14599	CEU	120	34.3245691750494	34.3245691750494
(19900,28600]	T>C/T>G at nonTpG	4.02386	CEU	120	44.0725866399659	44.0725866399659
(233,425]	T>C/T>G at nonTpG	4.19107	CEU	120	31.7502023955882	31.7502023955882
(28600,42100]	T>C/T>G at nonTpG	4.03587	CEU	120	42.8699019812744	42.8699019812744
(3130,5520]	T>C/T>G at nonTpG	4.09796	CEU	120	37.5837838577865	37.5837838577865
(42100,66500]	T>C/T>G at nonTpG	4.04003	CEU	120	42.4687458893048	42.4687458893048
(425,860]	T>C/T>G at nonTpG	4.19657	CEU	120	31.4628980869954	31.4628980869954
(55,124]	T>C/T>G at nonTpG	4.11033	CEU	120	36.6853344986334	36.6853344986334
(5520,9040]	T>C/T>G at nonTpG	4.07388	CEU	120	39.4682437348848	39.4682437348848
(66500,3e+06]	T>C/T>G at nonTpG	4.05944	CEU	120	40.6937436936634	40.6937436936634
(860,1720]	T>C/T>G at nonTpG	4.18146	CEU	120	32.265323098897	32.265323098897
(9040,13700]	T>C/T>G at nonTpG	4.07613	CEU	120	39.2840314624644	39.2840314624644
(0,55]	C>G / T>A	1.2377	CEU	120	17.833160107911	17.833160107911
(124,233]	C>G / T>A	1.23611	CEU	120	17.757417633521	17.757417633521
(13700,19900]	C>G / T>A	1.2132	CEU	120	16.7174157910882	16.7174157910882
(1720,3130]	C>G / T>A	1.24517	CEU	120	18.1956042861242	18.1956042861242
(19900,28600]	C>G / T>A	1.18641	CEU	120	15.6116915019244	15.6116915019244
(233,425]	C>G / T>A	1.2339	CEU	120	17.6529405632921	17.6529405632921
(28600,42100]	C>G / T>A	1.15173	CEU	120	14.3314686460565	14.3314686460565
(3130,5520]	C>G / T>A	1.24979	CEU	120	18.4253654114037	18.4253654114037
(42100,66500]	C>G / T>A	1.12135	CEU	120	13.3291086312985	13.3291086312985
(425,860]	C>G / T>A	1.23441	CEU	120	17.6769685883244	17.6769685883244
(55,124]	C>G / T>A	1.23957	CEU	120	17.9228644666203	17.9228644666203
(5520,9040]	C>G / T>A	1.23515	CEU	120	17.7119201711901	17.7119201711901
(66500,3e+06]	C>G / T>A	1.13286	CEU	120	13.6969463807522	13.6969463807522
(860,1720]	C>G / T>A	1.23767	CEU	120	17.831726511388	17.831726511388
(9040,13700]	C>G / T>A	1.22479	CEU	120	17.2318452200877	17.2318452200877
(0,55]	C>T/C>A at nonCpG	3.05212	CEU	120	33.4250805554218	33.4250805554218
(124,233]	C>T/C>A at nonCpG	3.31463	CEU	120	14.721452826929	14.721452826929
(13700,19900]	C>T/C>A at nonCpG	3.03213	CEU	120	36.2111223424275	36.2111223424275
(1720,3130]	C>T/C>A at nonCpG	3.26849	CEU	120	16.6714176249097	16.6714176249097
(19900,28600]	C>T/C>A at nonCpG	3.03012	CEU	120	36.5122611288842	36.5122611288842
(233,425]	C>T/C>A at nonCpG	3.46357	CEU	120	10.1162175229513	10.1162175229513
(28600,42100]	C>T/C>A at nonCpG	3.06156	CEU	120	32.2285881011161	32.2285881011161
(3130,5520]	C>T/C>A at nonCpG	3.12119	CEU	120	26.0282432928963	26.0282432928963
(42100,66500]	C>T/C>A at nonCpG	3.10299	CEU	120	27.7066570453407	27.7066570453407
(425,860]	C>T/C>A at nonCpG	3.47575	CEU	120	9.82171089950346	9.82171089950346
(55,124]	C>T/C>A at nonCpG	3.16178	CEU	120	22.8026695657559	22.8026695657559
(5520,9040]	C>T/C>A at nonCpG	3.06054	CEU	120	32.3545091011157	32.3545091011157
(66500,3e+06]	C>T/C>A at nonCpG	3.12924	CEU	120	25.335507681792	25.335507681792
(860,1720]	C>T/C>A at nonCpG	3.40888	CEU	120	11.5701419619533	11.5701419619533
(9040,13700]	C>T/C>A at nonCpG	3.04028	CEU	120	35.0309468751013	35.0309468751013
(0,55]	C>T/C>A at nonCpG-TCC*	3.35772	CEU	120	48.5100548243113	48.5100548243113
(124,233]	C>T/C>A at nonCpG-TCC*	3.54062	CEU	120	26.245818172036	26.245818172036
(13700,19900]	C>T/C>A at nonCpG-TCC*	3.42529	CEU	120	37.464237503558	37.464237503558
(1720,3130]	C>T/C>A at nonCpG-TCC*	3.56369	CEU	120	24.6559850109852	24.6559850109852
(19900,28600]	C>T/C>A at nonCpG-TCC*	3.41843	CEU	120	38.3790105686569	38.3790105686569
(233,425]	C>T/C>A at nonCpG-TCC*	3.65637	CEU	120	19.5720222620244	19.5720222620244
(28600,42100]	C>T/C>A at nonCpG-TCC*	3.45227	CEU	120	34.2016039115392	34.2016039115392
(3130,5520]	C>T/C>A at nonCpG-TCC*	3.49368	CEU	120	30.040198690399	30.040198690399
(42100,66500]	C>T/C>A at nonCpG-TCC*	3.4893	CEU	120	30.4396427592666	30.4396427592666
(425,860]	C>T/C>A at nonCpG-TCC*	3.66412	CEU	120	19.2211296750229	19.2211296750229
(55,124]	C>T/C>A at nonCpG-TCC*	3.43887	CEU	120	35.7591461402409	35.7591461402409
(5520,9040]	C>T/C>A at nonCpG-TCC*	3.44732	CEU	120	34.7633974230259	34.7633974230259
(66500,3e+06]	C>T/C>A at nonCpG-TCC*	3.49119	CEU	120	30.2662128668054	30.2662128668054
(860,1720]	C>T/C>A at nonCpG-TCC*	3.63348	CEU	120	20.6667184701188	20.6667184701188
(9040,13700]	C>T/C>A at nonCpG-TCC*	3.43094	CEU	120	36.7383784278145	36.7383784278145
(0,55]	T>C / T>G	3.91945	CEU	121	48.6480813115771	48.6480813115771
(124,233]	T>C / T>G	4.01783	CEU	121	37.52065720138	37.52065720138
(13700,19900]	T>C / T>G	4.00647	CEU	121	38.5252828867882	38.5252828867882
(1720,3130]	T>C / T>G	4.02943	CEU	121	36.5506332046361	36.5506332046361
(19900,28600]	T>C / T>G	4.06907	CEU	121	33.6038290919814	33.6038290919814
(233,425]	T>C / T>G	4.05247	CEU	121	34.7739593789264	34.7739593789264
(28600,42100]	T>C / T>G	4.20233	CEU	121	26.5770153183564	26.5770153183564
(3130,5520]	T>C / T>G	3.98937	CEU	121	40.1502385165446	40.1502385165446
(42100,66500]	T>C / T>G	4.3391	CEU	121	22.0270741487337	22.0270741487337
(425,860]	T>C / T>G	4.0552	CEU	121	34.5755601887949	34.5755601887949
(55,124]	T>C / T>G	3.9632	CEU	121	42.939623021245	42.939623021245
(5520,9040]	T>C / T>G	3.972	CEU	121	41.9569556753315	41.9569556753315
(66500,3e+06]	T>C / T>G	4.27695	CEU	121	23.8641581270636	23.8641581270636
(860,1720]	T>C / T>G	4.04963	CEU	121	34.9829529682895	34.9829529682895
(9040,13700]	T>C / T>G	3.99731	CEU	121	39.3779959765135	39.3779959765135
(0,55]	T>C/T>G at nonTpG	4.04762	CEU	121	40.8210224441335	40.8210224441335
(124,233]	T>C/T>G at nonTpG	4.17128	CEU	121	33.2941383755173	33.2941383755173
(13700,19900]	T>C/T>G at nonTpG	4.03977	CEU	121	41.4286228980828	41.4286228980828
(1720,3130]	T>C/T>G at nonTpG	4.14599	CEU	121	34.5769843810817	34.5769843810817
(19900,28600]	T>C/T>G at nonTpG	4.02386	CEU	121	42.7225670804505	42.7225670804505
(233,425]	T>C/T>G at nonTpG	4.19107	CEU	121	32.3614984707984	32.3614984707984
(28600,42100]	T>C/T>G at nonTpG	4.03587	CEU	121	41.7378737695858	41.7378737695858
(3130,5520]	T>C/T>G at nonTpG	4.09796	CEU	121	37.3427049819073	37.3427049819073
(42100,66500]	T>C/T>G at nonTpG	4.04003	CEU	121	41.4081832276944	41.4081832276944
(425,860]	T>C/T>G at nonTpG	4.19657	CEU	121	32.1125282153382	32.1125282153382
(55,124]	T>C/T>G at nonTpG	4.11033	CEU	121	36.5846092355571	36.5846092355571
(5520,9040]	T>C/T>G at nonTpG	4.07388	CEU	121	38.9222411066936	38.9222411066936
(66500,3e+06]	T>C/T>G at nonTpG	4.05944	CEU	121	39.9418578744038	39.9418578744038
(860,1720]	T>C/T>G at nonTpG	4.18146	CEU	121	32.8070204366678	32.8070204366678
(9040,13700]	T>C/T>G at nonTpG	4.07613	CEU	121	38.7684616185094	38.7684616185094
(0,55]	C>G / T>A	1.2377	CEU	121	19.0451756342624	19.0451756342624
(124,233]	C>G / T>A	1.23611	CEU	121	18.9515450756463	18.9515450756463
(13700,19900]	C>G / T>A	1.2132	CEU	121	17.6816949402398	17.6816949402398
(1720,3130]	C>G / T>A	1.24517	CEU	121	19.4954120593813	19.4954120593813
(19900,28600]	C>G / T>A	1.18641	CEU	121	16.3630610552188	16.3630610552188
(233,425]	C>G / T>A	1.2339	CEU	121	18.8226522072703	18.8226522072703
(28600,42100]	C>G / T>A	1.15173	CEU	121	14.8753495949654	14.8753495949654
(3130,5520]	C>G / T>A	1.24979	CEU	121	19.7827202194297	19.7827202194297
(42100,66500]	C>G / T>A	1.12135	CEU	121	13.7387134998812	13.7387134998812
(425,860]	C>G / T>A	1.23441	CEU	121	18.8522689728431	18.8522689728431
(55,124]	C>G / T>A	1.23957	CEU	121	19.1562698442025	19.1562698442025
(5520,9040]	C>G / T>A	1.23515	CEU	121	18.89537827597	18.89537827597
(66500,3e+06]	C>G / T>A	1.13286	CEU	121	14.1530107589636	14.1530107589636
(860,1720]	C>G / T>A	1.23767	CEU	121	19.0434019999412	19.0434019999412
(9040,13700]	C>G / T>A	1.22479	CEU	121	18.3061674556389	18.3061674556389
(0,55]	C>T/C>A at nonCpG	3.05212	CEU	121	31.9681538779096	31.9681538779096
(124,233]	C>T/C>A at nonCpG	3.31463	CEU	121	20.6904434848621	20.6904434848621
(13700,19900]	C>T/C>A at nonCpG	3.03213	CEU	121	33.2362591272927	33.2362591272927
(1720,3130]	C>T/C>A at nonCpG	3.26849	CEU	121	22.1553549793657	22.1553549793657
(19900,28600]	C>T/C>A at nonCpG	3.03012	CEU	121	33.3685162844257	33.3685162844257
(233,425]	C>T/C>A at nonCpG	3.46357	CEU	121	16.8624263551697	16.8624263551697
(28600,42100]	C>T/C>A at nonCpG	3.06156	CEU	121	31.3976363250281	31.3976363250281
(3130,5520]	C>T/C>A at nonCpG	3.12119	CEU	121	28.1589222594355	28.1589222594355
(42100,66500]	C>T/C>A at nonCpG	3.10299	CEU	121	29.0857116339034	29.0857116339034
(425,860]	C>T/C>A at nonCpG	3.47575	CEU	121	16.5980486314796	16.5980486314796
(55,124]	C>T/C>A at nonCpG	3.16178	CEU	121	26.2601960378102	26.2601960378102
(5520,9040]	C>T/C>A at nonCpG	3.06054	CEU	121	31.4584455768879	31.4584455768879
(66500,3e+06]	C>T/C>A at nonCpG	3.12924	CEU	121	27.7645950245571	27.7645950245571
(860,1720]	C>T/C>A at nonCpG	3.40888	CEU	121	18.1314021914698	18.1314021914698
(9040,13700]	C>T/C>A at nonCpG	3.04028	CEU	121	32.7090601628594	32.7090601628594
(0,55]	C>T/C>A at nonCpG-TCC*	3.35772	CEU	121	34.6885869029421	34.6885869029421
(124,233]	C>T/C>A at nonCpG-TCC*	3.54062	CEU	121	27.8467370837629	27.8467370837629
(13700,19900]	C>T/C>A at nonCpG-TCC*	3.42529	CEU	121	31.8370921042873	31.8370921042873
(1720,3130]	C>T/C>A at nonCpG-TCC*	3.56369	CEU	121	27.1549036222676	27.1549036222676
(19900,28600]	C>T/C>A at nonCpG-TCC*	3.41843	CEU	121	32.1069124941395	32.1069124941395
(233,425]	C>T/C>A at nonCpG-TCC*	3.65637	CEU	121	24.6599723775761	24.6599723775761
(28600,42100]	C>T/C>A at nonCpG-TCC*	3.45227	CEU	121	30.8146383501963	30.8146383501963
(3130,5520]	C>T/C>A at nonCpG-TCC*	3.49368	CEU	121	29.3561504665834	29.3561504665834
(42100,66500]	C>T/C>A at nonCpG-TCC*	3.4893	CEU	121	29.5044918961233	29.5044918961233
(425,860]	C>T/C>A at nonCpG-TCC*	3.66412	CEU	121	24.4697401938254	24.4697401938254
(55,124]	C>T/C>A at nonCpG-TCC*	3.43887	CEU	121	31.3149069237877	31.3149069237877
(5520,9040]	C>T/C>A at nonCpG-TCC*	3.44732	CEU	121	30.9977456342337	30.9977456342337
(66500,3e+06]	C>T/C>A at nonCpG-TCC*	3.49119	CEU	121	29.440316558867	29.440316558867
(860,1720]	C>T/C>A at nonCpG-TCC*	3.63348	CEU	121	25.2373655252636	25.2373655252636
(9040,13700]	C>T/C>A at nonCpG-TCC*	3.43094	CEU	121	31.6179332778611	31.6179332778611
(0,55]	T>C / T>G	3.91945	CEU	122	-14.6100827094207	-14.6100827094207
(124,233]	T>C / T>G	4.01783	CEU	122	-46.7532270472998	-46.7532270472998
(13700,19900]	T>C / T>G	4.00647	CEU	122	-36.7763492087098	-36.7763492087098
(1720,3130]	T>C / T>G	4.02943	CEU	122	-65.1220553671689	-65.1220553671689
(19900,28600]	T>C / T>G	4.06907	CEU	122	163.210290725947	163.210290725947
(233,425]	T>C / T>G	4.05247	CEU	122	-329.276234114367	-329.276234114367
(28600,42100]	T>C / T>G	4.20233	CEU	122	11.1306210184485	11.1306210184485
(3130,5520]	T>C / T>G	3.98937	CEU	122	-27.9842054775001	-27.9842054775001
(42100,66500]	T>C / T>G	4.3391	CEU	122	4.99507256744421	4.99507256744421
(425,860]	T>C / T>G	4.0552	CEU	122	-646.489607017227	-646.489607017227
(55,124]	T>C / T>G	3.9632	CEU	122	-20.6688522890412	-20.6688522890412
(5520,9040]	T>C / T>G	3.972	CEU	122	-22.6320170219886	-22.6320170219886
(66500,3e+06]	T>C / T>G	4.27695	CEU	122	6.83285335923751	6.83285335923751
(860,1720]	T>C / T>G	4.04963	CEU	122	-218.331753952249	-218.331753952249
(9040,13700]	T>C / T>G	3.99731	CEU	122	-31.4506878247272	-31.4506878247272
(0,55]	T>C/T>G at nonTpG	4.04762	CEU	122	-77.7122904115883	-77.7122904115883
(124,233]	T>C/T>G at nonTpG	4.17128	CEU	122	51.7333742149992	51.7333742149992
(13700,19900]	T>C/T>G at nonTpG	4.03977	CEU	122	-67.5346439700973	-67.5346439700973
(1720,3130]	T>C/T>G at nonTpG	4.14599	CEU	122	80.1164749875322	80.1164749875322
(19900,28600]	T>C/T>G at nonTpG	4.02386	CEU	122	-53.4718814002801	-53.4718814002801
(233,425]	T>C/T>G at nonTpG	4.19107	CEU	122	40.3410809155719	40.3410809155719
(28600,42100]	T>C/T>G at nonTpG	4.03587	CEU	122	-63.4266020074765	-63.4266020074765
(3130,5520]	T>C/T>G at nonTpG	4.09796	CEU	122	-6956.39865339955	-6956.39865339955
(42100,66500]	T>C/T>G at nonTpG	4.04003	CEU	122	-67.8279927886618	-67.8279927886618
(425,860]	T>C/T>G at nonTpG	4.19657	CEU	122	37.9915718030924	37.9915718030924
(55,124]	T>C/T>G at nonTpG	4.11033	CEU	122	326.638282170905	326.638282170905
(5520,9040]	T>C/T>G at nonTpG	4.07388	CEU	122	-158.89547940563	-158.89547940563
(66500,3e+06]	T>C/T>G at nonTpG	4.05944	CEU	122	-100.750999231087	-100.750999231087
(860,1720]	T>C/T>G at nonTpG	4.18146	CEU	122	45.1941816770774	45.1941816770774
(9040,13700]	T>C/T>G at nonTpG	4.07613	CEU	122	-174.709625345574	-174.709625345574
(0,55]	C>G / T>A	1.2377	CEU	122	13.3691078266931	13.3691078266931
(124,233]	C>G / T>A	1.23611	CEU	122	13.2583818568145	13.2583818568145
(13700,19900]	C>G / T>A	1.2132	CEU	122	11.8072882169585	11.8072882169585
(1720,3130]	C>G / T>A	1.24517	CEU	122	13.9090436850005	13.9090436850005
(19900,28600]	C>G / T>A	1.18641	CEU	122	10.393814214639	10.393814214639
(233,425]	C>G / T>A	1.2339	CEU	122	13.1068179690412	13.1068179690412
(28600,42100]	C>G / T>A	1.15173	CEU	122	8.90254561283067	8.90254561283067
(3130,5520]	C>G / T>A	1.24979	CEU	122	14.2602167925215	14.2602167925215
(42100,66500]	C>G / T>A	1.12135	CEU	122	7.83053554447065	7.83053554447065
(425,860]	C>G / T>A	1.23441	CEU	122	13.141556034758	13.141556034758
(55,124]	C>G / T>A	1.23957	CEU	122	13.501175987091	13.501175987091
(5520,9040]	C>G / T>A	1.23515	CEU	122	13.1922134586761	13.1922134586761
(66500,3e+06]	C>G / T>A	1.13286	CEU	122	8.21486018214078	8.21486018214078
(860,1720]	C>G / T>A	1.23767	CEU	122	13.3670054275587	13.3670054275587
(9040,13700]	C>G / T>A	1.22479	CEU	122	12.5093286246263	12.5093286246263
(0,55]	C>T/C>A at nonCpG	3.05212	CEU	122	38.4157185226375	38.4157185226375
(124,233]	C>T/C>A at nonCpG	3.31463	CEU	122	19.5276368548916	19.5276368548916
(13700,19900]	C>T/C>A at nonCpG	3.03213	CEU	122	41.0332191041421	41.0332191041421
(1720,3130]	C>T/C>A at nonCpG	3.26849	CEU	122	21.6110237763265	21.6110237763265
[truncated: 35,501 more rows]
