# Supplementary material for: Limited role of generation time changes in driving the evolution of the mutation spectrum in humans
Source: eLife. 2023 Feb 13;12:e81188. doi: 10.7554/eLife.81188 (PMC10014080; doi:10.7554/eLife.81188)
Supplement: Figure 4—source data 1. [file elife-81188-fig4-data1.zip › Figure4_SourceData/Gentime_est_HSt_noCE_decode2019_GptoGm1.1_500reps.csv]

age_bin	ratio_type	ratio	pop	rep	estGp	estGm
(0,55]	T>C / T>G	3.91945	CEU	1	43.1186062228564	39.1987329298695
(124,233]	T>C / T>G	4.01783	CEU	1	36.4410821565173	33.1282565059248
(13700,19900]	T>C / T>G	4.00647	CEU	1	37.0978031155094	33.725275559554
(1720,3130]	T>C / T>G	4.02943	CEU	1	35.7957358649344	32.5415780590313
(19900,28600]	T>C / T>G	4.06907	CEU	1	33.7644275736878	30.694934157898
(233,425]	T>C / T>G	4.05247	CEU	1	34.5841065149223	31.4400968317476
(28600,42100]	T>C / T>G	4.20233	CEU	1	28.4441527578099	25.8583206889181
(3130,5520]	T>C / T>G	3.98937	CEU	1	38.1357338183876	34.6688489258069
(42100,66500]	T>C / T>G	4.3391	CEU	1	24.5873578616936	22.3521435106306
(425,860]	T>C / T>G	4.0552	CEU	1	34.4463621049022	31.3148746408201
(55,124]	T>C / T>G	3.9632	CEU	1	39.8506393809006	36.2278539826369
(5520,9040]	T>C / T>G	3.972	CEU	1	39.2558464612167	35.6871331465606
(66500,3e+06]	T>C / T>G	4.27695	CEU	1	26.1873918231294	23.8067198392085
(860,1720]	T>C / T>G	4.04963	CEU	1	34.7286679721104	31.5715163382822
(9040,13700]	T>C / T>G	3.99731	CEU	1	37.6461521711225	34.2237747010204
(0,55]	T>C/T>G at nonTpG	4.04762	CEU	1	44.5182390913922	40.4711264467202
(124,233]	T>C/T>G at nonTpG	4.17128	CEU	1	37.0479827377955	33.6799843070868
(13700,19900]	T>C/T>G at nonTpG	4.03977	CEU	1	45.105292998087	41.0048118164427
(1720,3130]	T>C/T>G at nonTpG	4.14599	CEU	1	38.347658872381	34.8615080658009
(19900,28600]	T>C/T>G at nonTpG	4.02386	CEU	1	46.3477716191497	42.1343378355906
(233,425]	T>C/T>G at nonTpG	4.19107	CEU	1	36.096082248227	32.8146202256609
(28600,42100]	T>C/T>G at nonTpG	4.03587	CEU	1	45.4031949979517	41.2756318163197
(3130,5520]	T>C/T>G at nonTpG	4.09796	CEU	1	41.1122210812455	37.3747464374959
(42100,66500]	T>C/T>G at nonTpG	4.04003	CEU	1	45.0855822792622	40.9868929811475
(425,860]	T>C/T>G at nonTpG	4.19657	CEU	1	35.8409618718668	32.582692610788
(55,124]	T>C/T>G at nonTpG	4.11033	CEU	1	40.3594768409409	36.6904334917644
(5520,9040]	T>C/T>G at nonTpG	4.07388	CEU	1	42.6685686008634	38.7896078189667
(66500,3e+06]	T>C/T>G at nonTpG	4.05944	CEU	1	43.6646712843643	39.6951557130584
(860,1720]	T>C/T>G at nonTpG	4.18146	CEU	1	36.551547210082	33.2286792818927
(9040,13700]	T>C/T>G at nonTpG	4.07613	CEU	1	42.5177564046856	38.6525058224415
(0,55]	C>G / T>A	1.2377	CEU	1	22.5363379861166	20.4875799873787
(124,233]	C>G / T>A	1.23611	CEU	1	22.4519255110008	20.4108413736371
(13700,19900]	C>G / T>A	1.2132	CEU	1	21.2830486994303	19.3482260903912
(1720,3130]	C>G / T>A	1.24517	CEU	1	22.9389396369401	20.8535814881273
(19900,28600]	C>G / T>A	1.18641	CEU	1	20.019865478877	18.19987770807
(233,425]	C>G / T>A	1.2339	CEU	1	22.3353309139615	20.3048462854196
(28600,42100]	C>G / T>A	1.15173	CEU	1	18.5303217425446	16.845747038677
(3130,5520]	C>G / T>A	1.24979	CEU	1	23.1930233827885	21.0845667116259
(42100,66500]	C>G / T>A	1.12135	CEU	1	17.3433039428939	15.7666399480854
(425,860]	C>G / T>A	1.23441	CEU	1	22.3621620506432	20.3292382278574
(55,124]	C>G / T>A	1.23957	CEU	1	22.6361859425654	20.5783508568777
(5520,9040]	C>G / T>A	1.23515	CEU	1	22.4011737234667	20.3647033849698
(66500,3e+06]	C>G / T>A	1.13286	CEU	1	17.7810560681962	16.1645964256329
(860,1720]	C>G / T>A	1.23767	CEU	1	22.5347411851498	20.4861283501362
(9040,13700]	C>G / T>A	1.22479	CEU	1	21.8635258676816	19.8759326069833
(0,55]	C>T/C>A at nonCpG	3.05212	CEU	1	30.1835436391348	27.4395851264862
(124,233]	C>T/C>A at nonCpG	3.31463	CEU	1	14.9953349050944	13.6321226409949
(13700,19900]	C>T/C>A at nonCpG	3.03213	CEU	1	32.2691763938933	29.3356149035394
(1720,3130]	C>T/C>A at nonCpG	3.26849	CEU	1	16.6826234160712	15.1660212873375
(19900,28600]	C>T/C>A at nonCpG	3.03012	CEU	1	32.4920815760606	29.5382559782369
(233,425]	C>T/C>A at nonCpG	3.46357	CEU	1	10.9055370786545	9.91412461695864
(28600,42100]	C>T/C>A at nonCpG	3.06156	CEU	1	29.2746889392573	26.613353581143
(3130,5520]	C>T/C>A at nonCpG	3.12119	CEU	1	24.4333834287762	22.2121667534329
(42100,66500]	C>T/C>A at nonCpG	3.10299	CEU	1	25.7661426396509	23.4237660360463
(425,860]	C>T/C>A at nonCpG	3.47575	CEU	1	10.6388392549567	9.67167204996061
(55,124]	C>T/C>A at nonCpG	3.16178	CEU	1	21.8240812655458	19.840073877769
(5520,9040]	C>T/C>A at nonCpG	3.06054	CEU	1	29.3707160194475	26.7006509267705
(66500,3e+06]	C>T/C>A at nonCpG	3.12924	CEU	1	23.8783733117443	21.7076121015858
(860,1720]	C>T/C>A at nonCpG	3.40888	CEU	1	12.2129814424201	11.1027104022001
(9040,13700]	C>T/C>A at nonCpG	3.04028	CEU	1	31.390876652029	28.5371605927536
(0,55]	C>T/C>A at nonCpG-TCC*	3.35772	CEU	1	35.6023378716399	32.3657617014908
(124,233]	C>T/C>A at nonCpG-TCC*	3.54062	CEU	1	23.3980332626193	21.2709393296539
(13700,19900]	C>T/C>A at nonCpG-TCC*	3.42529	CEU	1	30.0360739151493	27.3055217410448
(1720,3130]	C>T/C>A at nonCpG-TCC*	3.56369	CEU	1	22.3618531629006	20.3289574208187
(19900,28600]	C>T/C>A at nonCpG-TCC*	3.41843	CEU	1	30.5304234008083	27.7549303643712
(233,425]	C>T/C>A at nonCpG-TCC*	3.65637	CEU	1	18.8658058821087	17.1507326200988
(28600,42100]	C>T/C>A at nonCpG-TCC*	3.45227	CEU	1	28.218673393898	25.6533394489981
(3130,5520]	C>T/C>A at nonCpG-TCC*	3.49368	CEU	1	25.7698586102036	23.4271441910942
(42100,66500]	C>T/C>A at nonCpG-TCC*	3.4893	CEU	1	26.0116138577821	23.6469216888928
(425,860]	C>T/C>A at nonCpG-TCC*	3.66412	CEU	1	18.6136529276171	16.9215026614701
(55,124]	C>T/C>A at nonCpG-TCC*	3.43887	CEU	1	29.0970515289978	26.4518650263617
(5520,9040]	C>T/C>A at nonCpG-TCC*	3.44732	CEU	1	28.5378117821617	25.9434652565106
(66500,3e+06]	C>T/C>A at nonCpG-TCC*	3.49119	CEU	1	25.9068289659595	23.5516626963268
(860,1720]	C>T/C>A at nonCpG-TCC*	3.63348	CEU	1	19.64315571793	17.8574142890272
(9040,13700]	C>T/C>A at nonCpG-TCC*	3.43094	CEU	1	29.6391615227213	26.944692293383
(0,55]	T>C / T>G	3.91945	CEU	10	99.3874630458833	90.3522391326212
(124,233]	T>C / T>G	4.01783	CEU	10	52.3504688597624	47.5913353270567
(13700,19900]	T>C / T>G	4.00647	CEU	10	55.4276537240695	50.3887761127904
(1720,3130]	T>C / T>G	4.02943	CEU	10	49.5307455755348	45.0279505232135
(19900,28600]	T>C / T>G	4.06907	CEU	10	41.7697844000134	37.9725312727394
(233,425]	T>C / T>G	4.05247	CEU	10	44.7163811903711	40.6512556276101
(28600,42100]	T>C / T>G	4.20233	CEU	10	27.0529234694319	24.5935667903926
(3130,5520]	T>C / T>G	3.98937	CEU	10	60.7774490084329	55.2522263713026
(42100,66500]	T>C / T>G	4.3391	CEU	10	19.5950598873749	17.8136908067044
(425,860]	T>C / T>G	4.0552	CEU	10	44.2048506331291	40.1862278482991
(55,124]	T>C / T>G	3.9632	CEU	10	71.2142320162384	64.7402109238531
(5520,9040]	T>C / T>G	3.972	CEU	10	67.3381488775511	61.2164989795919
(66500,3e+06]	T>C / T>G	4.27695	CEU	10	22.4473773611602	20.4067066919638
(860,1720]	T>C / T>G	4.04963	CEU	10	45.2606743186173	41.1460675623794
(9040,13700]	T>C / T>G	3.99731	CEU	10	58.1746368114729	52.8860334649753
(0,55]	T>C/T>G at nonTpG	4.04762	CEU	10	-730.126520213814	-663.751382012558
(124,233]	T>C/T>G at nonTpG	4.17128	CEU	10	84.0331994129083	76.3938176480985
(13700,19900]	T>C/T>G at nonTpG	4.03977	CEU	10	-459.598511542613	-417.816828675103
(1720,3130]	T>C/T>G at nonTpG	4.14599	CEU	10	109.939352353172	99.9448657756108
(19900,28600]	T>C/T>G at nonTpG	4.02386	CEU	10	-263.356230893905	-239.414755358095
(233,425]	T>C/T>G at nonTpG	4.19107	CEU	10	70.7797068978845	64.3451880889859
(28600,42100]	T>C/T>G at nonTpG	4.03587	CEU	10	-388.379257713669	-353.072052466972
(3130,5520]	T>C/T>G at nonTpG	4.09796	CEU	10	256.384522275699	233.076838432454
(42100,66500]	T>C/T>G at nonTpG	4.04003	CEU	10	-465.294482016689	-422.994983651536
(425,860]	T>C/T>G at nonTpG	4.19657	CEU	10	67.7827543387096	61.6206857624633
(55,124]	T>C/T>G at nonTpG	4.11033	CEU	10	191.477867353989	174.070788503627
(5520,9040]	T>C/T>G at nonTpG	4.07388	CEU	10	736.577883951777	669.616258137979
(66500,3e+06]	T>C/T>G at nonTpG	4.05944	CEU	10	-6762.42868046575	-6147.66243678704
(860,1720]	T>C/T>G at nonTpG	4.18146	CEU	10	76.6723059360349	69.7020963054862
(9040,13700]	T>C/T>G at nonTpG	4.07613	CEU	10	627.546524732991	570.496840666355
(0,55]	C>G / T>A	1.2377	CEU	10	17.7968603679847	16.1789639708952
(124,233]	C>G / T>A	1.23611	CEU	10	17.7056643139545	16.0960584672314
(13700,19900]	C>G / T>A	1.2132	CEU	10	16.4704237146348	14.9731124678498
(1720,3130]	C>G / T>A	1.24517	CEU	10	18.2356156459729	16.5778324054299
(19900,28600]	C>G / T>A	1.18641	CEU	10	15.1908593253607	13.8098721139642
(233,425]	C>G / T>A	1.2339	CEU	10	17.5801492112984	15.9819538284531
(28600,42100]	C>G / T>A	1.15173	CEU	10	13.7510412266655	12.5009465696959
(3130,5520]	C>G / T>A	1.24979	CEU	10	18.515792692557	16.8325388114155
(42100,66500]	C>G / T>A	1.12135	CEU	10	12.6537115444769	11.5033741313427
(425,860]	C>G / T>A	1.23441	CEU	10	17.6089871342897	16.0081701220815
(55,124]	C>G / T>A	1.23957	CEU	10	17.9050869386131	16.2773517623755
(5520,9040]	C>G / T>A	1.23515	CEU	10	17.6509656618342	16.0463324198493
(66500,3e+06]	C>G / T>A	1.13286	CEU	10	13.0534100180675	11.8667363800614
(860,1720]	C>G / T>A	1.23767	CEU	10	17.7951327002516	16.1773933638651
(9040,13700]	C>G / T>A	1.22479	CEU	10	17.0775060482871	15.5250054984428
(0,55]	C>T/C>A at nonCpG	3.05212	CEU	10	51.3088423535296	46.6444021395724
(124,233]	C>T/C>A at nonCpG	3.31463	CEU	10	11.6233072908297	10.5666429916633
(13700,19900]	C>T/C>A at nonCpG	3.03213	CEU	10	61.3597268046273	55.7815698223884
(1720,3130]	C>T/C>A at nonCpG	3.26849	CEU	10	14.3807234120835	13.0733849200759
(19900,28600]	C>T/C>A at nonCpG	3.03012	CEU	10	62.5564793056103	56.8695266414639
(233,425]	C>T/C>A at nonCpG	3.46357	CEU	10	5.86288809159165	5.32989826508331
(28600,42100]	C>T/C>A at nonCpG	3.06156	CEU	10	47.48820079379	43.1710916307182
(3130,5520]	C>T/C>A at nonCpG	3.12119	CEU	10	31.2723889507871	28.4294445007156
(42100,66500]	C>T/C>A at nonCpG	3.10299	CEU	10	35.1555131422825	31.959557402075
(425,860]	C>T/C>A at nonCpG	3.47575	CEU	10	5.52612967902022	5.02375425365475
(55,124]	C>T/C>A at nonCpG	3.16178	CEU	10	24.6397037747639	22.3997307043308
(5520,9040]	C>T/C>A at nonCpG	3.06054	CEU	10	47.877831088219	43.52530098929
(66500,3e+06]	C>T/C>A at nonCpG	3.12924	CEU	10	29.7611272730014	27.0555702481831
(860,1720]	C>T/C>A at nonCpG	3.40888	CEU	10	7.57793729964576	6.88903390876888
(9040,13700]	C>T/C>A at nonCpG	3.04028	CEU	10	56.8876058898694	51.7160053544267
(0,55]	C>T/C>A at nonCpG-TCC*	3.35772	CEU	10	44.2819327969644	40.2563025426949
(124,233]	C>T/C>A at nonCpG-TCC*	3.54062	CEU	10	26.8485128274618	24.4077389340562
(13700,19900]	C>T/C>A at nonCpG-TCC*	3.42529	CEU	10	36.0559659503763	32.7781508639784
(1720,3130]	C>T/C>A at nonCpG-TCC*	3.56369	CEU	10	25.4664658180012	23.1513325618192
(19900,28600]	C>T/C>A at nonCpG-TCC*	3.41843	CEU	10	36.7671898616481	33.4247180560437
(233,425]	C>T/C>A at nonCpG-TCC*	3.65637	CEU	10	20.9074402036292	19.006763821481
(28600,42100]	C>T/C>A at nonCpG-TCC*	3.45227	CEU	10	33.4724303230272	30.4294821118429
(3130,5520]	C>T/C>A at nonCpG-TCC*	3.49368	CEU	10	30.0669344141837	27.333576740167
(42100,66500]	C>T/C>A at nonCpG-TCC*	3.4893	CEU	10	30.3993530520591	27.6357755018719
(425,860]	C>T/C>A at nonCpG-TCC*	3.66412	CEU	10	20.5846755268379	18.7133413880344
(55,124]	C>T/C>A at nonCpG-TCC*	3.43887	CEU	10	34.715019549053	31.5591086809572
(5520,9040]	C>T/C>A at nonCpG-TCC*	3.44732	CEU	10	33.9225922617173	30.8387202379248
(66500,3e+06]	C>T/C>A at nonCpG-TCC*	3.49119	CEU	10	30.2551710135379	27.5047009213981
(860,1720]	C>T/C>A at nonCpG-TCC*	3.63348	CEU	10	21.9075343045373	19.9159402768521
(9040,13700]	C>T/C>A at nonCpG-TCC*	3.43094	CEU	10	35.487569351521	32.2614266832009
(0,55]	T>C / T>G	3.91945	CEU	100	54.5743094900849	49.6130086273499
(124,233]	T>C / T>G	4.01783	CEU	100	41.848027419497	38.0436612904519
(13700,19900]	T>C / T>G	4.00647	CEU	100	42.9887171437494	39.0806519488631
(1720,3130]	T>C / T>G	4.02943	CEU	100	40.7481731564682	37.0437937786074
(19900,28600]	T>C / T>G	4.06907	CEU	100	37.4162536707066	34.0147760642787
(233,425]	T>C / T>G	4.05247	CEU	100	38.7376369703783	35.2160336094348
(28600,42100]	T>C / T>G	4.20233	CEU	100	29.5270938740703	26.8428126127912
(3130,5520]	T>C / T>G	3.98937	CEU	100	44.8372135520803	40.7611032291639
(42100,66500]	T>C / T>G	4.3391	CEU	100	24.4604194561144	22.236744960104
(425,860]	T>C / T>G	4.0552	CEU	100	38.5134376849289	35.0122160772081
(55,124]	T>C / T>G	3.9632	CEU	100	48.0203376612886	43.6548524193532
(5520,9040]	T>C / T>G	3.972	CEU	100	46.8975134340313	42.6341031218467
(66500,3e+06]	T>C / T>G	4.27695	CEU	100	26.5022263594169	24.0929330540153
(860,1720]	T>C / T>G	4.04963	CEU	100	38.9738767441604	35.4307970401459
(9040,13700]	T>C / T>G	3.99731	CEU	100	43.958201638164	39.96200148924
(0,55]	T>C/T>G at nonTpG	4.04762	CEU	100	50.5048979599879	45.913543599989
(124,233]	T>C/T>G at nonTpG	4.17128	CEU	100	39.8414608891911	36.2195098992646
(13700,19900]	T>C/T>G at nonTpG	4.03977	CEU	100	51.3985803488514	46.7259821353195
(1720,3130]	T>C/T>G at nonTpG	4.14599	CEU	100	41.6072494027847	37.8247721843497
(19900,28600]	T>C/T>G at nonTpG	4.02386	CEU	100	53.3188649357123	48.4716953961021
(233,425]	T>C/T>G at nonTpG	4.19107	CEU	100	38.5705299605371	35.0641181459428
(28600,42100]	T>C/T>G at nonTpG	4.03587	CEU	100	51.8554001010474	47.141272819134
(3130,5520]	T>C/T>G at nonTpG	4.09796	CEU	100	45.485182767577	41.3501661523427
(42100,66500]	T>C/T>G at nonTpG	4.04003	CEU	100	51.3684339882116	46.6985763529196
(425,860]	T>C/T>G at nonTpG	4.19657	CEU	100	38.2330561170796	34.7573237427996
(55,124]	T>C/T>G at nonTpG	4.11033	CEU	100	44.4124249384053	40.3749317621866
(5520,9040]	T>C/T>G at nonTpG	4.07388	CEU	100	47.7445898947675	43.4041726316068
(66500,3e+06]	T>C/T>G at nonTpG	4.05944	CEU	100	49.2207554792014	44.7461413447285
(860,1720]	T>C/T>G at nonTpG	4.18146	CEU	100	39.176318563776	35.6148350579782
(9040,13700]	T>C/T>G at nonTpG	4.07613	CEU	100	47.5231651399147	43.2028773999224
(0,55]	C>G / T>A	1.2377	CEU	100	18.9833001745656	17.2575456132415
(124,233]	C>G / T>A	1.23611	CEU	100	18.8922016799616	17.1747287999651
(13700,19900]	C>G / T>A	1.2132	CEU	100	17.6582231765299	16.0529301604817
(1720,3130]	C>G / T>A	1.24517	CEU	100	19.4215776623614	17.6559796930558
(19900,28600]	C>G / T>A	1.18641	CEU	100	16.379849627384	14.8907723885309
(233,425]	C>G / T>A	1.2339	CEU	100	18.7668198654483	17.0607453322257
(28600,42100]	C>G / T>A	1.15173	CEU	100	14.9412296830649	13.5829360755135
(3130,5520]	C>G / T>A	1.24979	CEU	100	19.7014423113831	17.9104021012574
(42100,66500]	C>G / T>A	1.12135	CEU	100	13.8447122896348	12.5861020814862
(425,860]	C>G / T>A	1.23441	CEU	100	18.7956272655701	17.086933877791
(55,124]	C>G / T>A	1.23957	CEU	100	19.0914101853504	17.3558274412277
(5520,9040]	C>G / T>A	1.23515	CEU	100	18.8375612542063	17.1250556856421
(66500,3e+06]	C>G / T>A	1.13286	CEU	100	14.2441249925442	12.9492045386766
(860,1720]	C>G / T>A	1.23767	CEU	100	18.9815743606488	17.2559766914989
(9040,13700]	C>G / T>A	1.22479	CEU	100	18.2646990397463	16.6042718543148
(0,55]	C>T/C>A at nonCpG	3.05212	CEU	100	33.6726999830316	30.6115454391196
(124,233]	C>T/C>A at nonCpG	3.31463	CEU	100	17.9605824692953	16.3278022448139
(13700,19900]	C>T/C>A at nonCpG	3.03213	CEU	100	35.7347223479844	32.4861112254404
(1720,3130]	C>T/C>A at nonCpG	3.26849	CEU	100	19.7690065914425	17.9718241740386
(19900,28600]	C>T/C>A at nonCpG	3.03012	CEU	100	35.9538005030741	32.6852731846129
(233,425]	C>T/C>A at nonCpG	3.46357	CEU	100	13.5084783901696	12.2804349001542
(28600,42100]	C>T/C>A at nonCpG	3.06156	CEU	100	32.7671819690517	29.7883472445925
(3130,5520]	C>T/C>A at nonCpG	3.12119	CEU	100	27.87108178953	25.3373470813909
(42100,66500]	C>T/C>A at nonCpG	3.10299	CEU	100	29.2312552546159	26.5738684132872
(425,860]	C>T/C>A at nonCpG	3.47575	CEU	100	13.2147212745802	12.0133829768911
(55,124]	C>T/C>A at nonCpG	3.16178	CEU	100	25.1804527524084	22.8913206840077
(5520,9040]	C>T/C>A at nonCpG	3.06054	CEU	100	32.8630573784135	29.8755067076486
(66500,3e+06]	C>T/C>A at nonCpG	3.12924	CEU	100	27.3018536295936	24.8198669359942
(860,1720]	C>T/C>A at nonCpG	3.40888	CEU	100	14.9424496352213	13.5840451229285
(9040,13700]	C>T/C>A at nonCpG	3.04028	CEU	100	34.8690593718477	31.6991448834979
(0,55]	C>T/C>A at nonCpG-TCC*	3.35772	CEU	100	50.1217083962704	45.5651894511549
(124,233]	C>T/C>A at nonCpG-TCC*	3.54062	CEU	100	26.4894036778411	24.0812760707646
(13700,19900]	C>T/C>A at nonCpG-TCC*	3.42529	CEU	100	38.262672527456	34.7842477522327
(1720,3130]	C>T/C>A at nonCpG-TCC*	3.56369	CEU	100	24.8425072932656	22.5840975393324
(19900,28600]	C>T/C>A at nonCpG-TCC*	3.41843	CEU	100	39.2346102085751	35.667827462341
(233,425]	C>T/C>A at nonCpG-TCC*	3.65637	CEU	100	19.6113595127542	17.8285086479583
(28600,42100]	C>T/C>A at nonCpG-TCC*	3.45227	CEU	100	34.8109126932892	31.6462842666265
(3130,5520]	C>T/C>A at nonCpG-TCC*	3.49368	CEU	100	30.4414500385326	27.6740454895751
(42100,66500]	C>T/C>A at nonCpG-TCC*	3.4893	CEU	100	30.8592632950822	28.053875722802
(425,860]	C>T/C>A at nonCpG-TCC*	3.66412	CEU	100	19.2522779168015	17.5020708334559
(55,124]	C>T/C>A at nonCpG-TCC*	3.43887	CEU	100	36.4558736714209	33.1417033376554
(5520,9040]	C>T/C>A at nonCpG-TCC*	3.44732	CEU	100	35.4036350570459	32.1851227791327
(66500,3e+06]	C>T/C>A at nonCpG-TCC*	3.49119	CEU	100	30.6778162869309	27.8889238972099
(860,1720]	C>T/C>A at nonCpG-TCC*	3.63348	CEU	100	20.7332312140142	18.8483920127402
(9040,13700]	C>T/C>A at nonCpG-TCC*	3.43094	CEU	100	37.4927469304169	34.0843153912881
(0,55]	T>C / T>G	3.91945	CEU	101	51.1663562509067	46.5148693190061
(124,233]	T>C / T>G	4.01783	CEU	101	37.3349127002015	33.940829727456
(13700,19900]	T>C / T>G	4.00647	CEU	101	38.5340014262152	35.0309103874684
(1720,3130]	T>C / T>G	4.02943	CEU	101	36.1860368557242	32.8963971415675
(19900,28600]	T>C / T>G	4.06907	CEU	101	32.7485960488517	29.7714509535015
(233,425]	T>C / T>G	4.05247	CEU	101	34.1041608421795	31.0037825837995
(28600,42100]	T>C / T>G	4.20233	CEU	101	24.8586307767527	22.5987552515934
(3130,5520]	T>C / T>G	3.98937	CEU	101	40.493662768322	36.8124206984745
(42100,66500]	T>C / T>G	4.3391	CEU	101	19.9680190328652	18.152744575332
(425,860]	T>C / T>G	4.0552	CEU	101	33.8734565576146	30.7940514160133
(55,124]	T>C / T>G	3.9632	CEU	101	43.9169737783525	39.9245216166841
(5520,9040]	T>C / T>G	3.972	CEU	101	42.702303743805	38.8202761307319
(66500,3e+06]	T>C / T>G	4.27695	CEU	101	21.9227512780888	19.9297738891716
(860,1720]	T>C / T>G	4.04963	CEU	101	34.347568253802	31.2250620489109
(9040,13700]	T>C / T>G	3.99731	CEU	101	39.5592243143184	35.9629311948349
(0,55]	T>C/T>G at nonTpG	4.04762	CEU	101	49.5364902498277	45.0331729543888
(124,233]	T>C/T>G at nonTpG	4.17128	CEU	101	36.2493614778917	32.9539649799015
(13700,19900]	T>C/T>G at nonTpG	4.03977	CEU	101	50.722373749368	46.1112488630618
(1720,3130]	T>C/T>G at nonTpG	4.14599	CEU	101	38.3453474771377	34.8594067973979
(19900,28600]	T>C/T>G at nonTpG	4.02386	CEU	101	53.3112503451382	48.4647730410347
(233,425]	T>C/T>G at nonTpG	4.19107	CEU	101	34.7647808852026	31.6043462592751
(28600,42100]	T>C/T>G at nonTpG	4.03587	CEU	101	51.333168512128	46.6665168292073
(3130,5520]	T>C/T>G at nonTpG	4.09796	CEU	101	43.0897227227638	39.1724752025126
(42100,66500]	T>C/T>G at nonTpG	4.04003	CEU	101	50.6821765726291	46.0747059751173
(425,860]	T>C/T>G at nonTpG	4.19657	CEU	101	34.3738933199931	31.2489939272665
(55,124]	T>C/T>G at nonTpG	4.11033	CEU	101	41.7573742586294	37.9612493260267
(5520,9040]	T>C/T>G at nonTpG	4.07388	CEU	101	45.9473547144968	41.7703224677244
(66500,3e+06]	T>C/T>G at nonTpG	4.05944	CEU	101	47.8530808350609	43.5028007591462
(860,1720]	T>C/T>G at nonTpG	4.18146	CEU	101	35.4699307549095	32.2453915953723
(9040,13700]	T>C/T>G at nonTpG	4.07613	CEU	101	45.664164527654	41.5128768433218
(0,55]	C>G / T>A	1.2377	CEU	101	17.8878172029388	16.2616520026716
(124,233]	C>G / T>A	1.23611	CEU	101	17.7803620856	16.1639655323637
(13700,19900]	C>G / T>A	1.2132	CEU	101	16.343199771914	14.8574543381036
(1720,3130]	C>G / T>A	1.24517	CEU	101	18.4074388069916	16.7340352790833
(19900,28600]	C>G / T>A	1.18641	CEU	101	14.8895414436573	13.5359467669612
(233,425]	C>G / T>A	1.2339	CEU	101	17.6327764073637	16.029796733967
(28600,42100]	C>G / T>A	1.15173	CEU	101	13.2949421192445	12.086311017495
(3130,5520]	C>G / T>A	1.24979	CEU	101	18.7415615254362	17.037783204942
(42100,66500]	C>G / T>A	1.12135	CEU	101	12.1078639428355	11.0071490389413
(425,860]	C>G / T>A	1.23441	CEU	101	17.6666537680383	16.0605943345803
(55,124]	C>G / T>A	1.23957	CEU	101	18.0155836112203	16.3778032829275
(5520,9040]	C>G / T>A	1.23515	CEU	101	17.7160015467261	16.1054559515691
(66500,3e+06]	C>G / T>A	1.13286	CEU	101	12.5374825683913	11.3977114258102
(860,1720]	C>G / T>A	1.23767	CEU	101	17.885779765758	16.2597997870527
(9040,13700]	C>G / T>A	1.22479	CEU	101	17.0452890740419	15.4957173400381
(0,55]	C>T/C>A at nonCpG	3.05212	CEU	101	42.1829320619074	38.3481200562794
(124,233]	C>T/C>A at nonCpG	3.31463	CEU	101	15.5883501675103	14.1712274250093
(13700,19900]	C>T/C>A at nonCpG	3.03213	CEU	101	47.0142622394597	42.7402383995088
(1720,3130]	C>T/C>A at nonCpG	3.26849	CEU	101	17.9653384790393	16.3321258900357
(19900,28600]	C>T/C>A at nonCpG	3.03012	CEU	101	47.5529970547919	43.2299973225381
(233,425]	C>T/C>A at nonCpG	3.46357	CEU	101	10.2714754736721	9.33770497606558
(28600,42100]	C>T/C>A at nonCpG	3.06156	CEU	101	40.1892036867515	36.5356397152286
(3130,5520]	C>T/C>A at nonCpG	3.12119	CEU	101	30.564796604549	27.7861787314082
(42100,66500]	C>T/C>A at nonCpG	3.10299	CEU	101	33.0593383072447	30.053943915677
(425,860]	C>T/C>A at nonCpG	3.47575	CEU	101	9.94486710594033	9.04078827812757
(55,124]	C>T/C>A at nonCpG	3.16178	CEU	101	25.9820675833091	23.6200614393719
(5520,9040]	C>T/C>A at nonCpG	3.06054	CEU	101	40.3968189309636	36.7243808463306
(66500,3e+06]	C>T/C>A at nonCpG	3.12924	CEU	101	29.5576690638067	26.8706082398242
(860,1720]	C>T/C>A at nonCpG	3.40888	CEU	101	11.9068927784841	10.8244479804401
(9040,13700]	C>T/C>A at nonCpG	3.04028	CEU	101	44.9345147775449	40.8495588886772
(0,55]	C>T/C>A at nonCpG-TCC*	3.35772	CEU	101	694.475335944443	631.341214494948
(124,233]	C>T/C>A at nonCpG-TCC*	3.54062	CEU	101	32.4182110992171	29.4711009992883
(13700,19900]	C>T/C>A at nonCpG-TCC*	3.42529	CEU	101	90.0249143278423	81.8408312071294
(1720,3130]	C>T/C>A at nonCpG-TCC*	3.56369	CEU	101	28.2515543889635	25.6832312626941
(19900,28600]	C>T/C>A at nonCpG-TCC*	3.41843	CEU	101	99.3050451532915	90.2773137757195
(233,425]	C>T/C>A at nonCpG-TCC*	3.65637	CEU	101	17.7735347941415	16.157758903765
(28600,42100]	C>T/C>A at nonCpG-TCC*	3.45227	CEU	101	65.2486089598574	59.316917236234
(3130,5520]	C>T/C>A at nonCpG-TCC*	3.49368	CEU	101	44.9397821248997	40.8543473862725
(42100,66500]	C>T/C>A at nonCpG-TCC*	3.4893	CEU	101	46.5292694313585	42.2993358466896
(425,860]	C>T/C>A at nonCpG-TCC*	3.66412	CEU	101	17.1747491048233	15.6134082771121
(55,124]	C>T/C>A at nonCpG-TCC*	3.43887	CEU	101	75.7370537211179	68.8518670191981
(5520,9040]	C>T/C>A at nonCpG-TCC*	3.44732	CEU	101	68.7970379163142	62.5427617421038
(66500,3e+06]	C>T/C>A at nonCpG-TCC*	3.49119	CEU	101	45.831558413443	41.66505310313
(860,1720]	C>T/C>A at nonCpG-TCC*	3.63348	CEU	101	19.7311651129998	17.9374228299998
(9040,13700]	C>T/C>A at nonCpG-TCC*	3.43094	CEU	101	83.5194613836488	75.9267830760443
(0,55]	T>C / T>G	3.91945	CEU	102	57.5690202147022	52.3354729224565
(124,233]	T>C / T>G	4.01783	CEU	102	42.6187792150691	38.7443447409719
(13700,19900]	T>C / T>G	4.00647	CEU	102	43.9331212984446	39.9392011804042
(1720,3130]	T>C / T>G	4.02943	CEU	102	41.3561697550209	37.5965179591099
(19900,28600]	T>C / T>G	4.06907	CEU	102	37.5589872220976	34.1445338382705
(233,425]	T>C / T>G	4.05247	CEU	102	39.059911612963	35.5090105572391
(28600,42100]	T>C / T>G	4.20233	CEU	102	28.7314839773815	26.1195308885286
(3130,5520]	T>C / T>G	3.98937	CEU	102	46.0735889408596	41.885080855327
(42100,66500]	T>C / T>G	4.3391	CEU	102	23.1800875912572	21.0728069011429
(425,860]	T>C / T>G	4.0552	CEU	102	38.8047906656774	35.2770824233431
(55,124]	T>C / T>G	3.9632	CEU	102	49.7904324936603	45.2640295396912
(5520,9040]	T>C / T>G	3.972	CEU	102	48.4748441432211	44.068040130201
(66500,3e+06]	T>C / T>G	4.27695	CEU	102	25.4063323226645	23.0966657478768
(860,1720]	T>C / T>G	4.04963	CEU	102	39.3289371197423	35.7535791997658
(9040,13700]	T>C / T>G	3.99731	CEU	102	45.0541011969196	40.9582738153815
(0,55]	T>C/T>G at nonTpG	4.04762	CEU	102	43.5717929738969	39.6107208853608
(124,233]	T>C/T>G at nonTpG	4.17128	CEU	102	36.1940555167334	32.903686833394
(13700,19900]	T>C/T>G at nonTpG	4.03977	CEU	102	44.1466498602078	40.1333180547344
(1720,3130]	T>C/T>G at nonTpG	4.14599	CEU	102	37.4860477319731	34.0782252108846
(19900,28600]	T>C/T>G at nonTpG	4.02386	CEU	102	45.3609696194409	41.2372451085826
(233,425]	T>C/T>G at nonTpG	4.19107	CEU	102	35.245514428946	32.0413767535873
(28600,42100]	T>C/T>G at nonTpG	4.03587	CEU	102	44.4380902986241	40.39826390784
(3130,5520]	T>C/T>G at nonTpG	4.09796	CEU	102	40.222436714173	36.565851558339
(42100,66500]	T>C/T>G at nonTpG	4.04003	CEU	102	44.1273602124274	40.1157820112976
(425,860]	T>C/T>G at nonTpG	4.19657	CEU	102	34.9909676277385	31.8099705706713
(55,124]	T>C/T>G at nonTpG	4.11033	CEU	102	39.4789522612513	35.8899566011376
(5520,9040]	T>C/T>G at nonTpG	4.07388	CEU	102	41.7558861711797	37.9598965192542
(66500,3e+06]	T>C/T>G at nonTpG	4.05944	CEU	102	42.7346877062235	38.8497160965668
(860,1720]	T>C/T>G at nonTpG	4.18146	CEU	102	35.6996117526441	32.4541925024037
(9040,13700]	T>C/T>G at nonTpG	4.07613	CEU	102	41.6075136795852	37.8250124359866
(0,55]	C>G / T>A	1.2377	CEU	102	16.9836377662981	15.4396706966346
(124,233]	C>G / T>A	1.23611	CEU	102	16.8976714714429	15.3615195194935
(13700,19900]	C>G / T>A	1.2132	CEU	102	15.7337957234914	14.3034506577195
(1720,3130]	C>G / T>A	1.24517	CEU	102	17.3973070609723	15.815733691793
(19900,28600]	C>G / T>A	1.18641	CEU	102	14.5291936426911	13.2083578569919
(233,425]	C>G / T>A	1.2339	CEU	102	16.7793629738166	15.2539663398333
(28600,42100]	C>G / T>A	1.15173	CEU	102	13.1749859142606	11.9772599220551
(3130,5520]	C>G / T>A	1.24979	CEU	102	17.6615298979993	16.0559362709085
(42100,66500]	C>G / T>A	1.12135	CEU	102	12.143797095662	11.039815541511
(425,860]	C>G / T>A	1.23441	CEU	102	16.8065442324715	15.2786765749741
(55,124]	C>G / T>A	1.23957	CEU	102	17.085664903026	15.5324226391146
(5520,9040]	C>G / T>A	1.23515	CEU	102	16.8461121606948	15.3146474188135
(66500,3e+06]	C>G / T>A	1.13286	CEU	102	12.5193144621404	11.3811949655822
(860,1720]	C>G / T>A	1.23767	CEU	102	16.9820091241068	15.4381901128244
(9040,13700]	C>G / T>A	1.22479	CEU	102	16.3056815160745	14.823346832795
(0,55]	C>T/C>A at nonCpG	3.05212	CEU	102	46.8136454666182	42.5578595151075
(124,233]	C>T/C>A at nonCpG	3.31463	CEU	102	15.5616676078775	14.1469705526159
(13700,19900]	C>T/C>A at nonCpG	3.03213	CEU	102	52.9540003843802	48.1400003494366
(1720,3130]	C>T/C>A at nonCpG	3.26849	CEU	102	18.1917112325049	16.5379193022772
(19900,28600]	C>T/C>A at nonCpG	3.03012	CEU	102	53.6482563538004	48.7711421398185
(233,425]	C>T/C>A at nonCpG	3.46357	CEU	102	9.78597454030527	8.8963404911866
(28600,42100]	C>T/C>A at nonCpG	3.06156	CEU	102	44.3238179955902	40.294379995991
(3130,5520]	C>T/C>A at nonCpG	3.12119	CEU	102	32.6520617596429	29.6836925087663
(42100,66500]	C>T/C>A at nonCpG	3.10299	CEU	102	35.623244901648	32.3847680924073
(425,860]	C>T/C>A at nonCpG	3.47575	CEU	102	9.4359209471999	8.57810995199991
(55,124]	C>T/C>A at nonCpG	3.16178	CEU	102	27.2887393736583	24.8079448851439
(5520,9040]	C>T/C>A at nonCpG	3.06054	CEU	102	44.5819128108038	40.5290116461852
(66500,3e+06]	C>T/C>A at nonCpG	3.12924	CEU	102	31.4629251258644	28.6026592053313
(860,1720]	C>T/C>A at nonCpG	3.40888	CEU	102	11.5469667312149	10.4972424829226
(9040,13700]	C>T/C>A at nonCpG	3.04028	CEU	102	50.2919857982415	45.7199870893105
(0,55]	C>T/C>A at nonCpG-TCC*	3.35772	CEU	102	45.9939033358211	41.812639396201
(124,233]	C>T/C>A at nonCpG-TCC*	3.54062	CEU	102	29.0986112564692	26.4532829604265
(13700,19900]	C>T/C>A at nonCpG-TCC*	3.42529	CEU	102	38.1040506522283	34.6400460474803
(1720,3130]	C>T/C>A at nonCpG-TCC*	3.56369	CEU	102	27.7306649405897	25.2096954005361
(19900,28600]	C>T/C>A at nonCpG-TCC*	3.41843	CEU	102	38.7919498633424	35.2654089666749
(233,425]	C>T/C>A at nonCpG-TCC*	3.65637	CEU	102	23.1876141270772	21.0796492064338
(28600,42100]	C>T/C>A at nonCpG-TCC*	3.45227	CEU	102	35.5959961802097	32.3599965274633
(3130,5520]	C>T/C>A at nonCpG-TCC*	3.49368	CEU	102	32.2676738980638	29.3342489982398
(42100,66500]	C>T/C>A at nonCpG-TCC*	3.4893	CEU	102	32.5936845992988	29.6306223629989
(425,860]	C>T/C>A at nonCpG-TCC*	3.66412	CEU	102	22.8641911123037	20.7856282839125
(55,124]	C>T/C>A at nonCpG-TCC*	3.43887	CEU	102	36.8040957666412	33.4582688787647
(5520,9040]	C>T/C>A at nonCpG-TCC*	3.44732	CEU	102	36.0340526132332	32.7582296483939
(66500,3e+06]	C>T/C>A at nonCpG-TCC*	3.49119	CEU	102	32.4523119173259	29.5021017430236
(860,1720]	C>T/C>A at nonCpG-TCC*	3.63348	CEU	102	24.1882396626727	21.9893087842479
(9040,13700]	C>T/C>A at nonCpG-TCC*	3.43094	CEU	102	37.553506428791	34.1395512989009
(0,55]	T>C / T>G	3.91945	CEU	103	94.839823350989	86.2180212281718
(124,233]	T>C / T>G	4.01783	CEU	103	52.6706240971225	47.8823855428387
(13700,19900]	T>C / T>G	4.00647	CEU	103	55.5225315913076	50.4750287193705
(1720,3130]	T>C / T>G	4.02943	CEU	103	50.0454357731368	45.4958507028517
(19900,28600]	T>C / T>G	4.06907	CEU	103	42.7605479789792	38.8732254354356
(233,425]	T>C / T>G	4.05247	CEU	103	45.5367100824608	41.3970091658735
(28600,42100]	T>C / T>G	4.20233	CEU	103	28.7025619876814	26.0932381706195
(3130,5520]	T>C / T>G	3.98937	CEU	103	60.4487036191704	54.9533669265185
(42100,66500]	T>C / T>G	4.3391	CEU	103	21.4537787188372	19.5034351989429
(425,860]	T>C / T>G	4.0552	CEU	103	45.0556765761096	40.9597059782814
(55,124]	T>C / T>G	3.9632	CEU	103	69.9438825799397	63.5853477999451
(5520,9040]	T>C / T>G	3.972	CEU	103	66.435112971683	60.3955572469846
(66500,3e+06]	T>C / T>G	4.27695	CEU	103	24.2361968800298	22.0329062545725
(860,1720]	T>C / T>G	4.04963	CEU	103	46.048134401484	41.8619403649855
(9040,13700]	T>C / T>G	3.99731	CEU	103	58.0570426971432	52.7791297246756
(0,55]	T>C/T>G at nonTpG	4.04762	CEU	103	57.0786368038452	51.8896698216775
(124,233]	T>C/T>G at nonTpG	4.17128	CEU	103	40.4967403392574	36.815218490234
(13700,19900]	T>C/T>G at nonTpG	4.03977	CEU	103	58.6105515874937	53.2823196249943
(1720,3130]	T>C/T>G at nonTpG	4.14599	CEU	103	43.0435047423912	39.1304588567193
(19900,28600]	T>C/T>G at nonTpG	4.02386	CEU	103	61.9856657267169	56.3506052061063
(233,425]	T>C/T>G at nonTpG	4.19107	CEU	103	38.7079623041115	35.1890566401014
(28600,42100]	T>C/T>G at nonTpG	4.03587	CEU	103	59.4030161524021	54.0027419567292
(3130,5520]	T>C/T>G at nonTpG	4.09796	CEU	103	48.902180634799	44.4565278498172
(42100,66500]	T>C/T>G at nonTpG	4.04003	CEU	103	58.5584808620389	53.2349826018536
(425,860]	T>C/T>G at nonTpG	4.19657	CEU	103	38.2390415525318	34.7627650477562
(55,124]	T>C/T>G at nonTpG	4.11033	CEU	103	47.2435754126541	42.9487049205946
(5520,9040]	T>C/T>G at nonTpG	4.07388	CEU	103	52.4953229224813	47.7230208386194
(66500,3e+06]	T>C/T>G at nonTpG	4.05944	CEU	103	54.9190570950208	49.926415540928
(860,1720]	T>C/T>G at nonTpG	4.18146	CEU	103	39.5560511540253	35.9600465036594
(9040,13700]	T>C/T>G at nonTpG	4.07613	CEU	103	52.1370466430705	47.3973151300641
(0,55]	C>G / T>A	1.2377	CEU	103	17.6241139762403	16.0219217965821
(124,233]	C>G / T>A	1.23611	CEU	103	17.5321685782797	15.9383350711634
(13700,19900]	C>G / T>A	1.2132	CEU	103	16.289391733346	14.8085379394054
(1720,3130]	C>G / T>A	1.24517	CEU	103	18.0668463705996	16.4244057914541
(19900,28600]	C>G / T>A	1.18641	CEU	103	15.0071323878851	13.6428476253501
(233,425]	C>G / T>A	1.2339	CEU	103	17.4056656014731	15.8233323649755
(28600,42100]	C>G / T>A	1.15173	CEU	103	13.5704628844021	12.3367844403656
(3130,5520]	C>G / T>A	1.24979	CEU	103	18.3498857085834	16.6817142805304
(42100,66500]	C>G / T>A	1.12135	CEU	103	12.4799015618324	11.3453650562112
(425,860]	C>G / T>A	1.23441	CEU	103	17.4347260414582	15.8497509467802
(55,124]	C>G / T>A	1.23957	CEU	103	17.7332643332178	16.1211493938344
(5520,9040]	C>G / T>A	1.23515	CEU	103	17.4770332289399	15.888212026309
(66500,3e+06]	C>G / T>A	1.13286	CEU	103	12.8766986040954	11.7060896400868
(860,1720]	C>G / T>A	1.23767	CEU	103	17.622371865451	16.0203380595009
(9040,13700]	C>G / T>A	1.22479	CEU	103	16.8995703052553	15.3632457320503
(0,55]	C>T/C>A at nonCpG	3.05212	CEU	103	33.2956314702286	30.268755882026
(124,233]	C>T/C>A at nonCpG	3.31463	CEU	103	19.3844473906587	17.6222249005988
(13700,19900]	C>T/C>A at nonCpG	3.03213	CEU	103	35.0184073870769	31.8349158064335
(1720,3130]	C>T/C>A at nonCpG	3.26849	CEU	103	21.0599437068837	19.1454033698943
(19900,28600]	C>T/C>A at nonCpG	3.03012	CEU	103	35.2001195205162	32.0001086550148
(233,425]	C>T/C>A at nonCpG	3.46357	CEU	103	15.1715000365354	13.7922727604868
(28600,42100]	C>T/C>A at nonCpG	3.06156	CEU	103	32.5319038051805	29.5744580047096
(3130,5520]	C>T/C>A at nonCpG	3.12119	CEU	103	28.3245481698003	25.749589245273
(42100,66500]	C>T/C>A at nonCpG	3.10299	CEU	103	29.5067643733749	26.8243312485226
(425,860]	C>T/C>A at nonCpG	3.47575	CEU	103	14.8890179507491	13.5354708643174
(55,124]	C>T/C>A at nonCpG	3.16178	CEU	103	25.9548664550554	23.5953331409594
(5520,9040]	C>T/C>A at nonCpG	3.06054	CEU	103	32.6129760923613	29.6481600839648
(66500,3e+06]	C>T/C>A at nonCpG	3.12924	CEU	103	27.8266844732411	25.2969858847646
(860,1720]	C>T/C>A at nonCpG	3.40888	CEU	103	16.5423446475568	15.0384951341425
(9040,13700]	C>T/C>A at nonCpG	3.04028	CEU	103	34.2979155766172	31.1799232514702
(0,55]	C>T/C>A at nonCpG-TCC*	3.35772	CEU	103	47.0580828036547	42.7800752760497
(124,233]	C>T/C>A at nonCpG-TCC*	3.54062	CEU	103	26.3796836507074	23.9815305915522
(13700,19900]	C>T/C>A at nonCpG-TCC*	3.42529	CEU	103	36.9466204914653	33.587836810423
(1720,3130]	C>T/C>A at nonCpG-TCC*	3.56369	CEU	103	24.8571698776805	22.5974271615277
(19900,28600]	C>T/C>A at nonCpG-TCC*	3.41843	CEU	103	37.794879873874	34.3589817035218
(233,425]	C>T/C>A at nonCpG-TCC*	3.65637	CEU	103	19.9458362327924	18.1325783934476
(28600,42100]	C>T/C>A at nonCpG-TCC*	3.45227	CEU	103	33.9049403101294	30.8226730092085
(3130,5520]	C>T/C>A at nonCpG-TCC*	3.49368	CEU	103	29.9880666808174	27.2618788007431
(42100,66500]	C>T/C>A at nonCpG-TCC*	3.4893	CEU	103	30.3658689024837	27.6053353658942
(425,860]	C>T/C>A at nonCpG-TCC*	3.66412	CEU	103	19.604439407289	17.82221764299
(55,124]	C>T/C>A at nonCpG-TCC*	3.43887	CEU	103	35.3601838915402	32.145621719582
(5520,9040]	C>T/C>A at nonCpG-TCC*	3.44732	CEU	103	34.4305080405497	31.3004618550452
(66500,3e+06]	C>T/C>A at nonCpG-TCC*	3.49119	CEU	103	30.2018834112392	27.4562576465811
(860,1720]	C>T/C>A at nonCpG-TCC*	3.63348	CEU	103	21.0088902595294	19.0989911450267
(9040,13700]	C>T/C>A at nonCpG-TCC*	3.43094	CEU	103	36.2721216866174	32.9746560787431
(0,55]	T>C / T>G	3.91945	CEU	104	51.1741799400029	46.521981763639
(124,233]	T>C / T>G	4.01783	CEU	104	38.9302661998041	35.391151090731
(13700,19900]	T>C / T>G	4.00647	CEU	104	40.0264113555158	36.3876466868325
(1720,3130]	T>C / T>G	4.02943	CEU	104	37.8736055296772	34.4305504815247
(19900,28600]	T>C / T>G	4.06907	CEU	104	34.6739968221782	31.5218152928893
(233,425]	T>C / T>G	4.05247	CEU	104	35.9426454258834	32.6751322053485
(28600,42100]	T>C / T>G	4.20233	CEU	104	27.1068535773973	24.6425941612703
(3130,5520]	T>C / T>G	3.98937	CEU	104	41.8032695522204	38.0029723202004
(42100,66500]	T>C / T>G	4.3391	CEU	104	22.2534567647434	20.2304152406758
(425,860]	T>C / T>G	4.0552	CEU	104	35.727369347086	32.4794266791691
(55,124]	T>C / T>G	3.9632	CEU	104	44.8646175387285	40.7860159442987
(5520,9040]	T>C / T>G	3.972	CEU	104	43.7845198836381	39.8041089851255
(66500,3e+06]	T>C / T>G	4.27695	CEU	104	24.2087075518911	22.0079159562646
(860,1720]	T>C / T>G	4.04963	CEU	104	36.1694935229713	32.8813577481557
(9040,13700]	T>C / T>G	3.99731	CEU	104	40.958239298435	37.2347629985773
(0,55]	T>C/T>G at nonTpG	4.04762	CEU	104	51.7180865620758	47.0164423291598
(124,233]	T>C/T>G at nonTpG	4.17128	CEU	104	37.3326754804094	33.9387958912813
(13700,19900]	T>C/T>G at nonTpG	4.03977	CEU	104	53.0348669739272	48.2135154308429
(1720,3130]	T>C/T>G at nonTpG	4.14599	CEU	104	39.5579448286923	35.9617680260839
(19900,28600]	T>C/T>G at nonTpG	4.02386	CEU	104	55.9287874380931	50.8443522164482
(233,425]	T>C/T>G at nonTpG	4.19107	CEU	104	35.7662340619694	32.514758238154
(28600,42100]	T>C/T>G at nonTpG	4.03587	CEU	104	53.7152389123289	48.8320353748444
(3130,5520]	T>C/T>G at nonTpG	4.09796	CEU	104	44.6551042416678	40.5955493106071
(42100,66500]	T>C/T>G at nonTpG	4.04003	CEU	104	52.9901424007468	48.1728567279517
(425,860]	T>C/T>G at nonTpG	4.19657	CEU	104	35.3551226976546	32.1410206342315
(55,124]	T>C/T>G at nonTpG	4.11033	CEU	104	43.2151786972754	39.2865260884322
(5520,9040]	T>C/T>G at nonTpG	4.07388	CEU	104	47.7661700030017	43.4237909118197
(66500,3e+06]	T>C/T>G at nonTpG	4.05944	CEU	104	49.8583044351811	45.32573130471
(860,1720]	T>C/T>G at nonTpG	4.18146	CEU	104	36.5092673750462	33.1902430682238
(9040,13700]	T>C/T>G at nonTpG	4.07613	CEU	104	47.45647287328	43.1422480666182
(0,55]	C>G / T>A	1.2377	CEU	104	-2.1088136168175	-1.91710328801591
(124,233]	C>G / T>A	1.23611	CEU	104	-2.05167316650512	-1.86515742409556
(13700,19900]	C>G / T>A	1.2132	CEU	104	-1.40134953434728	-1.2739541221339
(1720,3130]	C>G / T>A	1.24517	CEU	104	-2.4060059629635	-2.18727814814863
(19900,28600]	C>G / T>A	1.18641	CEU	104	-0.904475388933269	-0.822250353575699
(233,425]	C>G / T>A	1.2339	CEU	104	-1.97539869032568	-1.79581699120516
(28600,42100]	C>G / T>A	1.15173	CEU	104	-0.483306332208586	-0.439369392916896
(3130,5520]	C>G / T>A	1.24979	CEU	104	-2.61758694650367	-2.37962449682152
(42100,66500]	C>G / T>A	1.12135	CEU	104	-0.229513658872386	-0.208648780793078
(425,860]	C>G / T>A	1.23441	CEU	104	-1.99268679017844	-1.81153344561676
(55,124]	C>G / T>A	1.23957	CEU	104	-2.17859362091828	-1.98053965538025
(5520,9040]	C>G / T>A	1.23515	CEU	104	-2.01810277754602	-1.8346388886782
(66500,3e+06]	C>G / T>A	1.13286	CEU	104	-0.316454274813971	-0.287685704376338
(860,1720]	C>G / T>A	1.23767	CEU	104	-2.10771723908168	-1.91610658098334
(9040,13700]	C>G / T>A	1.22479	CEU	104	-1.69487708196229	-1.54079734723844
(0,55]	C>T/C>A at nonCpG	3.05212	CEU	104	38.2435738683035	34.7668853348214
(124,233]	C>T/C>A at nonCpG	3.31463	CEU	104	18.7592113231863	17.0538284756239
(13700,19900]	C>T/C>A at nonCpG	3.03213	CEU	104	41.0546566260029	37.3224151145481
(1720,3130]	C>T/C>A at nonCpG	3.26849	CEU	104	20.841831798315	18.94711981665
(19900,28600]	C>T/C>A at nonCpG	3.03012	CEU	104	41.3571302115829	37.597391101439
(233,425]	C>T/C>A at nonCpG	3.46357	CEU	104	13.791636475229	12.5378513411173
(28600,42100]	C>T/C>A at nonCpG	3.06156	CEU	104	37.0292515651431	33.6629559683119
(3130,5520]	C>T/C>A at nonCpG	3.12119	CEU	104	30.6673777678871	27.8794343344428
(42100,66500]	C>T/C>A at nonCpG	3.10299	CEU	104	32.4010543568888	29.455503960808
(425,860]	C>T/C>A at nonCpG	3.47575	CEU	104	13.4715892231078	12.2468992937344
(55,124]	C>T/C>A at nonCpG	3.16178	CEU	104	27.3112157025838	24.8283779114398
(5520,9040]	C>T/C>A at nonCpG	3.06054	CEU	104	37.1572503247804	33.7793184770731
(66500,3e+06]	C>T/C>A at nonCpG	3.12924	CEU	104	29.9493108378988	27.2266462162717
(860,1720]	C>T/C>A at nonCpG	3.40888	CEU	104	15.3674571425191	13.9704155841083
(9040,13700]	C>T/C>A at nonCpG	3.04028	CEU	104	39.8666764024362	36.2424330931238
(0,55]	C>T/C>A at nonCpG-TCC*	3.35772	CEU	104	59.247283971571	53.8611672468828
(124,233]	C>T/C>A at nonCpG-TCC*	3.54062	CEU	104	30.7746403603083	27.9769457820984
(13700,19900]	C>T/C>A at nonCpG-TCC*	3.42529	CEU	104	44.6592547818734	40.5993225289758
(1720,3130]	C>T/C>A at nonCpG-TCC*	3.56369	CEU	104	28.8778042702944	26.2525493366313
(19900,28600]	C>T/C>A at nonCpG-TCC*	3.41843	CEU	104	45.8315966010378	41.6650878191253
(233,425]	C>T/C>A at nonCpG-TCC*	3.65637	CEU	104	22.9242921534831	20.8402655940756
(28600,42100]	C>T/C>A at nonCpG-TCC*	3.45227	CEU	104	40.5284258529052	36.844023502641
(3130,5520]	C>T/C>A at nonCpG-TCC*	3.49368	CEU	104	35.3712972268302	32.1557247516638
(42100,66500]	C>T/C>A at nonCpG-TCC*	3.4893	CEU	104	35.8609975674424	32.6009068794931
(425,860]	C>T/C>A at nonCpG-TCC*	3.66412	CEU	104	22.5195665172002	20.4723331974547
(55,124]	C>T/C>A at nonCpG-TCC*	3.43887	CEU	104	42.4906783172041	38.6278893792765
(5520,9040]	C>T/C>A at nonCpG-TCC*	3.44732	CEU	104	41.2341563340011	37.4855966672737
(66500,3e+06]	C>T/C>A at nonCpG-TCC*	3.49119	CEU	104	35.6482431344505	32.4074937585913
(860,1720]	C>T/C>A at nonCpG-TCC*	3.63348	CEU	104	24.1920075150234	21.9927341045667
(9040,13700]	C>T/C>A at nonCpG-TCC*	3.43094	CEU	104	43.7334593217569	39.7576902925062
(0,55]	T>C / T>G	3.91945	CEU	105	59.926375788025	54.4785234436591
(124,233]	T>C / T>G	4.01783	CEU	105	44.0217994992942	40.0198177266311
(13700,19900]	T>C / T>G	4.00647	CEU	105	45.4100810914437	41.2818919013125
(1720,3130]	T>C / T>G	4.02943	CEU	105	42.6899537473977	38.8090488612706
(19900,28600]	T>C / T>G	4.06907	CEU	105	38.695101609055	35.1773650991409
(233,425]	T>C / T>G	4.05247	CEU	105	40.2722700969444	36.6111546335858
(28600,42100]	T>C / T>G	4.20233	CEU	105	29.4688331888985	26.7898483535441
(3130,5520]	T>C / T>G	3.98937	CEU	105	47.6750477252556	43.3409524775051
(42100,66500]	T>C / T>G	4.3391	CEU	105	23.7097796220244	21.5543451109313
(425,860]	T>C / T>G	4.0552	CEU	105	40.0040154872039	36.367286806549
(55,124]	T>C / T>G	3.9632	CEU	105	51.620150812957	46.9274098299609
(5520,9040]	T>C / T>G	3.972	CEU	105	50.2220134598267	45.6563758725697
(66500,3e+06]	T>C / T>G	4.27695	CEU	105	26.0153265600321	23.6502968727564
(860,1720]	T>C / T>G	4.04963	CEU	105	40.555222345085	36.8683839500772
(9040,13700]	T>C / T>G	3.99731	CEU	105	46.595629985808	42.3596636234618
(0,55]	T>C/T>G at nonTpG	4.04762	CEU	105	60.3524757940257	54.8658870854779
(124,233]	T>C/T>G at nonTpG	4.17128	CEU	105	44.7457995667475	40.6779996061341
(13700,19900]	T>C/T>G at nonTpG	4.03977	CEU	105	61.7284492002994	56.1167720002722
(1720,3130]	T>C/T>G at nonTpG	4.14599	CEU	105	47.2310659589452	42.9373326899501
(19900,28600]	T>C/T>G at nonTpG	4.02386	CEU	105	64.7228046924329	58.8389133567572
(233,425]	T>C/T>G at nonTpG	4.19107	CEU	105	42.9801274477395	39.0728431343087
(28600,42100]	T>C/T>G at nonTpG	4.03587	CEU	105	62.4360818061672	56.7600743692429
(3130,5520]	T>C/T>G at nonTpG	4.09796	CEU	105	52.8240714902702	48.0218831729729
(42100,66500]	T>C/T>G at nonTpG	4.04003	CEU	105	61.6818535400499	56.0744123091363
(425,860]	T>C/T>G at nonTpG	4.19657	CEU	105	42.5144864967521	38.6495331788656
(55,124]	T>C/T>G at nonTpG	4.11033	CEU	105	51.2579397974325	46.598127088575
(5520,9040]	T>C/T>G at nonTpG	4.07388	CEU	105	56.1712557372326	51.0647779429387
(66500,3e+06]	T>C/T>G at nonTpG	4.05944	CEU	105	58.3945078343113	53.0859162130103
(860,1720]	T>C/T>G at nonTpG	4.18146	CEU	105	43.8193470030624	39.835770002784
(9040,13700]	T>C/T>G at nonTpG	4.07613	CEU	105	55.8402713708226	50.7638830643841
(0,55]	C>G / T>A	1.2377	CEU	105	16.463667877245	14.9669707974955
(124,233]	C>G / T>A	1.23611	CEU	105	16.3629576890876	14.8754160809887
(13700,19900]	C>G / T>A	1.2132	CEU	105	15.0105142266399	13.6459220242181
(1720,3130]	C>G / T>A	1.24517	CEU	105	16.9498712783687	15.4089738894261
(19900,28600]	C>G / T>A	1.18641	CEU	105	13.6320691308334	12.3927901189395
(233,425]	C>G / T>A	1.2339	CEU	105	16.2245431268003	14.7495846607276
(28600,42100]	C>G / T>A	1.15173	CEU	105	12.1077108473873	11.0070098612611
(3130,5520]	C>G / T>A	1.24979	CEU	105	17.2618056408208	15.6925505825643
(42100,66500]	C>G / T>A	1.12135	CEU	105	10.9644967526911	9.96772432062831
(425,860]	C>G / T>A	1.23441	CEU	105	16.2563248182247	14.778477107477
(55,124]	C>G / T>A	1.23957	CEU	105	16.5833404034097	15.0757640030997
(5520,9040]	C>G / T>A	1.23515	CEU	105	16.302609787557	14.8205543523246
(66500,3e+06]	C>G / T>A	1.13286	CEU	105	11.3790759933664	10.344614539424
(860,1720]	C>G / T>A	1.23767	CEU	105	16.4617588586222	14.9652353260202
(9040,13700]	C>G / T>A	1.22479	CEU	105	15.6724957924926	14.2477234477205
(0,55]	C>T/C>A at nonCpG	3.05212	CEU	105	33.5830021500149	30.530001954559
(124,233]	C>T/C>A at nonCpG	3.31463	CEU	105	20.7945454920632	18.904132265512
(13700,19900]	C>T/C>A at nonCpG	3.03213	CEU	105	35.0959219147595	31.9053835588723
(1720,3130]	C>T/C>A at nonCpG	3.26849	CEU	105	22.3909616066921	20.3554196424474
(19900,28600]	C>T/C>A at nonCpG	3.03012	CEU	105	35.2546304135587	32.0496640123261
(233,425]	C>T/C>A at nonCpG	3.46357	CEU	105	16.7087689241095	15.1897899310086
(28600,42100]	C>T/C>A at nonCpG	3.06156	CEU	105	32.9075023622705	29.9159112384277
(3130,5520]	C>T/C>A at nonCpG	3.12119	CEU	105	29.1322501438527	26.4838637671388
(42100,66500]	C>T/C>A at nonCpG	3.10299	CEU	105	30.2023757732737	27.4567052484306
(425,860]	C>T/C>A at nonCpG	3.47575	CEU	105	16.4310762307478	14.9373420279526
(55,124]	C>T/C>A at nonCpG	3.16178	CEU	105	26.9648767248191	24.5135242952901
(5520,9040]	C>T/C>A at nonCpG	3.06054	CEU	105	32.9793499349943	29.9812272136311
(66500,3e+06]	C>T/C>A at nonCpG	3.12924	CEU	105	28.6793798770966	26.0721635246333
(860,1720]	C>T/C>A at nonCpG	3.40888	CEU	105	18.0496433908734	16.4087667189758
(9040,13700]	C>T/C>A at nonCpG	3.04028	CEU	105	34.4650127700144	31.3318297909222
(0,55]	C>T/C>A at nonCpG-TCC*	3.35772	CEU	105	39.6275857461874	36.0250779510794
(124,233]	C>T/C>A at nonCpG-TCC*	3.54062	CEU	105	28.2715827654421	25.7014388776747
(13700,19900]	C>T/C>A at nonCpG-TCC*	3.42529	CEU	105	34.6196445434615	31.4724041304196
(1720,3130]	C>T/C>A at nonCpG-TCC*	3.56369	CEU	105	27.2412434980451	24.7647668164046
(19900,28600]	C>T/C>A at nonCpG-TCC*	3.41843	CEU	105	35.0756280750685	31.8869346136986
(233,425]	C>T/C>A at nonCpG-TCC*	3.65637	CEU	105	23.6817135659819	21.528830514529
(28600,42100]	C>T/C>A at nonCpG-TCC*	3.45227	CEU	105	32.9237918472383	29.9307198611257
(3130,5520]	C>T/C>A at nonCpG-TCC*	3.49368	CEU	105	30.5890922891041	27.8082657173673
(42100,66500]	C>T/C>A at nonCpG-TCC*	3.4893	CEU	105	30.8221700000616	28.0201545455105
(425,860]	C>T/C>A at nonCpG-TCC*	3.66412	CEU	105	23.4198942889284	21.2908129899349
(55,124]	C>T/C>A at nonCpG-TCC*	3.43887	CEU	105	33.7472795093932	30.6793450085392
(5520,9040]	C>T/C>A at nonCpG-TCC*	3.44732	CEU	105	33.223827586874	30.2034796244309
(66500,3e+06]	C>T/C>A at nonCpG-TCC*	3.49119	CEU	105	30.7212166877924	27.928378807084
(860,1720]	C>T/C>A at nonCpG-TCC*	3.63348	CEU	105	24.4844936737472	22.2586306124974
(9040,13700]	C>T/C>A at nonCpG-TCC*	3.43094	CEU	105	34.2519059820357	31.1380963473052
(0,55]	T>C / T>G	3.91945	CEU	106	95.9378254655341	87.2162049686674
(124,233]	T>C / T>G	4.01783	CEU	106	53.4178948399596	48.5617225817815
(13700,19900]	T>C / T>G	4.00647	CEU	106	56.2823063828241	51.1657330752947
(1720,3130]	T>C / T>G	4.02943	CEU	106	50.7826283473789	46.1660257703444
(19900,28600]	T>C / T>G	4.06907	CEU	106	43.4769538371283	39.5245034882984
(233,425]	T>C / T>G	4.05247	CEU	106	46.2597934320496	42.0543576654997
(28600,42100]	T>C / T>G	4.20233	CEU	106	29.4086247955056	26.7351134504596
(3130,5520]	T>C / T>G	3.98937	CEU	106	61.2338965375754	55.6671786705231
(42100,66500]	T>C / T>G	4.3391	CEU	106	22.1697894671672	20.1543540610611
(425,860]	T>C / T>G	4.0552	CEU	106	45.7774932259736	41.6159029327033
(55,124]	T>C / T>G	3.9632	CEU	106	70.7917425419848	64.3561295836225
(5520,9040]	T>C / T>G	3.972	CEU	106	67.2577157204993	61.1433779277267
(66500,3e+06]	T>C / T>G	4.27695	CEU	106	24.9471618387813	22.6792380352558
(860,1720]	T>C / T>G	4.04963	CEU	106	46.7726149153522	42.5205590139565
(9040,13700]	T>C / T>G	3.99731	CEU	106	58.8292905062878	53.4811731875343
(0,55]	T>C/T>G at nonTpG	4.04762	CEU	106	60.6905081033812	55.173189184892
(124,233]	T>C/T>G at nonTpG	4.17128	CEU	106	40.9744068687925	37.2494607898114
(13700,19900]	T>C/T>G at nonTpG	4.03977	CEU	106	62.6170720703637	56.9246109730579
(1720,3130]	T>C/T>G at nonTpG	4.14599	CEU	106	43.8735621280526	39.8850564800478
(19900,28600]	T>C/T>G at nonTpG	4.02386	CEU	106	66.9287438237215	60.8443125670195
(233,425]	T>C/T>G at nonTpG	4.19107	CEU	106	38.9645640961818	35.4223309965289
(28600,42100]	T>C/T>G at nonTpG	4.03587	CEU	106	63.6210875405977	57.8373523096343
(3130,5520]	T>C/T>G at nonTpG	4.09796	CEU	106	50.7161013671828	46.1055466974389
(42100,66500]	T>C/T>G at nonTpG	4.04003	CEU	106	62.5512783431556	56.8647984937778
(425,860]	T>C/T>G at nonTpG	4.19657	CEU	106	38.4412502766342	34.9465911605765
(55,124]	T>C/T>G at nonTpG	4.11033	CEU	106	48.7539512962634	44.321773905694
(5520,9040]	T>C/T>G at nonTpG	4.07388	CEU	106	55.036582442405	50.0332567658228
(66500,3e+06]	T>C/T>G at nonTpG	4.05944	CEU	106	58.0061458463422	52.7328598603111
(860,1720]	T>C/T>G at nonTpG	4.18146	CEU	106	39.9147714441525	36.2861558583204
(9040,13700]	T>C/T>G at nonTpG	4.07613	CEU	106	54.6014330409426	49.6376664008569
(0,55]	C>G / T>A	1.2377	CEU	106	11.6662312442109	10.6056647674645
(124,233]	C>G / T>A	1.23611	CEU	106	11.5645844861337	10.5132586237579
(13700,19900]	C>G / T>A	1.2132	CEU	106	10.2585054942447	9.32591408567697
(1720,3130]	C>G / T>A	1.24517	CEU	106	12.166037756037	11.06003432367
(19900,28600]	C>G / T>A	1.18641	CEU	106	9.03108862983578	8.21008057257798
(233,425]	C>G / T>A	1.2339	CEU	106	11.4259125214715	10.3871932013377
(28600,42100]	C>G / T>A	1.15173	CEU	106	7.78152766450783	7.07411605864348
(3130,5520]	C>G / T>A	1.24979	CEU	106	12.4948496714401	11.3589542467637
(42100,66500]	C>G / T>A	1.12135	CEU	106	6.91071192968385	6.28246539062168
(425,860]	C>G / T>A	1.23441	CEU	106	11.4576485474944	10.4160441340858
(55,124]	C>G / T>A	1.23957	CEU	106	11.7878464407327	10.7162240370297
(5520,9040]	C>G / T>A	1.23515	CEU	106	11.5039785076448	10.4581622796771
(66500,3e+06]	C>G / T>A	1.13286	CEU	106	7.22033624022744	6.5639420365704
(860,1720]	C>G / T>A	1.23767	CEU	106	11.664298560728	10.60390778248
(9040,13700]	C>G / T>A	1.22479	CEU	106	10.8844136260466	9.8949214782242
(0,55]	C>T/C>A at nonCpG	3.05212	CEU	106	32.3169817161991	29.3790742874537
(124,233]	C>T/C>A at nonCpG	3.31463	CEU	106	20.5502122346499	18.682011122409
(13700,19900]	C>T/C>A at nonCpG	3.03213	CEU	106	33.6597538719259	30.5997762472053
(1720,3130]	C>T/C>A at nonCpG	3.26849	CEU	106	22.0611026268132	20.0555478425575
(19900,28600]	C>T/C>A at nonCpG	3.03012	CEU	106	33.8000309128971	30.7273008299064
(233,425]	C>T/C>A at nonCpG	3.46357	CEU	106	16.6263441808345	15.1148583462132
(28600,42100]	C>T/C>A at nonCpG	3.06156	CEU	106	31.7141853983301	28.8310776348456
(3130,5520]	C>T/C>A at nonCpG	3.12119	CEU	106	28.3075893760213	25.7341721600193
(42100,66500]	C>T/C>A at nonCpG	3.10299	CEU	106	29.2797614956892	26.6179649960811
(425,860]	C>T/C>A at nonCpG	3.47575	CEU	106	16.3566357427007	14.8696688570006
(55,124]	C>T/C>A at nonCpG	3.16178	CEU	106	26.3225026397842	23.9295478543493
(5520,9040]	C>T/C>A at nonCpG	3.06054	CEU	106	31.7783963827657	28.8894512570597
(66500,3e+06]	C>T/C>A at nonCpG	3.12924	CEU	106	27.8945963973674	25.3587239976067
(860,1720]	C>T/C>A at nonCpG	3.40888	CEU	106	17.923218182128	16.2938347110255
(9040,13700]	C>T/C>A at nonCpG	3.04028	CEU	106	33.1010231271471	30.0918392064974
(0,55]	C>T/C>A at nonCpG-TCC*	3.35772	CEU	106	48.2312402795627	43.8465820723297
(124,233]	C>T/C>A at nonCpG-TCC*	3.54062	CEU	106	30.540352178447	27.7639565258609
(13700,19900]	C>T/C>A at nonCpG-TCC*	3.42529	CEU	106	39.9919050019308	36.3562772744826
(1720,3130]	C>T/C>A at nonCpG-TCC*	3.56369	CEU	106	29.100212755198	26.4547388683618
(19900,28600]	C>T/C>A at nonCpG-TCC*	3.41843	CEU	106	40.7118078439962	37.0107344036329
(233,425]	C>T/C>A at nonCpG-TCC*	3.65637	CEU	106	24.3089874101498	22.0990794637725
(28600,42100]	C>T/C>A at nonCpG-TCC*	3.45227	CEU	106	37.3646785553258	33.9678895957507
(3130,5520]	C>T/C>A at nonCpG-TCC*	3.49368	CEU	106	33.8721676384584	30.7928796713258
(42100,66500]	C>T/C>A at nonCpG-TCC*	3.4893	CEU	106	34.2145655810955	31.1041505282686
(425,860]	C>T/C>A at nonCpG-TCC*	3.66412	CEU	106	23.9674024975784	21.7885477250712
(55,124]	C>T/C>A at nonCpG-TCC*	3.43887	CEU	106	38.6306695871421	35.1187905337655
(5520,9040]	C>T/C>A at nonCpG-TCC*	3.44732	CEU	106	37.8238312301653	34.3853011183321
(66500,3e+06]	C>T/C>A at nonCpG-TCC*	3.49119	CEU	106	34.0660948038416	30.9691770944014
(860,1720]	C>T/C>A at nonCpG-TCC*	3.63348	CEU	106	25.3653868968293	23.0594426334812
(9040,13700]	C>T/C>A at nonCpG-TCC*	3.43094	CEU	106	39.4155359078743	35.8323053707948
(0,55]	T>C / T>G	3.91945	CEU	107	52.2376208975517	47.4887462705015
(124,233]	T>C / T>G	4.01783	CEU	107	43.3143174815799	39.3766522559818
(13700,19900]	T>C / T>G	4.00647	CEU	107	44.1784729848396	40.162248168036
(1720,3130]	T>C / T>G	4.02943	CEU	107	42.4679313082708	38.6072102802462
(19900,28600]	T>C / T>G	4.06907	CEU	107	39.8218017662392	36.2016379693084
(233,425]	T>C / T>G	4.05247	CEU	107	40.8863067369591	37.1693697608719
(28600,42100]	T>C / T>G	4.20233	CEU	107	33.0179724317	30.0163385742727
(3130,5520]	T>C / T>G	3.98937	CEU	107	45.5501485873446	41.4092259884951
(42100,66500]	T>C / T>G	4.3391	CEU	107	28.1972426085109	25.6338569168281
(425,860]	T>C / T>G	4.0552	CEU	107	40.7071120365791	37.0064654877992
(55,124]	T>C / T>G	3.9632	CEU	107	47.8324523665811	43.4840476059828
(5520,9040]	T>C / T>G	3.972	CEU	107	47.03859801389	42.7623618308091
(66500,3e+06]	T>C / T>G	4.27695	CEU	107	30.1860106958721	27.4418279053383
(860,1720]	T>C / T>G	4.04963	CEU	107	41.074504051572	37.3404582287018
(9040,13700]	T>C / T>G	3.99731	CEU	107	44.9022395206499	40.8202177460454
(0,55]	T>C/T>G at nonTpG	4.04762	CEU	107	47.5783614103938	43.2530558276308
(124,233]	T>C/T>G at nonTpG	4.17128	CEU	107	40.4054186436515	36.7321987669559
(13700,19900]	T>C/T>G at nonTpG	4.03977	CEU	107	48.1286363236133	43.7533057487394
(1720,3130]	T>C/T>G at nonTpG	4.14599	CEU	107	41.6765752725925	37.8877957023568
(19900,28600]	T>C/T>G at nonTpG	4.02386	CEU	107	49.2870032952901	44.8063666320819
(233,425]	T>C/T>G at nonTpG	4.19107	CEU	107	39.4680456298747	35.8800414817043
(28600,42100]	T>C/T>G at nonTpG	4.03587	CEU	107	48.4071455107326	44.0064959188478
(3130,5520]	T>C/T>G at nonTpG	4.09796	CEU	107	44.3476285082755	40.3160259166141
(42100,66500]	T>C/T>G at nonTpG	4.04003	CEU	107	48.1101914447887	43.7365376770806
(425,860]	T>C/T>G at nonTpG	4.19657	CEU	107	39.2158979694885	35.6508163358987
(55,124]	T>C/T>G at nonTpG	4.11033	CEU	107	43.6247281477243	39.6588437706584
(5520,9040]	T>C/T>G at nonTpG	4.07388	CEU	107	45.8320045130224	41.6654586482021
(66500,3e+06]	T>C/T>G at nonTpG	4.05944	CEU	107	46.7748508368428	42.522591669857
(860,1720]	T>C/T>G at nonTpG	4.18146	CEU	107	39.9172341661134	36.2883946964667
(9040,13700]	T>C/T>G at nonTpG	4.07613	CEU	107	45.68876816918	41.5352437901636
(0,55]	C>G / T>A	1.2377	CEU	107	20.8301767224133	18.936524293103
(124,233]	C>G / T>A	1.23611	CEU	107	20.7428908286254	18.8571734805686
(13700,19900]	C>G / T>A	1.2132	CEU	107	19.5459165343863	17.7690150312602
(1720,3130]	C>G / T>A	1.24517	CEU	107	21.2480680849685	19.3164255317895
(19900,28600]	C>G / T>A	1.18641	CEU	107	18.2764152724133	16.6149229749212
(233,425]	C>G / T>A	1.2339	CEU	107	20.6225158977802	18.7477417252547
(28600,42100]	C>G / T>A	1.15173	CEU	107	16.8105642449958	15.2823311318144
(3130,5520]	C>G / T>A	1.24979	CEU	107	21.5131579207656	19.5574162916051
(42100,66500]	C>G / T>A	1.12135	CEU	107	15.6658461936136	14.2416783578305
(425,860]	C>G / T>A	1.23441	CEU	107	20.6501976250476	18.7729069318615
(55,124]	C>G / T>A	1.23957	CEU	107	20.9335719043765	19.0305199130696
(5520,9040]	C>G / T>A	1.23515	CEU	107	20.6904666625768	18.8095151477971
(66500,3e+06]	C>G / T>A	1.13286	CEU	107	16.0856218843361	14.6232926221237
(860,1720]	C>G / T>A	1.23767	CEU	107	20.8285245003295	18.9350222730268
(9040,13700]	C>G / T>A	1.22479	CEU	107	20.1376355948157	18.3069414498324
(0,55]	C>T/C>A at nonCpG	3.05212	CEU	107	32.6321189403901	29.6655626730819
(124,233]	C>T/C>A at nonCpG	3.31463	CEU	107	22.5499571673549	20.4999610612317
(13700,19900]	C>T/C>A at nonCpG	3.03213	CEU	107	33.717855648772	30.6525960443381
(1720,3130]	C>T/C>A at nonCpG	3.26849	CEU	107	23.904567112203	21.7314246474573
(19900,28600]	C>T/C>A at nonCpG	3.03012	CEU	107	33.8305584442472	30.7550531311339
(233,425]	C>T/C>A at nonCpG	3.46357	CEU	107	18.9433374583725	17.2212158712477
(28600,42100]	C>T/C>A at nonCpG	3.06156	CEU	107	32.1406026795521	29.2187297086837
(3130,5520]	C>T/C>A at nonCpG	3.12119	CEU	107	29.3139164800679	26.6490149818799
(42100,66500]	C>T/C>A at nonCpG	3.10299	CEU	107	30.1291924453722	27.3901749503383
(425,860]	C>T/C>A at nonCpG	3.47575	CEU	107	18.6906105186789	16.9914641078899
(55,124]	C>T/C>A at nonCpG	3.16178	CEU	107	27.6273601312209	25.1157819374735
(5520,9040]	C>T/C>A at nonCpG	3.06054	CEU	107	32.1930820329101	29.2664382117364
(66500,3e+06]	C>T/C>A at nonCpG	3.12924	CEU	107	28.9654620189262	26.3322381990238
(860,1720]	C>T/C>A at nonCpG	3.40888	CEU	107	20.1497857977013	18.3179870888194
(9040,13700]	C>T/C>A at nonCpG	3.04028	CEU	107	33.2676033113651	30.2432757376046
(0,55]	C>T/C>A at nonCpG-TCC*	3.35772	CEU	107	40.5430207625678	36.8572916023343
(124,233]	C>T/C>A at nonCpG-TCC*	3.54062	CEU	107	29.4200948681665	26.7455407892423
(13700,19900]	C>T/C>A at nonCpG-TCC*	3.42529	CEU	107	35.6910081977339	32.446371088849
(1720,3130]	C>T/C>A at nonCpG-TCC*	3.56369	CEU	107	28.389297042779	25.8084518570718
(19900,28600]	C>T/C>A at nonCpG-TCC*	3.41843	CEU	107	36.1362235363848	32.8511123058043
(233,425]	C>T/C>A at nonCpG-TCC*	3.65637	CEU	107	24.7997566131109	22.5452332846462
(28600,42100]	C>T/C>A at nonCpG-TCC*	3.45227	CEU	107	34.0291050268154	30.9355500243776
(3130,5520]	C>T/C>A at nonCpG-TCC*	3.49368	CEU	107	31.7252966407023	28.8411787642749
(42100,66500]	C>T/C>A at nonCpG-TCC*	3.4893	CEU	107	31.9561207434106	29.051018857646
(425,860]	C>T/C>A at nonCpG-TCC*	3.66412	CEU	107	24.5339744473256	22.3036131339324
(55,124]	C>T/C>A at nonCpG-TCC*	3.43887	CEU	107	34.8373104584855	31.6702822349868
(5520,9040]	C>T/C>A at nonCpG-TCC*	3.44732	CEU	107	34.3238364170076	31.2034876518251
(66500,3e+06]	C>T/C>A at nonCpG-TCC*	3.49119	CEU	107	31.8561662351763	28.9601511228875
(860,1720]	C>T/C>A at nonCpG-TCC*	3.63348	CEU	107	25.6131808466586	23.2847098605988
(9040,13700]	C>T/C>A at nonCpG-TCC*	3.43094	CEU	107	35.3314488124153	32.1194989203775
(0,55]	T>C / T>G	3.91945	CEU	108	139.763014764369	127.057286149426
(124,233]	T>C / T>G	4.01783	CEU	108	56.7926412204303	51.6296738367548
(13700,19900]	T>C / T>G	4.00647	CEU	108	61.0068505229256	55.4607732026596
(1720,3130]	T>C / T>G	4.02943	CEU	108	53.04348550447	48.2213504586091
(19900,28600]	T>C / T>G	4.06907	CEU	108	43.2436769546527	39.3124335951388
(233,425]	T>C / T>G	4.05247	CEU	108	46.877951843539	42.6163198577628
(28600,42100]	T>C / T>G	4.20233	CEU	108	26.5173807992798	24.1067098175271
(3130,5520]	T>C / T>G	3.98937	CEU	108	68.6562469994859	62.4147699995326
(42100,66500]	T>C / T>G	4.3391	CEU	108	18.849907141009	17.1362792190991
(425,860]	T>C / T>G	4.0552	CEU	108	46.2396472838406	42.0360429853096
(55,124]	T>C / T>G	3.9632	CEU	108	84.8822457321652	77.165677938332
(5520,9040]	T>C / T>G	3.972	CEU	108	78.6420478020998	71.4927707291816
(66500,3e+06]	T>C / T>G	4.27695	CEU	108	21.7235612898421	19.7486920816746
(860,1720]	T>C / T>G	4.04963	CEU	108	47.5606069409402	43.2369154008547
(9040,13700]	T>C / T>G	3.99731	CEU	108	64.8818802026397	58.9835274569452
(0,55]	T>C/T>G at nonTpG	4.04762	CEU	108	91.9972241659269	83.6338401508426
(124,233]	T>C/T>G at nonTpG	4.17128	CEU	108	44.4703851501915	40.4276228638104
(13700,19900]	T>C/T>G at nonTpG	4.03977	CEU	108	98.6025943180053	89.6387221072776
(1720,3130]	T>C/T>G at nonTpG	4.14599	CEU	108	49.7798076054113	45.2543705503739
(19900,28600]	T>C/T>G at nonTpG	4.02386	CEU	108	115.350272444417	104.863884040379
(233,425]	T>C/T>G at nonTpG	4.19107	CEU	108	41.0308610544118	37.300782776738
(28600,42100]	T>C/T>G at nonTpG	4.03587	CEU	108	102.245720006123	92.9506545510213
(3130,5520]	T>C/T>G at nonTpG	4.09796	CEU	108	64.2441618775209	58.403783525019
(42100,66500]	T>C/T>G at nonTpG	4.04003	CEU	108	98.3688354321335	89.4262140292122
(425,860]	T>C/T>G at nonTpG	4.19657	CEU	108	40.1653715865407	36.5139741695825
(55,124]	T>C/T>G at nonTpG	4.11033	CEU	108	59.7855022300267	54.3504565727515
(5520,9040]	T>C/T>G at nonTpG	4.07388	CEU	108	75.1102173965604	68.2820158150549
(66500,3e+06]	T>C/T>G at nonTpG	4.05944	CEU	108	83.5534044093259	75.9576403721145
(860,1720]	T>C/T>G at nonTpG	4.18146	CEU	108	42.6336878620498	38.7578980564089
(9040,13700]	T>C/T>G at nonTpG	4.07613	CEU	108	73.9440622995915	67.2218748178104
(0,55]	C>G / T>A	1.2377	CEU	108	19.2483190982668	17.4984719075152
(124,233]	C>G / T>A	1.23611	CEU	108	19.1596803630422	17.4178912391293
(13700,19900]	C>G / T>A	1.2132	CEU	108	17.9541502595199	16.3219547813817
(1720,3130]	C>G / T>A	1.24517	CEU	108	19.6740752451724	17.8855229501567
(19900,28600]	C>G / T>A	1.18641	CEU	108	16.6956055853074	15.1778232593703
(233,425]	C>G / T>A	1.2339	CEU	108	19.0376034211318	17.3069122010289
(28600,42100]	C>G / T>A	1.15173	CEU	108	15.2674212569729	13.8794738699754
(3130,5520]	C>G / T>A	1.24979	CEU	108	19.9453503501827	18.1321366819843
(42100,66500]	C>G / T>A	1.12135	CEU	108	14.1703100596563	12.882100054233
(425,860]	C>G / T>A	1.23441	CEU	108	19.0656597656724	17.3324179687931
(55,124]	C>G / T>A	1.23957	CEU	108	19.3534461516328	17.5940419560298
(5520,9040]	C>G / T>A	1.23515	CEU	108	19.1064916547251	17.3695378679319
(66500,3e+06]	C>G / T>A	1.13286	CEU	108	14.5708008842463	13.2461826220421
(860,1720]	C>G / T>A	1.23767	CEU	108	19.2466403407896	17.4969457643542
(9040,13700]	C>G / T>A	1.22479	CEU	108	18.5477803450154	16.8616184954685
(0,55]	C>T/C>A at nonCpG	3.05212	CEU	108	32.8655499494049	29.8777726812772
(124,233]	C>T/C>A at nonCpG	3.31463	CEU	108	18.6897307479819	16.9906643163471
(13700,19900]	C>T/C>A at nonCpG	3.03213	CEU	108	34.6315620608599	31.4832382371453
(1720,3130]	C>T/C>A at nonCpG	3.26849	CEU	108	20.3891781480882	18.535616498262
(19900,28600]	C>T/C>A at nonCpG	3.03012	CEU	108	34.8179698453888	31.6526998594444
(233,425]	C>T/C>A at nonCpG	3.46357	CEU	108	14.4260804256685	13.1146185687896
(28600,42100]	C>T/C>A at nonCpG	3.06156	CEU	108	32.0833965897735	29.1667241725214
(3130,5520]	C>T/C>A at nonCpG	3.12119	CEU	108	27.7826794883006	25.2569813530005
(42100,66500]	C>T/C>A at nonCpG	3.10299	CEU	108	28.9897383614753	26.3543076013412
(425,860]	C>T/C>A at nonCpG	3.47575	CEU	108	14.1406848778954	12.855168070814
(55,124]	C>T/C>A at nonCpG	3.16178	CEU	108	25.3664670959871	23.0604246327156
(5520,9040]	C>T/C>A at nonCpG	3.06054	CEU	108	32.1664032384636	29.2421847622396
(66500,3e+06]	C>T/C>A at nonCpG	3.12924	CEU	108	27.2746785583187	24.7951623257443
(860,1720]	C>T/C>A at nonCpG	3.40888	CEU	108	15.8119305071951	14.3744822792683
(9040,13700]	C>T/C>A at nonCpG	3.04028	CEU	108	33.8927060608335	30.8115509643941
(0,55]	C>T/C>A at nonCpG-TCC*	3.35772	CEU	108	37.2886555946501	33.8987778133183
(124,233]	C>T/C>A at nonCpG-TCC*	3.54062	CEU	108	28.4314024084873	25.8467294622612
(13700,19900]	C>T/C>A at nonCpG-TCC*	3.42529	CEU	108	33.5038584975511	30.4580531795919
(1720,3130]	C>T/C>A at nonCpG-TCC*	3.56369	CEU	108	27.5772981525007	25.0702710477279
(19900,28600]	C>T/C>A at nonCpG-TCC*	3.41843	CEU	108	33.8561232364184	30.7782938512895
(233,425]	C>T/C>A at nonCpG-TCC*	3.65637	CEU	108	24.5566671135793	22.3242428305267
(28600,42100]	C>T/C>A at nonCpG-TCC*	3.45227	CEU	108	32.1798513708912	29.2544103371739
(3130,5520]	C>T/C>A at nonCpG-TCC*	3.49368	CEU	108	30.3204407843929	27.5640370767208
(42100,66500]	C>T/C>A at nonCpG-TCC*	3.4893	CEU	108	30.5080125441153	27.7345568582867
(425,860]	C>T/C>A at nonCpG-TCC*	3.66412	CEU	108	24.3300955656695	22.1182686960632
(55,124]	C>T/C>A at nonCpG-TCC*	3.43887	CEU	108	32.8255282656484	29.8413893324076
(5520,9040]	C>T/C>A at nonCpG-TCC*	3.44732	CEU	108	32.4157082783141	29.4688257075583
(66500,3e+06]	C>T/C>A at nonCpG-TCC*	3.49119	CEU	108	30.4268227867187	27.6607479879261
(860,1720]	C>T/C>A at nonCpG-TCC*	3.63348	CEU	108	25.2475682609253	22.9523347826594
(9040,13700]	C>T/C>A at nonCpG-TCC*	3.43094	CEU	108	33.2186203949499	30.1987458135908
(0,55]	T>C / T>G	3.91945	CEU	109	-927.950974716044	-843.591795196403
(124,233]	T>C / T>G	4.01783	CEU	109	92.0216122280461	83.6560111164055
(13700,19900]	T>C / T>G	4.00647	CEU	109	105.668052943893	96.0618663126296
(1720,3130]	T>C / T>G	4.02943	CEU	109	81.2563573696802	73.8694157906183
(19900,28600]	T>C / T>G	4.06907	CEU	109	57.8771467694284	52.6155879722077
(233,425]	T>C / T>G	4.05247	CEU	109	65.8482662851892	59.8620602592629
(28600,42100]	T>C / T>G	4.20233	CEU	109	28.9054547036076	26.2776860941887
(3130,5520]	T>C / T>G	3.98937	CEU	109	135.811915896909	123.465378088099
(42100,66500]	T>C / T>G	4.3391	CEU	109	18.7249930780587	17.0227209800533
(425,860]	T>C / T>G	4.0552	CEU	109	64.3938621395171	58.5398746722883
(55,124]	T>C / T>G	3.9632	CEU	109	239.446784283828	217.67889480348
(5520,9040]	T>C / T>G	3.972	CEU	109	190.68737698992	173.352160899928
(66500,3e+06]	T>C / T>G	4.27695	CEU	109	22.3604846430254	20.3277133118413
(860,1720]	T>C / T>G	4.04963	CEU	109	67.4308382018451	61.3007620016773
(9040,13700]	T>C / T>G	3.99731	CEU	109	119.952443344946	109.047675768132
(0,55]	T>C/T>G at nonTpG	4.04762	CEU	109	120.53374990112	109.576136273745
(124,233]	T>C/T>G at nonTpG	4.17128	CEU	109	59.7124821135963	54.2840746487239
(13700,19900]	T>C/T>G at nonTpG	4.03977	CEU	109	128.850074972085	117.136431792804
(1720,3130]	T>C/T>G at nonTpG	4.14599	CEU	109	66.5940635219826	60.5400577472569
(19900,28600]	T>C/T>G at nonTpG	4.02386	CEU	109	149.789411683124	136.172192439203
(233,425]	T>C/T>G at nonTpG	4.19107	CEU	109	55.2426313056682	50.2205739142439
(28600,42100]	T>C/T>G at nonTpG	4.03587	CEU	109	133.422829636454	121.293481487686
(3130,5520]	T>C/T>G at nonTpG	4.09796	CEU	109	85.2294997466239	77.4813634060218
(42100,66500]	T>C/T>G at nonTpG	4.04003	CEU	109	128.556327101093	116.86938827372
(425,860]	T>C/T>G at nonTpG	4.19657	CEU	109	54.1164075528416	49.1967341389469
(55,124]	T>C/T>G at nonTpG	4.11033	CEU	109	79.5024737503901	72.2749761367183
(5520,9040]	T>C/T>G at nonTpG	4.07388	CEU	109	99.1222859796224	90.111169072384
(66500,3e+06]	T>C/T>G at nonTpG	4.05944	CEU	109	109.854749361307	99.8679539648242
(860,1720]	T>C/T>G at nonTpG	4.18146	CEU	109	57.3267555509454	52.1152323190412
(9040,13700]	T>C/T>G at nonTpG	4.07613	CEU	109	97.6356529380592	88.7596844891447
(0,55]	C>G / T>A	1.2377	CEU	109	19.6916694852202	17.9015177138366
(124,233]	C>G / T>A	1.23611	CEU	109	19.6092242208272	17.8265674734792
(13700,19900]	C>G / T>A	1.2132	CEU	109	18.4760908316994	16.7964462106358
(1720,3130]	C>G / T>A	1.24517	CEU	109	20.08603799812	18.2600345437455
(19900,28600]	C>G / T>A	1.18641	CEU	109	17.2691019792508	15.6991836175007
(233,425]	C>G / T>A	1.2339	CEU	109	19.4954837196135	17.7231670178305
(28600,42100]	C>G / T>A	1.15173	CEU	109	15.8687313320082	14.4261193927347
(3130,5520]	C>G / T>A	1.24979	CEU	109	20.3359082318575	18.4871893016887
(42100,66500]	C>G / T>A	1.12135	CEU	109	14.770120373381	13.4273821576191
(425,860]	C>G / T>A	1.23441	CEU	109	19.5216440093895	17.746949099445
(55,124]	C>G / T>A	1.23957	CEU	109	19.7892981656776	17.9902710597069
(5520,9040]	C>G / T>A	1.23515	CEU	109	19.5596952737716	17.7815411579742
(66500,3e+06]	C>G / T>A	1.13286	CEU	109	15.173502286646	13.79409298786
(860,1720]	C>G / T>A	1.23767	CEU	109	19.6901091239609	17.9000992036008
(9040,13700]	C>G / T>A	1.22479	CEU	109	19.036842878664	17.3062207987855
(0,55]	C>T/C>A at nonCpG	3.05212	CEU	109	28.8376356104857	26.2160323731688
(124,233]	C>T/C>A at nonCpG	3.31463	CEU	109	12.4375881885278	11.306898353207
(13700,19900]	C>T/C>A at nonCpG	3.03213	CEU	109	31.2862540879925	28.4420491709022
(1720,3130]	C>T/C>A at nonCpG	3.26849	CEU	109	14.1442809362159	12.8584372147417
(19900,28600]	C>T/C>A at nonCpG	3.03012	CEU	109	31.5510102323034	28.6827365748213
(233,425]	C>T/C>A at nonCpG	3.46357	CEU	109	8.40975553410509	7.6452323037319
(28600,42100]	C>T/C>A at nonCpG	3.06156	CEU	109	27.7865083028284	25.2604620934804
(3130,5520]	C>T/C>A at nonCpG	3.12119	CEU	109	22.3438392366379	20.3125811242163
(42100,66500]	C>T/C>A at nonCpG	3.10299	CEU	109	23.8164283695846	21.6512985178042
(425,860]	C>T/C>A at nonCpG	3.47575	CEU	109	8.15231096239676	7.41119178399705
(55,124]	C>T/C>A at nonCpG	3.16178	CEU	109	19.5153268292521	17.741206208411
(5520,9040]	C>T/C>A at nonCpG	3.06054	CEU	109	27.897117935633	25.3610163051209
(66500,3e+06]	C>T/C>A at nonCpG	3.12924	CEU	109	21.736210713282	19.7601915575291
(860,1720]	C>T/C>A at nonCpG	3.40888	CEU	109	9.68095264500051	8.80086604090955
(9040,13700]	C>T/C>A at nonCpG	3.04028	CEU	109	30.2488309192554	27.498937199323
(0,55]	C>T/C>A at nonCpG-TCC*	3.35772	CEU	109	46.8606815246544	42.6006195678677
(124,233]	C>T/C>A at nonCpG-TCC*	3.54062	CEU	109	20.8315998291264	18.9378180264786
(13700,19900]	C>T/C>A at nonCpG-TCC*	3.42529	CEU	109	33.1530334555841	30.1391213232583
(1720,3130]	C>T/C>A at nonCpG-TCC*	3.56369	CEU	109	19.1999889260723	17.4545353873385
(19900,28600]	C>T/C>A at nonCpG-TCC*	3.41843	CEU	109	34.2248979165097	31.1135435604634
(233,425]	C>T/C>A at nonCpG-TCC*	3.65637	CEU	109	14.1562311157282	12.8693010142984
(28600,42100]	C>T/C>A at nonCpG-TCC*	3.45227	CEU	109	29.4161064348537	26.7419149407761
(3130,5520]	C>T/C>A at nonCpG-TCC*	3.49368	CEU	109	24.836109372136	22.5782812473964
(42100,66500]	C>T/C>A at nonCpG-TCC*	3.4893	CEU	109	25.2670048433251	22.9700044030228
(425,860]	C>T/C>A at nonCpG-TCC*	3.66412	CEU	109	13.8175403266046	12.5614002969133
(55,124]	C>T/C>A at nonCpG-TCC*	3.43887	CEU	109	31.1835535287181	28.3486850261074
(5520,9040]	C>T/C>A at nonCpG-TCC*	3.44732	CEU	109	30.0501826117577	27.3183478288707
(66500,3e+06]	C>T/C>A at nonCpG-TCC*	3.49119	CEU	109	25.0796964861587	22.7997240783261
(860,1720]	C>T/C>A at nonCpG-TCC*	3.63348	CEU	109	15.2205266529692	13.8368424117902
(9040,13700]	C>T/C>A at nonCpG-TCC*	3.43094	CEU	109	32.3101420459203	29.3728564053821
(0,55]	T>C / T>G	3.91945	CEU	11	275.997068254552	250.906425685956
(124,233]	T>C / T>G	4.01783	CEU	11	73.4029776848428	66.7299797134934
(13700,19900]	T>C / T>G	4.00647	CEU	11	80.1306113895417	72.8460103541288
(1720,3130]	T>C / T>G	4.02943	CEU	11	67.6201958625716	61.4729053296105
(19900,28600]	T>C / T>G	4.06907	CEU	11	53.3398179838573	48.4907436216885
(233,425]	T>C / T>G	4.05247	CEU	11	58.5005778543395	53.182343503945
(28600,42100]	T>C / T>G	4.20233	CEU	11	31.4340432648971	28.5764029680883
(3130,5520]	T>C / T>G	3.98937	CEU	11	93.0012447768699	84.5465861607908
(42100,66500]	T>C / T>G	4.3391	CEU	11	22.3007064044654	20.2733694586049
(425,860]	T>C / T>G	4.0552	CEU	11	57.5829599697817	52.3481454270743
(55,124]	T>C / T>G	3.9632	CEU	11	123.503971884889	112.276338077172
(5520,9040]	T>C / T>G	3.972	CEU	11	111.215014091279	101.104558264799
(66500,3e+06]	T>C / T>G	4.27695	CEU	11	25.6622322196077	23.3293020178252
(860,1720]	T>C / T>G	4.04963	CEU	11	59.4873340739989	54.0793946127262
(9040,13700]	T>C / T>G	3.99731	CEU	11	86.5405615215736	78.6732377468851
(0,55]	T>C/T>G at nonTpG	4.04762	CEU	11	2102.50547288695	1911.36861171541
(124,233]	T>C/T>G at nonTpG	4.17128	CEU	11	83.7236934081274	76.112448552843
(13700,19900]	T>C/T>G at nonTpG	4.03977	CEU	11	-3823.77082624337	-3476.15529658488
(1720,3130]	T>C/T>G at nonTpG	4.14599	CEU	11	103.945995616551	94.4963596514097
(19900,28600]	T>C/T>G at nonTpG	4.02386	CEU	11	-568.530874856006	-516.846249869096
(233,425]	T>C/T>G at nonTpG	4.19107	CEU	11	72.7025545258787	66.0932313871625
(28600,42100]	T>C/T>G at nonTpG	4.03587	CEU	11	-1591.9585960307	-1447.23508730063
(3130,5520]	T>C/T>G at nonTpG	4.09796	CEU	11	193.174227626802	175.612934206183
(42100,66500]	T>C/T>G at nonTpG	4.04003	CEU	11	-4217.82005793697	-3834.38187085179
(425,860]	T>C/T>G at nonTpG	4.19657	CEU	11	70.1425307655663	63.7659370596057
(55,124]	T>C/T>G at nonTpG	4.11033	CEU	11	158.10272115821	143.729746507464
(5520,9040]	T>C/T>G at nonTpG	4.07388	CEU	11	340.88413259219	309.8946659929
(66500,3e+06]	T>C/T>G at nonTpG	4.05944	CEU	11	631.516624024971	574.106021840883
(860,1720]	T>C/T>G at nonTpG	4.18146	CEU	11	77.6621861780971	70.6019874346337
(9040,13700]	T>C/T>G at nonTpG	4.07613	CEU	11	318.108956940108	289.189960854644
(0,55]	C>G / T>A	1.2377	CEU	11	16.4362210107165	14.9420191006514
(124,233]	C>G / T>A	1.23611	CEU	11	16.3507615947586	14.8643287225079
(13700,19900]	C>G / T>A	1.2132	CEU	11	15.1968078095551	13.8152798268683
(1720,3130]	C>G / T>A	1.24517	CEU	11	16.8478874423384	15.3162613112167
(19900,28600]	C>G / T>A	1.18641	CEU	11	14.0084444147969	12.7349494679972
(233,425]	C>G / T>A	1.2339	CEU	11	16.2332016157124	14.757456014284
(28600,42100]	C>G / T>A	1.15173	CEU	11	12.6796855553096	11.5269868684633
(3130,5520]	C>G / T>A	1.24979	CEU	11	17.111209651108	15.5556451373709
(42100,66500]	C>G / T>A	1.12135	CEU	11	11.6729431523036	10.6117665020942
(425,860]	C>G / T>A	1.23441	CEU	11	16.2602056838308	14.7820051671189
(55,124]	C>G / T>A	1.23957	CEU	11	16.5376870259872	15.0342609327156
(5520,9040]	C>G / T>A	1.23515	CEU	11	16.299521239145	14.8177465810409
(66500,3e+06]	C>G / T>A	1.13286	CEU	11	12.0390529894655	10.9445936267868
(860,1720]	C>G / T>A	1.23767	CEU	11	16.434601681756	14.9405469834146
(9040,13700]	C>G / T>A	1.22479	CEU	11	15.7631072932169	14.3300975392881
(0,55]	C>T/C>A at nonCpG	3.05212	CEU	11	31.1236013821897	28.2941830747179
(124,233]	C>T/C>A at nonCpG	3.31463	CEU	11	20.6118623435659	18.738056675969
(13700,19900]	C>T/C>A at nonCpG	3.03213	CEU	11	32.3014613117268	29.3649648288425
(1720,3130]	C>T/C>A at nonCpG	3.26849	CEU	11	21.9810096554371	19.9827360503973
(19900,28600]	C>T/C>A at nonCpG	3.03012	CEU	11	32.4242585678002	29.4765986980001
(233,425]	C>T/C>A at nonCpG	3.46357	CEU	11	17.0288090141443	15.4807354674039
(28600,42100]	C>T/C>A at nonCpG	3.06156	CEU	11	30.5934143554937	27.8121948686306
(3130,5520]	C>T/C>A at nonCpG	3.12119	CEU	11	27.5804612225346	25.0731465659406
(42100,66500]	C>T/C>A at nonCpG	3.10299	CEU	11	28.4432009458536	25.8574554053215
(425,860]	C>T/C>A at nonCpG	3.47575	CEU	11	16.7810669883506	15.255515443955
(55,124]	C>T/C>A at nonCpG	3.16178	CEU	11	25.8115652404358	23.4650593094871
(5520,9040]	C>T/C>A at nonCpG	3.06054	CEU	11	30.6499329336327	27.8635753942116
(66500,3e+06]	C>T/C>A at nonCpG	3.12924	CEU	11	27.2132507808988	24.7393188917261
(860,1720]	C>T/C>A at nonCpG	3.40888	CEU	11	18.2174275094076	16.5612977358251
(9040,13700]	C>T/C>A at nonCpG	3.04028	CEU	11	31.8118814531725	28.9198922301568
(0,55]	C>T/C>A at nonCpG-TCC*	3.35772	CEU	11	37.622766046368	34.2025145876073
(124,233]	C>T/C>A at nonCpG-TCC*	3.54062	CEU	11	26.2701633765051	23.8819667059137
(13700,19900]	C>T/C>A at nonCpG-TCC*	3.42529	CEU	11	32.5882775634511	29.6257068758646
(1720,3130]	C>T/C>A at nonCpG-TCC*	3.56369	CEU	11	25.2513189509054	22.9557445008231
(19900,28600]	C>T/C>A at nonCpG-TCC*	3.41843	CEU	11	33.0448361036568	30.0407600942335
(233,425]	C>T/C>A at nonCpG-TCC*	3.65637	CEU	11	21.7456213114904	19.7687466468094
(28600,42100]	C>T/C>A at nonCpG-TCC*	3.45227	CEU	11	30.8935059938422	28.0850054489475
(3130,5520]	C>T/C>A at nonCpG-TCC*	3.49368	CEU	11	28.5685645319286	25.9714223017533
(42100,66500]	C>T/C>A at nonCpG-TCC*	3.4893	CEU	11	28.8002390340955	26.1820354855414
(425,860]	C>T/C>A at nonCpG-TCC*	3.66412	CEU	11	21.488622715885	19.5351115598955
(55,124]	C>T/C>A at nonCpG-TCC*	3.43887	CEU	11	31.7158355946905	28.832577813355
(5520,9040]	C>T/C>A at nonCpG-TCC*	3.44732	CEU	11	31.1929815619636	28.3572559654214
(66500,3e+06]	C>T/C>A at nonCpG-TCC*	3.49119	CEU	11	28.6998818357298	26.0908016688452
(860,1720]	C>T/C>A at nonCpG-TCC*	3.63348	CEU	11	22.534354199223	20.4857765447482
(9040,13700]	C>T/C>A at nonCpG-TCC*	3.43094	CEU	11	32.2203428440803	29.2912207673458
(0,55]	T>C / T>G	3.91945	CEU	110	-55.3244632675989	-50.2949666069081
(124,233]	T>C / T>G	4.01783	CEU	110	1329.42715957573	1208.57014506885
(13700,19900]	T>C / T>G	4.00647	CEU	110	-663.042720128894	-602.766109208085
(1720,3130]	T>C / T>G	4.02943	CEU	110	324.168241599428	294.698401454025
(19900,28600]	T>C / T>G	4.06907	CEU	110	88.9052497730194	80.8229543391086
(233,425]	T>C / T>G	4.05247	CEU	110	128.324675610929	116.658796009935
(28600,42100]	T>C / T>G	4.20233	CEU	110	24.3487354796044	22.1352140723676
(3130,5520]	T>C / T>G	3.98937	CEU	110	-205.471207319032	-186.792006653665
(42100,66500]	T>C / T>G	4.3391	CEU	110	13.1358435715391	11.9416759741265
(425,860]	T>C / T>G	4.0552	CEU	110	119.656062067363	108.778238243057
(55,124]	T>C / T>G	3.9632	CEU	110	-100.934724157104	-91.7588401428217
(5520,9040]	T>C / T>G	3.972	CEU	110	-121.570411292544	-110.518555720495
(66500,3e+06]	T>C / T>G	4.27695	CEU	110	16.7848375767264	15.2589432515695
(860,1720]	T>C / T>G	4.04963	CEU	110	138.754821247199	126.140746588363
(9040,13700]	T>C / T>G	3.99731	CEU	110	-301.764861828067	-274.33169257097
(0,55]	T>C/T>G at nonTpG	4.04762	CEU	110	478.990645781458	435.446041619507
(124,233]	T>C/T>G at nonTpG	4.17128	CEU	110	71.655390632254	65.14126421114
(13700,19900]	T>C/T>G at nonTpG	4.03977	CEU	110	745.675988197939	677.887261998126
(1720,3130]	T>C/T>G at nonTpG	4.14599	CEU	110	86.8642665949386	78.9675150863078
(19900,28600]	T>C/T>G at nonTpG	4.02386	CEU	110	-5889.70254587156	-5354.27504170141
(233,425]	T>C/T>G at nonTpG	4.19107	CEU	110	62.9974140443512	57.2703764039556
(28600,42100]	T>C/T>G at nonTpG	4.03587	CEU	110	1030.49275326516	936.811593877421
(3130,5520]	T>C/T>G at nonTpG	4.09796	CEU	110	145.036044533877	131.850949576252
(42100,66500]	T>C/T>G at nonTpG	4.04003	CEU	110	732.181063367762	665.619148516147
(425,860]	T>C/T>G at nonTpG	4.19657	CEU	110	60.9472367593801	55.4065788721637
(55,124]	T>C/T>G at nonTpG	4.11033	CEU	110	123.744944868745	112.495404426132
(5520,9040]	T>C/T>G at nonTpG	4.07388	CEU	110	217.805168821909	198.004698929008
(66500,3e+06]	T>C/T>G at nonTpG	4.05944	CEU	110	311.18771401154	282.897921828673
(860,1720]	T>C/T>G at nonTpG	4.18146	CEU	110	66.9270252955738	60.8427502687035
(9040,13700]	T>C/T>G at nonTpG	4.07613	CEU	110	208.065340128671	189.150309207883
(0,55]	C>G / T>A	1.2377	CEU	110	18.0755642823051	16.432331165732
(124,233]	C>G / T>A	1.23611	CEU	110	17.986254372966	16.35114033906
(13700,19900]	C>G / T>A	1.2132	CEU	110	16.7750547322802	15.2500497566184
(1720,3130]	C>G / T>A	1.24517	CEU	110	18.5050316287401	16.8227560261274
(19900,28600]	C>G / T>A	1.18641	CEU	110	15.5174277057171	14.1067524597428
(233,425]	C>G / T>A	1.2339	CEU	110	17.8633102256647	16.2393729324225
(28600,42100]	C>G / T>A	1.15173	CEU	110	14.0986717169182	12.8169742881074
(3130,5520]	C>G / T>A	1.24979	CEU	110	18.77909287985	17.0719026180455
(42100,66500]	C>G / T>A	1.12135	CEU	110	13.0148088979302	11.8316444526638
(425,860]	C>G / T>A	1.23441	CEU	110	17.8915600161796	16.2650545601632
(55,124]	C>G / T>A	1.23957	CEU	110	18.1815326579443	16.5286660526766
(5520,9040]	C>G / T>A	1.23515	CEU	110	17.9326796849392	16.3024360772175
(66500,3e+06]	C>G / T>A	1.13286	CEU	110	13.4098615596566	12.1907832360514
(860,1720]	C>G / T>A	1.23767	CEU	110	18.0738724886855	16.4307931715323
(9040,13700]	C>G / T>A	1.22479	CEU	110	17.370672586671	15.7915205333373
(0,55]	C>T/C>A at nonCpG	3.05212	CEU	110	31.2841968708841	28.440178973531
(124,233]	C>T/C>A at nonCpG	3.31463	CEU	110	23.1050291502076	21.0045719547342
(13700,19900]	C>T/C>A at nonCpG	3.03213	CEU	110	32.1170559093371	29.1973235539428
(1720,3130]	C>T/C>A at nonCpG	3.26849	CEU	110	24.2530551145125	22.0482319222841
(19900,28600]	C>T/C>A at nonCpG	3.03012	CEU	110	32.2030044930139	29.2754586300127
(233,425]	C>T/C>A at nonCpG	3.46357	CEU	110	19.9687840365384	18.1534400332167
(28600,42100]	C>T/C>A at nonCpG	3.06156	CEU	110	30.9042380169994	28.0947618336358
(3130,5520]	C>T/C>A at nonCpG	3.12119	CEU	110	28.6829964113217	26.0754512830198
(42100,66500]	C>T/C>A at nonCpG	3.10299	CEU	110	29.3300421843361	26.6636747130328
(425,860]	C>T/C>A at nonCpG	3.47575	CEU	110	19.7445568708717	17.9495971553379
(55,124]	C>T/C>A at nonCpG	3.16178	CEU	110	27.3276346672813	24.843304242983
(5520,9040]	C>T/C>A at nonCpG	3.06054	CEU	110	30.9448938137956	28.131721648905
(66500,3e+06]	C>T/C>A at nonCpG	3.12924	CEU	110	28.4048387978751	25.822580725341
(860,1720]	C>T/C>A at nonCpG	3.40888	CEU	110	21.0310302007491	19.1191183643174
(9040,13700]	C>T/C>A at nonCpG	3.04028	CEU	110	31.7727434950569	28.8843122682335
(0,55]	C>T/C>A at nonCpG-TCC*	3.35772	CEU	110	32.1130789337555	29.1937081215959
(124,233]	C>T/C>A at nonCpG-TCC*	3.54062	CEU	110	26.1268760402342	23.751705491122
(13700,19900]	C>T/C>A at nonCpG-TCC*	3.42529	CEU	110	29.6321266224982	26.9382969295439
(1720,3130]	C>T/C>A at nonCpG-TCC*	3.56369	CEU	110	25.5151397977272	23.1955816342975
(19900,28600]	C>T/C>A at nonCpG-TCC*	3.41843	CEU	110	29.867732584074	27.15248416734
(233,425]	C>T/C>A at nonCpG-TCC*	3.65637	CEU	110	23.2991214837958	21.1810195307235
(28600,42100]	C>T/C>A at nonCpG-TCC*	3.45227	CEU	110	28.7377076176634	26.1251887433303
(3130,5520]	C>T/C>A at nonCpG-TCC*	3.49368	CEU	110	27.4574108010843	24.9612825464403
(42100,66500]	C>T/C>A at nonCpG-TCC*	3.4893	CEU	110	27.5878681225358	25.0798801113961
(425,860]	C>T/C>A at nonCpG-TCC*	3.66412	CEU	110	23.1295141490015	21.0268310445468
(55,124]	C>T/C>A at nonCpG-TCC*	3.43887	CEU	110	29.1756510898454	26.5233191725868
(5520,9040]	C>T/C>A at nonCpG-TCC*	3.44732	CEU	110	28.8980740269706	26.2709763881551
(66500,3e+06]	C>T/C>A at nonCpG-TCC*	3.49119	CEU	110	27.5314364623327	25.0285786021206
(860,1720]	C>T/C>A at nonCpG-TCC*	3.63348	CEU	110	23.8133558632325	21.6485053302113
(9040,13700]	C>T/C>A at nonCpG-TCC*	3.43094	CEU	110	29.4406271163972	26.764206469452
(0,55]	T>C / T>G	3.91945	CEU	111	427.546379783272	388.678527075702
(124,233]	T>C / T>G	4.01783	CEU	111	83.1649073874735	75.6044612613395
(13700,19900]	T>C / T>G	4.00647	CEU	111	91.7322733097074	83.3929757360976
(1720,3130]	T>C / T>G	4.02943	CEU	111	75.916899091549	69.0153628104991
(19900,28600]	T>C / T>G	4.06907	CEU	111	58.462841567378	53.1480377885255
(233,425]	T>C / T>G	4.05247	CEU	111	64.6988473853797	58.8171339867088
(28600,42100]	T>C / T>G	4.20233	CEU	111	32.8566755773037	29.8697050702761
(3130,5520]	T>C / T>G	3.98937	CEU	111	108.540775990563	98.673432718694
(42100,66500]	T>C / T>G	4.3391	CEU	111	22.5756369524278	20.5233063203889
(425,860]	T>C / T>G	4.0552	CEU	111	63.5841872222385	57.8038065656714
(55,124]	T>C / T>G	3.9632	CEU	111	150.718956102594	137.01723282054
(5520,9040]	T>C / T>G	3.972	CEU	111	133.313373577992	121.193975979993
(66500,3e+06]	T>C / T>G	4.27695	CEU	111	26.3334279419068	23.939479947188
(860,1720]	T>C / T>G	4.04963	CEU	111	65.9003402197146	59.9094001997405
(9040,13700]	T>C / T>G	3.99731	CEU	111	100.033559824056	90.9395998400509
(0,55]	T>C/T>G at nonTpG	4.04762	CEU	111	-2155.08707355666	-1959.17006686969
(124,233]	T>C/T>G at nonTpG	4.17128	CEU	111	88.3734486149303	80.3394987408457
(13700,19900]	T>C/T>G at nonTpG	4.03977	CEU	111	-836.986872889131	-760.897157171937
(1720,3130]	T>C/T>G at nonTpG	4.14599	CEU	111	112.80675286883	102.551593517118
(19900,28600]	T>C/T>G at nonTpG	4.02386	CEU	111	-374.57126634152	-340.519333037746
(233,425]	T>C/T>G at nonTpG	4.19107	CEU	111	75.47808826045	68.6164438731363
(28600,42100]	T>C/T>G at nonTpG	4.03587	CEU	111	-642.232700083704	-583.847909167004
(3130,5520]	T>C/T>G at nonTpG	4.09796	CEU	111	234.205113641912	212.913739674465
(42100,66500]	T>C/T>G at nonTpG	4.04003	CEU	111	-854.269543747215	-776.608676133831
(425,860]	T>C/T>G at nonTpG	4.19657	CEU	111	72.5237514846538	65.9306831678671
(55,124]	T>C/T>G at nonTpG	4.11033	CEU	111	183.628414823423	166.934922566748
(5520,9040]	T>C/T>G at nonTpG	4.07388	CEU	111	501.250592610351	455.682356918501
(66500,3e+06]	T>C/T>G at nonTpG	4.05944	CEU	111	1562.38407694879	1420.34916086253
(860,1720]	T>C/T>G at nonTpG	4.18146	CEU	111	81.2453853815847	73.859441255986
(9040,13700]	T>C/T>G at nonTpG	4.07613	CEU	111	453.154933424679	411.959030386072
(0,55]	C>G / T>A	1.2377	CEU	111	19.084341490737	17.3494013552155
(124,233]	C>G / T>A	1.23611	CEU	111	18.9735029893981	17.248639081271
(13700,19900]	C>G / T>A	1.2132	CEU	111	17.4901085619497	15.9000986926816
(1720,3130]	C>G / T>A	1.24517	CEU	111	19.6201802954878	17.8365275413526
(19900,28600]	C>G / T>A	1.18641	CEU	111	15.9878281585556	14.5343892350505
(233,425]	C>G / T>A	1.2339	CEU	111	18.821253733341	17.1102306666736
(28600,42100]	C>G / T>A	1.15173	CEU	111	14.3377377676099	13.0343070614636
(3130,5520]	C>G / T>A	1.24979	CEU	111	19.9646049754607	18.1496408867824
(42100,66500]	C>G / T>A	1.12135	CEU	111	13.1078835290348	11.916257753668
(425,860]	C>G / T>A	1.23441	CEU	111	18.8562032902808	17.1420029911644
(55,124]	C>G / T>A	1.23957	CEU	111	19.2161175435734	17.4691977668849
(5520,9040]	C>G / T>A	1.23515	CEU	111	18.9071110797992	17.1882827998175
(66500,3e+06]	C>G / T>A	1.13286	CEU	111	13.5531280204814	12.3210254731649
(860,1720]	C>G / T>A	1.23767	CEU	111	19.0822399966659	17.3474909060599
(9040,13700]	C>G / T>A	1.22479	CEU	111	18.2150115268811	16.5591013880738
(0,55]	C>T/C>A at nonCpG	3.05212	CEU	111	64.1496171914721	58.3178338104292
(124,233]	C>T/C>A at nonCpG	3.31463	CEU	111	20.3942621035976	18.5402382759978
(13700,19900]	C>T/C>A at nonCpG	3.03213	CEU	111	73.7033844958227	67.0030768143843
(1720,3130]	C>T/C>A at nonCpG	3.26849	CEU	111	23.7922699140367	21.6293362854879
(19900,28600]	C>T/C>A at nonCpG	3.03012	CEU	111	74.8055945996544	68.0050859996858
(233,425]	C>T/C>A at nonCpG	3.46357	CEU	111	13.0975182529806	11.9068347754369
(28600,42100]	C>T/C>A at nonCpG	3.06156	CEU	111	60.3727121487738	54.8842837716125
(3130,5520]	C>T/C>A at nonCpG	3.12119	CEU	111	43.3711586621749	39.4283260565227
(42100,66500]	C>T/C>A at nonCpG	3.10299	CEU	111	47.5925280949595	43.2659346317814
(425,860]	C>T/C>A at nonCpG	3.47575	CEU	111	12.6624150667894	11.511286424354
(55,124]	C>T/C>A at nonCpG	3.16178	CEU	111	35.9267159840809	32.660650894619
(5520,9040]	C>T/C>A at nonCpG	3.06054	CEU	111	60.7616877526885	55.2378979569895
(66500,3e+06]	C>T/C>A at nonCpG	3.12924	CEU	111	41.7013304864353	37.9103004422139
(860,1720]	C>T/C>A at nonCpG	3.40888	CEU	111	15.2986077478227	13.9078252252933
(9040,13700]	C>T/C>A at nonCpG	3.04028	CEU	111	69.519019438604	63.1991085805491
(0,55]	C>T/C>A at nonCpG-TCC*	3.35772	CEU	111	-409.4719906317	-372.247264210637
(124,233]	C>T/C>A at nonCpG-TCC*	3.54062	CEU	111	46.9821802418296	42.7110729471178
(13700,19900]	C>T/C>A at nonCpG-TCC*	3.42529	CEU	111	193.190512910863	175.627739009875
(1720,3130]	C>T/C>A at nonCpG-TCC*	3.56369	CEU	111	39.8291392100748	36.2083083727953
(19900,28600]	C>T/C>A at nonCpG-TCC*	3.41843	CEU	111	229.889736499047	208.990669544588
(233,425]	C>T/C>A at nonCpG-TCC*	3.65637	CEU	111	23.1493302417168	21.044845674288
(28600,42100]	C>T/C>A at nonCpG-TCC*	3.45227	CEU	111	116.89248062102	106.265891473654
(3130,5520]	C>T/C>A at nonCpG-TCC*	3.49368	CEU	111	70.5376328721517	64.1251207928652
(42100,66500]	C>T/C>A at nonCpG-TCC*	3.4893	CEU	111	73.7721969700573	67.065633609143
(425,860]	C>T/C>A at nonCpG-TCC*	3.66412	CEU	111	22.2484086050142	20.2258260045584
(55,124]	C>T/C>A at nonCpG-TCC*	3.43887	CEU	111	145.973445849553	132.703132590503
(5520,9040]	C>T/C>A at nonCpG-TCC*	3.44732	CEU	111	126.276948429873	114.79722584534
(66500,3e+06]	C>T/C>A at nonCpG-TCC*	3.49119	CEU	111	72.3450681432342	65.7682437665765
(860,1720]	C>T/C>A at nonCpG-TCC*	3.63348	CEU	111	26.1325028243596	23.7568207494178
(9040,13700]	C>T/C>A at nonCpG-TCC*	3.43094	CEU	111	170.458342328875	154.962129389886
(0,55]	T>C / T>G	3.91945	CEU	112	42.328054282955	38.480049348141
(124,233]	T>C / T>G	4.01783	CEU	112	35.4365692183998	32.215062925818
(13700,19900]	T>C / T>G	4.00647	CEU	112	36.1113702983424	32.8285184530386
(1720,3130]	T>C / T>G	4.02943	CEU	112	34.7740821965399	31.6128019968545
(19900,28600]	T>C / T>G	4.06907	CEU	112	32.6928636243375	29.7207851130341
(233,425]	T>C / T>G	4.05247	CEU	112	33.5319451164182	30.4835864694711
(28600,42100]	T>C / T>G	4.20233	CEU	112	27.2707780021056	24.7916163655506
(3130,5520]	T>C / T>G	3.98937	CEU	112	37.1791892717384	33.7992629743077
(42100,66500]	T>C / T>G	4.3391	CEU	112	23.3661295627087	21.2419359660988
(425,860]	T>C / T>G	4.0552	CEU	112	33.3908704964115	30.3553368149195
(55,124]	T>C / T>G	3.9632	CEU	112	38.9470103020312	35.4063730018466
(5520,9040]	T>C / T>G	3.972	CEU	112	38.3333649506326	34.8485135914842
(66500,3e+06]	T>C / T>G	4.27695	CEU	112	24.9833829738826	22.7121663398933
(860,1720]	T>C / T>G	4.04963	CEU	112	33.6800318895414	30.618210808674
(9040,13700]	T>C / T>G	3.99731	CEU	112	36.6753090318272	33.3411900289338
(0,55]	T>C/T>G at nonTpG	4.04762	CEU	112	36.8157411543726	33.4688555948842
(124,233]	T>C/T>G at nonTpG	4.17128	CEU	112	32.1308605359912	29.2098732145374
(13700,19900]	T>C/T>G at nonTpG	4.03977	CEU	112	37.1644395767031	33.7858541606392
(1720,3130]	T>C/T>G at nonTpG	4.14599	CEU	112	32.9804710885252	29.9822464441138
(19900,28600]	T>C/T>G at nonTpG	4.02386	CEU	112	37.893659030673	34.4487809369754
(233,425]	T>C/T>G at nonTpG	4.19107	CEU	112	31.4988227777916	28.635293434356
(28600,42100]	T>C/T>G at nonTpG	4.03587	CEU	112	37.3403619471577	33.9457835883252
(3130,5520]	T>C/T>G at nonTpG	4.09796	CEU	112	34.738197581811	31.5801796198282
(42100,66500]	T>C/T>G at nonTpG	4.04003	CEU	112	37.1527753911345	33.7752503555768
(425,860]	T>C/T>G at nonTpG	4.19657	CEU	112	31.3280008265594	28.4800007514176
(55,124]	T>C/T>G at nonTpG	4.11033	CEU	112	34.2661191884962	31.1510174440875
(5520,9040]	T>C/T>G at nonTpG	4.07388	CEU	112	35.6992207499339	32.4538370453944
(66500,3e+06]	T>C/T>G at nonTpG	4.05944	CEU	112	36.3039001904338	33.0035456276671
(860,1720]	T>C/T>G at nonTpG	4.18146	CEU	112	31.8022836760024	28.911166978184
(9040,13700]	T>C/T>G at nonTpG	4.07613	CEU	112	35.6069700164874	32.3699727422613
(0,55]	C>G / T>A	1.2377	CEU	112	12.2344143579757	11.122194870887
(124,233]	C>G / T>A	1.23611	CEU	112	12.1093584944798	11.0085077222544
(13700,19900]	C>G / T>A	1.2132	CEU	112	10.5146398804352	9.55876352766832
(1720,3130]	C>G / T>A	1.24517	CEU	112	12.85133244431	11.6830294948273
(19900,28600]	C>G / T>A	1.18641	CEU	112	9.03622561705098	8.21475056095544
(233,425]	C>G / T>A	1.2339	CEU	112	11.9389721582972	10.8536110529974
(28600,42100]	C>G / T>A	1.15173	CEU	112	7.55089818752238	6.86445289774762
(3130,5520]	C>G / T>A	1.24979	CEU	112	13.2590176420626	12.0536524018751
(42100,66500]	C>G / T>A	1.12135	CEU	112	6.52735695030677	5.93396086391524
(425,860]	C>G / T>A	1.23441	CEU	112	11.9779436947919	10.889039722538
(55,124]	C>G / T>A	1.23957	CEU	112	12.38421825577	11.2583802325182
(5520,9040]	C>G / T>A	1.23515	CEU	112	12.0348604565598	10.9407822332362
(66500,3e+06]	C>G / T>A	1.13286	CEU	112	6.89020457686258	6.26382234260234
(860,1720]	C>G / T>A	1.23767	CEU	112	12.2320352971512	11.1200320883192
(9040,13700]	C>G / T>A	1.22479	CEU	112	11.2760707536211	10.2509734123828
(0,55]	C>T/C>A at nonCpG	3.05212	CEU	112	36.6554958835579	33.3231780759617
(124,233]	C>T/C>A at nonCpG	3.31463	CEU	112	23.4369971272632	21.3063610247847
(13700,19900]	C>T/C>A at nonCpG	3.03213	CEU	112	38.1986017087423	34.7260015534021
(1720,3130]	C>T/C>A at nonCpG	3.26849	CEU	112	25.1043845250982	22.8221677500893
(19900,28600]	C>T/C>A at nonCpG	3.03012	CEU	112	38.3602264973951	34.87293317945
(233,425]	C>T/C>A at nonCpG	3.46357	CEU	112	19.1467603084919	17.4061457349926
(28600,42100]	C>T/C>A at nonCpG	3.06156	CEU	112	35.9651207195872	32.6955642905338
(3130,5520]	C>T/C>A at nonCpG	3.12119	CEU	112	32.0907578673581	29.1734162430528
(42100,66500]	C>T/C>A at nonCpG	3.10299	CEU	112	33.1917380250961	30.1743072955419
(425,860]	C>T/C>A at nonCpG	3.47575	CEU	112	18.8539736006307	17.1399760005734
(55,124]	C>T/C>A at nonCpG	3.16178	CEU	112	29.8541642673443	27.1401493339494
(5520,9040]	C>T/C>A at nonCpG	3.06054	CEU	112	36.038591555182	32.7623559592564
(66500,3e+06]	C>T/C>A at nonCpG	3.12924	CEU	112	31.6241697830046	28.7492452572769
(860,1720]	C>T/C>A at nonCpG	3.40888	CEU	112	20.5583673426117	18.6894248569197
(9040,13700]	C>T/C>A at nonCpG	3.04028	CEU	112	37.5556299155668	34.1414817414244
(0,55]	C>T/C>A at nonCpG-TCC*	3.35772	CEU	112	40.477502240232	36.7977293093018
(124,233]	C>T/C>A at nonCpG-TCC*	3.54062	CEU	112	30.2396956249477	27.4906323863161
(13700,19900]	C>T/C>A at nonCpG-TCC*	3.42529	CEU	112	36.0420585522446	32.7655077747678
(1720,3130]	C>T/C>A at nonCpG-TCC*	3.56369	CEU	112	29.2782805831494	26.616618711954
(19900,28600]	C>T/C>A at nonCpG-TCC*	3.41843	CEU	112	36.4510000675627	33.1372727886934
(233,425]	C>T/C>A at nonCpG-TCC*	3.65637	CEU	112	25.9133227097247	23.5575660997498
(28600,42100]	C>T/C>A at nonCpG-TCC*	3.45227	CEU	112	34.5120532781463	31.3745938892239
(3130,5520]	C>T/C>A at nonCpG-TCC*	3.49368	CEU	112	32.3818985802752	29.438089618432
(42100,66500]	C>T/C>A at nonCpG-TCC*	3.4893	CEU	112	32.5958071437372	29.632551948852
(425,860]	C>T/C>A at nonCpG-TCC*	3.66412	CEU	112	25.6631116703686	23.3301015185169
(55,124]	C>T/C>A at nonCpG-TCC*	3.43887	CEU	112	35.2568066479857	32.0516424072597
(5520,9040]	C>T/C>A at nonCpG-TCC*	3.44732	CEU	112	34.7837972877519	31.6216338979563
(66500,3e+06]	C>T/C>A at nonCpG-TCC*	3.49119	CEU	112	32.5031908683354	29.5483553348504
(860,1720]	C>T/C>A at nonCpG-TCC*	3.63348	CEU	112	26.6781826751606	24.2528933410551
(9040,13700]	C>T/C>A at nonCpG-TCC*	3.43094	CEU	112	35.7115049488723	32.4650044989748
(0,55]	T>C / T>G	3.91945	CEU	113	79.2885386316188	72.080489665108
(124,233]	T>C / T>G	4.01783	CEU	113	40.7638386233861	37.0580351121692
(13700,19900]	T>C / T>G	4.00647	CEU	113	43.1873664563477	39.2612422330434
(1720,3130]	T>C / T>G	4.02943	CEU	113	38.5544627994466	35.0495116358605
(19900,28600]	T>C / T>G	4.06907	CEU	113	32.528952790989	29.5717752645354
(233,425]	T>C / T>G	4.05247	CEU	113	34.8071209569414	31.6428372335831
(28600,42100]	T>C / T>G	4.20233	CEU	113	21.3218910657632	19.383537332512
(3130,5520]	T>C / T>G	3.98937	CEU	113	47.431916410535	43.1199240095772
(42100,66500]	T>C / T>G	4.3391	CEU	113	15.7493084223849	14.317553111259
(425,860]	T>C / T>G	4.0552	CEU	113	34.4107968500693	31.2825425909721
(55,124]	T>C / T>G	3.9632	CEU	113	55.8282876685589	50.752988789599
(5520,9040]	T>C / T>G	3.972	CEU	113	52.6919280689221	47.9017527899292
(66500,3e+06]	T>C / T>G	4.27695	CEU	113	17.8722516201002	16.2475014728184
(860,1720]	T>C / T>G	4.04963	CEU	113	35.2292143849223	32.0265585317475
(9040,13700]	T>C / T>G	3.99731	CEU	113	45.3618671981378	41.2380610892161
(0,55]	T>C/T>G at nonTpG	4.04762	CEU	113	143.082464143741	130.074967403401
(124,233]	T>C/T>G at nonTpG	4.17128	CEU	113	37.549116819114	34.1355607446491
(13700,19900]	T>C/T>G at nonTpG	4.03977	CEU	113	173.415451740723	157.650410673384
(1720,3130]	T>C/T>G at nonTpG	4.14599	CEU	113	44.336656416947	40.3060512881336
(19900,28600]	T>C/T>G at nonTpG	4.02386	CEU	113	303.250911526288	275.68264684208
(233,425]	T>C/T>G at nonTpG	4.19107	CEU	113	33.5074130910339	30.4612846282126
(28600,42100]	T>C/T>G at nonTpG	4.03587	CEU	113	193.790303483698	176.173003166999
(3130,5520]	T>C/T>G at nonTpG	4.09796	CEU	113	67.1274278923862	61.0249344476238
(42100,66500]	T>C/T>G at nonTpG	4.04003	CEU	113	172.207657376773	156.552415797067
(425,860]	T>C/T>G at nonTpG	4.19657	CEU	113	32.5305205951807	29.5732005410733
(55,124]	T>C/T>G at nonTpG	4.11033	CEU	113	59.3167319368863	53.9243017608057
(5520,9040]	T>C/T>G at nonTpG	4.07388	CEU	113	90.095378252274	81.9048893202491
(66500,3e+06]	T>C/T>G at nonTpG	4.05944	CEU	113	113.184689401856	102.895172183505
(860,1720]	T>C/T>G at nonTpG	4.18146	CEU	113	35.3584211675744	32.1440192432495
(9040,13700]	T>C/T>G at nonTpG	4.07613	CEU	113	87.3130809397107	79.3755281270097
(0,55]	C>G / T>A	1.2377	CEU	113	19.2228626862185	17.4753297147441
(124,233]	C>G / T>A	1.23611	CEU	113	19.1354970915198	17.3959064468362
(13700,19900]	C>G / T>A	1.2132	CEU	113	17.9371404810824	16.3064913464386
(1720,3130]	C>G / T>A	1.24517	CEU	113	19.6410959011425	17.8555417283114
(19900,28600]	C>G / T>A	1.18641	CEU	113	16.6655834685485	15.1505304259531
(233,425]	C>G / T>A	1.2339	CEU	113	19.0150075417652	17.2863704925138
(28600,42100]	C>G / T>A	1.15173	CEU	113	15.1966030701872	13.8150937001702
(3130,5520]	C>G / T>A	1.24979	CEU	113	19.9063685273518	18.0966986612289
(42100,66500]	C>G / T>A	1.12135	CEU	113	14.0488776114293	12.7717069194812
(425,860]	C>G / T>A	1.23441	CEU	113	19.0427161099976	17.3115600999978
(55,124]	C>G / T>A	1.23957	CEU	113	19.3263485683728	17.5694077894298
(5520,9040]	C>G / T>A	1.23515	CEU	113	19.083023678512	17.3482033441018
(66500,3e+06]	C>G / T>A	1.13286	CEU	113	14.4698135556015	13.1543759596377
(860,1720]	C>G / T>A	1.23767	CEU	113	19.2212089821135	17.4738263473759
(9040,13700]	C>G / T>A	1.22479	CEU	113	18.5296103062887	16.8451002784443
(0,55]	C>T/C>A at nonCpG	3.05212	CEU	113	34.1120125075181	31.0109204613801
(124,233]	C>T/C>A at nonCpG	3.31463	CEU	113	20.9059632529983	19.0054211390894
(13700,19900]	C>T/C>A at nonCpG	3.03213	CEU	113	35.6589004744402	32.417182249491
(1720,3130]	C>T/C>A at nonCpG	3.26849	CEU	113	22.5673667879496	20.5157879890451
(19900,28600]	C>T/C>A at nonCpG	3.03012	CEU	113	35.8209849490094	32.5645317718267
(233,425]	C>T/C>A at nonCpG	3.46357	CEU	113	16.6369565968353	15.124505997123
(28600,42100]	C>T/C>A at nonCpG	3.06156	CEU	113	33.4203006602032	30.3820915092757
(3130,5520]	C>T/C>A at nonCpG	3.12119	CEU	113	29.5425072104424	26.8568247367658
(42100,66500]	C>T/C>A at nonCpG	3.10299	CEU	113	30.6437599640104	27.8579636036458
(425,860]	C>T/C>A at nonCpG	3.47575	CEU	113	16.3459245524264	14.8599314112968
(55,124]	C>T/C>A at nonCpG	3.16178	CEU	113	27.3070743089893	24.8246130081721
(5520,9040]	C>T/C>A at nonCpG	3.06054	CEU	113	33.4939033055608	30.4490030050553
(66500,3e+06]	C>T/C>A at nonCpG	3.12924	CEU	113	29.0759716552105	26.4327015047368
(860,1720]	C>T/C>A at nonCpG	3.40888	CEU	113	18.0406518670948	16.4005926064499
(9040,13700]	C>T/C>A at nonCpG	3.04028	CEU	113	35.01421930705	31.8311084609545
(0,55]	C>T/C>A at nonCpG-TCC*	3.35772	CEU	113	37.2923836589609	33.9021669626917
(124,233]	C>T/C>A at nonCpG-TCC*	3.54062	CEU	113	27.3122852181087	24.8293501982807
(13700,19900]	C>T/C>A at nonCpG-TCC*	3.42529	CEU	113	32.9653957188629	29.9685415626027
(1720,3130]	C>T/C>A at nonCpG-TCC*	3.56369	CEU	113	26.3764062901122	23.9785511728293
(19900,28600]	C>T/C>A at nonCpG-TCC*	3.41843	CEU	113	33.3641332456159	30.3310302232872
(233,425]	C>T/C>A at nonCpG-TCC*	3.65637	CEU	113	23.1026268863651	21.0023880785137
(28600,42100]	C>T/C>A at nonCpG-TCC*	3.45227	CEU	113	31.4739356370953	28.6126687609957
(3130,5520]	C>T/C>A at nonCpG-TCC*	3.49368	CEU	113	29.3984127992571	26.7258298175064
(42100,66500]	C>T/C>A at nonCpG-TCC*	3.4893	CEU	113	29.6067844450173	26.9152585863794
(425,860]	C>T/C>A at nonCpG-TCC*	3.66412	CEU	113	22.8593075788407	20.781188708037
(55,124]	C>T/C>A at nonCpG-TCC*	3.43887	CEU	113	32.1998539732432	29.2725945211301
(5520,9040]	C>T/C>A at nonCpG-TCC*	3.44732	CEU	113	31.7387912115177	28.8534465559252
(66500,3e+06]	C>T/C>A at nonCpG-TCC*	3.49119	CEU	113	29.5165641036583	26.8332400942348
(860,1720]	C>T/C>A at nonCpG-TCC*	3.63348	CEU	113	23.8465158067211	21.6786507333828
(9040,13700]	C>T/C>A at nonCpG-TCC*	3.43094	CEU	113	32.6431204974183	29.6755640885621
(0,55]	T>C / T>G	3.91945	CEU	114	404.584623613555	367.80420328505
(124,233]	T>C / T>G	4.01783	CEU	114	71.7946505194446	65.267864108586
(13700,19900]	T>C / T>G	4.00647	CEU	114	79.3364326412269	72.1240296738426
(1720,3130]	T>C / T>G	4.02943	CEU	114	65.4409337035995	59.4917579123631
(19900,28600]	T>C / T>G	4.06907	CEU	114	50.2397795131773	45.6725268301612
(233,425]	T>C / T>G	4.05247	CEU	114	55.6548248525745	50.5952953205223
(28600,42100]	T>C / T>G	4.20233	CEU	114	28.1894812530109	25.6268011391008
(3130,5520]	T>C / T>G	3.98937	CEU	114	94.2328279657649	85.6662072416044
(42100,66500]	T>C / T>G	4.3391	CEU	114	19.4188779559846	17.6535254145314
(425,860]	T>C / T>G	4.0552	CEU	114	54.6856032686805	49.7141847897096
(55,124]	T>C / T>G	3.9632	CEU	114	132.206850075892	120.188045523538
(5520,9040]	T>C / T>G	3.972	CEU	114	116.432102868953	105.847366244503
(66500,3e+06]	T>C / T>G	4.27695	CEU	114	22.6191438007026	20.5628580006387
(860,1720]	T>C / T>G	4.04963	CEU	114	56.7001866264572	51.5456242058702
(9040,13700]	T>C / T>G	3.99731	CEU	114	86.6767459921135	78.7970418110122
(0,55]	T>C/T>G at nonTpG	4.04762	CEU	114	47.9108378217162	43.5553071106511
(124,233]	T>C/T>G at nonTpG	4.17128	CEU	114	37.8361491668823	34.3964992426203
(13700,19900]	T>C/T>G at nonTpG	4.03977	CEU	114	48.7445976843532	44.3132706221393
(1720,3130]	T>C/T>G at nonTpG	4.14599	CEU	114	39.5207129632194	35.927920875654
(19900,28600]	T>C/T>G at nonTpG	4.02386	CEU	114	50.5306699163046	45.936972651186
(233,425]	T>C/T>G at nonTpG	4.19107	CEU	114	36.619631357053	33.2905739609573
(28600,42100]	T>C/T>G at nonTpG	4.03587	CEU	114	49.1701633241115	44.700148476465
(3130,5520]	T>C/T>G at nonTpG	4.09796	CEU	114	43.1974795960355	39.2704359963959
(42100,66500]	T>C/T>G at nonTpG	4.04003	CEU	114	48.7164990099685	44.2877263726987
(425,860]	T>C/T>G at nonTpG	4.19657	CEU	114	36.2960344748411	32.9963949771282
(55,124]	T>C/T>G at nonTpG	4.11033	CEU	114	42.1834880562937	38.3486255057216
(5520,9040]	T>C/T>G at nonTpG	4.07388	CEU	114	45.3253683024227	41.2048802749297
(66500,3e+06]	T>C/T>G at nonTpG	4.05944	CEU	114	46.7099629728536	42.4636027025942
(860,1720]	T>C/T>G at nonTpG	4.18146	CEU	114	37.1999077836174	33.8180979851067
(9040,13700]	T>C/T>G at nonTpG	4.07613	CEU	114	45.1172952777143	41.0157229797402
(0,55]	C>G / T>A	1.2377	CEU	114	19.0308748328781	17.3007953026165
(124,233]	C>G / T>A	1.23611	CEU	114	18.920025465757	17.2000231506882
(13700,19900]	C>G / T>A	1.2132	CEU	114	17.4303080473569	15.8457345885063
(1720,3130]	C>G / T>A	1.24517	CEU	114	19.5658660036392	17.7871509123992
(19900,28600]	C>G / T>A	1.18641	CEU	114	15.9098123828065	14.4634658025513
(233,425]	C>G / T>A	1.2339	CEU	114	18.7676570147183	17.0615063770166
(28600,42100]	C>G / T>A	1.15173	CEU	114	14.2258489888471	12.932589989861
(3130,5520]	C>G / T>A	1.24979	CEU	114	19.9089602683674	18.0990547894249
(42100,66500]	C>G / T>A	1.12135	CEU	114	12.9611977765936	11.7829070696305
(425,860]	C>G / T>A	1.23441	CEU	114	18.8026446116504	17.0933132833186
(55,124]	C>G / T>A	1.23957	CEU	114	19.1625806642373	17.4205278765794
(5520,9040]	C>G / T>A	1.23515	CEU	114	18.8535964238486	17.1396331125897
(66500,3e+06]	C>G / T>A	1.13286	CEU	114	13.419987863316	12.1999889666509
(860,1720]	C>G / T>A	1.23767	CEU	114	19.0287737272382	17.2988852065802
(9040,13700]	C>G / T>A	1.22479	CEU	114	18.1597404595364	16.5088549632149
(0,55]	C>T/C>A at nonCpG	3.05212	CEU	114	34.7766909590997	31.6151735991815
(124,233]	C>T/C>A at nonCpG	3.31463	CEU	114	20.0542729686203	18.2311572442003
(13700,19900]	C>T/C>A at nonCpG	3.03213	CEU	114	36.6559071260197	33.3235519327451
(1720,3130]	C>T/C>A at nonCpG	3.26849	CEU	114	21.7860063384237	19.8054603076579
(19900,28600]	C>T/C>A at nonCpG	3.03012	CEU	114	36.8548615833874	33.5044196212612
(233,425]	C>T/C>A at nonCpG	3.46357	CEU	114	15.7483834125933	14.3167121932666
(28600,42100]	C>T/C>A at nonCpG	3.06156	CEU	114	33.9476595080356	30.8615086436687
(3130,5520]	C>T/C>A at nonCpG	3.12119	CEU	114	29.4245529859035	26.7495936235486
(42100,66500]	C>T/C>A at nonCpG	3.10299	CEU	114	30.6880219954104	27.8982018140095
(425,860]	C>T/C>A at nonCpG	3.47575	CEU	114	15.4621213069486	14.0564739154078
(55,124]	C>T/C>A at nonCpG	3.16178	CEU	114	26.9093607596869	24.463055236079
(5520,9040]	C>T/C>A at nonCpG	3.06054	CEU	114	34.035546591853	30.9414059925936
(66500,3e+06]	C>T/C>A at nonCpG	3.12924	CEU	114	28.8942025453845	26.2674568594405
(860,1720]	C>T/C>A at nonCpG	3.40888	CEU	114	17.1419243438989	15.5835675853627
(9040,13700]	C>T/C>A at nonCpG	3.04028	CEU	114	35.8684448581405	32.6076771437641
(0,55]	C>T/C>A at nonCpG-TCC*	3.35772	CEU	114	42.5346007537417	38.6678188670379
(124,233]	C>T/C>A at nonCpG-TCC*	3.54062	CEU	114	28.1880416111285	25.6254923737532
(13700,19900]	C>T/C>A at nonCpG-TCC*	3.42529	CEU	114	35.9722148608232	32.7020135098393
(1720,3130]	C>T/C>A at nonCpG-TCC*	3.56369	CEU	114	26.977031637697	24.5245742160882
(19900,28600]	C>T/C>A at nonCpG-TCC*	3.41843	CEU	114	36.553734183777	33.2306674397973
(233,425]	C>T/C>A at nonCpG-TCC*	3.65637	CEU	114	22.8991992610144	20.8174538736495
(28600,42100]	C>T/C>A at nonCpG-TCC*	3.45227	CEU	114	33.8365147942314	30.7604679947558
(3130,5520]	C>T/C>A at nonCpG-TCC*	3.49368	CEU	114	30.9641919869901	28.1492654427183
(42100,66500]	C>T/C>A at nonCpG-TCC*	3.4893	CEU	114	31.24748321699	28.4068029245363
(425,860]	C>T/C>A at nonCpG-TCC*	3.66412	CEU	114	22.6055663209588	20.5505148372352
(55,124]	C>T/C>A at nonCpG-TCC*	3.43887	CEU	114	34.8683069110714	31.6984608282468
(5520,9040]	C>T/C>A at nonCpG-TCC*	3.44732	CEU	114	34.2113006668633	31.1011824244212
(66500,3e+06]	C>T/C>A at nonCpG-TCC*	3.49119	CEU	114	31.1246878600614	28.295170781874
(860,1720]	C>T/C>A at nonCpG-TCC*	3.63348	CEU	114	23.8048327919951	21.6407570836319
(9040,13700]	C>T/C>A at nonCpG-TCC*	3.43094	CEU	114	35.5054965285033	32.2777241168212
(0,55]	T>C / T>G	3.91945	CEU	115	124.016273701021	112.742067000928
(124,233]	T>C / T>G	4.01783	CEU	115	53.0839425634324	48.2581296031203
(13700,19900]	T>C / T>G	4.00647	CEU	115	56.844066657629	51.6764242342082
(1720,3130]	T>C / T>G	4.02943	CEU	115	49.7239240070791	45.2035672791628
(19900,28600]	T>C / T>G	4.06907	CEU	115	40.8746243131017	37.158749375547
(233,425]	T>C / T>G	4.05247	CEU	115	44.1677107309268	40.1524643008425
(28600,42100]	T>C / T>G	4.20233	CEU	115	25.5441434515563	23.2219485923239
(3130,5520]	T>C / T>G	3.98937	CEU	115	63.6245204510202	57.8404731372911
(42100,66500]	T>C / T>G	4.3391	CEU	115	18.4191812858966	16.744710259906
(425,860]	T>C / T>G	4.0552	CEU	115	43.5902995451382	39.6275450410347
(55,124]	T>C / T>G	3.9632	CEU	115	77.8193662808579	70.7448784371435
(5520,9040]	T>C / T>G	3.972	CEU	115	72.3902468728988	65.8093153389989
(66500,3e+06]	T>C / T>G	4.27695	CEU	115	21.0967671584812	19.1788792349829
(860,1720]	T>C / T>G	4.04963	CEU	115	44.7847857128485	40.713441557135
(9040,13700]	T>C / T>G	3.99731	CEU	115	60.2860814689134	54.8055286081031
(0,55]	T>C/T>G at nonTpG	4.04762	CEU	115	54.2341602813142	49.303782073922
(124,233]	T>C/T>G at nonTpG	4.17128	CEU	115	39.9121586289371	36.283780571761
(13700,19900]	T>C/T>G at nonTpG	4.03977	CEU	115	55.5116095055717	50.4650995505197
(1720,3130]	T>C/T>G at nonTpG	4.14599	CEU	115	42.1724814115775	38.3386194650705
(19900,28600]	T>C/T>G at nonTpG	4.02386	CEU	115	58.2999276536622	52.999934230602
(233,425]	T>C/T>G at nonTpG	4.19107	CEU	115	38.3109315822513	34.8281196202284
(28600,42100]	T>C/T>G at nonTpG	4.03587	CEU	115	56.16951467514	51.0631951592182
(3130,5520]	T>C/T>G at nonTpG	4.09796	CEU	115	47.2873329698692	42.9884845180629
(42100,66500]	T>C/T>G at nonTpG	4.04003	CEU	115	55.4683107186388	50.4257370169443
(425,860]	T>C/T>G at nonTpG	4.19657	CEU	115	37.8892971040314	34.4448155491194
(55,124]	T>C/T>G at nonTpG	4.11033	CEU	115	45.8511560559591	41.682869141781
(5520,9040]	T>C/T>G at nonTpG	4.07388	CEU	115	50.3671007693541	45.7882734266855
(66500,3e+06]	T>C/T>G at nonTpG	4.05944	CEU	115	52.4205453775171	47.6550412522882
(860,1720]	T>C/T>G at nonTpG	4.18146	CEU	115	39.0715120446703	35.5195564042457
(9040,13700]	T>C/T>G at nonTpG	4.07613	CEU	115	50.0619308805726	45.510846255066
(0,55]	C>G / T>A	1.2377	CEU	115	20.4914367286698	18.6285788442452
(124,233]	C>G / T>A	1.23611	CEU	115	20.4015840763745	18.5468946148859
(13700,19900]	C>G / T>A	1.2132	CEU	115	19.1699871347182	17.427261031562
(1720,3130]	C>G / T>A	1.24517	CEU	115	20.9216958954929	19.0197235413571
(19900,28600]	C>G / T>A	1.18641	CEU	115	17.8649375097986	16.2408522816351
(233,425]	C>G / T>A	1.2339	CEU	115	20.2776787294669	18.4342533904245
(28600,42100]	C>G / T>A	1.15173	CEU	115	16.3595387881841	14.8723079892582
(3130,5520]	C>G / T>A	1.24979	CEU	115	21.1946991604903	19.2679083277184
(42100,66500]	C>G / T>A	1.12135	CEU	115	15.1850524940296	13.8045931763906
(425,860]	C>G / T>A	1.23441	CEU	115	20.3061713585162	18.4601557804693
(55,124]	C>G / T>A	1.23957	CEU	115	20.5978797752518	18.7253452502289
(5520,9040]	C>G / T>A	1.23515	CEU	115	20.3476210530147	18.4978373209225
(66500,3e+06]	C>G / T>A	1.13286	CEU	115	15.6156308931358	14.1960280846689
(860,1720]	C>G / T>A	1.23767	CEU	115	20.4897358677466	18.6270326070423
(9040,13700]	C>G / T>A	1.22479	CEU	115	19.7786875929592	17.9806250845083
(0,55]	C>T/C>A at nonCpG	3.05212	CEU	115	37.9137380797305	34.4670346179369
(124,233]	C>T/C>A at nonCpG	3.31463	CEU	115	20.8284579154747	18.9349617413407
(13700,19900]	C>T/C>A at nonCpG	3.03213	CEU	115	40.0817354963776	36.4379413603433
(1720,3130]	C>T/C>A at nonCpG	3.26849	CEU	115	22.8474190482847	20.7703809529861
(19900,28600]	C>T/C>A at nonCpG	3.03012	CEU	115	40.3110945916735	36.6464496287941
(233,425]	C>T/C>A at nonCpG	3.46357	CEU	115	15.7975733458416	14.3614303144014
(28600,42100]	C>T/C>A at nonCpG	3.06156	CEU	115	36.9563902272145	33.5967183883768
(3130,5520]	C>T/C>A at nonCpG	3.12119	CEU	115	31.7232775082498	28.839343189318
(42100,66500]	C>T/C>A at nonCpG	3.10299	CEU	115	33.1867682712305	30.1697893374823
(425,860]	C>T/C>A at nonCpG	3.47575	CEU	115	15.462564418508	14.0568767440982
(55,124]	C>T/C>A at nonCpG	3.16178	CEU	115	28.8059890730392	26.187262793672
(5520,9040]	C>T/C>A at nonCpG	3.06054	CEU	115	37.0579070220064	33.6890063836422
(66500,3e+06]	C>T/C>A at nonCpG	3.12924	CEU	115	31.1085751271768	28.280522842888
(860,1720]	C>T/C>A at nonCpG	3.40888	CEU	115	17.4274397624666	15.8431270567878
(9040,13700]	C>T/C>A at nonCpG	3.04028	CEU	115	39.173614373036	35.61237670276
(0,55]	C>T/C>A at nonCpG-TCC*	3.35772	CEU	115	47.7555084891097	43.4140986264634
(124,233]	C>T/C>A at nonCpG-TCC*	3.54062	CEU	115	30.7229263169444	27.929933015404
(13700,19900]	C>T/C>A at nonCpG-TCC*	3.42529	CEU	115	39.9562793538709	36.3238903217008
(1720,3130]	C>T/C>A at nonCpG-TCC*	3.56369	CEU	115	29.2882087641493	26.6256443310448
(19900,28600]	C>T/C>A at nonCpG-TCC*	3.41843	CEU	115	40.6468409870165	36.9516736245604
(233,425]	C>T/C>A at nonCpG-TCC*	3.65637	CEU	115	24.460537217099	22.2368520155445
(28600,42100]	C>T/C>A at nonCpG-TCC*	3.45227	CEU	115	37.4210403744264	34.0191276131149
(3130,5520]	C>T/C>A at nonCpG-TCC*	3.49368	CEU	115	34.0136828451289	30.9215298592081
(42100,66500]	C>T/C>A at nonCpG-TCC*	3.4893	CEU	115	34.3496257880739	31.2269325346127
(425,860]	C>T/C>A at nonCpG-TCC*	3.66412	CEU	115	24.1131157661914	21.9210143329013
(55,124]	C>T/C>A at nonCpG-TCC*	3.43887	CEU	115	38.6456734487113	35.1324304079193
(5520,9040]	C>T/C>A at nonCpG-TCC*	3.44732	CEU	115	37.8658338327455	34.4234853024959
(66500,3e+06]	C>T/C>A at nonCpG-TCC*	3.49119	CEU	115	34.2040048705841	31.0945498823492
(860,1720]	C>T/C>A at nonCpG-TCC*	3.63348	CEU	115	25.5322408428745	23.2111280389768
(9040,13700]	C>T/C>A at nonCpG-TCC*	3.43094	CEU	115	39.4021239684263	35.8201126985694
(0,55]	T>C / T>G	3.91945	CEU	116	83.9443759577917	76.3130690525379
(124,233]	T>C / T>G	4.01783	CEU	116	52.4414422285618	47.6740383896017
(13700,19900]	T>C / T>G	4.00647	CEU	116	54.8170810924763	49.8337100840693
(1720,3130]	T>C / T>G	4.02943	CEU	116	50.2190459641863	45.6536781492603
(19900,28600]	T>C / T>G	4.06907	CEU	116	43.8661487950161	39.8783170863783
(233,425]	T>C / T>G	4.05247	CEU	116	46.3200419710072	42.109129064552
(28600,42100]	T>C / T>G	4.20233	CEU	116	30.7759174406619	27.9781067642381
(3130,5520]	T>C / T>G	3.98937	CEU	116	58.8285231909881	53.480475628171
(42100,66500]	T>C / T>G	4.3391	CEU	116	23.5587675138636	21.4170613762396
(425,860]	T>C / T>G	4.0552	CEU	116	45.8977943965008	41.7252676331825
(55,124]	T>C / T>G	3.9632	CEU	116	66.2475192917577	60.2250175379615
(5520,9040]	T>C / T>G	3.972	CEU	116	63.5524988169039	57.774998924458
(66500,3e+06]	T>C / T>G	4.27695	CEU	116	26.3688931058973	23.9717210053612
(860,1720]	T>C / T>G	4.04963	CEU	116	46.767625617849	42.5160232889536
(9040,13700]	T>C / T>G	3.99731	CEU	116	56.8953005543322	51.7230005039384
(0,55]	T>C/T>G at nonTpG	4.04762	CEU	116	60.1783238807832	54.7075671643483
(124,233]	T>C/T>G at nonTpG	4.17128	CEU	116	41.1614049282856	37.4194590257142
(13700,19900]	T>C/T>G at nonTpG	4.03977	CEU	116	61.9973091255264	56.361190114115
(1720,3130]	T>C/T>G at nonTpG	4.14599	CEU	116	44.0045085734335	40.0040987031214
(19900,28600]	T>C/T>G at nonTpG	4.02386	CEU	116	66.0435329067475	60.0395753697704
(233,425]	T>C/T>G at nonTpG	4.19107	CEU	116	39.1807520371775	35.6188654883432
(28600,42100]	T>C/T>G at nonTpG	4.03587	CEU	116	62.9425515682012	57.2205014256375
(3130,5520]	T>C/T>G at nonTpG	4.09796	CEU	116	50.6501959220651	46.0456326564228
(42100,66500]	T>C/T>G at nonTpG	4.04003	CEU	116	61.9353021397582	56.3048201270529
(425,860]	T>C/T>G at nonTpG	4.19657	CEU	116	38.6637325072534	35.1488477338668
(55,124]	T>C/T>G at nonTpG	4.11033	CEU	116	48.7536978645068	44.321543513188
(5520,9040]	T>C/T>G at nonTpG	4.07388	CEU	116	54.8003162346049	49.8184693041863
(66500,3e+06]	T>C/T>G at nonTpG	4.05944	CEU	116	57.6323965173781	52.393087743071
(860,1720]	T>C/T>G at nonTpG	4.18146	CEU	116	40.1181496124857	36.4710451022597
(9040,13700]	T>C/T>G at nonTpG	4.07613	CEU	116	54.3839229904621	49.4399299913292
(0,55]	C>G / T>A	1.2377	CEU	116	19.8783760599549	18.0712509635954
(124,233]	C>G / T>A	1.23611	CEU	116	19.7870758948713	17.9882508135194
(13700,19900]	C>G / T>A	1.2132	CEU	116	18.5361961048857	16.8510873680779
(1720,3130]	C>G / T>A	1.24517	CEU	116	20.3156434080482	18.4687667345893
(19900,28600]	C>G / T>A	1.18641	CEU	116	17.2118475975014	15.6471341795467
(233,425]	C>G / T>A	1.2339	CEU	116	19.6611835355285	17.8738032141168
(28600,42100]	C>G / T>A	1.15173	CEU	116	15.6856345670474	14.2596677882249
(3130,5520]	C>G / T>A	1.24979	CEU	116	20.5931593086465	18.7210539169514
(42100,66500]	C>G / T>A	1.12135	CEU	116	14.4959845668961	13.1781677880874
(425,860]	C>G / T>A	1.23441	CEU	116	19.6901321552596	17.9001201411451
(55,124]	C>G / T>A	1.23957	CEU	116	19.9865410552679	18.1695827775163
(5520,9040]	C>G / T>A	1.23515	CEU	116	19.7322461971392	17.9384056337629
(66500,3e+06]	C>G / T>A	1.13286	CEU	116	14.9320127887476	13.5745570806796
(860,1720]	C>G / T>A	1.23767	CEU	116	19.8766477469882	18.0696797699893
(9040,13700]	C>G / T>A	1.22479	CEU	116	19.1542968905102	17.4129971731911
(0,55]	C>T/C>A at nonCpG	3.05212	CEU	116	31.6113533068959	28.7375939153599
(124,233]	C>T/C>A at nonCpG	3.31463	CEU	116	21.1989997901874	19.2718179910794
(13700,19900]	C>T/C>A at nonCpG	3.03213	CEU	116	32.7402131575572	29.7638301432338
(1720,3130]	C>T/C>A at nonCpG	3.26849	CEU	116	22.5906406713761	20.5369460648874
(19900,28600]	C>T/C>A at nonCpG	3.03012	CEU	116	32.8574771116258	29.8704337378416
(233,425]	C>T/C>A at nonCpG	3.46357	CEU	116	17.5047930525748	15.9134482296135
(28600,42100]	C>T/C>A at nonCpG	3.06156	CEU	116	31.1008015539513	28.2734559581376
(3130,5520]	C>T/C>A at nonCpG	3.12119	CEU	116	28.1705133972189	25.6095576338354
(42100,66500]	C>T/C>A at nonCpG	3.10299	CEU	116	29.0146455881234	26.3769505346577
(425,860]	C>T/C>A at nonCpG	3.47575	CEU	116	17.2465267403634	15.6786606730576
(55,124]	C>T/C>A at nonCpG	3.16178	CEU	116	26.4268919967614	24.0244472697831
(5520,9040]	C>T/C>A at nonCpG	3.06054	CEU	116	31.1552988880476	28.3229989891342
(66500,3e+06]	C>T/C>A at nonCpG	3.12924	CEU	116	27.8099785118876	25.2817986471706
(860,1720]	C>T/C>A at nonCpG	3.40888	CEU	116	18.738762809086	17.0352389173509
(9040,13700]	C>T/C>A at nonCpG	3.04028	CEU	116	32.2718980852791	29.3380891684355
(0,55]	C>T/C>A at nonCpG-TCC*	3.35772	CEU	116	34.0444508708795	30.9495007917087
(124,233]	C>T/C>A at nonCpG-TCC*	3.54062	CEU	116	26.760151391618	24.3274103560164
(13700,19900]	C>T/C>A at nonCpG-TCC*	3.42529	CEU	116	30.9859206684006	28.1690187894551
(1720,3130]	C>T/C>A at nonCpG-TCC*	3.56369	CEU	116	26.0338564783134	23.6671422530122
(19900,28600]	C>T/C>A at nonCpG-TCC*	3.41843	CEU	116	31.2739348969642	28.4308499063311
(233,425]	C>T/C>A at nonCpG-TCC*	3.65637	CEU	116	23.4300372162319	21.3000338329381
(28600,42100]	C>T/C>A at nonCpG-TCC*	3.45227	CEU	116	29.897153587227	27.1792305338427
(3130,5520]	C>T/C>A at nonCpG-TCC*	3.49368	CEU	116	28.35123847573	25.7738531597546
(42100,66500]	C>T/C>A at nonCpG-TCC*	3.4893	CEU	116	28.5080888246243	25.9164443860221
(425,860]	C>T/C>A at nonCpG-TCC*	3.66412	CEU	116	23.2324851211481	21.1204410192256
(55,124]	C>T/C>A at nonCpG-TCC*	3.43887	CEU	116	30.4293488599747	27.6630444181588
(5520,9040]	C>T/C>A at nonCpG-TCC*	3.44732	CEU	116	30.0918313651236	27.3562103319306
(66500,3e+06]	C>T/C>A at nonCpG-TCC*	3.49119	CEU	116	28.4402217428987	25.8547470389988
(860,1720]	C>T/C>A at nonCpG-TCC*	3.63348	CEU	116	24.0304972873164	21.8459066248331
(9040,13700]	C>T/C>A at nonCpG-TCC*	3.43094	CEU	116	30.7521977251676	27.956543386516
(0,55]	T>C / T>G	3.91945	CEU	117	55.8852050114414	50.8047318285831
(124,233]	T>C / T>G	4.01783	CEU	117	41.5344681396896	37.7586073997178
(13700,19900]	T>C / T>G	4.00647	CEU	117	42.79027884865	38.9002534987727
(1720,3130]	T>C / T>G	4.02943	CEU	117	40.3291381846109	36.6628528951008
(19900,28600]	T>C / T>G	4.06907	CEU	117	36.7104167825032	33.373106165912
(233,425]	T>C / T>G	4.05247	CEU	117	38.1396897415125	34.6724452195568
(28600,42100]	T>C / T>G	4.20233	CEU	117	28.3335758630612	25.7577962391466
(3130,5520]	T>C / T>G	3.98937	CEU	117	44.8378200366012	40.7616545787284
(42100,66500]	T>C / T>G	4.3391	CEU	117	23.0910641340506	20.9918764855006
(425,860]	T>C / T>G	4.0552	CEU	117	37.8966454865453	34.4514958968594
(55,124]	T>C / T>G	3.9632	CEU	117	48.4003671896691	44.0003338087901
(5520,9040]	T>C / T>G	3.972	CEU	117	47.1383654885627	42.853059535057
(66500,3e+06]	T>C / T>G	4.27695	CEU	117	25.1910858455783	22.9009871323439
(860,1720]	T>C / T>G	4.04963	CEU	117	38.3960257779123	34.9054779799203
(9040,13700]	T>C / T>G	3.99731	CEU	117	43.8622220484282	39.8747473167529
(0,55]	T>C/T>G at nonTpG	4.04762	CEU	117	56.9967085614899	51.8151896013544
(124,233]	T>C/T>G at nonTpG	4.17128	CEU	117	39.845944184128	36.2235856219345
(13700,19900]	T>C/T>G at nonTpG	4.03977	CEU	117	58.6278011581563	53.2980010528694
(1720,3130]	T>C/T>G at nonTpG	4.14599	CEU	117	42.4215038368268	38.5650034880244
(19900,28600]	T>C/T>G at nonTpG	4.02386	CEU	117	62.2502273691294	56.5911157901177
(233,425]	T>C/T>G at nonTpG	4.19107	CEU	117	38.0492827375212	34.5902570341102
(28600,42100]	T>C/T>G at nonTpG	4.03587	CEU	117	59.4747607827747	54.067964347977
(3130,5520]	T>C/T>G at nonTpG	4.09796	CEU	117	48.4260656646341	44.0236960587582
(42100,66500]	T>C/T>G at nonTpG	4.04003	CEU	117	58.5722260504069	53.2474782276427
(425,860]	T>C/T>G at nonTpG	4.19657	CEU	117	37.5799674090737	34.1636067355216
(55,124]	T>C/T>G at nonTpG	4.11033	CEU	117	46.7147719127793	42.467974466163
(5520,9040]	T>C/T>G at nonTpG	4.07388	CEU	117	52.164667035584	47.4224245778036
(66500,3e+06]	T>C/T>G at nonTpG	4.05944	CEU	117	54.7110218232208	49.7372925665644
(860,1720]	T>C/T>G at nonTpG	4.18146	CEU	117	38.8998466419851	35.3634969472592
(9040,13700]	T>C/T>G at nonTpG	4.07613	CEU	117	51.7899483337001	47.0817712124547
(0,55]	C>G / T>A	1.2377	CEU	117	15.3336748415376	13.9397044013979
(124,233]	C>G / T>A	1.23611	CEU	117	15.2405705167348	13.8550641061225
(13700,19900]	C>G / T>A	1.2132	CEU	117	13.999401102223	12.7267282747482
(1720,3130]	C>G / T>A	1.24517	CEU	117	15.7844984142762	14.3495440129783
(19900,28600]	C>G / T>A	1.18641	CEU	117	12.7516182318449	11.5923802107681
(233,425]	C>G / T>A	1.2339	CEU	117	15.112764118623	13.7388764714754
(28600,42100]	C>G / T>A	1.15173	CEU	117	11.3916012023498	10.3560010930453
(3130,5520]	C>G / T>A	1.24979	CEU	117	16.074907969165	14.6135526992409
(42100,66500]	C>G / T>A	1.12135	CEU	117	10.3850434887998	9.44094862618164
(425,860]	C>G / T>A	1.23441	CEU	117	15.1420942131609	13.7655401937826
(55,124]	C>G / T>A	1.23957	CEU	117	15.4444329832004	14.0403936210912
(5520,9040]	C>G / T>A	1.23515	CEU	117	15.1848256966149	13.8043869969227
(66500,3e+06]	C>G / T>A	1.13286	CEU	117	10.7487519878801	9.77159271625462
(860,1720]	C>G / T>A	1.23767	CEU	117	15.3319091132733	13.9380991938848
(9040,13700]	C>G / T>A	1.22479	CEU	117	14.6048013500821	13.2770921364383
(0,55]	C>T/C>A at nonCpG	3.05212	CEU	117	31.1960775927943	28.3600705389039
(124,233]	C>T/C>A at nonCpG	3.31463	CEU	117	19.6792346590135	17.8902133263759
(13700,19900]	C>T/C>A at nonCpG	3.03213	CEU	117	32.5441398502967	29.5855816820879
(1720,3130]	C>T/C>A at nonCpG	3.26849	CEU	117	21.1289335598022	19.208121418002
(19900,28600]	C>T/C>A at nonCpG	3.03012	CEU	117	32.6853795130508	29.7139813755007
(233,425]	C>T/C>A at nonCpG	3.46357	CEU	117	15.9531393978253	14.502853998023
(28600,42100]	C>T/C>A at nonCpG	3.06156	CEU	117	30.5932081896581	27.8120074451438
(3130,5520]	C>T/C>A at nonCpG	3.12119	CEU	117	27.2127269463162	24.7388426784693
(42100,66500]	C>T/C>A at nonCpG	3.10299	CEU	117	28.1728769603032	25.6117063275483
(425,860]	C>T/C>A at nonCpG	3.47575	CEU	117	15.6990634096193	14.2718758269267
(55,124]	C>T/C>A at nonCpG	3.16178	CEU	117	25.2634043885819	22.9667312623472
(5520,9040]	C>T/C>A at nonCpG	3.06054	CEU	117	30.6573593349066	27.8703266680969
(66500,3e+06]	C>T/C>A at nonCpG	3.12924	CEU	117	26.805937464962	24.3690340590564
(860,1720]	C>T/C>A at nonCpG	3.40888	CEU	117	17.1784891969772	15.6168083608883
(9040,13700]	C>T/C>A at nonCpG	3.04028	CEU	117	31.9823457758467	29.0748597962243
(0,55]	C>T/C>A at nonCpG-TCC*	3.35772	CEU	117	37.146505706408	33.769550642189
(124,233]	C>T/C>A at nonCpG-TCC*	3.54062	CEU	117	28.2760050898965	25.7054591726332
(13700,19900]	C>T/C>A at nonCpG-TCC*	3.42529	CEU	117	33.3242583169886	30.2947802881715
(1720,3130]	C>T/C>A at nonCpG-TCC*	3.56369	CEU	117	27.4342246438196	24.9402042216542
(19900,28600]	C>T/C>A at nonCpG-TCC*	3.41843	CEU	117	33.6779885235946	30.6163532032678
(233,425]	C>T/C>A at nonCpG-TCC*	3.65637	CEU	117	24.4759722931453	22.2508839028593
(28600,42100]	C>T/C>A at nonCpG-TCC*	3.45227	CEU	117	31.9984198798514	29.0894726180467
(3130,5520]	C>T/C>A at nonCpG-TCC*	3.49368	CEU	117	30.1461865107801	27.4056241007092
(42100,66500]	C>T/C>A at nonCpG-TCC*	3.4893	CEU	117	30.3325203166446	27.5750184696769
(425,860]	C>T/C>A at nonCpG-TCC*	3.66412	CEU	117	24.2552531618003	22.0502301470912
(55,124]	C>T/C>A at nonCpG-TCC*	3.43887	CEU	117	32.6442655049624	29.6766050045112
(5520,9040]	C>T/C>A at nonCpG-TCC*	3.44732	CEU	117	32.2341788531097	29.3037989573724
(66500,3e+06]	C>T/C>A at nonCpG-TCC*	3.49119	CEU	117	30.2518522886502	27.5016838987729
(860,1720]	C>T/C>A at nonCpG-TCC*	3.63348	CEU	117	25.1500344714641	22.863667701331
(9040,13700]	C>T/C>A at nonCpG-TCC*	3.43094	CEU	117	33.0381353464897	30.0346684968088
(0,55]	T>C / T>G	3.91945	CEU	118	-156.628037541777	-142.389125037979
(124,233]	T>C / T>G	4.01783	CEU	118	135.629228045553	123.29929822323
(13700,19900]	T>C / T>G	4.00647	CEU	118	173.15169584261	157.410632584191
(1720,3130]	T>C / T>G	4.02943	CEU	118	111.024227683511	100.931116075919
(19900,28600]	T>C / T>G	4.06907	CEU	118	68.4469311749041	62.2244828862765
(233,425]	T>C / T>G	4.05247	CEU	118	81.5661997517028	74.1510906833662
(28600,42100]	T>C / T>G	4.20233	CEU	118	29.7054879868557	27.0049890789597
(3130,5520]	T>C / T>G	3.98937	CEU	118	296.319483878436	269.381348980396
(42100,66500]	T>C / T>G	4.3391	CEU	118	18.6645586424653	16.9677805840593
(425,860]	T>C / T>G	4.0552	CEU	118	79.0758886057114	71.8871714597377
(55,124]	T>C / T>G	3.9632	CEU	118	-3465.25803409989	-3150.23457645445
(5520,9040]	T>C / T>G	3.972	CEU	118	1061.74779681288	965.225269829892
(66500,3e+06]	T>C / T>G	4.27695	CEU	118	22.4805512512938	20.4368647739035
(860,1720]	T>C / T>G	4.04963	CEU	118	84.3278945530781	76.6617223209801
(9040,13700]	T>C / T>G	3.99731	CEU	118	222.781673616152	202.528794196502
(0,55]	T>C/T>G at nonTpG	4.04762	CEU	118	-88.8832655802562	-80.8029687093238
(124,233]	T>C/T>G at nonTpG	4.17128	CEU	118	88.6175869759865	80.5614427054422
(13700,19900]	T>C/T>G at nonTpG	4.03977	CEU	118	-78.9611022404173	-71.7828202185612
(1720,3130]	T>C/T>G at nonTpG	4.14599	CEU	118	150.718786150797	137.017078318907
(19900,28600]	T>C/T>G at nonTpG	4.02386	CEU	118	-64.4175515795072	-58.5614105268247
(233,425]	T>C/T>G at nonTpG	4.19107	CEU	118	66.9448238900452	60.858930809132
(28600,42100]	T>C/T>G at nonTpG	4.03587	CEU	118	-74.8161354471358	-68.0146685883053
(3130,5520]	T>C/T>G at nonTpG	4.09796	CEU	118	-467.867077256089	-425.333706596444
(42100,66500]	T>C/T>G at nonTpG	4.04003	CEU	118	-79.2539329181467	-72.049029925588
(425,860]	T>C/T>G at nonTpG	4.19657	CEU	118	62.6751039030627	56.9773671846024
(55,124]	T>C/T>G at nonTpG	4.11033	CEU	118	8720.69190231532	7927.90172937757
(5520,9040]	T>C/T>G at nonTpG	4.07388	CEU	118	-153.681718735532	-139.710653395938
(66500,3e+06]	T>C/T>G at nonTpG	4.05944	CEU	118	-109.670335924692	-99.7003053860835
(860,1720]	T>C/T>G at nonTpG	4.18146	CEU	118	75.9760835458386	69.0691668598533
(9040,13700]	T>C/T>G at nonTpG	4.07613	CEU	118	-163.948824477754	-149.044385888867
(0,55]	C>G / T>A	1.2377	CEU	118	15.4584561175958	14.0531419250871
(124,233]	C>G / T>A	1.23611	CEU	118	15.3600049267798	13.9636408425271
(13700,19900]	C>G / T>A	1.2132	CEU	118	14.0626047867529	12.7841861697753
(1720,3130]	C>G / T>A	1.24517	CEU	118	15.9374328384049	14.4885753076408
(19900,28600]	C>G / T>A	1.18641	CEU	118	12.7858923276653	11.6235384796957
(233,425]	C>G / T>A	1.2339	CEU	118	15.2251177955384	13.8410161777621
(28600,42100]	C>G / T>A	1.15173	CEU	118	11.4248437579476	10.3862215981342
(3130,5520]	C>G / T>A	1.24979	CEU	118	16.2479789488217	14.7708899534743
(42100,66500]	C>G / T>A	1.12135	CEU	118	10.4373908236026	9.48853711236596
(425,860]	C>G / T>A	1.23441	CEU	118	15.2560463819584	13.8691330745077
(55,124]	C>G / T>A	1.23957	CEU	118	15.5757827140327	14.1598024673024
(5520,9040]	C>G / T>A	1.23515	CEU	118	15.3011349240645	13.9101226582404
(66500,3e+06]	C>G / T>A	1.13286	CEU	118	10.7922785469066	9.81116231536966
(860,1720]	C>G / T>A	1.23767	CEU	118	15.456587503277	14.0514431847973
(9040,13700]	C>G / T>A	1.22479	CEU	118	14.6919570725615	13.3563246114196
(0,55]	C>T/C>A at nonCpG	3.05212	CEU	118	43.1511447636512	39.2283134215011
(124,233]	C>T/C>A at nonCpG	3.31463	CEU	118	12.4644451046244	11.3313137314767
(13700,19900]	C>T/C>A at nonCpG	3.03213	CEU	118	49.8708088013501	45.3370989103183
(1720,3130]	C>T/C>A at nonCpG	3.26849	CEU	118	14.8423485748165	13.4930441589241
(19900,28600]	C>T/C>A at nonCpG	3.03012	CEU	118	50.6464988897638	46.0422717179671
(233,425]	C>T/C>A at nonCpG	3.46357	CEU	118	7.36118414076187	6.69198558251079
(28600,42100]	C>T/C>A at nonCpG	3.06156	CEU	118	40.4965693664943	36.8150630604493
(3130,5520]	C>T/C>A at nonCpG	3.12119	CEU	118	28.5605729685574	25.9641572441431
(42100,66500]	C>T/C>A at nonCpG	3.10299	CEU	118	31.5221477775594	28.6564979795995
(425,860]	C>T/C>A at nonCpG	3.47575	CEU	118	7.05700503924459	6.41545912658599
(55,124]	C>T/C>A at nonCpG	3.16178	CEU	118	23.3410932616591	21.2191756924173
(5520,9040]	C>T/C>A at nonCpG	3.06054	CEU	118	40.7699083692715	37.0635530629741
(66500,3e+06]	C>T/C>A at nonCpG	3.12924	CEU	118	27.3894497882178	24.8994998074707
(860,1720]	C>T/C>A at nonCpG	3.40888	CEU	118	8.90017736415323	8.09107033104839
(9040,13700]	C>T/C>A at nonCpG	3.04028	CEU	118	46.926869159786	42.66079014526
(0,55]	C>T/C>A at nonCpG-TCC*	3.35772	CEU	118	49.7535698402034	45.2305180365486
(124,233]	C>T/C>A at nonCpG-TCC*	3.54062	CEU	118	29.6274404830647	26.934036802786
(13700,19900]	C>T/C>A at nonCpG-TCC*	3.42529	CEU	118	40.022660648074	36.3842369527945
(1720,3130]	C>T/C>A at nonCpG-TCC*	3.56369	CEU	118	28.1101775213698	25.5547068376089
(19900,28600]	C>T/C>A at nonCpG-TCC*	3.41843	CEU	118	40.847022887176	37.13365717016
(233,425]	C>T/C>A at nonCpG-TCC*	3.65637	CEU	118	23.181706271179	21.0742784283445
(28600,42100]	C>T/C>A at nonCpG-TCC*	3.45227	CEU	118	37.0544128896665	33.6858298996968
(3130,5520]	C>T/C>A at nonCpG-TCC*	3.49368	CEU	118	33.2036281176003	30.1851164705458
(42100,66500]	C>T/C>A at nonCpG-TCC*	3.4893	CEU	118	33.5764623301488	30.5240566637716
(425,860]	C>T/C>A at nonCpG-TCC*	3.66412	CEU	118	22.8371701582576	20.7610637802342
(55,124]	C>T/C>A at nonCpG-TCC*	3.43887	CEU	118	38.4769218197938	34.9790198361762
(5520,9040]	C>T/C>A at nonCpG-TCC*	3.44732	CEU	118	37.5686672164719	34.1533338331563
(66500,3e+06]	C>T/C>A at nonCpG-TCC*	3.49119	CEU	118	33.4146702412483	30.3769729465893
(860,1720]	C>T/C>A at nonCpG-TCC*	3.63348	CEU	118	24.2529069327999	22.0480972116363
(9040,13700]	C>T/C>A at nonCpG-TCC*	3.43094	CEU	118	39.3661024277428	35.7873658434026
(0,55]	T>C / T>G	3.91945	CEU	119	60.3633447760159	54.8757679781962
(124,233]	T>C / T>G	4.01783	CEU	119	44.3345794778838	40.3041631617126
(13700,19900]	T>C / T>G	4.00647	CEU	119	45.7335869091551	41.5759880992319
(1720,3130]	T>C / T>G	4.02943	CEU	119	42.9924644714474	39.0840586104068
(19900,28600]	T>C / T>G	4.06907	CEU	119	38.9669306252464	35.4244823865876
(233,425]	T>C / T>G	4.05247	CEU	119	40.5561906169005	36.8692641971823
(28600,42100]	T>C / T>G	4.20233	CEU	119	29.6704938535756	26.9731762305233
(3130,5520]	T>C / T>G	3.98937	CEU	119	48.0160996010151	43.6509996372865
(42100,66500]	T>C / T>G	4.3391	CEU	119	23.8681307925281	21.6983007204801
(425,860]	T>C / T>G	4.0552	CEU	119	40.2858774163625	36.6235249239659
(55,124]	T>C / T>G	3.9632	CEU	119	51.9919033539066	47.2653666853696
(5520,9040]	T>C / T>G	3.972	CEU	119	50.5828655273253	45.9844232066593
(66500,3e+06]	T>C / T>G	4.27695	CEU	119	26.1909708299197	23.8099734817451
(860,1720]	T>C / T>G	4.04963	CEU	119	40.8413151309584	37.1284683008712
(9040,13700]	T>C / T>G	3.99731	CEU	119	46.9283126529537	42.6621024117761
(0,55]	T>C/T>G at nonTpG	4.04762	CEU	119	51.7366807509772	47.033346137252
(124,233]	T>C/T>G at nonTpG	4.17128	CEU	119	38.9552482264599	35.4138620240544
(13700,19900]	T>C/T>G at nonTpG	4.03977	CEU	119	52.8441410671329	48.0401282428481
(1720,3130]	T>C/T>G at nonTpG	4.14599	CEU	119	41.0181229135797	37.2892026487088
(19900,28600]	T>C/T>G at nonTpG	4.02386	CEU	119	55.2435081123897	50.2213710112634
(233,425]	T>C/T>G at nonTpG	4.19107	CEU	119	37.4832209028907	34.0756553662642
(28600,42100]	T>C/T>G at nonTpG	4.03587	CEU	119	53.4124797708293	48.556799791663
(3130,5520]	T>C/T>G at nonTpG	4.09796	CEU	119	45.6221401235627	41.4746728396024
(42100,66500]	T>C/T>G at nonTpG	4.04003	CEU	119	52.8066888779706	48.0060807981551
(425,860]	T>C/T>G at nonTpG	4.19657	CEU	119	37.094122976882	33.7219299789836
(55,124]	T>C/T>G at nonTpG	4.11033	CEU	119	44.3382667352977	40.307515213907
(5520,9040]	T>C/T>G at nonTpG	4.07388	CEU	119	48.3523124034323	43.956647639484
(66500,3e+06]	T>C/T>G at nonTpG	4.05944	CEU	119	50.1554481495865	45.5958619541695
(860,1720]	T>C/T>G at nonTpG	4.18146	CEU	119	38.1835418807822	34.712310800711
(9040,13700]	T>C/T>G at nonTpG	4.07613	CEU	119	48.0831723343982	43.7119748494529
(0,55]	C>G / T>A	1.2377	CEU	119	12.2863694723699	11.1694267930636
(124,233]	C>G / T>A	1.23611	CEU	119	12.1785633562784	11.0714212329803
(13700,19900]	C>G / T>A	1.2132	CEU	119	10.7833588430712	9.80305349370106
(1720,3130]	C>G / T>A	1.24517	CEU	119	12.8148457307553	11.6498597552321
(19900,28600]	C>G / T>A	1.18641	CEU	119	9.4550711221264	8.59551920193308
(233,425]	C>G / T>A	1.2339	CEU	119	12.0313085981905	10.9375532710823
(28600,42100]	C>G / T>A	1.15173	CEU	119	8.08545210376283	7.35041100342076
(3130,5520]	C>G / T>A	1.24979	CEU	119	13.1610607314677	11.9646006649706
(42100,66500]	C>G / T>A	1.12135	CEU	119	7.12042675749517	6.47311523408652
(425,860]	C>G / T>A	1.23441	CEU	119	12.0650271913654	10.9682065376049
(55,124]	C>G / T>A	1.23957	CEU	119	12.4152077512302	11.2865525011184
(5520,9040]	C>G / T>A	1.23515	CEU	119	12.1142318622757	11.0129380566143
(66500,3e+06]	C>G / T>A	1.13286	CEU	119	7.46454925280553	6.78595386618685
(860,1720]	C>G / T>A	1.23767	CEU	119	12.2843207154274	11.1675642867522
(9040,13700]	C>G / T>A	1.22479	CEU	119	11.4542990220347	10.4129991109406
(0,55]	C>T/C>A at nonCpG	3.05212	CEU	119	42.5762512310198	38.7056829372907
(124,233]	C>T/C>A at nonCpG	3.31463	CEU	119	17.5044764655554	15.9131604232321
(13700,19900]	C>T/C>A at nonCpG	3.03213	CEU	119	46.9664000703465	42.6967273366787
(1720,3130]	C>T/C>A at nonCpG	3.26849	CEU	119	19.8098973545167	18.0089975950152
(19900,28600]	C>T/C>A at nonCpG	3.03012	CEU	119	47.4529192797449	43.1390175270408
(233,425]	C>T/C>A at nonCpG	3.46357	CEU	119	12.3000646751161	11.1818769773782
(28600,42100]	C>T/C>A at nonCpG	3.06156	CEU	119	40.7502575272072	37.0456886610974
(3130,5520]	C>T/C>A at nonCpG	3.12119	CEU	119	31.81556957863	28.9232450714818
(42100,66500]	C>T/C>A at nonCpG	3.10299	CEU	119	34.1506331896228	31.0460301723844
(425,860]	C>T/C>A at nonCpG	3.47575	CEU	119	11.9781984197849	10.8892712907136
(55,124]	C>T/C>A at nonCpG	3.16178	CEU	119	27.490053878059	24.9909580709627
(5520,9040]	C>T/C>A at nonCpG	3.06054	CEU	119	40.940799266609	37.21890842419
(66500,3e+06]	C>T/C>A at nonCpG	3.12924	CEU	119	30.8689560041819	28.062687276529
(860,1720]	C>T/C>A at nonCpG	3.40888	CEU	119	13.9079490631807	12.643590057437
(9040,13700]	C>T/C>A at nonCpG	3.04028	CEU	119	45.0825603198037	40.984145745276
(0,55]	C>T/C>A at nonCpG-TCC*	3.35772	CEU	119	46.647352223196	42.4066838392691
(124,233]	C>T/C>A at nonCpG-TCC*	3.54062	CEU	119	30.1151748356238	27.3774316687489
(13700,19900]	C>T/C>A at nonCpG-TCC*	3.42529	CEU	119	38.8925985525789	35.3569077750717
(1720,3130]	C>T/C>A at nonCpG-TCC*	3.56369	CEU	119	28.7886868891955	26.1715335356323
(19900,28600]	C>T/C>A at nonCpG-TCC*	3.41843	CEU	119	39.5663037118372	35.9693670107611
(233,425]	C>T/C>A at nonCpG-TCC*	3.65637	CEU	119	24.396138259192	22.1783075083563
(28600,42100]	C>T/C>A at nonCpG-TCC*	3.45227	CEU	119	36.4401823598448	33.1274385089498
(3130,5520]	C>T/C>A at nonCpG-TCC*	3.49368	CEU	119	33.1950852869209	30.1773502608372
(42100,66500]	C>T/C>A at nonCpG-TCC*	3.4893	CEU	119	33.5124721832062	30.4658838029148
(425,860]	C>T/C>A at nonCpG-TCC*	3.66412	CEU	119	24.0841784448657	21.8947076771506
(55,124]	C>T/C>A at nonCpG-TCC*	3.43887	CEU	119	37.6207207819111	34.2006552562829
(5520,9040]	C>T/C>A at nonCpG-TCC*	3.44732	CEU	119	36.8680818644553	33.5164380585957
(66500,3e+06]	C>T/C>A at nonCpG-TCC*	3.49119	CEU	119	33.3748266009032	30.3407514553665
(860,1720]	C>T/C>A at nonCpG-TCC*	3.63348	CEU	119	25.3619275065913	23.0562977332648
(9040,13700]	C>T/C>A at nonCpG-TCC*	3.43094	CEU	119	38.3537451893777	34.8670410812525
(0,55]	T>C / T>G	3.91945	CEU	12	-85.96401751926	-78.149106835691
(124,233]	T>C / T>G	4.01783	CEU	12	80.210698701465	72.9188170013318
(13700,19900]	T>C / T>G	4.00647	CEU	12	103.881750222988	94.4379547481709
(1720,3130]	T>C / T>G	4.02943	CEU	12	65.0023564852201	59.0930513502001
(19900,28600]	T>C / T>G	4.06907	CEU	12	39.2526690100576	35.6842445545979
(233,425]	T>C / T>G	4.05247	CEU	12	47.1115609083985	42.8286917349078
(28600,42100]	T>C / T>G	4.20233	CEU	12	16.4266683451426	14.9333348592205
(3130,5520]	T>C / T>G	3.98937	CEU	12	185.904601915064	169.004183559149
(42100,66500]	T>C / T>G	4.3391	CEU	12	10.023763727891	9.11251247990095
(425,860]	T>C / T>G	4.0552	CEU	12	45.6146738231611	41.4678852937828
(55,124]	T>C / T>G	3.9632	CEU	12	-948.567789879156	-862.334354435597
(5520,9040]	T>C / T>G	3.972	CEU	12	908.974338619652	826.340307836047
(66500,3e+06]	T>C / T>G	4.27695	CEU	12	12.2316952002549	11.1197229093226
(860,1720]	T>C / T>G	4.04963	CEU	12	48.774384335915	44.3403493962863
(9040,13700]	T>C / T>G	3.99731	CEU	12	136.112013498247	123.738194089316
(0,55]	T>C/T>G at nonTpG	4.04762	CEU	12	81.1335005412321	73.7577277647564
(124,233]	T>C/T>G at nonTpG	4.17128	CEU	12	37.5442167918699	34.1311061744272
(13700,19900]	T>C/T>G at nonTpG	4.03977	CEU	12	87.5381643719096	79.5801494290087
(1720,3130]	T>C/T>G at nonTpG	4.14599	CEU	12	42.2071751470033	38.3701592245485
(19900,28600]	T>C/T>G at nonTpG	4.02386	CEU	12	104.184916510492	94.7135604640836
(233,425]	T>C/T>G at nonTpG	4.19107	CEU	12	34.5498077551207	31.4089161410188
(28600,42100]	T>C/T>G at nonTpG	4.03587	CEU	12	91.108996063017	82.8263600572881
(3130,5520]	T>C/T>G at nonTpG	4.09796	CEU	12	55.166519959012	50.15138178092
(42100,66500]	T>C/T>G at nonTpG	4.04003	CEU	12	87.3099826151397	79.3727114683088
(425,860]	T>C/T>G at nonTpG	4.19657	CEU	12	33.7995512617089	30.7268647833717
(55,124]	T>C/T>G at nonTpG	4.11033	CEU	12	51.1312085668814	46.4829168789831
(5520,9040]	T>C/T>G at nonTpG	4.07388	CEU	12	65.1562468238285	59.2329516580259
(66500,3e+06]	T>C/T>G at nonTpG	4.05944	CEU	12	73.0744117822043	66.4312834383675
(860,1720]	T>C/T>G at nonTpG	4.18146	CEU	12	35.9426527517244	32.675138865204
(9040,13700]	T>C/T>G at nonTpG	4.07613	CEU	12	64.073429951847	58.2485726834972
(0,55]	C>G / T>A	1.2377	CEU	12	20.6428930387525	18.7662663988659
(124,233]	C>G / T>A	1.23611	CEU	12	20.5623822719917	18.6930747927198
(13700,19900]	C>G / T>A	1.2132	CEU	12	19.4555712400208	17.6868829454734
(1720,3130]	C>G / T>A	1.24517	CEU	12	21.0279718442151	19.1163380401956
(19900,28600]	C>G / T>A	1.18641	CEU	12	18.2760756713804	16.6146142467094
(233,425]	C>G / T>A	1.2339	CEU	12	20.4513062801316	18.5920966183014
(28600,42100]	C>G / T>A	1.15173	CEU	12	16.9068985580077	15.369907780007
(3130,5520]	C>G / T>A	1.24979	CEU	12	21.2719251427237	19.3381137661124
(42100,66500]	C>G / T>A	1.12135	CEU	12	15.8322291364909	14.3929355786281
(425,860]	C>G / T>A	1.23441	CEU	12	20.476854174919	18.6153219771991
(55,124]	C>G / T>A	1.23957	CEU	12	20.7382275696104	18.8529341541913
(5520,9040]	C>G / T>A	1.23515	CEU	12	20.5140142135992	18.6491038305447
(66500,3e+06]	C>G / T>A	1.13286	CEU	12	16.2268745144832	14.7517041040757
(860,1720]	C>G / T>A	1.23767	CEU	12	20.6413693141691	18.7648811946992
(9040,13700]	C>G / T>A	1.22479	CEU	12	20.0033590583109	18.1848718711917
(0,55]	C>T/C>A at nonCpG	3.05212	CEU	12	32.8226189185093	29.8387444713721
(124,233]	C>T/C>A at nonCpG	3.31463	CEU	12	22.6773859544865	20.6158054131695
(13700,19900]	C>T/C>A at nonCpG	3.03213	CEU	12	33.9272615869388	30.8429650790352
(1720,3130]	C>T/C>A at nonCpG	3.26849	CEU	12	24.028772715082	21.8443388318927
(19900,28600]	C>T/C>A at nonCpG	3.03012	CEU	12	34.0420633297811	30.947330299801
(233,425]	C>T/C>A at nonCpG	3.46357	CEU	12	19.0968145787636	17.3607405261487
(28600,42100]	C>T/C>A at nonCpG	3.06156	CEU	12	32.3233257462692	29.3848415875175
(3130,5520]	C>T/C>A at nonCpG	3.12119	CEU	12	29.4613334307261	26.7830303915692
(42100,66500]	C>T/C>A at nonCpG	3.10299	CEU	12	30.2851498283704	27.5319543894276
(425,860]	C>T/C>A at nonCpG	3.47575	CEU	12	18.8468601769429	17.1335092517663
(55,124]	C>T/C>A at nonCpG	3.16178	CEU	12	27.7613172547791	25.2375611407083
(5520,9040]	C>T/C>A at nonCpG	3.06054	CEU	12	32.3766122407945	29.4332838552678
(66500,3e+06]	C>T/C>A at nonCpG	3.12924	CEU	12	29.1096336417897	26.4633033107179
(860,1720]	C>T/C>A at nonCpG	3.40888	CEU	12	20.2917332553839	18.4470302321672
(9040,13700]	C>T/C>A at nonCpG	3.04028	CEU	12	33.4688800971937	30.4262546338124
(0,55]	C>T/C>A at nonCpG-TCC*	3.35772	CEU	12	34.9696118303052	31.7905562093683
(124,233]	C>T/C>A at nonCpG-TCC*	3.54062	CEU	12	26.642034137161	24.2200310337827
(13700,19900]	C>T/C>A at nonCpG-TCC*	3.42529	CEU	12	31.3874920165368	28.5340836513971
(1720,3130]	C>T/C>A at nonCpG-TCC*	3.56369	CEU	12	25.8491492634351	23.4992266031229
(19900,28600]	C>T/C>A at nonCpG-TCC*	3.41843	CEU	12	31.7193921601726	28.8358110547024
(233,425]	C>T/C>A at nonCpG-TCC*	3.65637	CEU	12	23.0591032745833	20.9628211587121
(28600,42100]	C>T/C>A at nonCpG-TCC*	3.45227	CEU	12	30.1427624623379	27.4025113293981
(3130,5520]	C>T/C>A at nonCpG-TCC*	3.49368	CEU	12	28.4019514328003	25.8199558480002
(42100,66500]	C>T/C>A at nonCpG-TCC*	3.4893	CEU	12	28.5771759198772	25.979250836252
(425,860]	C>T/C>A at nonCpG-TCC*	3.66412	CEU	12	22.8507075829209	20.7733705299281
(55,124]	C>T/C>A at nonCpG-TCC*	3.43887	CEU	12	30.7492389455663	27.9538535868784
(5520,9040]	C>T/C>A at nonCpG-TCC*	3.44732	CEU	12	30.3641811663835	27.6038010603486
(66500,3e+06]	C>T/C>A at nonCpG-TCC*	3.49119	CEU	12	28.5013201016351	25.9102910014865
(860,1720]	C>T/C>A at nonCpG-TCC*	3.63348	CEU	12	23.6953354658898	21.5412140598998
(9040,13700]	C>T/C>A at nonCpG-TCC*	3.43094	CEU	12	31.1189681450616	28.2899710409651
(0,55]	T>C / T>G	3.91945	CEU	120	70.4284372676913	64.0258520615375
(124,233]	T>C / T>G	4.01783	CEU	120	40.447689673377	36.7706269757973
(13700,19900]	T>C / T>G	4.00647	CEU	120	42.5500624109909	38.6818749190826
(1720,3130]	T>C / T>G	4.02943	CEU	120	38.5024571452277	35.0022337683888
(19900,28600]	T>C / T>G	4.06907	CEU	120	33.053662012947	30.0487836481336
(233,425]	T>C / T>G	4.05247	CEU	120	35.1389806545725	31.9445278677932
(28600,42100]	T>C / T>G	4.20233	CEU	120	22.3229514637882	20.2935922398075
(3130,5520]	T>C / T>G	3.98937	CEU	120	46.1551732049971	41.9592483681792
(42100,66500]	T>C / T>G	4.3391	CEU	120	16.6756010557843	15.1596373234403
(425,860]	T>C / T>G	4.0552	CEU	120	34.7784370940581	31.6167609945982
(55,124]	T>C / T>G	3.9632	CEU	120	53.0112742927593	48.1920675388721
(5520,9040]	T>C / T>G	3.972	CEU	120	50.49180892208	45.9016444746182
(66500,3e+06]	T>C / T>G	4.27695	CEU	120	18.8526706205807	17.1387914732552
(860,1720]	T>C / T>G	4.04963	CEU	120	35.5219426778155	32.2926751616504
(9040,13700]	T>C / T>G	3.99731	CEU	120	44.4090395889607	40.3718541717824
(0,55]	T>C/T>G at nonTpG	4.04762	CEU	120	42.4841924735265	38.6219931577514
(124,233]	T>C/T>G at nonTpG	4.17128	CEU	120	33.39573138043	30.3597558003909
(13700,19900]	T>C/T>G at nonTpG	4.03977	CEU	120	43.235166858437	39.3046971440336
(1720,3130]	T>C/T>G at nonTpG	4.14599	CEU	120	34.9172069941524	31.7429154492295
(19900,28600]	T>C/T>G at nonTpG	4.02386	CEU	120	44.843297341343	40.7666339466754
(233,425]	T>C/T>G at nonTpG	4.19107	CEU	120	32.2965343640885	29.360485785535
(28600,42100]	T>C/T>G at nonTpG	4.03587	CEU	120	43.6184086632139	39.6530987847399
(3130,5520]	T>C/T>G at nonTpG	4.09796	CEU	120	38.2354785387282	34.7595259442984
(42100,66500]	T>C/T>G at nonTpG	4.04003	CEU	120	43.2098610518335	39.2816918653032
(425,860]	T>C/T>G at nonTpG	4.19657	CEU	120	32.0040809313532	29.0946190285029
(55,124]	T>C/T>G at nonTpG	4.11033	CEU	120	37.3207010574169	33.9279100521972
(5520,9040]	T>C/T>G at nonTpG	4.07388	CEU	120	40.1543052794794	36.5039138904358
(66500,3e+06]	T>C/T>G at nonTpG	4.05944	CEU	120	41.4022413777545	37.6384012525041
(860,1720]	T>C/T>G at nonTpG	4.18146	CEU	120	32.8208965617501	29.8371786925001
(9040,13700]	T>C/T>G at nonTpG	4.07613	CEU	120	39.966726404769	36.3333876406991
(0,55]	C>G / T>A	1.2377	CEU	120	19.0364197805153	17.3058361641048
(124,233]	C>G / T>A	1.23611	CEU	120	18.9528076471526	17.2298251337751
(13700,19900]	C>G / T>A	1.2132	CEU	120	17.8072060759461	16.188369159951
(1720,3130]	C>G / T>A	1.24517	CEU	120	19.4368591814362	17.6698719831238
(19900,28600]	C>G / T>A	1.18641	CEU	120	16.5942104665434	15.0856458786758
(233,425]	C>G / T>A	1.2339	CEU	120	18.8375153223288	17.1250139293898
(28600,42100]	C>G / T>A	1.15173	CEU	120	15.1961846854216	13.8147133503833
(3130,5520]	C>G / T>A	1.24979	CEU	120	19.6909955527311	17.9009050479374
(42100,66500]	C>G / T>A	1.12135	CEU	120	14.1063508702004	12.8239553365458
(425,860]	C>G / T>A	1.23441	CEU	120	18.8640265811938	17.1491150738126
(55,124]	C>G / T>A	1.23957	CEU	120	19.1354759348565	17.3958872135059
(5520,9040]	C>G / T>A	1.23515	CEU	120	18.9025946896472	17.1841769905883
(66500,3e+06]	C>G / T>A	1.13286	CEU	120	14.5058051329692	13.1870955754265
(860,1720]	C>G / T>A	1.23767	CEU	120	19.034837006993	17.3043972790846
(9040,13700]	C>G / T>A	1.22479	CEU	120	18.3732979003926	16.702998091266
(0,55]	C>T/C>A at nonCpG	3.05212	CEU	120	33.8336536883642	30.757866989422
(124,233]	C>T/C>A at nonCpG	3.31463	CEU	120	14.9514675847959	13.5922432589054
(13700,19900]	C>T/C>A at nonCpG	3.03213	CEU	120	36.6354771281672	33.3049792074247
(1720,3130]	C>T/C>A at nonCpG	3.26849	CEU	120	16.925970641857	15.3872460380518
(19900,28600]	C>T/C>A at nonCpG	3.03012	CEU	120	36.9381544350127	33.5801403954661
(233,425]	C>T/C>A at nonCpG	3.46357	CEU	120	10.282784554093	9.34798595826637
(28600,42100]	C>T/C>A at nonCpG	3.06156	CEU	120	32.6295255237448	29.6632050215862
(3130,5520]	C>T/C>A at nonCpG	3.12119	CEU	120	26.381337295064	23.9830339046036
(42100,66500]	C>T/C>A at nonCpG	3.10299	CEU	120	28.0740728100034	25.5218843727303
(425,860]	C>T/C>A at nonCpG	3.47575	CEU	120	9.98395740491894	9.07632491356267
(55,124]	C>T/C>A at nonCpG	3.16178	CEU	120	23.1253784174711	21.02307128861
(5520,9040]	C>T/C>A at nonCpG	3.06054	CEU	120	32.7562744133512	29.7784312848647
(66500,3e+06]	C>T/C>A at nonCpG	3.12924	CEU	120	25.6823936120167	23.3476305563788
(860,1720]	C>T/C>A at nonCpG	3.40888	CEU	120	11.7575750137334	10.6887045579395
(9040,13700]	C>T/C>A at nonCpG	3.04028	CEU	120	35.4489576369213	32.226325124474
(0,55]	C>T/C>A at nonCpG-TCC*	3.35772	CEU	120	50.1239959474914	45.567269043174
(124,233]	C>T/C>A at nonCpG-TCC*	3.54062	CEU	120	26.9833505185079	24.530318653189
(13700,19900]	C>T/C>A at nonCpG-TCC*	3.42529	CEU	120	38.6143577176354	35.1039615614867
(1720,3130]	C>T/C>A at nonCpG-TCC*	3.56369	CEU	120	25.3397891368177	23.0361719425616
(19900,28600]	C>T/C>A at nonCpG-TCC*	3.41843	CEU	120	39.565366849527	35.9685153177519
(233,425]	C>T/C>A at nonCpG-TCC*	3.65637	CEU	120	20.0918843594308	18.2653494176644
(28600,42100]	C>T/C>A at nonCpG-TCC*	3.45227	CEU	120	35.2256739870488	32.0233399882262
(3130,5520]	C>T/C>A at nonCpG-TCC*	3.49368	CEU	120	30.9107114924722	28.1006468113384
(42100,66500]	C>T/C>A at nonCpG-TCC*	3.4893	CEU	120	31.3245447338305	28.4768588489368
(425,860]	C>T/C>A at nonCpG-TCC*	3.66412	CEU	120	19.7301182167083	17.9364711060984
(55,124]	C>T/C>A at nonCpG-TCC*	3.43887	CEU	120	36.8427699041051	33.4934271855501
(5520,9040]	C>T/C>A at nonCpG-TCC*	3.44732	CEU	120	35.808817299583	32.5534702723482
(66500,3e+06]	C>T/C>A at nonCpG-TCC*	3.49119	CEU	120	31.1448582435084	28.3135074940986
(860,1720]	C>T/C>A at nonCpG-TCC*	3.63348	CEU	120	21.2208694624226	19.2916995112933
(9040,13700]	C>T/C>A at nonCpG-TCC*	3.43094	CEU	120	37.8600247009263	34.4182042735694
(0,55]	T>C / T>G	3.91945	CEU	121	47.5500612129571	43.2273283754156
(124,233]	T>C / T>G	4.01783	CEU	121	36.9888430182373	33.6262209256703
(13700,19900]	T>C / T>G	4.00647	CEU	121	37.9497954514513	34.4998140467739
(1720,3130]	T>C / T>G	4.02943	CEU	121	36.0595725046705	32.7814295497004
(19900,28600]	T>C / T>G	4.06907	CEU	121	33.2280097106955	30.2072815551777
(233,425]	T>C / T>G	4.05247	CEU	121	34.3539249619327	31.2308408744843
(28600,42100]	T>C / T>G	4.20233	CEU	121	26.423562259374	24.0214202357945
(3130,5520]	T>C / T>G	3.98937	CEU	121	39.5009617102142	35.9099651911038
(42100,66500]	T>C / T>G	4.3391	CEU	121	21.9777505406534	19.9797732187759
(425,860]	T>C / T>G	4.0552	CEU	121	34.1631661089539	31.0574237354126
(55,124]	T>C / T>G	3.9632	CEU	121	42.1546433225327	38.3224030204843
(5520,9040]	T>C / T>G	3.972	CEU	121	41.2210820341062	37.4737109400966
(66500,3e+06]	T>C / T>G	4.27695	CEU	121	23.7765908083276	21.6150825530251
(860,1720]	T>C / T>G	4.04963	CEU	121	34.5548068996676	31.4134608178796
(9040,13700]	T>C / T>G	3.99731	CEU	121	38.7642713686824	35.2402466988022
(0,55]	T>C/T>G at nonTpG	4.04762	CEU	121	40.8486219232013	37.1351108392739
(124,233]	T>C/T>G at nonTpG	4.17128	CEU	121	33.4126206705246	30.3751097004769
(13700,19900]	T>C/T>G at nonTpG	4.03977	CEU	121	41.4470230492715	37.6791118629741
(1720,3130]	T>C/T>G at nonTpG	4.14599	CEU	121	34.6830040859235	31.5300037144759
(19900,28600]	T>C/T>G at nonTpG	4.02386	CEU	121	42.7204523112873	38.836774828443
(233,425]	T>C/T>G at nonTpG	4.19107	CEU	121	32.4882578069764	29.534779824524
(28600,42100]	T>C/T>G at nonTpG	4.03587	CEU	121	41.7514852071074	37.9558956428249
(3130,5520]	T>C/T>G at nonTpG	4.09796	CEU	121	37.4176192085498	34.016017462318
(42100,66500]	T>C/T>G at nonTpG	4.04003	CEU	121	41.4268973536123	37.6608157760112
(425,860]	T>C/T>G at nonTpG	4.19657	CEU	121	32.2413854872537	29.3103504429579
(55,124]	T>C/T>G at nonTpG	4.11033	CEU	121	36.6686248007378	33.3351134552162
(5520,9040]	T>C/T>G at nonTpG	4.07388	CEU	121	38.9767990364746	35.4334536695224
(66500,3e+06]	T>C/T>G at nonTpG	4.05944	CEU	121	39.9822768595783	36.3475244177985
(860,1720]	T>C/T>G at nonTpG	4.18146	CEU	121	32.9299081654382	29.9362801503983
(9040,13700]	T>C/T>G at nonTpG	4.07613	CEU	121	38.825084038801	35.2955309443646
(0,55]	C>G / T>A	1.2377	CEU	121	19.7405297738221	17.9459361580201
(124,233]	C>G / T>A	1.23611	CEU	121	19.6427496406975	17.8570451279069
(13700,19900]	C>G / T>A	1.2132	CEU	121	18.3173398695143	16.6521271541039
(1720,3130]	C>G / T>A	1.24517	CEU	121	20.2108217082569	18.3734742802335
(19900,28600]	C>G / T>A	1.18641	CEU	121	16.9424265122412	15.4022059202193
(233,425]	C>G / T>A	1.2339	CEU	121	19.5081563268213	17.7346875698376
(28600,42100]	C>G / T>A	1.15173	CEU	121	15.3929468296405	13.9935880269459
(3130,5520]	C>G / T>A	1.24979	CEU	121	20.5110158436815	18.6463780397105
(42100,66500]	C>G / T>A	1.12135	CEU	121	14.2103511100799	12.9185010091635
(425,860]	C>G / T>A	1.23441	CEU	121	19.5390817099355	17.7628015544868
(55,124]	C>G / T>A	1.23957	CEU	121	19.8565569642114	18.0514154220104
(5520,9040]	C>G / T>A	1.23515	CEU	121	19.5840970999071	17.8037246362792
(66500,3e+06]	C>G / T>A	1.13286	CEU	121	14.6412768614794	13.310251692254
(860,1720]	C>G / T>A	1.23767	CEU	121	19.7386774668959	17.9442522426326
(9040,13700]	C>G / T>A	1.22479	CEU	121	18.9689677162112	17.2445161056465
(0,55]	C>T/C>A at nonCpG	3.05212	CEU	121	32.8631885111309	29.8756259192099
(124,233]	C>T/C>A at nonCpG	3.31463	CEU	121	21.2405424551187	19.3095840501079
(13700,19900]	C>T/C>A at nonCpG	3.03213	CEU	121	34.1720775086488	31.0655250078626
(1720,3130]	C>T/C>A at nonCpG	3.26849	CEU	121	22.7484563361647	20.6804148510588
(19900,28600]	C>T/C>A at nonCpG	3.03012	CEU	121	34.308611505821	31.1896468234736
(233,425]	C>T/C>A at nonCpG	3.46357	CEU	121	17.3026905378123	15.7297186707384
(28600,42100]	C>T/C>A at nonCpG	3.06156	CEU	121	32.2744543520878	29.3404130473526
(3130,5520]	C>T/C>A at nonCpG	3.12119	CEU	121	28.9338786539899	26.3035260490817
(42100,66500]	C>T/C>A at nonCpG	3.10299	CEU	121	29.8895475449708	27.1723159499735
(425,860]	C>T/C>A at nonCpG	3.47575	CEU	121	17.0308625478052	15.4826023161865
(55,124]	C>T/C>A at nonCpG	3.16178	CEU	121	26.9766601158555	24.5242364689596
(5520,9040]	C>T/C>A at nonCpG	3.06054	CEU	121	32.3372013445828	29.3974557678025
(66500,3e+06]	C>T/C>A at nonCpG	3.12924	CEU	121	28.5273292756533	25.9339357051393
(860,1720]	C>T/C>A at nonCpG	3.40888	CEU	121	18.6076699455584	16.9160635868713
(9040,13700]	C>T/C>A at nonCpG	3.04028	CEU	121	33.6278740831147	30.5707946210134
(0,55]	C>T/C>A at nonCpG-TCC*	3.35772	CEU	121	35.737379715298	32.4885270139073
(124,233]	C>T/C>A at nonCpG-TCC*	3.54062	CEU	121	28.6472468579228	26.0429516890208
(13700,19900]	C>T/C>A at nonCpG-TCC*	3.42529	CEU	121	32.7799168661526	29.7999244237751
(1720,3130]	C>T/C>A at nonCpG-TCC*	3.56369	CEU	121	27.9314472201794	25.3922247456176
(19900,28600]	C>T/C>A at nonCpG-TCC*	3.41843	CEU	121	33.0596117913108	30.0541925375553
(233,425]	C>T/C>A at nonCpG-TCC*	3.65637	CEU	121	25.3518225741158	23.0471114310144
(28600,42100]	C>T/C>A at nonCpG-TCC*	3.45227	CEU	121	31.7203339071066	28.8366671882788
(3130,5520]	C>T/C>A at nonCpG-TCC*	3.49368	CEU	121	30.2096743534648	27.4633403213316
(42100,66500]	C>T/C>A at nonCpG-TCC*	3.4893	CEU	121	30.3632796177181	27.6029814706528
(425,860]	C>T/C>A at nonCpG-TCC*	3.66412	CEU	121	25.1552441115046	22.8684037377314
(55,124]	C>T/C>A at nonCpG-TCC*	3.43887	CEU	121	32.2387119718192	29.3079199743811
(5520,9040]	C>T/C>A at nonCpG-TCC*	3.44732	CEU	121	31.9100568822362	29.0091426202147
(66500,3e+06]	C>T/C>A at nonCpG-TCC*	3.49119	CEU	121	30.2968258642365	27.5425689674878
(860,1720]	C>T/C>A at nonCpG-TCC*	3.63348	CEU	121	25.948574564667	23.5896132406063
(9040,13700]	C>T/C>A at nonCpG-TCC*	3.43094	CEU	121	32.5527610122127	29.5934191020116
(0,55]	T>C / T>G	3.91945	CEU	122	-18.067112909151	-16.4246480992282
(124,233]	T>C / T>G	4.01783	CEU	122	-126.418381214857	-114.925801104415
(13700,19900]	T>C / T>G	4.00647	CEU	122	-72.6753093941216	-66.0684630855651
(1720,3130]	T>C / T>G	4.02943	CEU	122	-546.999793610564	-497.272539645968
(19900,28600]	T>C / T>G	4.06907	CEU	122	50.431017209949	45.8463792817718
(233,425]	T>C / T>G	4.05247	CEU	122	94.4228744278513	85.8389767525921
(28600,42100]	T>C / T>G	4.20233	CEU	122	9.5947409629819	8.722491784529
(3130,5520]	T>C / T>G	3.98937	CEU	122	-44.6982716860248	-40.6347924418407
(42100,66500]	T>C / T>G	4.3391	CEU	122	4.64091919317431	4.21901744834028
(425,860]	T>C / T>G	4.0552	CEU	122	82.6931636696096	75.1756033360087
(55,124]	T>C / T>G	3.9632	CEU	122	-28.4718371358994	-25.8834883053631
(5520,9040]	T>C / T>G	3.972	CEU	122	-32.3712886472692	-29.4284442247902
(66500,3e+06]	T>C / T>G	4.27695	CEU	122	6.20378396822805	5.63980360748005
(860,1720]	T>C / T>G	4.04963	CEU	122	110.68184044528	100.619854950255
(9040,13700]	T>C / T>G	3.99731	CEU	122	-54.3430305343267	-49.4027550312061
(0,55]	T>C/T>G at nonTpG	4.04762	CEU	122	-115.470214911503	-104.972922646821
(124,233]	T>C/T>G at nonTpG	4.17128	CEU	122	42.9339591823351	39.030871983941
(13700,19900]	T>C/T>G at nonTpG	4.03977	CEU	122	-94.4763329365062	-85.8875753968238
(1720,3130]	T>C/T>G at nonTpG	4.14599	CEU	122	60.6212743684631	55.1102494258756
(19900,28600]	T>C/T>G at nonTpG	4.02386	CEU	122	-69.2084256035926	-62.9167505487206
(233,425]	T>C/T>G at nonTpG	4.19107	CEU	122	34.8327440965502	31.6661309968638
(28600,42100]	T>C/T>G at nonTpG	4.03587	CEU	122	-86.6823536505957	-78.8021396823597
(3130,5520]	T>C/T>G at nonTpG	4.09796	CEU	122	252.095274776757	229.177522524325
(42100,66500]	T>C/T>G at nonTpG	4.04003	CEU	122	-95.0469948583263	-86.4063589621148
(425,860]	T>C/T>G at nonTpG	4.19657	CEU	122	33.0798247139465	30.0725679217696
(55,124]	T>C/T>G at nonTpG	4.11033	CEU	122	139.908955419165	127.189959471968
(5520,9040]	T>C/T>G at nonTpG	4.07388	CEU	122	-468.176353102574	-425.614866456885
(66500,3e+06]	T>C/T>G at nonTpG	4.05944	CEU	122	-174.209689706472	-158.372445187702
(860,1720]	T>C/T>G at nonTpG	4.18146	CEU	122	38.3625705449398	34.8750641317635
(9040,13700]	T>C/T>G at nonTpG	4.07613	CEU	122	-636.683935521689	-578.80357774699
(0,55]	C>G / T>A	1.2377	CEU	122	14.4514337743106	13.1376670675551
(124,233]	C>G / T>A	1.23611	CEU	122	14.3267248174628	13.0242952886025
(13700,19900]	C>G / T>A	1.2132	CEU	122	12.7004165102244	11.5458331911131
(1720,3130]	C>G / T>A	1.24517	CEU	122	15.0608092397825	13.6916447634386
(19900,28600]	C>G / T>A	1.18641	CEU	122	11.1304935430843	10.118630493713
(233,425]	C>G / T>A	1.2339	CEU	122	14.1561622817123	12.8692384379203
(28600,42100]	C>G / T>A	1.15173	CEU	122	9.48917511238988	8.62652282944534
(3130,5520]	C>G / T>A	1.24979	CEU	122	15.458266275869	14.0529693416991
(42100,66500]	C>G / T>A	1.12135	CEU	122	8.31870430560921	7.56245845964473
(425,860]	C>G / T>A	1.23441	CEU	122	14.1952403513595	12.9047639557813
(55,124]	C>G / T>A	1.23957	CEU	122	14.6002944209077	13.2729949280979
(5520,9040]	C>G / T>A	1.23515	CEU	122	14.2522420537073	12.9565836851885
(66500,3e+06]	C>G / T>A	1.13286	CEU	122	8.73742961172521	7.9431178288411
(860,1720]	C>G / T>A	1.23767	CEU	122	14.4490650607378	13.1355136915798
(9040,13700]	C>G / T>A	1.22479	CEU	122	13.4853663455833	12.2594239505303
(0,55]	C>T/C>A at nonCpG	3.05212	CEU	122	36.4449164645072	33.1317422404611
(124,233]	C>T/C>A at nonCpG	3.31463	CEU	122	19.0599462654107	17.3272238776461
(13700,19900]	C>T/C>A at nonCpG	3.03213	CEU	122	38.7775452337639	35.2523138488763
(1720,3130]	C>T/C>A at nonCpG	3.26849	CEU	122	21.0265692489453	19.1150629535866
[truncated: 35,501 more rows]
